# Supplementary material for: The dead, hardened floral bracts of dispersal units of wild wheat function as storage for active hydrolases and in enhancing seedling vigor
Source: PLoS One. 2017 May 11;12(5):e0177537. doi: 10.1371/journal.pone.0177537 (PMC5426743; doi:10.1371/journal.pone.0177537)
Supplement: S1 Table — Proteome raw data of all proteins released from dead glumes of wild emmer wheat. (XLSX) [file pone.0177537.s002.xlsx]

## Sheet: R-1
Proteome analysis of glumes of wild emmer wheat grown in a greenhouse (raw data) Replicate #1
Proteome parameter definition is given in Table S1.
Accession	Description	Score	Coverage	# Proteins	# Unique Peptides	# Peptides	# PSMs	Area	# AAs	MW [kDa]	calc. pI
A0A096UNV4	Uncharacterized protein OS=Triticum aestivum PE=4 SV=1 - [A0A096UNV4_WHEAT]	73.5685	80.28	2	2	6	24	8.48194e+09	71	7.84213	6.68311
	A4	Sequence	# PSMs	# Proteins	# Protein Groups	Protein Group Accessions	Modifications	ΔCn	Area	q-Value	PEP	XCorr	Charge	MH+ [Da]	ΔM [ppm]	RT [min]	# Missed Cleavages
	High	KASWPELVGK	4	5	2	W5D700;A0A096UNV4		0	1.93564e+08	0	0.00557	4.06227	2	1114.62	-2.12157	78.707	1
	High	IIEVFPVGTAVTGDFRPDR	6	1	1	A0A096UNV4		0	9367063434	0	0.002239	3.78996	2	2089.11	1.60369	100.035	0
	High	IFVDTVAEIPR	4	2	1	A0A096UNV4		0	15075381320	0	0.01869	3.24363	2	1259.7	-1.72111	92.2111	0
	High	ASWPELVGK	3	5	2	W5D700;A0A096UNV4		0	9.34885e+08	0	0.02768	1.91652	2	986.53	-0.356095	87.7936	0
	High	IImKDRPDVK	5	4	2	W5D700;A0A096UNV4	M3(Oxidation)	0	1.00337e+09	0.001	0.05216	2.66625	2	1230.69	-1.38759	50.721	1
	High	SIEEAKK	1	5	2	W5D700;A0A096UNV4		0	4.45415e+07	0.002	0.1229	1.92438	2	804.446	-0.742201	43.4002	1
	High	IIMKDRPDVK	1	4	2	W5D700;A0A096UNV4		0	2.49362e+07	0.007	0.183	2.25176	3	1214.69	-0.302071	58.3491	1
M7YVE8	Uncharacterized protein OS=Triticum urartu GN=TRIUR3_06538 PE=4 SV=1 - [M7YVE8_TRIUA]	136.976	65.56	8	5	10	36	7.15931e+09	90	9.59259	8.35303
	A4	Sequence	# PSMs	# Proteins	# Protein Groups	Protein Group Accessions	Modifications	ΔCn	Area	q-Value	PEP	XCorr	Charge	MH+ [Da]	ΔM [ppm]	RT [min]	# Missed Cleavages
	High	cADmKSTVDGTcGGPcK	2	5	3	Q43665;M7YVE8;M7YKU0	C1(Carbamidomethyl); M4(Oxidation); C12(Carbamidomethyl); C16(Carbamidomethyl)	0	4.01127e+08	0	4.049e-05	6.65476	3	1859.74	-0.753985	51.8064	1
	High	SFSGVDVcDDAHPQcPK	8	8	1	M7YVE8	C8(Carbamidomethyl); C15(Carbamidomethyl)	0	18042306455	0	6.453e-07	6.47369	2	1918.81	-0.230237	71.6662	0
	High	cADmKSTVDGTcGGPcKK	3	5	3	Q43665;M7YVE8;M7YKU0	C1(Carbamidomethyl); M4(Oxidation); C12(Carbamidomethyl); C16(Carbamidomethyl)	0	1.78541e+08	0	1.124e-05	6.28979	4	1987.83	-0.374061	48.2962	2
	High	SFSGVDVcDDAHPQcPKGcSAcR	1	4	1	M7YVE8	C8(Carbamidomethyl); C15(Carbamidomethyl); C19(Carbamidomethyl); C22(Carbamidomethyl)	0	24315490	0	0.0002309	5.06472	3	2610.05	-3.30652	68.4857	1
	High	VVTPSPHKTFR	4	3	1	M7YVE8		0	357499534	0	0.02698	3.59015	3	1268.71	-1.1535	56.0031	1
	High	STVDGTcGGPcKK	7	5	3	Q43665;M7YVE8;M7YKU0	C7(Carbamidomethyl); C11(Carbamidomethyl)	0	1.27375e+09	0	0.008744	3.39083	3	1366.61	-1.88815	47.4687	1
	High	STVDGTcGGPcK	4	5	3	Q43665;M7YVE8;M7YKU0	C7(Carbamidomethyl); C11(Carbamidomethyl)	0	1.97122e+09	0	0.001242	3.37891	2	1238.51	-1.16144	51.4254	0
	High	STVDGTcGGPcKKH	3	2	1	M7YVE8	C7(Carbamidomethyl); C11(Carbamidomethyl)	0	1.18254e+08	0	0.01306	2.9633	3	1503.67	-0.668042	45.3915	2
	High	VVTPSPHK	3	3	1	M7YVE8		0	1.46442e+09	0	0.0377	2.11426	2	864.493	-1.39965	49.1536	0
	High	ccNNcR	1	6	3	Q43665;M7YVE8;M7YKU0	C1(Carbamidomethyl); C2(Carbamidomethyl); C5(Carbamidomethyl)	0	1.37547e+06	0.008	0.1867	1.71319	2	883.294	-2.74447	39.7629	0
Q9S8J7	Basic protein 2 (Fragment) OS=Triticum aestivum PE=1 SV=1 - [Q9S8J7_WHEAT]	4.50026	75	1	1	2	2	4.16185e+09	28	2.88844	7.98682
	A4	Sequence	# PSMs	# Proteins	# Protein Groups	Protein Group Accessions	Modifications	ΔCn	Area	q-Value	PEP	XCorr	Charge	MH+ [Da]	ΔM [ppm]	RT [min]	# Missed Cleavages
	High	ALScGQVDSK	1	1	1	Q9S8J7	C4(Carbamidomethyl)	0	1.13998e+09	0	0.004444	2.4747	2	1064.5	-0.973171	54.9119	0
	High	LAPcVAYVTGR	1	8	3	Q84N29;Q9S8J7;A0A1D5YHT3	C4(Carbamidomethyl)	0	7183733488	0.001	0.05199	2.02556	2	1206.63	0.342601	80.3225	0
Q84N29	Probable non-specific lipid-transfer protein 3 OS=Triticum aestivum GN=LTP3 PE=2 SV=1 - [NLTP3_WHEAT]	14.6267	36.89	4	1	4	4	3.61717e+09	122	12.3273	9.42236
	A4	Sequence	# PSMs	# Proteins	# Protein Groups	Protein Group Accessions	Modifications	ΔCn	Area	q-Value	PEP	XCorr	Charge	MH+ [Da]	ΔM [ppm]	RT [min]	# Missed Cleavages
	High	ASSISKEccSGVQGLNGLAR	1	2	1	Q84N29	C8(Carbamidomethyl); C9(Carbamidomethyl)	0	4.68038e+07	0	9.186e-06	4.46557	3	2094.01	2.53522	75.0966	1
	High	LAPcVAYVTGR	1	8	3	Q84N29;Q9S8J7;A0A1D5YHT3	C4(Carbamidomethyl)	0	7183733488	0.001	0.05199	2.02556	2	1206.63	0.342601	80.3225	0
	High	VSGVPGK	1	9	2	Q84N29;A0A1D5YHT3		0	7.05608e+08	0.005	0.1553	1.695	2	643.376	-2.31468	50.1679	0
	High	SLATSIK	1	10	2	Q84N29;A0A1D5YHT3		0	2962181944	0.005	0.151	1.44768	2	719.431	1.16665	62.953	0
A0A1D5YHT3	Non-specific lipid-transfer protein OS=Triticum aestivum PE=3 SV=1 - [A0A1D5YHT3_WHEAT]	35.5546	60.95	8	3	6	10	3.61717e+09	105	10.6754	9.39307
	A4	Sequence	# PSMs	# Proteins	# Protein Groups	Protein Group Accessions	Modifications	ΔCn	Area	q-Value	PEP	XCorr	Charge	MH+ [Da]	ΔM [ppm]	RT [min]	# Missed Cleavages
	High	ASSISKEccSGVQGLNGmAR	1	6	1	A0A1D5YHT3	C8(Carbamidomethyl); C9(Carbamidomethyl); M18(Oxidation)	0	73258712	0	1.196e-05	5.44564	3	2127.95	-1.94633	64.9336	1
	High	EccSGVQGLNGmAR	3	6	1	A0A1D5YHT3	C2(Carbamidomethyl); C3(Carbamidomethyl); M12(Oxidation)	0	463283854	0	0.001299	4.22951	2	1554.64	-1.2851	63.8437	0
	High	cGVSVPFPISmSTNcDTVN	3	2	1	A0A1D5YHT3	C1(Carbamidomethyl); M11(Oxidation); C15(Carbamidomethyl)	0	99723941	0	0.01363	3.53909	2	2100.91	4.19666	98.5069	0
	High	LAPcVAYVTGR	1	8	3	Q84N29;Q9S8J7;A0A1D5YHT3	C4(Carbamidomethyl)	0	7183733488	0.001	0.05199	2.02556	2	1206.63	0.342601	80.3225	0
	High	VSGVPGK	1	9	2	Q84N29;A0A1D5YHT3		0	7.05608e+08	0.005	0.1553	1.695	2	643.376	-2.31468	50.1679	0
	High	SLATSIK	1	10	2	Q84N29;A0A1D5YHT3		0	2962181944	0.005	0.151	1.44768	2	719.431	1.16665	62.953	0
W5CR25	Uncharacterized protein OS=Triticum aestivum GN=TRAES_3BF115600300CFD_c1 PE=4 SV=1 - [W5CR25_WHEAT]	22.7942	13.41	4	2	2	5	2.52393e+09	261	26.4617	6.53662
	A4	Sequence	# PSMs	# Proteins	# Protein Groups	Protein Group Accessions	Modifications	ΔCn	Area	q-Value	PEP	XCorr	Charge	MH+ [Da]	ΔM [ppm]	RT [min]	# Missed Cleavages
	High	NALIQYHVLSTAIPmSQFDTVSNPLR	3	4	1	W5CR25	M15(Oxidation)	0	1966787291	0	8.67e-06	7.07436	3	2931.5	-0.966342	101.242	0
	High	AGQFNTFIR	2	4	1	W5CR25		0	3081078608	0	0.01833	2.65038	2	1053.55	-1.61859	83.0399	0
Q43665	Wali5 protein OS=Triticum aestivum GN=wali5 PE=2 SV=1 - [Q43665_WHEAT]	101.612	65.17	1	1	9	28	2.48799e+09	89	9.51146	8.01611
	A4	Sequence	# PSMs	# Proteins	# Protein Groups	Protein Group Accessions	Modifications	ΔCn	Area	q-Value	PEP	XCorr	Charge	MH+ [Da]	ΔM [ppm]	RT [min]	# Missed Cleavages
	High	cADmKSTVDGTcGGPcK	2	5	3	Q43665;M7YVE8;M7YKU0	C1(Carbamidomethyl); M4(Oxidation); C12(Carbamidomethyl); C16(Carbamidomethyl)	0	4.01127e+08	0	4.049e-05	6.65476	3	1859.74	-0.753985	51.8064	1
	High	cADmKSTVDGTcGGPcKK	3	5	3	Q43665;M7YVE8;M7YKU0	C1(Carbamidomethyl); M4(Oxidation); C12(Carbamidomethyl); C16(Carbamidomethyl)	0	1.78541e+08	0	1.124e-05	6.28979	4	1987.83	-0.374061	48.2962	2
	High	SFSGVDVcDDAHPKcPQGcSAcR	1	1	1	Q43665	C8(Carbamidomethyl); C15(Carbamidomethyl); C19(Carbamidomethyl); C22(Carbamidomethyl)	0	7.86383e+07	0	0.0008939	4.86581	4	2610.06	-0.645816	68.4549	1
	High	SFSGVDVcDDAHPK	5	3	2	Q43665;M7YKU0	C8(Carbamidomethyl)	0	4048054266	0	5.526e-05	4.39784	2	1533.66	-2.17469	69.6327	0
	High	STVDGTcGGPcKK	7	5	3	Q43665;M7YVE8;M7YKU0	C7(Carbamidomethyl); C11(Carbamidomethyl)	0	1.27375e+09	0	0.008744	3.39083	3	1366.61	-1.88815	47.4687	1
	High	STVDGTcGGPcK	4	5	3	Q43665;M7YVE8;M7YKU0	C7(Carbamidomethyl); C11(Carbamidomethyl)	0	1.97122e+09	0	0.001242	3.37891	2	1238.51	-1.16144	51.4254	0
	High	VVSTSPEmWR	3	3	2	Q43665;M7YKU0	M8(Oxidation)	0	1444697890	0	0.008893	2.47869	2	1207.58	-2.09135	72.8361	0
	High	VVSTSPEMWR	1	3	2	Q43665;M7YKU0		0	1.38168e+08	0	0.01048	2.1035	2	1191.58	-1.46955	79.3541	0
	High	STVDGTcGGPcKKY	1	3	2	Q43665;M7YKU0	C7(Carbamidomethyl); C11(Carbamidomethyl)	0	2.51862e+07	0.005	0.1647	2.71602	3	1529.67	0.390574	55.9131	2
	High	ccNNcR	1	6	3	Q43665;M7YVE8;M7YKU0	C1(Carbamidomethyl); C2(Carbamidomethyl); C5(Carbamidomethyl)	0	1.37547e+06	0.008	0.1867	1.71319	2	883.294	-2.74447	39.7629	0
M7YKU0	Uncharacterized protein OS=Triticum urartu GN=TRIUR3_06540 PE=4 SV=1 - [M7YKU0_TRIUA]	100.932	58.43	2	1	9	29	2.48799e+09	89	9.51347	8.19189
	A4	Sequence	# PSMs	# Proteins	# Protein Groups	Protein Group Accessions	Modifications	ΔCn	Area	q-Value	PEP	XCorr	Charge	MH+ [Da]	ΔM [ppm]	RT [min]	# Missed Cleavages
	High	cADmKSTVDGTcGGPcK	2	5	3	Q43665;M7YVE8;M7YKU0	C1(Carbamidomethyl); M4(Oxidation); C12(Carbamidomethyl); C16(Carbamidomethyl)	0	4.01127e+08	0	4.049e-05	6.65476	3	1859.74	-0.753985	51.8064	1
	High	cADmKSTVDGTcGGPcKK	3	5	3	Q43665;M7YVE8;M7YKU0	C1(Carbamidomethyl); M4(Oxidation); C12(Carbamidomethyl); C16(Carbamidomethyl)	0	1.78541e+08	0	1.124e-05	6.28979	4	1987.83	-0.374061	48.2962	2
	High	SFSGVDVcDDAHPKcPK	2	2	1	M7YKU0	C8(Carbamidomethyl); C15(Carbamidomethyl)	0	4.46432e+08	0	0.0009132	4.68943	3	1918.84	-1.29372	66.929	1
	High	SFSGVDVcDDAHPK	5	3	2	Q43665;M7YKU0	C8(Carbamidomethyl)	0	4048054266	0	5.526e-05	4.39784	2	1533.66	-2.17469	69.6327	0
	High	STVDGTcGGPcKK	7	5	3	Q43665;M7YVE8;M7YKU0	C7(Carbamidomethyl); C11(Carbamidomethyl)	0	1.27375e+09	0	0.008744	3.39083	3	1366.61	-1.88815	47.4687	1
	High	STVDGTcGGPcK	4	5	3	Q43665;M7YVE8;M7YKU0	C7(Carbamidomethyl); C11(Carbamidomethyl)	0	1.97122e+09	0	0.001242	3.37891	2	1238.51	-1.16144	51.4254	0
	High	VVSTSPEmWR	3	3	2	Q43665;M7YKU0	M8(Oxidation)	0	1444697890	0	0.008893	2.47869	2	1207.58	-2.09135	72.8361	0
	High	VVSTSPEMWR	1	3	2	Q43665;M7YKU0		0	1.38168e+08	0	0.01048	2.1035	2	1191.58	-1.46955	79.3541	0
	High	STVDGTcGGPcKKY	1	3	2	Q43665;M7YKU0	C7(Carbamidomethyl); C11(Carbamidomethyl)	0	2.51862e+07	0.005	0.1647	2.71602	3	1529.67	0.390574	55.9131	2
	High	ccNNcR	1	6	3	Q43665;M7YVE8;M7YKU0	C1(Carbamidomethyl); C2(Carbamidomethyl); C5(Carbamidomethyl)	0	1.37547e+06	0.008	0.1867	1.71319	2	883.294	-2.74447	39.7629	0
A0A1D6CYV0	Uncharacterized protein OS=Triticum aestivum PE=4 SV=1 - [A0A1D6CYV0_WHEAT]	46.91	11.49	3	2	7	14	1.92202e+09	322	35.4283	5.52881
	A4	Sequence	# PSMs	# Proteins	# Protein Groups	Protein Group Accessions	Modifications	ΔCn	Area	q-Value	PEP	XCorr	Charge	MH+ [Da]	ΔM [ppm]	RT [min]	# Missed Cleavages
	High	FFADRTPGPLFIPK	1	1	1	A0A1D6CYV0		0	9.95243e+07	0	0.007789	2.7071	3	1605.88	0.923426	94.9258	1
	High	KFVPLLDDVVImK	2	4	2	A0A1D6CYV0;A0A1D6CJB7	M12(Oxidation)	0	2.59531e+07	0	0.003315	2.67711	2	1532.87	-2.45321	97.2009	1
	High	FVPLLDDVVImK	2	4	2	A0A1D6CYV0;A0A1D6CJB7	M11(Oxidation)	0	4.78856e+08	0	0.02516	2.61813	2	1404.78	-1.80844	104.694	0
	High	FVPLLDDVVIMK	1	4	2	A0A1D6CYV0;A0A1D6CJB7		0	163847188	0	0.02214	2.58362	2	1388.79	-0.129012	106.609	0
	High	TPGPLFIPK	3	7	1	A0A1D6CYV0		0	2329409796	0	0.01712	1.66856	2	969.577	-0.127422	88.445	0
	High	RLGTELVLRK	1	6	2	A0A1D6CYV0;A0A1D6CJB7		0	5.88446e+07	0.001	0.0532	3.17635	3	1184.75	-0.430422	68.3591	2
	High	LGTELVLRK	2	10	2	A0A1D6CYV0;A0A1D6CJB7		0	4.31346e+08	0.001	0.0593	3.08469	2	1028.65	-0.85351	71.8423	1
	High	LGTELVLR	2	10	2	A0A1D6CYV0;A0A1D6CJB7		0	2.95779e+09	0.001	0.05636	2.35003	2	900.549	-2.60231	81.9449	0
A0A1D5VI53	Uncharacterized protein OS=Triticum aestivum PE=3 SV=1 - [A0A1D5VI53_WHEAT]	59.9814	40.88	2	2	4	14	1.84395e+09	181	19.0758	5.03369
	A4	Sequence	# PSMs	# Proteins	# Protein Groups	Protein Group Accessions	Modifications	ΔCn	Area	q-Value	PEP	XCorr	Charge	MH+ [Da]	ΔM [ppm]	RT [min]	# Missed Cleavages
	High	NPSLQVcEDQYVGDPGPIcRPWEccDSAAcTK	1	3	2	M7ZPA9;A0A1D5VI53	C7(Carbamidomethyl); C19(Carbamidomethyl); C24(Carbamidomethyl); C25(Carbamidomethyl); C30(Carbamidomethyl)	0	23084712	0	1.334e-06	6.99416	3	3769.58	-0.597635	90.5392	0
	High	SIPPIcTcVDEAFEcASTcK	7	5	2	M7ZPA9;A0A1D5VI53	C6(Carbamidomethyl); C8(Carbamidomethyl); C15(Carbamidomethyl); C19(Carbamidomethyl)	0	1044640597	0	6.787e-06	5.67247	3	2344.99	-1.15543	100.995	0
	High	TcEPSTSDPSLNVcR	5	2	1	A0A1D5VI53	C2(Carbamidomethyl); C14(Carbamidomethyl)	0	4.36891e+09	0	0.001264	4.09342	3	1722.74	-0.606734	70.2023	0
	High	cGDEVER	1	2	1	A0A1D5VI53	C1(Carbamidomethyl)	0	118293290	0.001	0.07946	2.34148	2	864.351	-0.899661	47.3361	0
A0A1D6CJB7	Uncharacterized protein OS=Triticum aestivum PE=4 SV=1 - [A0A1D6CJB7_WHEAT]	71.3759	28.57	3	5	10	19	1.80994e+09	322	35.4663	5.68115
	A4	Sequence	# PSMs	# Proteins	# Protein Groups	Protein Group Accessions	Modifications	ΔCn	Area	q-Value	PEP	XCorr	Charge	MH+ [Da]	ΔM [ppm]	RT [min]	# Missed Cleavages
	High	SGWGSPDDEVPLPSWITEEDLK	1	5	1	A0A1D6CJB7		0	53640915	0	1.323e-06	5.7545	2	2457.14	-0.377801	105.681	0
	High	FTVGNLDLTYNIAGAK	3	1	1	A0A1D6CJB7		0	958331255	0	7.942e-05	5.00871	2	1696.89	0.514895	101.566	0
	High	ALVALSVPFIPR	1	1	1	A0A1D6CJB7		0	1198641591	0	0.0147	3.32859	2	1282.79	0.391793	105.169	0
	High	SGFTGGFNYYR	2	2	1	A0A1D6CJB7		0	1.07543e+09	0	0.02657	3.09386	2	1268.57	-2.68308	86.1436	0
	High	KFVPLLDDVVImK	2	4	2	A0A1D6CYV0;A0A1D6CJB7	M12(Oxidation)	0	2.59531e+07	0	0.003315	2.67711	2	1532.87	-2.45321	97.2009	1
	High	FVPLLDDVVImK	2	4	2	A0A1D6CYV0;A0A1D6CJB7	M11(Oxidation)	0	4.78856e+08	0	0.02516	2.61813	2	1404.78	-1.80844	104.694	0
	High	FVPLLDDVVIMK	1	4	2	A0A1D6CYV0;A0A1D6CJB7		0	163847188	0	0.02214	2.58362	2	1388.79	-0.129012	106.609	0
	High	RLGTELVLRK	1	6	2	A0A1D6CYV0;A0A1D6CJB7		0	5.88446e+07	0.001	0.0532	3.17635	3	1184.75	-0.430422	68.3591	2
	High	LGTELVLRK	2	10	2	A0A1D6CYV0;A0A1D6CJB7		0	4.31346e+08	0.001	0.0593	3.08469	2	1028.65	-0.85351	71.8423	1
	High	LGTELVLR	2	10	2	A0A1D6CYV0;A0A1D6CJB7		0	2.95779e+09	0.001	0.05636	2.35003	2	900.549	-2.60231	81.9449	0
	High	YYTTQFDK	2	3	1	A0A1D6CJB7		0	1.2734e+09	0.001	0.1111	1.77072	2	1065.49	-2.12439	69.674	0
A0A1D5Z8I6	Histone H4 OS=Triticum aestivum PE=3 SV=1 - [A0A1D5Z8I6_WHEAT]	58.947	63.27	51	2	8	20	1.49405e+09	147	16.4023	11.5317
	A4	Sequence	# PSMs	# Proteins	# Protein Groups	Protein Group Accessions	Modifications	ΔCn	Area	q-Value	PEP	XCorr	Charge	MH+ [Da]	ΔM [ppm]	RT [min]	# Missed Cleavages
	High	TVTAmDVVYALKR	2	37	2	M7ZMQ6;A0A1D5Z8I6	M5(Oxidation)	0	3.93506e+08	0	0.005455	3.89915	3	1482.8	-0.960027	88.2764	1
	High	DNIQGITKPAIR	4	42	2	A0A1D5Z8I6;M7ZMQ6		0	1.1205e+09	0	0.009955	3.51407	3	1325.75	0.041457	70.3219	0
	High	ISGLIYEETR	2	47	2	M7ZMQ6;A0A1D5Z8I6		0	1.46132e+09	0	0.002244	3.45958	2	1180.62	-0.184846	80.8702	0
	High	DAVTYTEHAR	4	37	1	A0A1D5Z8I6		0	8.23277e+08	0	0.01929	3.32928	3	1162.55	0.323114	58.3067	0
	High	ISGLIYEETRGVLK	1	46	2	M7ZMQ6;A0A1D5Z8I6		0	1.63827e+07	0	0.02065	3.2959	2	1577.9	4.57505	89.639	1
	High	TVTAmDVVYALK	2	37	2	M7ZMQ6;A0A1D5Z8I6	M5(Oxidation)	0	1.85153e+08	0	0.005099	2.77239	2	1326.69	-2.29349	92.6094	0
	High	DNIQGITKPAIRR	1	41	2	M7ZMQ6;A0A1D5Z8I6		0	1.1277e+08	0.001	0.06387	2.79619	4	1481.85	-1.56804	65.6981	1
	High	IFLENVLR	4	45	1	A0A1D5Z8I6		0	1.51041e+09	0.001	0.05286	2.2376	2	1003.59	0.194564	95.2017	0
P11383	Ribulose bisphosphate carboxylase large chain OS=Triticum aestivum GN=rbcL PE=1 SV=2 - [RBL_WHEAT]	116.294	40.46	40	21	21	34	1.42778e+09	477	52.8174	6.68311
	A4	Sequence	# PSMs	# Proteins	# Protein Groups	Protein Group Accessions	Modifications	ΔCn	Area	q-Value	PEP	XCorr	Charge	MH+ [Da]	ΔM [ppm]	RT [min]	# Missed Cleavages
	High	GHYLNATAGTcEEMIKR	1	13	1	P11383	C11(Carbamidomethyl)	0	5.15275e+06	0	2.641e-05	5.40067	3	1950.92	0.149001	69.5364	1
	High	YGRPLLGcTIKPK	2	30	1	P11383	C8(Carbamidomethyl)	0	1.02269e+08	0	0.00742	5.0582	3	1502.85	-1.43134	68.7711	0
	High	AIKFEFEPVDTIDK	3	2	1	P11383		0	893969586	0	0.001798	4.29893	2	1651.86	3.61157	93.3676	1
	High	GGLDFTKDDENVNSQPFmR	2	13	1	P11383	M18(Oxidation)	0	87540551	0	9.782e-05	4.26942	3	2185.98	-2.1305	82.3319	1
	High	LTYYTPEYETKDTDILAAFR	1	19	1	P11383		0	121200897	0	0.0001262	4.20326	3	2410.18	-0.676152	102.39	1
	High	DNGLLLHIHR	2	12	1	P11383		0	2.02956e+08	0	0.01099	4.01917	2	1187.66	-2.92594	76.8744	0
	High	TFQGPPHGIQVER	2	27	1	P11383		0	8.43768e+08	0	0.000286	3.60048	3	1465.75	-0.456656	71.2858	0
	High	mSGGDHIHSGTVVGK	2	10	1	P11383	M1(Oxidation)	0	1.00697e+08	0	0.006645	3.55545	4	1497.71	2.06582	51.2976	0
	High	LTYYTPEYETK	2	21	1	P11383		0	1351165160	0	0.001136	2.94908	2	1407.67	-1.5304	77.6827	0
	High	FEFEPVDTIDK	1	2	1	P11383		0	240988130	0	0.01133	2.88799	2	1339.64	-1.58053	92.4539	0
	High	DDFIEKDR	2	15	1	P11383		0	8.22355e+07	0	0.03601	2.79117	3	1037.49	-0.999624	62.7536	1
	High	AmHAVIDR	2	10	1	P11383	M2(Oxidation)	0	8.69225e+07	0	0.01013	2.75285	3	928.465	-1.92061	50.1184	0
	High	DDENVNSQPFmR	1	14	1	P11383	M11(Oxidation)	0	1.9846e+07	0	0.001048	2.64563	2	1467.62	4.51509	67.6649	0
	High	VALEAcVQAR	2	10	1	P11383	C6(Carbamidomethyl)	0	1.85851e+09	0	0.006617	2.57748	2	1116.58	-0.336831	70.3207	0
	High	DTDILAAFR	1	21	1	P11383		0	1.07366e+09	0	0.02103	2.52918	2	1021.53	-0.341524	100.72	0
	High	FVFcAEAIYK	1	16	1	P11383	C4(Carbamidomethyl)	0	2.04935e+08	0	0.01281	2.15908	2	1247.61	-1.36392	95.2934	0
	High	ALRLEDLR	1	30	1	P11383		0	5.10312e+08	0.001	0.1181	2.83543	3	985.576	-3.2291	77.1393	1
	High	AcYEcLR	1	22	1	P11383	C2(Carbamidomethyl); C5(Carbamidomethyl)	0	216320002	0.001	0.06765	1.21562	2	971.405	-2.81	65.1983	0
	High	IPPTYSK	2	28	1	P11383		0	0	0.002	0.1206	1.48774	2	805.446	1.175	56.5057	0
	High	AGVKDYK	1	14	1	P11383		0	7.27594e+07	0.003	0.1351	2.14416	2	780.424	-0.737066	46.5089	1
	High	NHGMHFR	1	12	1	P11383		0	3.74267e+07	0.004	0.1443	2.40108	3	898.408	-2.38052	50.6741	0
	High	AMHAVIDR	1	10	1	P11383		0	9.8278e+07	0.005	0.1685	2.68354	3	912.47	-1.94175	57.7484	0
M9MTY6	Dimeric ubiquitin OS=Triticum aestivum PE=2 SV=1 - [M9MTY6_WHEAT]	168.654	45.1	154	1	10	46	1.37043e+09	153	17.0842	6.06201
	A4	Sequence	# PSMs	# Proteins	# Protein Groups	Protein Group Accessions	Modifications	ΔCn	Area	q-Value	PEP	XCorr	Charge	MH+ [Da]	ΔM [ppm]	RT [min]	# Missed Cleavages
	High	TITLEVESSDTIDNVK	3	108	4	M9MTY6;A0A1D6AZ07;Q6EZA4;T1NJN3		0	7.24151e+08	0	0.0002985	4.81159	2	1763.89	-1.42638	87.954	0
	High	TITLEVESSDTIDNVKAK	1	108	4	M9MTY6;A0A1D6AZ07;Q6EZA4;T1NJN3		0	7.37217e+07	0	0.0001437	4.74099	3	1963.02	-0.889383	82.1785	1
	High	IQDKEGIPPDQQR	30	114	4	M9MTY6;A0A1D6AZ07;Q6EZA4;T1NJN3		0	7.58702e+08	0	9.346e-05	4.60106	2	1523.78	-0.496215	56.5863	1
	High	QLEDGRTLADYNIQK	1	91	3	M9MTY6;A0A1D6AZ07;Q6EZA4		0	2.42608e+07	0	0.0003483	3.30366	2	1763.9	2.24873	75.8785	1
	High	EIEIDIEPTDTIDR	1	9	1	M9MTY6		0	6.21611e+06	0	0.02133	2.90487	2	1658.81	-0.271438	92.7267	0
	High	ESTLHLVLR	4	116	3	M9MTY6;A0A1D6AZ07;T1NJN3		0	1.52643e+09	0	0.02382	2.8695	2	1067.62	0.423483	79.9678	0
	High	AKIQDKEGIPPDQQR	2	114	4	M9MTY6;A0A1D6AZ07;Q6EZA4;T1NJN3		0	1.31958e+07	0	0.03358	2.24284	3	1722.91	-3.25106	55.094	2
	High	TLADYNIQK	2	111	3	M9MTY6;A0A1D6AZ07;Q6EZA4		0	1.82615e+09	0	0.01383	1.96485	2	1065.56	-0.332967	70.6262	0
	High	EGIPPDQQR	1	117	4	M9MTY6;A0A1D6AZ07;Q6EZA4;T1NJN3		0	7.81671e+06	0.002	0.1281	1.36037	2	1039.51	-3.03401	55.571	0
	High	QLEDGR	1	124	4	M9MTY6;A0A1D6AZ07;Q6EZA4;T1NJN3		0	5.49982e+07	0.008	0.1905	1.36833	2	717.353	0.0228568	46.9241	0
A0A1D6AZ07	Uncharacterized protein OS=Triticum aestivum PE=4 SV=1 - [A0A1D6AZ07_WHEAT]	170.527	66.38	146	2	11	47	1.37043e+09	229	25.7558	8.25049
	A4	Sequence	# PSMs	# Proteins	# Protein Groups	Protein Group Accessions	Modifications	ΔCn	Area	q-Value	PEP	XCorr	Charge	MH+ [Da]	ΔM [ppm]	RT [min]	# Missed Cleavages
	High	TITLEVESSDTIDNVK	3	108	4	M9MTY6;A0A1D6AZ07;Q6EZA4;T1NJN3		0	7.24151e+08	0	0.0002985	4.81159	2	1763.89	-1.42638	87.954	0
	High	TITLEVESSDTIDNVKAK	1	108	4	M9MTY6;A0A1D6AZ07;Q6EZA4;T1NJN3		0	7.37217e+07	0	0.0001437	4.74099	3	1963.02	-0.889383	82.1785	1
	High	TLSDYNIQKESTLHLVLR	1	1	1	A0A1D6AZ07		0	0	0	0.001792	4.73436	4	2130.16	0.116918	88.8529	1
	High	IQDKEGIPPDQQR	30	114	4	M9MTY6;A0A1D6AZ07;Q6EZA4;T1NJN3		0	7.58702e+08	0	9.346e-05	4.60106	2	1523.78	-0.496215	56.5863	1
	High	QLEDGRTLADYNIQK	1	91	3	M9MTY6;A0A1D6AZ07;Q6EZA4		0	2.42608e+07	0	0.0003483	3.30366	2	1763.9	2.24873	75.8785	1
	High	ESTLHLVLR	4	116	3	M9MTY6;A0A1D6AZ07;T1NJN3		0	1.52643e+09	0	0.02382	2.8695	2	1067.62	0.423483	79.9678	0
	High	TLSDYNIQK	1	1	1	A0A1D6AZ07		0	3.883e+08	0	0.01427	2.34949	2	1081.55	2.00797	68.6372	0
	High	AKIQDKEGIPPDQQR	2	114	4	M9MTY6;A0A1D6AZ07;Q6EZA4;T1NJN3		0	1.31958e+07	0	0.03358	2.24284	3	1722.91	-3.25106	55.094	2
	High	TLADYNIQK	2	111	3	M9MTY6;A0A1D6AZ07;Q6EZA4		0	1.82615e+09	0	0.01383	1.96485	2	1065.56	-0.332967	70.6262	0
	High	EGIPPDQQR	1	117	4	M9MTY6;A0A1D6AZ07;Q6EZA4;T1NJN3		0	7.81671e+06	0.002	0.1281	1.36037	2	1039.51	-3.03401	55.571	0
	High	QLEDGR	1	124	4	M9MTY6;A0A1D6AZ07;Q6EZA4;T1NJN3		0	5.49982e+07	0.008	0.1905	1.36833	2	717.353	0.0228568	46.9241	0
M8AQ24	Ribulose bisphosphate carboxylase small chain OS=Triticum urartu GN=TRIUR3_33919 PE=3 SV=1 - [M8AQ24_TRIUA]	41.0524	58.59	16	3	6	10	1.28142e+09	128	14.8624	6.1001
	A4	Sequence	# PSMs	# Proteins	# Protein Groups	Protein Group Accessions	Modifications	ΔCn	Area	q-Value	PEP	XCorr	Charge	MH+ [Da]	ΔM [ppm]	RT [min]	# Missed Cleavages
	High	KFETLSYLPPLSTEALLK	3	50	3	A0A1D5UUS2;M8AQ24;A0A1D5TMY4		0	1.13571e+08	0	1.994e-06	7.35341	2	2050.15	-1.0166	104.297	1
	High	QVQcVSFIAFKPPGcEESGKA	1	9	1	M8AQ24	C4(Carbamidomethyl); C15(Carbamidomethyl)	0	5.06132e+06	0	0.001122	4.33253	3	2339.12	1.31392	91.2038	1
	High	EHNASPGYYDGR	2	10	1	M8AQ24		0	1.27681e+08	0	0.001725	4.28858	3	1365.58	-0.312517	57.0471	0
	High	KEYPDAYVR	1	52	3	A0A1D5TMY4;A0A1D5UUS2;M8AQ24		0	2.83968e+07	0.001	0.09142	2.27535	2	1140.57	1.79811	63.2305	1
	High	QVDYLIR	2	54	3	A0A1D5TMY4;A0A1D5UUS2;M8AQ24		0	6.12395e+08	0.002	0.1293	1.6557	2	906.504	0.0781353	78.5273	0
	High	IIGFDNmR	1	10	1	M8AQ24	M7(Oxidation)	0	3104185098	0.009	0.2066	1.51523	2	981.481	-1.61679	76.2243	0
Q9ATG4	Non-specific lipid-transfer protein OS=Triticum aestivum GN=LTP2 PE=2 SV=1 - [Q9ATG4_WHEAT]	49.6006	52.17	3	6	7	15	1.23673e+09	115	11.2508	9.20264
	A4	Sequence	# PSMs	# Proteins	# Protein Groups	Protein Group Accessions	Modifications	ΔCn	Area	q-Value	PEP	XCorr	Charge	MH+ [Da]	ΔM [ppm]	RT [min]	# Missed Cleavages
	High	cGVSVPYTISASVDcSK	2	3	1	Q9ATG4	C1(Carbamidomethyl); C15(Carbamidomethyl)	0	277729855	0	0.0009465	4.1727	2	1829.84	-1.54058	87.5709	0
	High	GSGTSPSGAccSGVR	2	2	1	Q9ATG4	C10(Carbamidomethyl); C11(Carbamidomethyl)	0	718683865	0	0.001678	3.48848	2	1439.6	-2.0295	52.7726	0
	High	SVAGGLNPNKAAGIPSK	4	3	1	Q9ATG4		0	282465581	0	0.0003528	3.38911	2	1580.88	0.749763	67.8109	1
	High	SVAGGLNPNK	2	3	1	Q9ATG4		0	2.42807e+09	0	0.03126	2.61462	2	956.515	-0.683603	58.9678	0
	High	GSGTSPSGAccSGVRK	1	2	1	Q9ATG4	C10(Carbamidomethyl); C11(Carbamidomethyl)	0	1.19548e+07	0	0.02899	2.28889	2	1567.7	2.18581	48.1651	1
	High	STADKQATcR	3	3	1	Q9ATG4	C9(Carbamidomethyl)	0	5.02426e+06	0	0.02008	2.27929	3	1137.53	-1.71996	41.9998	1
	High	AAGIPSK	1	11	2	A0A077RVM2;Q9ATG4		0	563443830	0.001	0.08893	2.12333	2	643.377	-0.98654	51.7816	0
Q1KMV0	Non-specific lipid-transfer protein OS=Triticum aestivum GN=TRAES_3BF088400030CFD_c1 PE=2 SV=1 - [Q1KMV0_WHEAT]	33.5552	57.39	4	1	7	11	1.22936e+09	115	11.1106	8.86572
	A4	Sequence	# PSMs	# Proteins	# Protein Groups	Protein Group Accessions	Modifications	ΔCn	Area	q-Value	PEP	XCorr	Charge	MH+ [Da]	ΔM [ppm]	RT [min]	# Missed Cleavages
	High	cGVSVPYAISSSVDcSK	3	10	3	A0A077RVM2;Q1KMV0;Q2PCC1	C1(Carbamidomethyl); C15(Carbamidomethyl)	0	1.48573e+09	0	0.005002	4.25823	3	1815.83	0.201768	87.8059	0
	High	GNGANPSAAccSGVR	2	6	1	Q1KMV0	C10(Carbamidomethyl); C11(Carbamidomethyl)	0	1.79086e+08	0	0.003534	3.51464	2	1477.63	2.04737	55.3795	0
	High	SAAAGLNAGKAAGIPTK	1	9	2	Q1KMV0;Q2PCC1		0	0	0	0.0007189	3.50318	2	1497.84	1.60672	66.2778	1
	High	SAAAGLNAGK	1	9	2	Q1KMV0;Q2PCC1		0	9.5336e+08	0	0.01315	2.43019	2	859.462	-1.37012	51.952	0
	High	STADKQAAcK	1	15	2	A0A077RVM2;Q1KMV0	C9(Carbamidomethyl)	0	1.44323e+06	0	0.02501	1.30671	2	1079.51	-1.10583	39.9319	1
	High	AAGIPTK	2	9	2	Q1KMV0;Q2PCC1		0	1249002388	0.001	0.08988	2.21262	2	657.392	-1.74629	54.0204	0
	High	SLASSAR	1	7	2	Q1KMV0;Q2PCC1		0	5.24616e+08	0.002	0.1261	1.8946	2	691.374	0.761716	48.3704	0
Q2PCC1	Non-specific lipid-transfer protein OS=Triticum aestivum GN=ltp9.2d PE=3 SV=1 - [Q2PCC1_WHEAT]	49.3964	59.13	5	3	8	14	1.22936e+09	115	11.1396	8.86572
	A4	Sequence	# PSMs	# Proteins	# Protein Groups	Protein Group Accessions	Modifications	ΔCn	Area	q-Value	PEP	XCorr	Charge	MH+ [Da]	ΔM [ppm]	RT [min]	# Missed Cleavages
	High	cGVSVPYAISSSVDcSK	3	10	3	A0A077RVM2;Q1KMV0;Q2PCC1	C1(Carbamidomethyl); C15(Carbamidomethyl)	0	1.48573e+09	0	0.005002	4.25823	3	1815.83	0.201768	87.8059	0
	High	cGVSVPYAISSSVDcSKIH	1	1	1	Q2PCC1	C1(Carbamidomethyl); C15(Carbamidomethyl)	0	1.21395e+07	0	5.051e-07	4.15894	3	2065.97	2.46443	87.7288	1
	High	GNGASPSAAccSGVR	4	10	1	Q2PCC1	C10(Carbamidomethyl); C11(Carbamidomethyl)	0	7.0646e+08	0	0.00183	4.06045	3	1450.62	0.817566	55.5189	0
	High	SAAAGLNAGKAAGIPTK	1	9	2	Q1KMV0;Q2PCC1		0	0	0	0.0007189	3.50318	2	1497.84	1.60672	66.2778	1
	High	SAAAGLNAGK	1	9	2	Q1KMV0;Q2PCC1		0	9.5336e+08	0	0.01315	2.43019	2	859.462	-1.37012	51.952	0
	High	STADKQAVcK	1	1	1	Q2PCC1	C9(Carbamidomethyl)	0	5.95472e+06	0	0.02947	1.64155	2	1107.54	-1.2332	43.6915	1
	High	AAGIPTK	2	9	2	Q1KMV0;Q2PCC1		0	1249002388	0.001	0.08988	2.21262	2	657.392	-1.74629	54.0204	0
	High	SLASSAR	1	7	2	Q1KMV0;Q2PCC1		0	5.24616e+08	0.002	0.1261	1.8946	2	691.374	0.761716	48.3704	0
M7Z3U7	Plastocyanin OS=Triticum urartu GN=TRIUR3_04703 PE=3 SV=1 - [M7Z3U7_TRIUA]	9.05691	32.32	4	2	2	3	1.12189e+09	99	10.393	4.42432
	A4	Sequence	# PSMs	# Proteins	# Protein Groups	Protein Group Accessions	Modifications	ΔCn	Area	q-Value	PEP	XCorr	Charge	MH+ [Da]	ΔM [ppm]	RT [min]	# Missed Cleavages
	High	NNAGYPHNVVFDEDAVPSGVDVSK	1	4	1	M7Z3U7		0	1.00849e+08	0	7.188e-06	4.528	3	2530.18	-1.70357	86.2566	0
	High	AGETITFK	2	3	1	M7Z3U7		0	2.14293e+09	0.001	0.1155	2.21371	2	866.462	0.0569282	71.2009	0
H9NAV6	Superoxide dismutase [Cu-Zn] OS=Triticum aestivum PE=2 SV=1 - [H9NAV6_WHEAT]	61.6013	36.18	2	1	4	13	1.11894e+09	152	15.0824	6.17627
	A4	Sequence	# PSMs	# Proteins	# Protein Groups	Protein Group Accessions	Modifications	ΔCn	Area	q-Value	PEP	XCorr	Charge	MH+ [Da]	ΔM [ppm]	RT [min]	# Missed Cleavages
	High	AVVVHGDADDLGKGGHELSK	6	6	2	H9NAV6;C3VQ50		0	1.23036e+09	0	2.177e-05	7.0498	3	2004.01	-1.72591	63.091	1
	High	GTIFFTQEGDGPTTVTGSVTGLK	3	2	1	H9NAV6		0	1.5433e+08	0	4.234e-06	6.51982	2	2313.17	2.82589	98.0238	0
	High	AVVVHGDADDLGK	2	6	2	H9NAV6;C3VQ50		0	333245505	0	0.0002011	3.87404	2	1295.66	-2.05427	62.6886	0
	High	AVAVLTGSEGVK	2	7	2	H9NAV6;C3VQ50		0	1793224165	0	0.01436	3.22418	2	1130.64	-3.54708	71.5884	0
C3VQ50	Superoxide dismutase [Cu-Zn] OS=Triticum aestivum GN=SOD1 PE=2 SV=1 - [C3VQ50_WHEAT]	61.2653	36.18	5	1	4	13	1.11894e+09	152	15.1255	6.17627
	A4	Sequence	# PSMs	# Proteins	# Protein Groups	Protein Group Accessions	Modifications	ΔCn	Area	q-Value	PEP	XCorr	Charge	MH+ [Da]	ΔM [ppm]	RT [min]	# Missed Cleavages
	High	AVVVHGDADDLGKGGHELSK	6	6	2	H9NAV6;C3VQ50		0	1.23036e+09	0	2.177e-05	7.0498	3	2004.01	-1.72591	63.091	1
	High	GTIFFTQEGEGPTTVTGSVTGLK	3	5	1	C3VQ50		0	282705781	0	4.083e-07	6.59137	2	2327.18	0.909787	98.0926	0
	High	AVVVHGDADDLGK	2	6	2	H9NAV6;C3VQ50		0	333245505	0	0.0002011	3.87404	2	1295.66	-2.05427	62.6886	0
	High	AVAVLTGSEGVK	2	7	2	H9NAV6;C3VQ50		0	1793224165	0	0.01436	3.22418	2	1130.64	-3.54708	71.5884	0
Q6EZA4	Ubiquitin protein (Fragment) OS=Triticum aestivum PE=2 SV=1 - [Q6EZA4_WHEAT]	157.901	75	41	1	9	43	1.103e+09	68	7.65502	5.37646
	A4	Sequence	# PSMs	# Proteins	# Protein Groups	Protein Group Accessions	Modifications	ΔCn	Area	q-Value	PEP	XCorr	Charge	MH+ [Da]	ΔM [ppm]	RT [min]	# Missed Cleavages
	High	TITLEVESSDTIDNVK	3	108	4	M9MTY6;A0A1D6AZ07;Q6EZA4;T1NJN3		0	7.24151e+08	0	0.0002985	4.81159	2	1763.89	-1.42638	87.954	0
	High	TITLEVESSDTIDNVKAK	1	108	4	M9MTY6;A0A1D6AZ07;Q6EZA4;T1NJN3		0	7.37217e+07	0	0.0001437	4.74099	3	1963.02	-0.889383	82.1785	1
	High	IQDKEGIPPDQQR	30	114	4	M9MTY6;A0A1D6AZ07;Q6EZA4;T1NJN3		0	7.58702e+08	0	9.346e-05	4.60106	2	1523.78	-0.496215	56.5863	1
	High	TLADYNIQKESTLH	2	1	1	Q6EZA4		0	4.02835e+07	0	0.0002448	3.57634	2	1632.82	-0.0868835	75.1499	1
	High	QLEDGRTLADYNIQK	1	91	3	M9MTY6;A0A1D6AZ07;Q6EZA4		0	2.42608e+07	0	0.0003483	3.30366	2	1763.9	2.24873	75.8785	1
	High	AKIQDKEGIPPDQQR	2	114	4	M9MTY6;A0A1D6AZ07;Q6EZA4;T1NJN3		0	1.31958e+07	0	0.03358	2.24284	3	1722.91	-3.25106	55.094	2
	High	TLADYNIQK	2	111	3	M9MTY6;A0A1D6AZ07;Q6EZA4		0	1.82615e+09	0	0.01383	1.96485	2	1065.56	-0.332967	70.6262	0
	High	EGIPPDQQR	1	117	4	M9MTY6;A0A1D6AZ07;Q6EZA4;T1NJN3		0	7.81671e+06	0.002	0.1281	1.36037	2	1039.51	-3.03401	55.571	0
	High	QLEDGR	1	124	4	M9MTY6;A0A1D6AZ07;Q6EZA4;T1NJN3		0	5.49982e+07	0.008	0.1905	1.36833	2	717.353	0.0228568	46.9241	0
T1NJN3	Uncharacterized protein OS=Triticum urartu PE=4 SV=1 - [T1NJN3_TRIUA]	178.141	71.21	46	2	9	47	1.05114e+09	66	7.46097	6.02393
	A4	Sequence	# PSMs	# Proteins	# Protein Groups	Protein Group Accessions	Modifications	ΔCn	Area	q-Value	PEP	XCorr	Charge	MH+ [Da]	ΔM [ppm]	RT [min]	# Missed Cleavages
	High	KTITLEVESSDTIDNVK	4	1	1	T1NJN3		0	868295968	0	2.846e-08	6.54857	2	1891.99	2.47722	80.1349	1
	High	TITLEVESSDTIDNVK	3	108	4	M9MTY6;A0A1D6AZ07;Q6EZA4;T1NJN3		0	7.24151e+08	0	0.0002985	4.81159	2	1763.89	-1.42638	87.954	0
	High	TITLEVESSDTIDNVKAK	1	108	4	M9MTY6;A0A1D6AZ07;Q6EZA4;T1NJN3		0	7.37217e+07	0	0.0001437	4.74099	3	1963.02	-0.889383	82.1785	1
	High	IQDKEGIPPDQQR	30	114	4	M9MTY6;A0A1D6AZ07;Q6EZA4;T1NJN3		0	7.58702e+08	0	9.346e-05	4.60106	2	1523.78	-0.496215	56.5863	1
	High	KTITLEVESSDTIDNVKAK	1	1	1	T1NJN3		0	0	0	0.03878	4.36065	4	2091.12	0.238953	76.3825	2
	High	ESTLHLVLR	4	116	3	M9MTY6;A0A1D6AZ07;T1NJN3		0	1.52643e+09	0	0.02382	2.8695	2	1067.62	0.423483	79.9678	0
	High	AKIQDKEGIPPDQQR	2	114	4	M9MTY6;A0A1D6AZ07;Q6EZA4;T1NJN3		0	1.31958e+07	0	0.03358	2.24284	3	1722.91	-3.25106	55.094	2
	High	EGIPPDQQR	1	117	4	M9MTY6;A0A1D6AZ07;Q6EZA4;T1NJN3		0	7.81671e+06	0.002	0.1281	1.36037	2	1039.51	-3.03401	55.571	0
	High	QLEDGR	1	124	4	M9MTY6;A0A1D6AZ07;Q6EZA4;T1NJN3		0	5.49982e+07	0.008	0.1905	1.36833	2	717.353	0.0228568	46.9241	0
M7ZMQ6	Histone H4 OS=Triticum urartu GN=TRIUR3_25662 PE=3 SV=1 - [M7ZMQ6_TRIUA]	45.9215	48.54	6	1	7	13	9.91776e+08	103	11.3604	11.356
	A4	Sequence	# PSMs	# Proteins	# Protein Groups	Protein Group Accessions	Modifications	ΔCn	Area	q-Value	PEP	XCorr	Charge	MH+ [Da]	ΔM [ppm]	RT [min]	# Missed Cleavages
	High	TVTAmDVVYALKR	2	37	2	M7ZMQ6;A0A1D5Z8I6	M5(Oxidation)	0	3.93506e+08	0	0.005455	3.89915	3	1482.8	-0.960027	88.2764	1
	High	DNIQGITKPAIR	4	42	2	A0A1D5Z8I6;M7ZMQ6		0	1.1205e+09	0	0.009955	3.51407	3	1325.75	0.041457	70.3219	0
	High	ISGLIYEETR	2	47	2	M7ZMQ6;A0A1D5Z8I6		0	1.46132e+09	0	0.002244	3.45958	2	1180.62	-0.184846	80.8702	0
	High	ISGLIYEETRGVLK	1	46	2	M7ZMQ6;A0A1D5Z8I6		0	1.63827e+07	0	0.02065	3.2959	2	1577.9	4.57505	89.639	1
	High	DAVTYTEHAK	1	1	1	M7ZMQ6		0	3.86108e+06	0	0.006499	2.9176	2	1134.54	-2.33285	56.3681	0
	High	TVTAmDVVYALK	2	37	2	M7ZMQ6;A0A1D5Z8I6	M5(Oxidation)	0	1.85153e+08	0	0.005099	2.77239	2	1326.69	-2.29349	92.6094	0
	High	DNIQGITKPAIRR	1	41	2	M7ZMQ6;A0A1D5Z8I6		0	1.1277e+08	0.001	0.06387	2.79619	4	1481.85	-1.56804	65.6981	1
Q9SQG8	Pathogenesis-related protein 4 (Fragment) OS=Triticum aestivum GN=PR4 PE=2 SV=1 - [Q9SQG8_WHEAT]	27.6026	29.17	5	3	3	6	9.50067e+08	120	13.0861	7.23975
	A4	Sequence	# PSMs	# Proteins	# Protein Groups	Protein Group Accessions	Modifications	ΔCn	Area	q-Value	PEP	XCorr	Charge	MH+ [Da]	ΔM [ppm]	RT [min]	# Missed Cleavages
	High	SKYGWTAFcGPAGAHGQAAcGK	2	5	1	Q9SQG8	C9(Carbamidomethyl); C20(Carbamidomethyl)	0	99122505	0	1.598e-08	6.94753	3	2282.02	-0.0644008	76.1592	1
	High	YGWTAFcGPAGAHGQAAcGK	1	5	1	Q9SQG8	C7(Carbamidomethyl); C18(Carbamidomethyl)	0	6.01626e+07	0	2.786e-06	6.37064	3	2066.89	-2.26317	82.3574	0
	High	VTNPATGAQVTAR	3	3	1	Q9SQG8		0	2690916450	0	0.002597	3.09426	2	1285.69	-0.467429	63.5637	0
A0A1D6BRX1	Uncharacterized protein OS=Triticum aestivum PE=4 SV=1 - [A0A1D6BRX1_WHEAT]	16.7372	37.01	4	2	2	4	9.38774e+08	127	13.4488	5.24951
	A4	Sequence	# PSMs	# Proteins	# Protein Groups	Protein Group Accessions	Modifications	ΔCn	Area	q-Value	PEP	XCorr	Charge	MH+ [Da]	ΔM [ppm]	RT [min]	# Missed Cleavages
	High	SDIVIETHKEEELTA	3	4	1	A0A1D6BRX1		0	9.38774e+08	0	0.003706	4.38274	2	1713.85	-1.73143	75.8027	1
	High	LVSGEIDQSDQSFLDDDQmEAGWVLTcHAYPK	1	3	1	A0A1D6BRX1	M19(Oxidation); C27(Carbamidomethyl)	0	0	0	9.758e-05	4.1599	4	3670.62	-2.69699	101.139	0
A0A1D5SAW1	Uncharacterized protein OS=Triticum aestivum PE=4 SV=1 - [A0A1D5SAW1_WHEAT]	21.5803	47.73	7	3	6	9	8.77392e+08	88	9.48964	8.35303
	A4	Sequence	# PSMs	# Proteins	# Protein Groups	Protein Group Accessions	Modifications	ΔCn	Area	q-Value	PEP	XCorr	Charge	MH+ [Da]	ΔM [ppm]	RT [min]	# Missed Cleavages
	High	FFSGAVVcDDAGPK	2	8	2	A0A1D5T095;A0A1D5SAW1	C8(Carbamidomethyl)	0	2475464496	0	0.0004326	3.6597	2	1469.67	-0.999483	81.0865	0
	High	VDDGTPcKPcK	2	3	1	A0A1D5SAW1	C7(Carbamidomethyl); C10(Carbamidomethyl)	0	1.17971e+08	0	0.0005105	2.9697	2	1276.57	1.61647	48.3586	0
	High	VDDGTPcKPcKK	1	3	1	A0A1D5SAW1	C7(Carbamidomethyl); C10(Carbamidomethyl)	0	3.48964e+07	0	0.01859	2.31996	3	1404.66	-0.25636	44.7894	1
	High	cRDGcVNcR	1	10	2	A0A1D5SAW1;A0A1D5T095	C1(Carbamidomethyl); C5(Carbamidomethyl); C8(Carbamidomethyl)	0	1.26169e+07	0.001	0.1089	2.64388	3	1196.47	-0.389204	44.8151	1
	High	VVQTSPK	2	4	1	A0A1D5SAW1		0	3.8742e+07	0.001	0.06363	1.58128	2	758.44	-0.54997	45.5786	0
	High	DGcVNcR	1	10	2	A0A1D5SAW1;A0A1D5T095	C3(Carbamidomethyl); C6(Carbamidomethyl)	0	5.66016e+06	0.006	0.1748	1.99554	2	880.341	0.663914	45.4715	0
A0A1D5U3N1	Uncharacterized protein OS=Triticum aestivum PE=3 SV=1 - [A0A1D5U3N1_WHEAT]	45.5334	22.5	6	6	6	11	842282988	440	47.5806	5.08447
	A4	Sequence	# PSMs	# Proteins	# Protein Groups	Protein Group Accessions	Modifications	ΔCn	Area	q-Value	PEP	XCorr	Charge	MH+ [Da]	ΔM [ppm]	RT [min]	# Missed Cleavages
	High	SGIFTGTcGTALDHGVAAVGYGTENGKDYWLVR	1	4	1	A0A1D5U3N1	C8(Carbamidomethyl)	0	5.02526e+07	0	0.001161	5.70389	4	3472.64	-5.08981	98.6832	1
	High	VVTIDGYEDVPVNSEK	4	6	1	A0A1D5U3N1		0	791987284	0	0.0002372	4.71197	2	1763.86	-3.28825	83.1237	0
	High	AVANQPISVAIEAGGR	2	6	1	A0A1D5U3N1		0	1.18886e+09	0	0.0001836	4.00809	2	1552.84	-1.87727	84.1586	0
	High	cGIAVEPSYPTK	2	5	1	A0A1D5U3N1	C1(Carbamidomethyl)	0	5.46004e+08	0	0.0003699	3.74302	2	1321.65	0.0637477	73.9008	0
	High	NSWGTVWGEDGYIR	1	5	1	A0A1D5U3N1		0	133777583	0	0.001637	2.71045	2	1639.75	1.36214	98.0182	0
	High	KGAVAAIK	1	6	1	A0A1D5U3N1		0	1.98928e+07	0.002	0.1212	2.09281	2	757.492	-0.901786	49.0068	1
A0A1D5T095	Uncharacterized protein OS=Triticum aestivum PE=4 SV=1 - [A0A1D5T095_WHEAT]	19.6808	36.43	7	2	5	7	8.33436e+08	129	14.0157	8.08936
	A4	Sequence	# PSMs	# Proteins	# Protein Groups	Protein Group Accessions	Modifications	ΔCn	Area	q-Value	PEP	XCorr	Charge	MH+ [Da]	ΔM [ppm]	RT [min]	# Missed Cleavages
	High	FFSGAVVcDDAGPK	2	8	2	A0A1D5T095;A0A1D5SAW1	C8(Carbamidomethyl)	0	2475464496	0	0.0004326	3.6597	2	1469.67	-0.999483	81.0865	0
	High	cADARGDDGTPcPPcKK	2	4	1	A0A1D5T095	C1(Carbamidomethyl); C12(Carbamidomethyl); C15(Carbamidomethyl)	0	1.00612e+07	0	0.003292	3.4694	3	1904.8	-1.87926	50.6785	2
	High	cRDGcVNcR	1	10	2	A0A1D5SAW1;A0A1D5T095	C1(Carbamidomethyl); C5(Carbamidomethyl); C8(Carbamidomethyl)	0	1.26169e+07	0.001	0.1089	2.64388	3	1196.47	-0.389204	44.8151	1
	High	VVETSPK	1	2	1	A0A1D5T095		0	1.22269e+07	0.005	0.1484	1.65348	2	759.425	0.561164	46.9178	0
	High	DGcVNcR	1	10	2	A0A1D5SAW1;A0A1D5T095	C3(Carbamidomethyl); C6(Carbamidomethyl)	0	5.66016e+06	0.006	0.1748	1.99554	2	880.341	0.663914	45.4715	0
A0A1D5X4R8	Histone H2B OS=Triticum aestivum PE=3 SV=1 - [A0A1D5X4R8_WHEAT]	28.105	47.52	144	7	7	11	7.77479e+08	141	15.2874	9.93506
	A4	Sequence	# PSMs	# Proteins	# Protein Groups	Protein Group Accessions	Modifications	ΔCn	Area	q-Value	PEP	XCorr	Charge	MH+ [Da]	ΔM [ppm]	RT [min]	# Missed Cleavages
	High	KPAEEEPAAEKAEK	2	8	1	A0A1D5X4R8		0	2.52843e+07	0	0.0001451	5.0122	3	1526.77	0.324873	46.7941	1
	High	KPAEEEPAAEK	1	13	1	A0A1D5X4R8		0	3.54142e+06	0	0.002116	3.69507	2	1198.59	-0.969161	46.458	0
	High	QVHPDIGISSK	2	114	1	A0A1D5X4R8		0	385005116	0	0.01327	3.40691	3	1180.63	-2.19465	65.02	0
	High	AmSIMNSFINDIFEK	1	125	1	A0A1D5X4R8	M2(Oxidation)	0	2.68393e+06	0	7.298e-05	3.38366	2	1775.84	2.45914	107.062	0
	High	YNKKPTITSR	2	126	1	A0A1D5X4R8		0	2.18277e+08	0	0.01998	3.11928	3	1207.67	-4.74685	48.4064	1
	High	LVLPGELAK	2	128	1	A0A1D5X4R8		0	1729154965	0	0.01653	1.4848	2	939.586	-1.7671	85.7802	0
	High	HAVSEGTK	1	131	1	A0A1D5X4R8		0	836816	0.009	0.2132	1.41497	2	828.419	-2.54633	40.23	0
T1M639	Uncharacterized protein OS=Triticum urartu PE=3 SV=1 - [T1M639_TRIUA]	22.3165	17.39	65	2	2	4	7.70565e+08	115	12.9952	10.77
	A4	Sequence	# PSMs	# Proteins	# Protein Groups	Protein Group Accessions	Modifications	ΔCn	Area	q-Value	PEP	XCorr	Charge	MH+ [Da]	ΔM [ppm]	RT [min]	# Missed Cleavages
	High	EIAQDFKTDLR	3	53	1	T1M639		0	8.22473e+08	0	0.02581	2.95534	3	1335.69	0.823259	76.0724	1
	High	FRPGTVALR	1	35	1	T1M639		0	718657856	0.001	0.08052	3.27816	3	1016.6	-0.501518	68.3991	0
A0A077RVM2	Non-specific lipid-transfer protein OS=Triticum aestivum GN=TRAES_3BF088300030CFD_c1 PE=3 SV=1 - [A0A077RVM2_WHEAT]	21.182	57.39	10	3	6	8	7.19362e+08	115	11.1116	9.05615
	A4	Sequence	# PSMs	# Proteins	# Protein Groups	Protein Group Accessions	Modifications	ΔCn	Area	q-Value	PEP	XCorr	Charge	MH+ [Da]	ΔM [ppm]	RT [min]	# Missed Cleavages
	High	cGVSVPYAISSSVDcSK	3	10	3	A0A077RVM2;Q1KMV0;Q2PCC1	C1(Carbamidomethyl); C15(Carbamidomethyl)	0	1.48573e+09	0	0.005002	4.25823	3	1815.83	0.201768	87.8059	0
	High	GNGANPPAAccSGVR	1	4	1	A0A077RVM2	C10(Carbamidomethyl); C11(Carbamidomethyl)	0	1.0891e+08	0	0.0002464	3.34616	2	1487.65	0.0722735	56.9824	0
	High	STADKQAAcK	1	15	2	A0A077RVM2;Q1KMV0	C9(Carbamidomethyl)	0	1.44323e+06	0	0.02501	1.30671	2	1079.51	-1.10583	39.9319	1
	High	SAAGGLNAGK	1	13	1	A0A077RVM2		0	6.03514e+07	0.001	0.07548	2.16736	2	845.446	-2.37397	49.8376	0
	High	AAGIPSK	1	11	2	A0A077RVM2;Q9ATG4		0	563443830	0.001	0.08893	2.12333	2	643.377	-0.98654	51.7816	0
	High	SLAGAAR	1	7	1	A0A077RVM2		0	7.44992e+07	0.005	0.1611	1.50875	2	645.367	-0.827639	49.567	0
W5D700	Uncharacterized protein OS=Triticum aestivum GN=TRAES_3BF070600020CFD_c1 PE=4 SV=1 - [W5D700_WHEAT]	42.4766	53.52	3	1	5	15	7.10606e+08	71	7.87211	5.47803
	A4	Sequence	# PSMs	# Proteins	# Protein Groups	Protein Group Accessions	Modifications	ΔCn	Area	q-Value	PEP	XCorr	Charge	MH+ [Da]	ΔM [ppm]	RT [min]	# Missed Cleavages
	High	KASWPELVGK	4	5	2	W5D700;A0A096UNV4		0	1.93564e+08	0	0.00557	4.06227	2	1114.62	-2.12157	78.707	1
	High	IFVDTVAETPR	1	3	1	W5D700		0	103744193	0	0.01705	2.93713	2	1247.66	-0.651022	80.3763	0
	High	ASWPELVGK	3	5	2	W5D700;A0A096UNV4		0	9.34885e+08	0	0.02768	1.91652	2	986.53	-0.356095	87.7936	0
	High	IImKDRPDVK	5	4	2	W5D700;A0A096UNV4	M3(Oxidation)	0	1.00337e+09	0.001	0.05216	2.66625	2	1230.69	-1.38759	50.721	1
	High	SIEEAKK	1	5	2	W5D700;A0A096UNV4		0	4.45415e+07	0.002	0.1229	1.92438	2	804.446	-0.742201	43.4002	1
	High	IIMKDRPDVK	1	4	2	W5D700;A0A096UNV4		0	2.49362e+07	0.007	0.183	2.25176	3	1214.69	-0.302071	58.3491	1
A0A1D6AQ68	Uncharacterized protein OS=Triticum aestivum PE=4 SV=1 - [A0A1D6AQ68_WHEAT]	101.674	32.09	16	10	18	26	6.77633e+08	829	85.4103	7.97217
	A4	Sequence	# PSMs	# Proteins	# Protein Groups	Protein Group Accessions	Modifications	ΔCn	Area	q-Value	PEP	XCorr	Charge	MH+ [Da]	ΔM [ppm]	RT [min]	# Missed Cleavages
	High	APEIFKPDVTAPGVDILAGWTGANSPTELESDTR	1	1	1	A0A1D6AQ68		0	0	0	1.1e-07	7.67435	3	3554.76	-1.6172	104.916	0
	High	APEIFKPDVTAPGVDILAGWTGANSPTELESDTRR	1	1	1	A0A1D6AQ68		0	2.99414e+07	0	5.8e-07	7.3807	4	3710.87	1.34611	104.262	1
	High	ASNGATDVVIGVIDTGVYPEGRPSFAADPSLPPPPSK	2	3	1	A0A1D6AQ68		0	2.91914e+07	0	8.051e-06	6.7305	4	3678.85	-4.32402	104.099	0
	High	AGATVGDHNYPAFSVVFTSNK	2	1	1	A0A1D6AQ68		0	4.70576e+06	0	1.883e-06	5.82406	3	2182.06	-0.396486	93.5318	0
	High	AFGEQSITSPHVHPATAVSFVDAEK	2	1	1	A0A1D6AQ68		0	105063913	0	0.0002726	5.71414	4	2625.29	-2.93584	84.5378	0
	High	LAGGAGAILASTK	1	4	2	A0A1D6AQ68;A0A1D6B5Y4		0	542561360	0	0.0001854	4.79818	2	1129.66	0.233002	78.2606	0
	High	QARPEWSPAAIK	2	10	3	A0A1D6AQ68;A0A1D6B5Y4;A0A1D6AL49		0	4.07805e+08	0	0.01767	3.50469	3	1353.72	-1.81136	74.1811	0
	High	SVGSDAAAAYTAK	1	1	1	A0A1D6AQ68		0	453209845	0	0.007381	3.45585	2	1211.59	-0.24586	66.5181	0
	High	TQEYVATFVQR	2	1	1	A0A1D6AQ68		0	347367521	0	0.02571	3.3893	2	1341.68	-1.67214	81.677	0
	High	VTVSPETLQFSPTEK	1	3	1	A0A1D6AQ68		0	2.0073e+08	0	0.0001044	3.11214	2	1662.86	-1.68434	87.8047	0
	High	IPLVYGGDVGSK	1	4	2	A0A1D6B5Y4;A0A1D6AQ68		0	9.97293e+07	0	0.001153	3.0367	2	1204.66	-0.909614	81.6389	0
	High	TQTSPTATIVFR	1	4	1	A0A1D6AQ68		0	5.43957e+08	0	0.02128	3.01377	2	1321.71	-0.357425	82.4758	0
	High	IVLcESGVNAR	2	5	2	A0A1D6AQ68;A0A1D6B5Y4	C4(Carbamidomethyl)	0	582865787	0	0.004203	2.9059	2	1217.63	-1.77202	71.6091	0
	High	GTVVGSTPPSPR	2	4	2	A0A1D6AL49;A0A1D6AQ68		0	906076363	0	0.03801	2.87993	2	1154.61	-2.72165	62.1527	0
	High	QVAVFGSSIScSK	1	4	2	A0A1D6AQ68;A0A1D6B5Y4	C11(Carbamidomethyl)	0	5.01966e+07	0	0.006371	2.53896	2	1369.67	-4.41028	79.0988	0
	High	AAKPYAVK	1	5	1	A0A1D6AQ68		0	1.58668e+07	0	0.03736	1.52674	2	847.503	-1.29942	49.569	0
	High	AVGMAPGAR	1	14	4	A0A1D6AQ68;A0A1D6B5Y4;A0A1D6AL49;A0A1D6ABC9		0	3.18643e+08	0.001	0.04567	2.37408	2	829.433	-1.80009	57.0285	0
	High	mASFSSR	1	17	2	A0A1D6AL49;A0A1D6AQ68	M1(Oxidation)	0	2.36933e+07	0.002	0.1275	1.81417	2	801.355	-1.83004	53.5947	0
	High	AVGmAPGAR	1	14	4	A0A1D6AQ68;A0A1D6B5Y4;A0A1D6AL49;A0A1D6ABC9	M4(Oxidation)	0	6.87234e+07	0.003	0.1335	1.37822	2	845.428	-1.67127	49.2631	0
A0A1D5VTK7	Uncharacterized protein OS=Triticum aestivum PE=3 SV=1 - [A0A1D5VTK7_WHEAT]	13.1336	25.15	2	1	4	6	6.36964e+08	171	16.7435	8.06006
	A4	Sequence	# PSMs	# Proteins	# Protein Groups	Protein Group Accessions	Modifications	ΔCn	Area	q-Value	PEP	XCorr	Charge	MH+ [Da]	ΔM [ppm]	RT [min]	# Missed Cleavages
	High	VLALPTAcGQSASVLSK	2	2	2	A0A1D6A6I7;A0A1D5VTK7	C8(Carbamidomethyl)	0	1111959640	0	0.0003411	3.8284	2	1701.92	-0.147883	88.5702	0
	High	TAVGTPATVK	1	3	2	A0A1D5VTK7;A0A1D6A6I7		0	6.73787e+08	0	0.004538	2.26836	2	944.54	-1.14832	57.5932	0
	High	cLcAAmDAK	2	2	1	A0A1D5VTK7	C1(Carbamidomethyl); C3(Carbamidomethyl); M6(Oxidation)	0	1.25147e+08	0	0.01123	2.24907	2	1055.43	-1.13948	54.4503	0
	High	AccTEVK	1	3	2	A0A1D5VTK7;A0A1D6A6I7	C2(Carbamidomethyl); C3(Carbamidomethyl)	0	1.55994e+07	0.001	0.05236	1.13529	2	867.368	-1.92145	46.3051	0
A0A1D6A6I7	Uncharacterized protein OS=Triticum aestivum PE=3 SV=1 - [A0A1D6A6I7_WHEAT]	11.5152	25	1	1	4	5	6.08005e+08	172	17.1697	7.97217
	A4	Sequence	# PSMs	# Proteins	# Protein Groups	Protein Group Accessions	Modifications	ΔCn	Area	q-Value	PEP	XCorr	Charge	MH+ [Da]	ΔM [ppm]	RT [min]	# Missed Cleavages
	High	VLALPTAcGQSASVLSK	2	2	2	A0A1D6A6I7;A0A1D5VTK7	C8(Carbamidomethyl)	0	1111959640	0	0.0003411	3.8284	2	1701.92	-0.147883	88.5702	0
	High	cLcAALDAK	1	1	1	A0A1D6A6I7	C1(Carbamidomethyl); C3(Carbamidomethyl)	0	3.82685e+07	0	0.01371	2.67124	2	1021.48	-0.948113	71.4394	0
	High	TAVGTPATVK	1	3	2	A0A1D5VTK7;A0A1D6A6I7		0	6.73787e+08	0	0.004538	2.26836	2	944.54	-1.14832	57.5932	0
	High	AccTEVK	1	3	2	A0A1D5VTK7;A0A1D6A6I7	C2(Carbamidomethyl); C3(Carbamidomethyl)	0	1.55994e+07	0.001	0.05236	1.13529	2	867.368	-1.92145	46.3051	0
A0A1D5RYQ7	Uncharacterized protein OS=Triticum aestivum PE=3 SV=1 - [A0A1D5RYQ7_WHEAT]	61.1388	48.75	3	3	11	16	5.86222e+08	281	30.6003	5.05908
	A4	Sequence	# PSMs	# Proteins	# Protein Groups	Protein Group Accessions	Modifications	ΔCn	Area	q-Value	PEP	XCorr	Charge	MH+ [Da]	ΔM [ppm]	RT [min]	# Missed Cleavages
	High	VSFAPASVDSWVANAVASLSR	1	3	1	A0A1D5RYQ7		0	3.10595e+07	0	8.622e-07	6.52667	2	2134.09	-0.128581	107.641	0
	High	AAFPNITTSIAPFEDDTVQR	1	4	2	A0A1D5RYQ7;A0A1D5SY81		0	171613670	0	1.293e-06	5.41994	2	2193.08	0.882234	103.922	0
	High	TTEELGLLSPDQGIAAAK	1	5	2	A0A1D5SY81;A0A1D5RYQ7		0	285325643	0	0.0001095	5.18476	2	1813.96	1.00388	92.9511	0
	High	FAAGVSVDTFVEcVGR	2	3	1	A0A1D5RYQ7	C13(Carbamidomethyl)	0	1.01741e+07	0	0.0004803	4.83056	2	1713.82	-0.919889	101.11	0
	High	LINEYGLDGVDVDYER	2	5	2	A0A1D5SY81;A0A1D5RYQ7		0	317335276	0	1.846e-05	4.81278	2	1869.88	-1.52775	93.1502	0
	High	LKAAFPNITTSIAPFEDDTVQR	1	4	2	A0A1D5RYQ7;A0A1D5SY81		0	50220659	0	0.001151	4.53268	3	2434.26	-2.32961	100.1	1
	High	EYLGAQSTGVR	3	4	2	A0A1D5SY81;A0A1D5RYQ7		0	7.34849e+08	0	0.01906	3.05753	2	1180.6	0.231717	66.1956	0
	High	VLASLQTGK	2	5	2	A0A1D5SY81;A0A1D5RYQ7		0	569244493	0	0.01472	2.02977	2	916.548	1.39835	66.1413	0
	High	AQEIVANH	1	5	2	A0A1D5SY81;A0A1D5RYQ7		0	1.73049e+08	0.001	0.06968	2.4136	2	881.447	-0.592454	54.2006	0
	High	ADVAAIK	1	4	2	A0A1D5SY81;A0A1D5RYQ7		0	1.85471e+08	0.001	0.1002	2.38306	2	687.402	-1.77473	57.745	0
	High	QTGFYPGAR	1	3	1	A0A1D5RYQ7		0	454572472	0.009	0.2027	2.2023	2	996.49	0.0636511	69.4822	0
A0A1D6AL49	Uncharacterized protein OS=Triticum aestivum PE=4 SV=1 - [A0A1D6AL49_WHEAT]	88.4203	25	19	13	17	27	5.44175e+08	784	80.9851	7.6499
	A4	Sequence	# PSMs	# Proteins	# Protein Groups	Protein Group Accessions	Modifications	ΔCn	Area	q-Value	PEP	XCorr	Charge	MH+ [Da]	ΔM [ppm]	RT [min]	# Missed Cleavages
	High	NmDNAGGVIGDmSTGEASTPFAR	1	1	1	A0A1D6AL49	M2(Oxidation); M12(Oxidation)	0	2.7778e+07	0	1.821e-07	6.78687	2	2330	-1.25836	80.8844	0
	High	ASNGATDVVIGVIDTGVYPEGR	1	1	1	A0A1D6AL49		0	16625333	0	4.69e-07	5.98446	2	2190.1	0.109677	103.681	0
	High	AKITAPDGVLVTVSPETLR	1	4	1	A0A1D6AL49		0	3.81664e+07	0	0.0143	4.53699	3	1967.11	-2.72466	91.3621	1
	High	ITAPDGVLVTVSPETLR	4	4	1	A0A1D6AL49		0	1.07894e+08	0	0.01527	4.26461	3	1767.98	-1.71407	96.6639	0
	High	SFAADPSLPPTPSK	4	1	1	A0A1D6AL49		0	1.26859e+07	0	0.0007111	4.0237	2	1414.72	-2.5746	77.0092	0
	High	QVAVFGSSTScSTR	1	3	1	A0A1D6AL49	C11(Carbamidomethyl)	0	7.91507e+07	0	0.0005229	3.78003	2	1486.69	-2.57438	71.3633	0
	High	LAGGAGAILTGAK	1	4	1	A0A1D6AL49		0	76290332	0	0.00126	3.56405	2	1099.64	-2.47952	77.8935	0
	High	QARPEWSPAAIK	2	10	3	A0A1D6AQ68;A0A1D6B5Y4;A0A1D6AL49		0	4.07805e+08	0	0.01767	3.50469	3	1353.72	-1.81136	74.1811	0
	High	GTVVGSTPPSPR	2	4	2	A0A1D6AL49;A0A1D6AQ68		0	906076363	0	0.03801	2.87993	2	1154.61	-2.72165	62.1527	0
	High	KSFAADPSLPPTPSK	2	1	1	A0A1D6AL49		0	55972188	0	0.03234	2.32815	2	1542.82	1.35834	71.1341	1
	High	NVGSDATTTYR	1	2	1	A0A1D6AL49		0	268338096	0	0.0301	2.1906	2	1184.56	0.829071	59.1077	0
	High	LPVVYGGDVGSK	1	3	1	A0A1D6AL49		0	28243755	0.001	0.08594	2.97487	2	1190.64	-4.38519	76.9743	0
	High	TQGYAVTFAR	1	3	1	A0A1D6AL49		0	1.18428e+08	0.001	0.1003	2.58193	2	1113.57	-2.51959	77.1162	0
	High	AVGMAPGAR	1	14	4	A0A1D6AQ68;A0A1D6B5Y4;A0A1D6AL49;A0A1D6ABC9		0	3.18643e+08	0.001	0.04567	2.37408	2	829.433	-1.80009	57.0285	0
	High	EIGASVTEK	1	1	1	A0A1D6AL49		0	161443899	0.001	0.108	1.73622	2	933.489	0.21311	59.1472	0
	High	mASFSSR	1	17	2	A0A1D6AL49;A0A1D6AQ68	M1(Oxidation)	0	2.36933e+07	0.002	0.1275	1.81417	2	801.355	-1.83004	53.5947	0
	High	AVGmAPGAR	1	14	4	A0A1D6AQ68;A0A1D6B5Y4;A0A1D6AL49;A0A1D6ABC9	M4(Oxidation)	0	6.87234e+07	0.003	0.1335	1.37822	2	845.428	-1.67127	49.2631	0
	High	SALMTTAR	1	9	1	A0A1D6AL49		0	8.67819e+07	0.009	0.1964	1.92058	2	850.445	-0.699232	61.141	0
A0A1D5SY81	Uncharacterized protein OS=Triticum aestivum PE=3 SV=1 - [A0A1D5SY81_WHEAT]	44.1856	39.1	2	1	9	13	5.40476e+08	289	31.753	5.46533
	A4	Sequence	# PSMs	# Proteins	# Protein Groups	Protein Group Accessions	Modifications	ΔCn	Area	q-Value	PEP	XCorr	Charge	MH+ [Da]	ΔM [ppm]	RT [min]	# Missed Cleavages
	High	AAFPNITTSIAPFEDDTVQR	1	4	2	A0A1D5RYQ7;A0A1D5SY81		0	171613670	0	1.293e-06	5.41994	2	2193.08	0.882234	103.922	0
	High	TTEELGLLSPDQGIAAAK	1	5	2	A0A1D5SY81;A0A1D5RYQ7		0	285325643	0	0.0001095	5.18476	2	1813.96	1.00388	92.9511	0
	High	LINEYGLDGVDVDYER	2	5	2	A0A1D5SY81;A0A1D5RYQ7		0	317335276	0	1.846e-05	4.81278	2	1869.88	-1.52775	93.1502	0
	High	LKAAFPNITTSIAPFEDDTVQR	1	4	2	A0A1D5RYQ7;A0A1D5SY81		0	50220659	0	0.001151	4.53268	3	2434.26	-2.32961	100.1	1
	High	AAHPNVSVmAGLGGDSVLDIVK	1	2	1	A0A1D5SY81	M9(Oxidation)	0	6.55842e+07	0	0.004414	3.19503	3	2166.12	-1.4304	94.104	0
	High	EYLGAQSTGVR	3	4	2	A0A1D5SY81;A0A1D5RYQ7		0	7.34849e+08	0	0.01906	3.05753	2	1180.6	0.231717	66.1956	0
	High	VLASLQTGK	2	5	2	A0A1D5SY81;A0A1D5RYQ7		0	569244493	0	0.01472	2.02977	2	916.548	1.39835	66.1413	0
	High	AQEIVANH	1	5	2	A0A1D5SY81;A0A1D5RYQ7		0	1.73049e+08	0.001	0.06968	2.4136	2	881.447	-0.592454	54.2006	0
	High	ADVAAIK	1	4	2	A0A1D5SY81;A0A1D5RYQ7		0	1.85471e+08	0.001	0.1002	2.38306	2	687.402	-1.77473	57.745	0
A0A1D6B5Y4	Uncharacterized protein OS=Triticum aestivum PE=4 SV=1 - [A0A1D6B5Y4_WHEAT]	45.5015	11.19	2	1	7	10	5.11077e+08	742	76.0544	8.03076
	A4	Sequence	# PSMs	# Proteins	# Protein Groups	Protein Group Accessions	Modifications	ΔCn	Area	q-Value	PEP	XCorr	Charge	MH+ [Da]	ΔM [ppm]	RT [min]	# Missed Cleavages
	High	LAGGAGAILASTK	1	4	2	A0A1D6AQ68;A0A1D6B5Y4		0	542561360	0	0.0001854	4.79818	2	1129.66	0.233002	78.2606	0
	High	QARPEWSPAAIK	2	10	3	A0A1D6AQ68;A0A1D6B5Y4;A0A1D6AL49		0	4.07805e+08	0	0.01767	3.50469	3	1353.72	-1.81136	74.1811	0
	High	IPLVYGGDVGSK	1	4	2	A0A1D6B5Y4;A0A1D6AQ68		0	9.97293e+07	0	0.001153	3.0367	2	1204.66	-0.909614	81.6389	0
	High	IVLcESGVNAR	2	5	2	A0A1D6AQ68;A0A1D6B5Y4	C4(Carbamidomethyl)	0	582865787	0	0.004203	2.9059	2	1217.63	-1.77202	71.6091	0
	High	QVAVFGSSIScSK	1	4	2	A0A1D6AQ68;A0A1D6B5Y4	C11(Carbamidomethyl)	0	5.01966e+07	0	0.006371	2.53896	2	1369.67	-4.41028	79.0988	0
	High	AVGMAPGAR	1	14	4	A0A1D6AQ68;A0A1D6B5Y4;A0A1D6AL49;A0A1D6ABC9		0	3.18643e+08	0.001	0.04567	2.37408	2	829.433	-1.80009	57.0285	0
	High	AVGmAPGAR	1	14	4	A0A1D6AQ68;A0A1D6B5Y4;A0A1D6AL49;A0A1D6ABC9	M4(Oxidation)	0	6.87234e+07	0.003	0.1335	1.37822	2	845.428	-1.67127	49.2631	0
	High	NVGSDTAAAYTAK	1	1	1	A0A1D6B5Y4		0	26045835	0.004	0.1439	1.70272	2	1268.61	0.554193	68.1499	0
A0A075D1A6	Actin (Fragment) OS=Triticum aestivum PE=2 SV=1 - [A0A075D1A6_WHEAT]	22.785	22.99	26	7	7	8	4.75199e+08	361	40.0422	5.84619
	A4	Sequence	# PSMs	# Proteins	# Protein Groups	Protein Group Accessions	Modifications	ΔCn	Area	q-Value	PEP	XCorr	Charge	MH+ [Da]	ΔM [ppm]	RT [min]	# Missed Cleavages
	High	LAYVALDYEQELETAK	1	10	1	A0A075D1A6		0	3.661e+06	0	1.072e-05	4.01124	2	1855.93	-0.805794	98.1069	0
	High	SYELPDGQVITIGAER	1	15	1	A0A075D1A6		0	1.40297e+07	0	0.002281	3.48315	2	1747.89	0.0553626	97.2506	0
	High	DAYVGDEAQSKR	1	21	1	A0A075D1A6		0	2.80778e+07	0	0.008743	2.77776	3	1338.63	-1.37433	54.7989	1
	High	AVFPSIVGRPR	1	22	1	A0A075D1A6		0	1.0031e+08	0	0.01148	2.69401	3	1198.71	2.16294	80.54	0
	High	AGFAGDDAPR	2	22	1	A0A075D1A6		0	1238575184	0	0.005079	2.15681	2	976.447	-0.938101	61.8651	0
	High	HTGVmVGmGQK	1	22	1	A0A075D1A6	M5(Oxidation); M8(Oxidation)	0	1.13438e+07	0.005	0.1594	1.95368	2	1176.55	-0.90392	48.4489	0
	High	VVAPPER	1	20	1	A0A075D1A6		0	8.67122e+07	0.005	0.1706	1.77676	2	767.44	-0.999582	55.6769	0
A0A1D5UFV4	Uncharacterized protein OS=Triticum aestivum PE=4 SV=1 - [A0A1D5UFV4_WHEAT]	11.9299	13.21	2	2	2	4	4.48185e+08	106	10.7737	9.90576
	A4	Sequence	# PSMs	# Proteins	# Protein Groups	Protein Group Accessions	Modifications	ΔCn	Area	q-Value	PEP	XCorr	Charge	MH+ [Da]	ΔM [ppm]	RT [min]	# Missed Cleavages
	High	KKYAPVcITmPTAK	2	2	1	A0A1D5UFV4	C7(Carbamidomethyl); M10(Oxidation)	0	1.37532e+07	0	0.01273	3.34528	3	1623.86	1.05554	64.3697	2
	High	YAPVcITmPTAK	2	2	1	A0A1D5UFV4	C5(Carbamidomethyl); M8(Oxidation)	0	882616631	0	0.02377	2.68252	2	1367.67	-1.95109	74.8012	0
A0A1D5XLU8	Uncharacterized protein OS=Triticum aestivum PE=3 SV=1 - [A0A1D5XLU8_WHEAT]	91.2052	32.57	38	3	18	26	3.87574e+08	651	71.2431	5.24951
	A4	Sequence	# PSMs	# Proteins	# Protein Groups	Protein Group Accessions	Modifications	ΔCn	Area	q-Value	PEP	XCorr	Charge	MH+ [Da]	ΔM [ppm]	RT [min]	# Missed Cleavages
	High	EQVFSTYSDNQPGVLIQVYEGER	1	33	4	A0A1D5XLU8;A0A1D5S807;A0A1D5XJK8;A0A1D5XSS6		0	0	0	5.346e-07	5.74936	2	2658.27	-0.434064	102.495	0
	High	IINEPTAAAIAYGLDKK	3	50	4	A0A1D5XLU8;A0A1D5S807;A0A1D5XJK8;A0A1D5XSS6		0	4.46667e+08	0	0.0005345	5.45694	3	1787.99	0.82331	90.1536	1
	High	NKITITNDKGR	1	48	4	A0A1D5XLU8;A0A1D5S807;A0A1D5XJK8;A0A1D5XSS6		0	4.04339e+07	0	0.000668	4.29843	3	1259.71	-1.05174	50.613	2
	High	ATAGDTHLGGEDFDNR	1	41	2	A0A1D5XLU8;A0A1D5S807		0	2.86677e+08	0	0.0003366	3.96993	3	1675.73	0.288844	67.0859	0
	High	STVHDVVLVGGSTR	2	42	3	A0A1D5XLU8;A0A1D5S807;A0A1D5XSS6		0	195397087	0	0.0007898	3.68751	2	1426.76	-2.21828	70.6418	0
	High	NTIKDDKIASK	1	10	2	A0A1D5XLU8;A0A1D5XSS6		0	4.02101e+07	0	0.004359	3.62556	3	1232.68	0.0926433	49.0327	2
	High	NAVVTVPAYFNDSQR	1	43	3	A0A1D5XLU8;A0A1D5S807;A0A1D5XSS6		0	220555798	0	0.0002907	3.61929	2	1680.84	1.7196	89.6446	0
	High	IINEPTAAAIAYGLDK	1	67	5	A0A1D5XLU8;A0A1D5XJK8;A0A1D6S8R7;A0A1D5S807;A0A1D5XSS6		0	110247514	0	0.004699	3.52549	2	1659.9	4.93925	95.5484	0
	High	NALENYAYNmR	2	21	4	A0A1D5XLU8;A0A1D5S807;A0A1D5XJK8;A0A1D5XSS6	M10(Oxidation)	0	325768938	0	0.002347	3.43484	2	1374.61	0.923734	75.5014	0
	High	NALENYAYNMR	1	21	4	A0A1D5XLU8;A0A1D5S807;A0A1D5XJK8;A0A1D5XSS6		0	0	0	0.006578	3.10566	2	1358.61	-1.72999	84.5971	0
	High	VEIIANDQGNR	1	47	3	A0A1D5S807;A0A1D5XLU8;A0A1D5XSS6		0	114654333	0	0.00252	2.99672	2	1228.63	0.0977732	65.777	0
	High	TTPSYVAFTDTER	2	19	3	A0A1D5XLU8;A0A1D5XJK8;A0A1D5S807		0	390286792	0	0.000842	2.90593	2	1487.7	0.0203294	82.5032	0
	High	FSDASVQSDAK	1	2	1	A0A1D5XLU8		0	3.32319e+07	0	0.003435	2.7702	2	1154.53	-0.585016	60.3134	0
	High	VIPGPADKPmIGVQYR	1	4	1	A0A1D5XLU8	M10(Oxidation)	0	2.19489e+07	0	0.01157	2.27539	3	1756.94	-1.01565	76.3471	0
	High	ARFEELNmDLFRK	1	42	4	A0A1D5XLU8;A0A1D5S807;A0A1D5XJK8;A0A1D5XSS6	M8(Oxidation)	0	0	0.001	0.07156	3.30167	3	1684.84	-4.64699	83.1648	2
	High	ITITNDKGR	2	49	4	A0A1D5XLU8;A0A1D5S807;A0A1D5XJK8;A0A1D5XSS6		0	1.70739e+08	0.001	0.05066	2.36784	2	1017.57	-1.14762	53.8993	1
	High	LSKEDIEK	2	9	1	A0A1D5XLU8		0	5.7156e+07	0.001	0.1055	2.26463	3	961.519	-1.03343	54.951	1
	High	VQQLLQDFFNGK	1	56	4	A0A1D5XLU8;A0A1D5S807;A0A1D5XJK8;A0A1D5XSS6		0	16681497	0.001	0.05614	1.78218	2	1436.75	0.624108	104.29	0
	High	YKAEDEEHKK	1	10	2	A0A1D5XLU8;A0A1D5S807		0	1.08077e+06	0.001	0.05689	1.61771	3	1276.62	-1.33544	42.4265	2
A0A1D5XJK8	Uncharacterized protein OS=Triticum aestivum PE=3 SV=1 - [A0A1D5XJK8_WHEAT]	79.256	21.31	24	1	13	20	3.87574e+08	657	71.8433	5.2876
	A4	Sequence	# PSMs	# Proteins	# Protein Groups	Protein Group Accessions	Modifications	ΔCn	Area	q-Value	PEP	XCorr	Charge	MH+ [Da]	ΔM [ppm]	RT [min]	# Missed Cleavages
	High	EQVFSTYSDNQPGVLIQVYEGER	1	33	4	A0A1D5XLU8;A0A1D5S807;A0A1D5XJK8;A0A1D5XSS6		0	0	0	5.346e-07	5.74936	2	2658.27	-0.434064	102.495	0
	High	IINEPTAAAIAYGLDKK	3	50	4	A0A1D5XLU8;A0A1D5S807;A0A1D5XJK8;A0A1D5XSS6		0	4.46667e+08	0	0.0005345	5.45694	3	1787.99	0.82331	90.1536	1
	High	NQVAmNPTNTVFDAKR	1	14	2	A0A1D5S807;A0A1D5XJK8	M5(Oxidation)	0	66120577	0	5.42e-05	4.81008	3	1821.89	-2.59429	70.5781	1
	High	STAGDTHLGGEDFDNR	2	13	2	A0A1D5XJK8;A0A1D5XSS6		0	5.11473e+07	0	0.0002163	4.35783	3	1691.73	0.119955	66.9601	0
	High	NKITITNDKGR	1	48	4	A0A1D5XLU8;A0A1D5S807;A0A1D5XJK8;A0A1D5XSS6		0	4.04339e+07	0	0.000668	4.29843	3	1259.71	-1.05174	50.613	2
	High	NQVAmNPTNTVFDAK	1	14	2	A0A1D5S807;A0A1D5XJK8	M5(Oxidation)	0	0	0	0.0002865	3.84831	2	1665.79	0.532434	75.4617	0
	High	IINEPTAAAIAYGLDK	1	67	5	A0A1D5XLU8;A0A1D5XJK8;A0A1D6S8R7;A0A1D5S807;A0A1D5XSS6		0	110247514	0	0.004699	3.52549	2	1659.9	4.93925	95.5484	0
	High	NALENYAYNmR	2	21	4	A0A1D5XLU8;A0A1D5S807;A0A1D5XJK8;A0A1D5XSS6	M10(Oxidation)	0	325768938	0	0.002347	3.43484	2	1374.61	0.923734	75.5014	0
	High	NALENYAYNMR	1	21	4	A0A1D5XLU8;A0A1D5S807;A0A1D5XJK8;A0A1D5XSS6		0	0	0	0.006578	3.10566	2	1358.61	-1.72999	84.5971	0
	High	TTPSYVAFTDTER	2	19	3	A0A1D5XLU8;A0A1D5XJK8;A0A1D5S807		0	390286792	0	0.000842	2.90593	2	1487.7	0.0203294	82.5032	0
	High	ARFEELNmDLFRK	1	42	4	A0A1D5XLU8;A0A1D5S807;A0A1D5XJK8;A0A1D5XSS6	M8(Oxidation)	0	0	0.001	0.07156	3.30167	3	1684.84	-4.64699	83.1648	2
	High	ITITNDKGR	2	49	4	A0A1D5XLU8;A0A1D5S807;A0A1D5XJK8;A0A1D5XSS6		0	1.70739e+08	0.001	0.05066	2.36784	2	1017.57	-1.14762	53.8993	1
	High	VQQLLQDFFNGK	1	56	4	A0A1D5XLU8;A0A1D5S807;A0A1D5XJK8;A0A1D5XSS6		0	16681497	0.001	0.05614	1.78218	2	1436.75	0.624108	104.29	0
	High	LSKEEIER	1	5	1	A0A1D5XJK8		0	3.63087e+07	0.001	0.04052	1.76164	2	1003.54	-1.13922	55.3814	1
A0A1D5S807	Uncharacterized protein OS=Triticum aestivum PE=3 SV=1 - [A0A1D5S807_WHEAT]	106.179	36.88	47	5	21	29	3.87574e+08	648	70.972	5.24951
	A4	Sequence	# PSMs	# Proteins	# Protein Groups	Protein Group Accessions	Modifications	ΔCn	Area	q-Value	PEP	XCorr	Charge	MH+ [Da]	ΔM [ppm]	RT [min]	# Missed Cleavages
	High	EQVFSTYSDNQPGVLIQVYEGER	1	33	4	A0A1D5XLU8;A0A1D5S807;A0A1D5XJK8;A0A1D5XSS6		0	0	0	5.346e-07	5.74936	2	2658.27	-0.434064	102.495	0
	High	IINEPTAAAIAYGLDKK	3	50	4	A0A1D5XLU8;A0A1D5S807;A0A1D5XJK8;A0A1D5XSS6		0	4.46667e+08	0	0.0005345	5.45694	3	1787.99	0.82331	90.1536	1
	High	NQVAmNPTNTVFDAKR	1	14	2	A0A1D5S807;A0A1D5XJK8	M5(Oxidation)	0	66120577	0	5.42e-05	4.81008	3	1821.89	-2.59429	70.5781	1
	High	NKITITNDKGR	1	48	4	A0A1D5XLU8;A0A1D5S807;A0A1D5XJK8;A0A1D5XSS6		0	4.04339e+07	0	0.000668	4.29843	3	1259.71	-1.05174	50.613	2
	High	ATAGDTHLGGEDFDNR	1	41	2	A0A1D5XLU8;A0A1D5S807		0	2.86677e+08	0	0.0003366	3.96993	3	1675.73	0.288844	67.0859	0
	High	NQVAmNPTNTVFDAK	1	14	2	A0A1D5S807;A0A1D5XJK8	M5(Oxidation)	0	0	0	0.0002865	3.84831	2	1665.79	0.532434	75.4617	0
	High	STVHDVVLVGGSTR	2	42	3	A0A1D5XLU8;A0A1D5S807;A0A1D5XSS6		0	195397087	0	0.0007898	3.68751	2	1426.76	-2.21828	70.6418	0
	High	NAVVTVPAYFNDSQR	1	43	3	A0A1D5XLU8;A0A1D5S807;A0A1D5XSS6		0	220555798	0	0.0002907	3.61929	2	1680.84	1.7196	89.6446	0
	High	IINEPTAAAIAYGLDK	1	67	5	A0A1D5XLU8;A0A1D5XJK8;A0A1D6S8R7;A0A1D5S807;A0A1D5XSS6		0	110247514	0	0.004699	3.52549	2	1659.9	4.93925	95.5484	0
	High	NTVKDDKIASK	2	5	1	A0A1D5S807		0	3.2587e+07	0	0.00377	3.46678	3	1218.67	-0.637029	45.5844	2
	High	NALENYAYNmR	2	21	4	A0A1D5XLU8;A0A1D5S807;A0A1D5XJK8;A0A1D5XSS6	M10(Oxidation)	0	325768938	0	0.002347	3.43484	2	1374.61	0.923734	75.5014	0
	High	NALENYAYNMR	1	21	4	A0A1D5XLU8;A0A1D5S807;A0A1D5XJK8;A0A1D5XSS6		0	0	0	0.006578	3.10566	2	1358.61	-1.72999	84.5971	0
	High	VEIIANDQGNR	1	47	3	A0A1D5S807;A0A1D5XLU8;A0A1D5XSS6		0	114654333	0	0.00252	2.99672	2	1228.63	0.0977732	65.777	0
	High	EIAEAFLGNSVK	1	5	1	A0A1D5S807		0	3.48558e+07	0	0.03167	2.91355	2	1277.67	-1.26529	89.6754	0
	High	TTPSYVAFTDTER	2	19	3	A0A1D5XLU8;A0A1D5XJK8;A0A1D5S807		0	390286792	0	0.000842	2.90593	2	1487.7	0.0203294	82.5032	0
	High	DAGAIAGLNVLR	1	5	1	A0A1D5S807		0	7.58939e+07	0	0.01039	2.84253	2	1169.66	-1.69326	94.1558	0
	High	QFAAEEISSmVLIK	1	24	1	A0A1D5S807	M10(Oxidation)	0	0	0	0.007067	2.64703	2	1581.82	-1.21752	95.5233	0
	High	ARFEELNmDLFRK	1	42	4	A0A1D5XLU8;A0A1D5S807;A0A1D5XJK8;A0A1D5XSS6	M8(Oxidation)	0	0	0.001	0.07156	3.30167	3	1684.84	-4.64699	83.1648	2
	High	ITITNDKGR	2	49	4	A0A1D5XLU8;A0A1D5S807;A0A1D5XJK8;A0A1D5XSS6		0	1.70739e+08	0.001	0.05066	2.36784	2	1017.57	-1.14762	53.8993	1
	High	LSKEEIEK	1	23	1	A0A1D5S807		0	3.3458e+07	0.001	0.07694	2.03839	2	975.534	-1.93763	53.2914	1
	High	VQQLLQDFFNGK	1	56	4	A0A1D5XLU8;A0A1D5S807;A0A1D5XJK8;A0A1D5XSS6		0	16681497	0.001	0.05614	1.78218	2	1436.75	0.624108	104.29	0
	High	YKAEDEEHKK	1	10	2	A0A1D5XLU8;A0A1D5S807		0	1.08077e+06	0.001	0.05689	1.61771	3	1276.62	-1.33544	42.4265	2
A0A1D5X443	Uncharacterized protein OS=Triticum aestivum PE=4 SV=1 - [A0A1D5X443_WHEAT]	15.7099	25	5	2	3	4	3.70637e+08	152	15.1839	5.60498
	A4	Sequence	# PSMs	# Proteins	# Protein Groups	Protein Group Accessions	Modifications	ΔCn	Area	q-Value	PEP	XCorr	Charge	MH+ [Da]	ΔM [ppm]	RT [min]	# Missed Cleavages
	High	QAIEAmNGQDLDGR	1	5	1	A0A1D5X443	M6(Oxidation)	0	0	0	0.001643	3.87184	2	1533.69	-3.70801	64.0695	0
	High	NITVNEAQSR	2	11	2	A0A1D5X443;Q41518		0	3.70637e+08	0.001	0.06145	2.5994	2	1131.58	3.49064	60.2923	0
	High	GFGFVTFASDEAmR	1	5	1	A0A1D5X443	M13(Oxidation)	0	0	0.001	0.0404	2.06443	2	1550.7	1.1868	99.7748	0
A0A1D5UUS2	Ribulose bisphosphate carboxylase small chain OS=Triticum aestivum PE=3 SV=1 - [A0A1D5UUS2_WHEAT]	39.6093	36.43	19	3	6	10	3.69467e+08	140	15.3369	8.71924
	A4	Sequence	# PSMs	# Proteins	# Protein Groups	Protein Group Accessions	Modifications	ΔCn	Area	q-Value	PEP	XCorr	Charge	MH+ [Da]	ΔM [ppm]	RT [min]	# Missed Cleavages
	High	KFETLSYLPPLSTEALLK	3	50	3	A0A1D5UUS2;M8AQ24;A0A1D5TMY4		0	1.13571e+08	0	1.994e-06	7.35341	2	2050.15	-1.0166	104.297	1
	High	VLNEVEEVKKEYPDAYVR	2	2	1	A0A1D5UUS2		0	32172773	0	0.0003272	4.7807	4	2180.13	0.771275	79.766	2
	High	KEYPDAYVR	1	52	3	A0A1D5TMY4;A0A1D5UUS2;M8AQ24		0	2.83968e+07	0.001	0.09142	2.27535	2	1140.57	1.79811	63.2305	1
	High	VIGFDNmR	1	15	1	A0A1D5UUS2	M7(Oxidation)	0	3.82435e+08	0.001	0.1024	1.26573	2	967.469	2.23397	71.2869	0
	High	QVDYLIR	2	54	3	A0A1D5TMY4;A0A1D5UUS2;M8AQ24		0	6.12395e+08	0.002	0.1293	1.6557	2	906.504	0.0781353	78.5273	0
	High	VLNEVEEVKK	1	2	1	A0A1D5UUS2		0	8.54385e+06	0.005	0.1692	1.9824	2	1186.67	0.353249	60.8467	1
M7YWX6	Calmodulin-related protein OS=Triticum urartu GN=TRIUR3_26599 PE=4 SV=1 - [M7YWX6_TRIUA]	34.8039	43.62	18	1	5	8	3.68644e+08	149	16.8209	4.27197
	A4	Sequence	# PSMs	# Proteins	# Protein Groups	Protein Group Accessions	Modifications	ΔCn	Area	q-Value	PEP	XCorr	Charge	MH+ [Da]	ΔM [ppm]	RT [min]	# Missed Cleavages
	High	DTDSEEELKEAFR	2	18	2	M7YWX6;P04464		0	46047507	0	0.0004231	4.57909	3	1568.7	-3.9671	82.0017	1
	High	VFDKDQNGFISAAELR	2	16	1	M7YWX6		0	7.62223e+08	0	0.0009117	4.40397	3	1809.91	-1.09142	87.7253	1
	High	mKDTDSEEELKEAFR	2	18	2	M7YWX6;P04464	M1(Oxidation)	0	270001612	0	0.03117	4.3908	4	1843.83	-2.13209	74.8363	2
	High	EAFSLFDKDGDGcITTK	1	12	2	M7YWX6;P04464	C13(Carbamidomethyl)	0	7.37087e+07	0	0.0001757	4.09644	3	1903.87	0.24934	89.2992	1
	High	EADVDGDGQINYEEFVK	1	9	2	M7YWX6;P04464		0	0	0	1.527e-05	3.54272	2	1927.85	-1.98514	92.0866	0
M7ZPA9	Bowman-Birk type trypsin inhibitor OS=Triticum urartu GN=TRIUR3_07182 PE=3 SV=1 - [M7ZPA9_TRIUA]	42.2015	35.71	5	1	3	9	3.66547e+08	182	19.2069	4.90674
	A4	Sequence	# PSMs	# Proteins	# Protein Groups	Protein Group Accessions	Modifications	ΔCn	Area	q-Value	PEP	XCorr	Charge	MH+ [Da]	ΔM [ppm]	RT [min]	# Missed Cleavages
	High	NPSLQVcEDQYVGDPGPIcRPWEccDSAAcTK	1	3	2	M7ZPA9;A0A1D5VI53	C7(Carbamidomethyl); C19(Carbamidomethyl); C24(Carbamidomethyl); C25(Carbamidomethyl); C30(Carbamidomethyl)	0	23084712	0	1.334e-06	6.99416	3	3769.58	-0.597635	90.5392	0
	High	SIPPIcTcVDEAFEcASTcK	7	5	2	M7ZPA9;A0A1D5VI53	C6(Carbamidomethyl); C8(Carbamidomethyl); C15(Carbamidomethyl); C19(Carbamidomethyl)	0	1044640597	0	6.787e-06	5.67247	3	2344.99	-1.15543	100.995	0
	High	cGDEVEQcAPTcK	1	5	1	M7ZPA9	C1(Carbamidomethyl); C8(Carbamidomethyl); C12(Carbamidomethyl)	0	3.19154e+07	0	1.005e-05	3.66811	2	1553.6	-0.00671202	58.8563	0
A0A1D6ALA4	Uncharacterized protein OS=Triticum aestivum PE=4 SV=1 - [A0A1D6ALA4_WHEAT]	11.5332	10.2	3	2	2	4	361393457	196	19.0818	8.1333
	A4	Sequence	# PSMs	# Proteins	# Protein Groups	Protein Group Accessions	Modifications	ΔCn	Area	q-Value	PEP	XCorr	Charge	MH+ [Da]	ΔM [ppm]	RT [min]	# Missed Cleavages
	High	AcNSmAVPLQcK	2	3	1	A0A1D6ALA4	C2(Carbamidomethyl); M5(Oxidation); C11(Carbamidomethyl)	0	226165699	0	0.0008806	3.54382	2	1394.62	-0.764896	62.998	0
	High	TLAVTLPR	2	3	1	A0A1D6ALA4		0	496621215	0.001	0.04167	2.28707	2	870.54	-0.856565	81.3689	0
A0A1D5VIX2	Uncharacterized protein OS=Triticum aestivum PE=3 SV=1 - [A0A1D5VIX2_WHEAT]	49.3429	35.41	10	2	9	14	3.5517e+08	305	32.444	8.38232
	A4	Sequence	# PSMs	# Proteins	# Protein Groups	Protein Group Accessions	Modifications	ΔCn	Area	q-Value	PEP	XCorr	Charge	MH+ [Da]	ΔM [ppm]	RT [min]	# Missed Cleavages
	High	LRPEIQVAAQNcWVK	1	8	2	A0A077RSI3;A0A1D5VIX2	C12(Carbamidomethyl)	0	1.55876e+07	0	0.0002666	4.76176	3	1811.96	0.50857	83.7693	0
	High	VATPAQAQEVHANLRDWLK	1	4	2	A0A077RSI3;A0A1D5VIX2		0	0	0	0.01036	4.24592	4	2147.14	0.194587	88.4593	1
	High	VATPAQAQEVHANLR	2	4	2	A0A077RSI3;A0A1D5VIX2		0	154107646	0	0.0007003	3.85944	3	1604.85	-0.586272	66.7914	0
	High	EAGSTMAVVAEQTK	1	4	1	A0A1D5VIX2		0	49757866	0	0.0003106	3.6892	2	1421.69	-4.04393	71.4645	0
	High	EAGSTmAVVAEQTK	2	4	1	A0A1D5VIX2	M6(Oxidation)	0	1.03162e+08	0	0.0001849	3.57503	2	1437.69	0.896518	59.5051	0
	High	TNVSPEVAESTR	1	4	1	A0A1D5VIX2		0	4.12888e+08	0	0.0008295	3.44687	2	1289.63	0.650961	62.882	0
	High	SLmGESSEFVGEK	2	7	2	A0A077RSI3;A0A1D5VIX2	M3(Oxidation)	0	1.35247e+08	0	0.003406	3.28161	2	1415.63	-0.728299	72.9342	0
	High	VIAcVGETLEQR	1	7	2	A0A077RSI3;A0A1D5VIX2	C4(Carbamidomethyl)	0	330617069	0	0.0009023	3.26001	2	1374.7	-0.360906	77.9873	0
	High	IIYGGSVTGAScK	1	6	2	A0A077RSI3;A0A1D5VIX2	C12(Carbamidomethyl)	0	306218312	0	0.0005468	2.99659	2	1312.66	0.31594	69.2135	0
	High	VAYALAQGLK	1	12	2	A0A077RSI3;A0A1D5VIX2		0	3.22006e+08	0	0.03775	2.52626	2	1033.6	-0.402481	80.1112	0
	High	SLMGESSEFVGEK	1	7	2	A0A077RSI3;A0A1D5VIX2		0	0	0	0.01009	2.30566	2	1399.64	-4.19528	83.5459	0
A0A078BQY4	RUBISCO activase alpha (Fragment) OS=Triticum aestivum GN=rca2_alpha PE=4 SV=1 - [A0A078BQY4_WHEAT]	38.7	29.95	34	6	10	13	3.36943e+08	404	44.5541	5.88428
	A4	Sequence	# PSMs	# Proteins	# Protein Groups	Protein Group Accessions	Modifications	ΔCn	Area	q-Value	PEP	XCorr	Charge	MH+ [Da]	ΔM [ppm]	RT [min]	# Missed Cleavages
	High	VQLADTYmSQAALGDANQDAmK	1	28	1	A0A078BQY4	M8(Oxidation); M21(Oxidation)	0	1.29125e+07	0	0.0003752	4.65695	3	2373.07	-1.88766	78.8539	0
	High	GLAYDISDDQQDITR	1	38	2	A0A078BQY4;A0A0M5JP75		0	5.69709e+08	0	3.238e-05	4.3326	2	1709.8	-0.698862	82.6749	0
	High	YREAADmIKK	1	32	1	A0A078BQY4	M7(Oxidation)	0	8747018	0	0.009854	3.90052	3	1240.63	-2.67689	49.7996	2
	High	LLEYGHmLVQEQDNVKR	2	28	1	A0A078BQY4	M7(Oxidation)	0	0	0	0.001046	3.50288	3	2088.06	0.798394	73.6375	1
	High	GIFQTDNVSDESVVK	1	26	1	A0A078BQY4		0	33633089	0	0.0005332	3.45259	2	1637.8	-0.730609	84.4016	0
	High	IVDTFPGQSIDFFGALR	1	35	2	A0A0M5JP75;A0A078BQY4		0	2.65368e+07	0	0.0009316	2.97057	2	1882.97	-0.246074	106.659	0
	High	VYDDEVRK	2	37	2	A0A078BQY4;A0A0M5JP75		0	3.44056e+07	0	0.03861	1.86324	2	1023.51	1.26732	52.2625	1
	High	DGPVTFEQPK	1	28	1	A0A078BQY4		0	1.70235e+08	0.001	0.06323	2.54443	2	1117.55	-1.79738	72.8968	0
	High	NFDPTAR	2	9	1	A0A078BQY4		0	2.70884e+08	0.001	0.1041	1.85703	2	820.395	0.213062	62.9916	0
	High	VYDDEVR	1	37	2	A0A078BQY4;A0A0M5JP75		0	5.4665e+07	0.009	0.1964	1.69342	2	895.413	-2.84651	58.3439	0
A0A1D5XSS6	Uncharacterized protein OS=Triticum aestivum PE=3 SV=1 - [A0A1D5XSS6_WHEAT]	85.9541	25.77	33	1	14	22	3.30997e+08	648	71.0701	5.16064
	A4	Sequence	# PSMs	# Proteins	# Protein Groups	Protein Group Accessions	Modifications	ΔCn	Area	q-Value	PEP	XCorr	Charge	MH+ [Da]	ΔM [ppm]	RT [min]	# Missed Cleavages
	High	EQVFSTYSDNQPGVLIQVYEGER	1	33	4	A0A1D5XLU8;A0A1D5S807;A0A1D5XJK8;A0A1D5XSS6		0	0	0	5.346e-07	5.74936	2	2658.27	-0.434064	102.495	0
	High	IINEPTAAAIAYGLDKK	3	50	4	A0A1D5XLU8;A0A1D5S807;A0A1D5XJK8;A0A1D5XSS6		0	4.46667e+08	0	0.0005345	5.45694	3	1787.99	0.82331	90.1536	1
	High	STAGDTHLGGEDFDNR	2	13	2	A0A1D5XJK8;A0A1D5XSS6		0	5.11473e+07	0	0.0002163	4.35783	3	1691.73	0.119955	66.9601	0
	High	NKITITNDKGR	1	48	4	A0A1D5XLU8;A0A1D5S807;A0A1D5XJK8;A0A1D5XSS6		0	4.04339e+07	0	0.000668	4.29843	3	1259.71	-1.05174	50.613	2
	High	STVHDVVLVGGSTR	2	42	3	A0A1D5XLU8;A0A1D5S807;A0A1D5XSS6		0	195397087	0	0.0007898	3.68751	2	1426.76	-2.21828	70.6418	0
	High	NTIKDDKIASK	1	10	2	A0A1D5XLU8;A0A1D5XSS6		0	4.02101e+07	0	0.004359	3.62556	3	1232.68	0.0926433	49.0327	2
	High	NAVVTVPAYFNDSQR	1	43	3	A0A1D5XLU8;A0A1D5S807;A0A1D5XSS6		0	220555798	0	0.0002907	3.61929	2	1680.84	1.7196	89.6446	0
	High	IINEPTAAAIAYGLDK	1	67	5	A0A1D5XLU8;A0A1D5XJK8;A0A1D6S8R7;A0A1D5S807;A0A1D5XSS6		0	110247514	0	0.004699	3.52549	2	1659.9	4.93925	95.5484	0
	High	NALENYAYNmR	2	21	4	A0A1D5XLU8;A0A1D5S807;A0A1D5XJK8;A0A1D5XSS6	M10(Oxidation)	0	325768938	0	0.002347	3.43484	2	1374.61	0.923734	75.5014	0
	High	NALENYAYNMR	1	21	4	A0A1D5XLU8;A0A1D5S807;A0A1D5XJK8;A0A1D5XSS6		0	0	0	0.006578	3.10566	2	1358.61	-1.72999	84.5971	0
	High	TTPSYVAFTDSER	2	23	1	A0A1D5XSS6		0	83190018	0	0.009527	3.05081	2	1473.68	-3.60719	81.3117	0
	High	VEIIANDQGNR	1	47	3	A0A1D5S807;A0A1D5XLU8;A0A1D5XSS6		0	114654333	0	0.00252	2.99672	2	1228.63	0.0977732	65.777	0
	High	ARFEELNmDLFRK	1	42	4	A0A1D5XLU8;A0A1D5S807;A0A1D5XJK8;A0A1D5XSS6	M8(Oxidation)	0	0	0.001	0.07156	3.30167	3	1684.84	-4.64699	83.1648	2
	High	ITITNDKGR	2	49	4	A0A1D5XLU8;A0A1D5S807;A0A1D5XJK8;A0A1D5XSS6		0	1.70739e+08	0.001	0.05066	2.36784	2	1017.57	-1.14762	53.8993	1
	High	VQQLLQDFFNGK	1	56	4	A0A1D5XLU8;A0A1D5S807;A0A1D5XJK8;A0A1D5XSS6		0	16681497	0.001	0.05614	1.78218	2	1436.75	0.624108	104.29	0
A0A077RSI3	Uncharacterized protein OS=Triticum aestivum GN=TRAES_3BF079100070CFD_c1 PE=3 SV=1 - [A0A077RSI3_WHEAT]	41.8997	37.15	8	1	8	12	3.19614e+08	253	26.8019	5.69385
	A4	Sequence	# PSMs	# Proteins	# Protein Groups	Protein Group Accessions	Modifications	ΔCn	Area	q-Value	PEP	XCorr	Charge	MH+ [Da]	ΔM [ppm]	RT [min]	# Missed Cleavages
	High	LRPEIQVAAQNcWVK	1	8	2	A0A077RSI3;A0A1D5VIX2	C12(Carbamidomethyl)	0	1.55876e+07	0	0.0002666	4.76176	3	1811.96	0.50857	83.7693	0
	High	VATPAQAQEVHANLRDWLK	1	4	2	A0A077RSI3;A0A1D5VIX2		0	0	0	0.01036	4.24592	4	2147.14	0.194587	88.4593	1
	High	VATPAQAQEVHANLR	2	4	2	A0A077RSI3;A0A1D5VIX2		0	154107646	0	0.0007003	3.85944	3	1604.85	-0.586272	66.7914	0
	High	SLmGESSEFVGEK	2	7	2	A0A077RSI3;A0A1D5VIX2	M3(Oxidation)	0	1.35247e+08	0	0.003406	3.28161	2	1415.63	-0.728299	72.9342	0
	High	VIAcVGETLEQR	1	7	2	A0A077RSI3;A0A1D5VIX2	C4(Carbamidomethyl)	0	330617069	0	0.0009023	3.26001	2	1374.7	-0.360906	77.9873	0
	High	TNVSPEVAASTR	2	3	1	A0A077RSI3		0	194743463	0	0.000954	3.23714	2	1231.63	-0.0228595	63.1593	0
	High	IIYGGSVTGAScK	1	6	2	A0A077RSI3;A0A1D5VIX2	C12(Carbamidomethyl)	0	306218312	0	0.0005468	2.99659	2	1312.66	0.31594	69.2135	0
	High	VAYALAQGLK	1	12	2	A0A077RSI3;A0A1D5VIX2		0	3.22006e+08	0	0.03775	2.52626	2	1033.6	-0.402481	80.1112	0
	High	SLMGESSEFVGEK	1	7	2	A0A077RSI3;A0A1D5VIX2		0	0	0	0.01009	2.30566	2	1399.64	-4.19528	83.5459	0
A0A1D6C8E8	Uncharacterized protein OS=Triticum aestivum PE=4 SV=1 - [A0A1D6C8E8_WHEAT]	31.4359	48.45	6	5	5	9	3.16925e+08	97	10.006	4.93213
	A4	Sequence	# PSMs	# Proteins	# Protein Groups	Protein Group Accessions	Modifications	ΔCn	Area	q-Value	PEP	XCorr	Charge	MH+ [Da]	ΔM [ppm]	RT [min]	# Missed Cleavages
	High	VLTKmEGVESFDIDmEQQK	1	6	1	A0A1D6C8E8	M5(Oxidation); M15(Oxidation)	0	147876314	0	3.676e-05	5.31135	3	2259.06	1.58734	78.1935	1
	High	mEGVESFDIDmEQQK	1	6	1	A0A1D6C8E8	M1(Oxidation); M11(Oxidation)	0	6.93868e+07	0	2.904e-06	4.6589	2	1817.75	-2.43284	79.5987	0
	High	MEGVESFDIDmEQQK	1	6	1	A0A1D6C8E8	M11(Oxidation)	0	21460280	0	0.0002912	4.24005	2	1801.76	-3.44741	84.5366	0
	High	GNVKPEDVFQTVSK	3	5	1	A0A1D6C8E8		0	7.33512e+08	0	0.000552	3.87745	2	1547.81	-0.0175842	79.1203	0
	High	VAmScGGcSGAVKR	1	5	1	A0A1D6C8E8	M3(Oxidation); C5(Carbamidomethyl); C8(Carbamidomethyl)	0	3.94507e+07	0	0.006968	3.58404	3	1455.65	0.298217	47.6847	1
	High	VAmScGGcSGAVK	2	5	1	A0A1D6C8E8	M3(Oxidation); C5(Carbamidomethyl); C8(Carbamidomethyl)	0	2.74848e+07	0	0.001022	3.19737	2	1299.55	-1.56949	49.5529	0
M7Z732	Histone H2A OS=Triticum urartu GN=TRIUR3_06578 PE=3 SV=1 - [M7Z732_TRIUA]	11.7789	23.02	59	2	3	4	3.14659e+08	139	14.7415	11.1802
	A4	Sequence	# PSMs	# Proteins	# Protein Groups	Protein Group Accessions	Modifications	ΔCn	Area	q-Value	PEP	XCorr	Charge	MH+ [Da]	ΔM [ppm]	RT [min]	# Missed Cleavages
	High	LLAGVTIAHGGVIPK	1	11	1	M7Z732		0	1.34906e+07	0	0.00484	3.15631	2	1445.88	-2.77401	84.1156	0
	High	AGLQFPVGR	2	147	4	A0A1D6BFT7;A0A1D5SL74;A0A1D6SA76;M7Z732		0	6.46756e+08	0	0.011	2.48514	2	944.53	-1.59823	83.8597	0
	High	INPVLLPK	1	16	1	M7Z732		0	2.83729e+08	0.001	0.1036	2.1791	2	893.581	-1.24688	81.3614	0
A0A1D5TMY4	Ribulose bisphosphate carboxylase small chain OS=Triticum aestivum PE=3 SV=1 - [A0A1D5TMY4_WHEAT]	33.7156	26.39	29	1	4	8	3.10921e+08	288	32.8214	5.80811
	A4	Sequence	# PSMs	# Proteins	# Protein Groups	Protein Group Accessions	Modifications	ΔCn	Area	q-Value	PEP	XCorr	Charge	MH+ [Da]	ΔM [ppm]	RT [min]	# Missed Cleavages
	High	KFETLSYLPPLSTEALLK	3	50	3	A0A1D5UUS2;M8AQ24;A0A1D5TMY4		0	1.13571e+08	0	1.994e-06	7.35341	2	2050.15	-1.0166	104.297	1
	High	VIGFDNLR	2	25	1	A0A1D5TMY4		0	206798220	0	0.02168	2.08655	2	933.515	-0.114602	85.8933	0
	High	KEYPDAYVR	1	52	3	A0A1D5TMY4;A0A1D5UUS2;M8AQ24		0	2.83968e+07	0.001	0.09142	2.27535	2	1140.57	1.79811	63.2305	1
	High	QVDYLIR	2	54	3	A0A1D5TMY4;A0A1D5UUS2;M8AQ24		0	6.12395e+08	0.002	0.1293	1.6557	2	906.504	0.0781353	78.5273	0
M7ZR60	Phosphoglycerate kinase OS=Triticum urartu GN=TRIUR3_04791 PE=3 SV=1 - [M7ZR60_TRIUA]	51.8879	28.91	52	10	13	18	3.03181e+08	460	48.886	5.60498
	A4	Sequence	# PSMs	# Proteins	# Protein Groups	Protein Group Accessions	Modifications	ΔCn	Area	q-Value	PEP	XCorr	Charge	MH+ [Da]	ΔM [ppm]	RT [min]	# Missed Cleavages
	High	KGVTTIIGGGDSVAAVEK	1	34	1	M7ZR60		0	0	0	6.74e-06	4.13607	2	1701.94	-1.84208	77.7534	1
	High	ELPGVVALDEGVmTR	3	4	1	M7ZR60	M13(Oxidation)	0	3.8819e+08	0	0.0005594	3.67895	2	1601.82	0.0286356	93.4821	0
	High	FYKEEEKNDPEFAK	2	63	2	M7ZR60;A0A1D6AGT9		0	5.2266e+07	0	0.000235	3.6714	3	1773.84	1.25094	62.9825	2
	High	SVGDLTAADLEGKR	2	5	1	M7ZR60		0	2.41621e+08	0	0.00136	3.6233	2	1431.75	2.34586	76.0548	1
	High	GVTTIIGGGDSVAAVEK	1	47	2	M7ZR60;A0A1D6AGT9		0	279732939	0	3.876e-05	3.44171	2	1573.84	-3.07833	83.6233	0
	High	SVGDLTAADLEGK	1	5	1	M7ZR60		0	0	0	0.00269	3.23809	2	1275.64	-2.40292	81.0198	0
	High	ELDYLDGAVSNPK	1	46	1	M7ZR60		0	1.88287e+07	0	0.001512	3.19523	2	1420.7	1.18241	83.6073	0
	High	VILTSHLGRPK	1	5	1	M7ZR60		0	2.53421e+07	0	0.01029	2.7419	3	1220.75	-0.109547	64.0858	0
	High	AHASTEGVTK	1	63	2	M7ZR60;A0A1D6AGT9		0	4.40273e+06	0	0.01281	2.26441	2	1000.51	0.980704	44.7097	0
	High	RPFAAIVGGSK	2	49	1	M7ZR60		0	2.61546e+07	0.001	0.05807	3.00581	3	1102.64	-0.477185	71.3118	0
	High	IGVIESLLEK	1	44	1	M7ZR60		0	7.27333e+06	0.001	0.07198	2.07497	2	1100.66	-0.0325002	101.763	0
	High	LSELLGIEVK	1	27	1	M7ZR60		0	15217593	0.002	0.1265	2.17156	2	1100.66	-0.587035	95.1465	0
	High	AAIPTIK	1	5	1	M7ZR60		0	1.09856e+08	0.004	0.1436	1.47328	2	713.455	-1.57814	70.3751	0
A0A1D6RID7	Uncharacterized protein OS=Triticum aestivum PE=4 SV=1 - [A0A1D6RID7_WHEAT]	25.7465	32.58	8	3	6	7	3.02606e+08	267	28.3273	5.08447
	A4	Sequence	# PSMs	# Proteins	# Protein Groups	Protein Group Accessions	Modifications	ΔCn	Area	q-Value	PEP	XCorr	Charge	MH+ [Da]	ΔM [ppm]	RT [min]	# Missed Cleavages
	High	SKPETGEVIGVFESVQPSDTDLGAK	1	7	1	A0A1D6RID7		0	435650669	0	9.926e-06	7.2924	3	2590.29	-0.956835	94.9845	0
	High	NASSSTGNITLSVTK	2	8	2	P27665;A0A1D6RID7		0	3.161e+08	0	6.999e-05	3.95443	2	1479.76	-1.34768	73.8114	0
	High	GGSTGYDNAVALPAGGRGDEEELAKENVK	1	7	1	A0A1D6RID7		0	3.48284e+07	0	0.004048	3.43988	4	2904.39	-0.849497	76.873	2
	High	RLTFDEIQSK	1	8	2	P27665;A0A1D6RID7		0	141676433	0	0.009375	2.90378	2	1236.66	-0.953546	74.018	1
	High	LTFDEIQSK	1	8	2	P27665;A0A1D6RID7		0	43889814	0	0.03127	2.06885	2	1080.56	-0.032201	79.7614	0
	High	VPFLFTVK	1	8	1	A0A1D6RID7		0	156068721	0.001	0.08594	2.19328	2	950.571	-0.364019	101.153	0
Q9SQG4	PR-4 (Fragment) OS=Triticum aestivum PE=2 SV=1 - [Q9SQG4_WHEAT]	12.8998	31.67	3	2	2	3	274854067	120	13.0881	6.72705
	A4	Sequence	# PSMs	# Proteins	# Protein Groups	Protein Group Accessions	Modifications	ΔCn	Area	q-Value	PEP	XCorr	Charge	MH+ [Da]	ΔM [ppm]	RT [min]	# Missed Cleavages
	High	cLQVTNPATGAQITAR	2	3	1	Q9SQG4	C1(Carbamidomethyl)	0	274854067	0	0.0008386	4.51201	2	1700.87	-1.35172	80.2151	0
	High	SKYGWTAFcGPAGAHGQAScGK	1	2	1	Q9SQG4	C9(Carbamidomethyl); C20(Carbamidomethyl)	0	0	0	1.234e-05	4.40942	3	2298.01	-2.17827	75.8334	1
P04464	Calmodulin OS=Triticum aestivum PE=1 SV=3 - [CALM_WHEAT]	54.1275	43.62	3	1	5	12	2.69869e+08	149	16.8359	4.24658
	A4	Sequence	# PSMs	# Proteins	# Protein Groups	Protein Group Accessions	Modifications	ΔCn	Area	q-Value	PEP	XCorr	Charge	MH+ [Da]	ΔM [ppm]	RT [min]	# Missed Cleavages
	High	VFDKDQDGFISAAELR	6	1	1	P04464		0	4.65897e+08	0	0.002212	5.54376	3	1810.9	-0.59145	89.2023	1
	High	DTDSEEELKEAFR	2	18	2	M7YWX6;P04464		0	46047507	0	0.0004231	4.57909	3	1568.7	-3.9671	82.0017	1
	High	mKDTDSEEELKEAFR	2	18	2	M7YWX6;P04464	M1(Oxidation)	0	270001612	0	0.03117	4.3908	4	1843.83	-2.13209	74.8363	2
	High	EAFSLFDKDGDGcITTK	1	12	2	M7YWX6;P04464	C13(Carbamidomethyl)	0	7.37087e+07	0	0.0001757	4.09644	3	1903.87	0.24934	89.2992	1
	High	EADVDGDGQINYEEFVK	1	9	2	M7YWX6;P04464		0	0	0	1.527e-05	3.54272	2	1927.85	-1.98514	92.0866	0
A0A1D5ZYQ7	Photosystem II D2 protein OS=Triticum aestivum PE=3 SV=1 - [A0A1D5ZYQ7_WHEAT]	4.9339	6.59	4	2	2	2	266402584	334	37.6851	6.93213
	A4	Sequence	# PSMs	# Proteins	# Protein Groups	Protein Group Accessions	Modifications	ΔCn	Area	q-Value	PEP	XCorr	Charge	MH+ [Da]	ΔM [ppm]	RT [min]	# Missed Cleavages
	High	AAEDPEFETFYTK	1	4	1	A0A1D5ZYQ7		0	0	0	0.0007359	2.75278	2	1547.69	-0.460458	88.6922	0
	High	NILLNEGIR	1	4	1	A0A1D5ZYQ7		0	266402584	0.009	0.1956	2.18112	2	1041.61	0.565655	83.4599	0
A0A1D5SL74	Histone H2A OS=Triticum aestivum PE=3 SV=1 - [A0A1D5SL74_WHEAT]	12.6412	28.89	61	1	3	4	2.56392e+08	135	14.2922	10.8579
	A4	Sequence	# PSMs	# Proteins	# Protein Groups	Protein Group Accessions	Modifications	ΔCn	Area	q-Value	PEP	XCorr	Charge	MH+ [Da]	ΔM [ppm]	RT [min]	# Missed Cleavages
	High	LLSGVTIAHGGVIPNINPVLLPK	1	14	1	A0A1D5SL74		0	79135778	0	2.808e-06	4.46165	3	2322.39	-0.463591	104.029	0
	High	AGLQFPVGR	2	147	4	A0A1D6BFT7;A0A1D5SL74;A0A1D6SA76;M7Z732		0	6.46756e+08	0	0.011	2.48514	2	944.53	-1.59823	83.8597	0
	High	NDQELGR	1	67	4	A0A1D6BFT7;A0A1D5SL74;A0A1D6SA76;A0A1D6AJU2		0	43283533	0.002	0.1295	1.77749	2	831.396	-0.00708297	50.1994	0
O64394	Thioredoxin H-type OS=Triticum aestivum PE=2 SV=3 - [TRXH_WHEAT]	20.4797	25.2	4	3	3	6	2.54869e+08	127	13.515	5.22412
	A4	Sequence	# PSMs	# Proteins	# Protein Groups	Protein Group Accessions	Modifications	ΔCn	Area	q-Value	PEP	XCorr	Charge	MH+ [Da]	ΔM [ppm]	RT [min]	# Missed Cleavages
	High	VVGAIKEELTTK	2	3	1	O64394		0	468434668	0	0.0006209	3.61675	2	1287.75	-3.24834	69.74	1
	High	ImAPIFADLAK	2	3	1	O64394	M2(Oxidation)	0	3.17324e+07	0	0.01589	2.74853	2	1205.66	-0.790567	98.8182	0
	High	IMAPIFADLAK	1	3	1	O64394		0	122112069	0	0.01248	2.64364	2	1189.66	-2.51029	104.716	0
	High	KFPAAVFLK	1	4	1	O64394		0	1.74061e+08	0	0.02014	2.4195	2	1020.62	-0.886474	87.7642	1
W5AWZ0	Uncharacterized protein OS=Triticum aestivum PE=4 SV=1 - [W5AWZ0_WHEAT]	16.3253	10.58	3	2	2	4	2.47463e+08	189	19.1076	7.51807
	A4	Sequence	# PSMs	# Proteins	# Protein Groups	Protein Group Accessions	Modifications	ΔCn	Area	q-Value	PEP	XCorr	Charge	MH+ [Da]	ΔM [ppm]	RT [min]	# Missed Cleavages
	High	AcNSmSVPLQcK	2	3	1	W5AWZ0	C2(Carbamidomethyl); M5(Oxidation); C11(Carbamidomethyl)	0	60835835	0	0.0007291	3.2926	2	1410.61	-1.99394	62.3721	0
	High	TLAVTLPK	2	3	1	W5AWZ0		0	434090192	0.001	0.05293	2.21206	2	842.537	2.28515	80.4478	0
A0A1D6BFT7	Histone H2A OS=Triticum aestivum PE=3 SV=1 - [A0A1D6BFT7_WHEAT]	14.2733	32.24	82	1	3	4	2.4552e+08	214	22.8842	10.7993
	A4	Sequence	# PSMs	# Proteins	# Protein Groups	Protein Group Accessions	Modifications	ΔCn	Area	q-Value	PEP	XCorr	Charge	MH+ [Da]	ΔM [ppm]	RT [min]	# Missed Cleavages
	High	LLAGVTIAHGGVIPNINSVLLPK	1	35	1	A0A1D6BFT7		0	4.65202e+07	0	9.536e-07	6.05226	3	2296.37	-1.17559	104.408	0
	High	AGLQFPVGR	2	147	4	A0A1D6BFT7;A0A1D5SL74;A0A1D6SA76;M7Z732		0	6.46756e+08	0	0.011	2.48514	2	944.53	-1.59823	83.8597	0
	High	NDQELGR	1	67	4	A0A1D6BFT7;A0A1D5SL74;A0A1D6SA76;A0A1D6AJU2		0	43283533	0.002	0.1295	1.77749	2	831.396	-0.00708297	50.1994	0
A0A1D6SA76	Histone H2A OS=Triticum aestivum PE=3 SV=1 - [A0A1D6SA76_WHEAT]	14.1352	27.86	95	0	3	4	245373874	140	14.8044	10.6675
	A4	Sequence	# PSMs	# Proteins	# Protein Groups	Protein Group Accessions	Modifications	ΔCn	Area	q-Value	PEP	XCorr	Charge	MH+ [Da]	ΔM [ppm]	RT [min]	# Missed Cleavages
	High	LLAGVTIAHGGVIPNINPVLLPK	1	49	2	A0A1D6SA76;A0A1D6AJU2		0	4.60824e+07	0	1.389e-05	5.91415	3	2306.4	0.766533	104.238	0
	High	AGLQFPVGR	2	147	4	A0A1D6BFT7;A0A1D5SL74;A0A1D6SA76;M7Z732		0	6.46756e+08	0	0.011	2.48514	2	944.53	-1.59823	83.8597	0
	High	NDQELGR	1	67	4	A0A1D6BFT7;A0A1D5SL74;A0A1D6SA76;A0A1D6AJU2		0	43283533	0.002	0.1295	1.77749	2	831.396	-0.00708297	50.1994	0
M8AAC0	Subtilisin-chymotrypsin inhibitor-2B OS=Triticum urartu GN=TRIUR3_07546 PE=4 SV=1 - [M8AAC0_TRIUA]	24.4281	81.43	12	6	6	8	2.43236e+08	70	7.73215	5.45264
	A4	Sequence	# PSMs	# Proteins	# Protein Groups	Protein Group Accessions	Modifications	ΔCn	Area	q-Value	PEP	XCorr	Charge	MH+ [Da]	ΔM [ppm]	RT [min]	# Missed Cleavages
	High	VVIVPVGSVVTQEVDLNR	2	5	1	M8AAC0		0	2.67383e+08	0	2.625e-06	4.33482	2	1923.09	-1.99965	100.786	0
	High	VWVDTVAEVPKIG	1	9	1	M8AAC0		0	3.63318e+07	0	0.02867	3.18727	2	1412.78	0.0996277	96.4693	1
	High	VWVDTVAEVPK	1	9	1	M8AAC0		0	5.31707e+07	0	0.005976	1.80532	2	1242.67	-2.18697	86.62	0
	High	TEWPELVGR	2	12	1	M8AAC0		0	2.1461e+08	0.001	0.05058	2.24174	2	1086.56	1.70141	90.1246	0
	High	TIKEAEEK	1	8	1	M8AAC0		0	1.05795e+07	0.001	0.1044	1.47311	2	947.504	-0.78268	44.924	1
	High	IKADRPDLK	1	11	1	M8AAC0		0	2.47716e+08	0.007	0.1864	2.68141	3	1055.62	-1.36687	54.37	1
M7ZNJ8	Uncharacterized protein OS=Triticum urartu GN=TRIUR3_16809 PE=4 SV=1 - [M7ZNJ8_TRIUA]	6.91574	29.11	2	2	2	3	2.4206e+08	79	8.33401	7.54736
	A4	Sequence	# PSMs	# Proteins	# Protein Groups	Protein Group Accessions	Modifications	ΔCn	Area	q-Value	PEP	XCorr	Charge	MH+ [Da]	ΔM [ppm]	RT [min]	# Missed Cleavages
	High	cIQGGYITcK	2	2	1	M7ZNJ8	C1(Carbamidomethyl); C9(Carbamidomethyl)	0	471266206	0	0.03867	2.33689	2	1199.55	-1.5633	67.7563	0
	High	GcVLHLDSGSTNK	1	2	1	M7ZNJ8	C2(Carbamidomethyl)	0	1.28541e+07	0.008	0.1903	2.56911	3	1387.67	3.29231	66.8204	0
A0A1D6ABC9	Uncharacterized protein OS=Triticum aestivum PE=3 SV=1 - [A0A1D6ABC9_WHEAT]	26.0003	9.83	39	3	7	11	2.39962e+08	783	80.8222	6.3667
	A4	Sequence	# PSMs	# Proteins	# Protein Groups	Protein Group Accessions	Modifications	ΔCn	Area	q-Value	PEP	XCorr	Charge	MH+ [Da]	ΔM [ppm]	RT [min]	# Missed Cleavages
	High	QAHPEWSPAAVK	2	3	2	A0A1D6AL50;A0A1D6ABC9		0	1.31583e+08	0	0.0146	4.34283	3	1320.67	-1.23379	69.1886	0
	High	DGSVADcSEKPAR	2	1	1	A0A1D6ABC9	C7(Carbamidomethyl)	0	1.24811e+07	0	0.001266	3.1926	3	1391.62	-1.51448	50.3739	0
	High	VESPAGVDATVTPAK	1	1	1	A0A1D6ABC9		0	38140685	0	0.01689	2.68097	2	1441.75	-5.19099	68.9525	0
	High	NVGGDAGAVYEAK	1	1	1	A0A1D6ABC9		0	75928906	0	0.002951	2.54631	2	1250.6	0.408499	65.7519	0
	High	LVFDEEHR	2	5	2	A0A1D6AL50;A0A1D6ABC9		0	2.69661e+08	0	0.03313	2.27501	3	1044.51	-0.703482	67.9263	0
	High	AVGMAPGAR	1	14	4	A0A1D6AQ68;A0A1D6B5Y4;A0A1D6AL49;A0A1D6ABC9		0	3.18643e+08	0.001	0.04567	2.37408	2	829.433	-1.80009	57.0285	0
	High	AVGmAPGAR	1	14	4	A0A1D6AQ68;A0A1D6B5Y4;A0A1D6AL49;A0A1D6ABC9	M4(Oxidation)	0	6.87234e+07	0.003	0.1335	1.37822	2	845.428	-1.67127	49.2631	0
	High	VASFSSR	1	46	3	A0A1D6RU76;A0A1D6AL50;A0A1D6ABC9		0	1.03076e+08	0.005	0.1553	1.70638	2	753.388	-1.03547	56.7786	0
A0A1D5S3I5	Uncharacterized protein OS=Triticum aestivum PE=4 SV=1 - [A0A1D5S3I5_WHEAT]	20.8296	30.61	2	3	3	6	2.32523e+08	147	15.5577	4.50049
	A4	Sequence	# PSMs	# Proteins	# Protein Groups	Protein Group Accessions	Modifications	ΔCn	Area	q-Value	PEP	XCorr	Charge	MH+ [Da]	ΔM [ppm]	RT [min]	# Missed Cleavages
	High	DIEYTPFALVGVAVR	2	1	1	A0A1D5S3I5		0	286301073	0	0.0003166	5.00482	3	1649.89	-0.59592	106.956	0
	High	GGTAGSGGSFNVPLVSAR	1	2	1	A0A1D5S3I5		0	3.98918e+08	0	7.19e-06	4.85167	2	1633.83	-1.24444	88.244	0
	High	IGPWGGDGGEPR	3	2	1	A0A1D5S3I5		0	1.23494e+07	0	0.004232	2.71746	2	1197.57	1.38827	78.4695	0
W4ZZ08	Uncharacterized protein OS=Triticum aestivum PE=3 SV=1 - [W4ZZ08_WHEAT]	7.86009	34.83	3	2	2	2	2.31045e+08	89	9.25142	8.104
	A4	Sequence	# PSMs	# Proteins	# Protein Groups	Protein Group Accessions	Modifications	ΔCn	Area	q-Value	PEP	XCorr	Charge	MH+ [Da]	ΔM [ppm]	RT [min]	# Missed Cleavages
	High	STAGFQcADSITNFcER	1	3	1	W4ZZ08	C7(Carbamidomethyl); C15(Carbamidomethyl)	0	279600116	0	1.634e-06	4.28979	2	1963.83	-0.585503	87.6676	0
	High	cQDVSPTGcNTAcK	1	1	1	W4ZZ08	C1(Carbamidomethyl); C9(Carbamidomethyl); C13(Carbamidomethyl)	0	1.82491e+08	0	3.951e-05	3.5703	2	1597.64	-2.58208	54.8027	0
H9NAV2	Chloroplast Cu/Zn superoxide dismutase (Fragment) OS=Triticum aestivum PE=2 SV=1 - [H9NAV2_WHEAT]	58.5642	54.6	8	5	5	9	2.26326e+08	174	17.5259	5.42725
	A4	Sequence	# PSMs	# Proteins	# Protein Groups	Protein Group Accessions	Modifications	ΔCn	Area	q-Value	PEP	XCorr	Charge	MH+ [Da]	ΔM [ppm]	RT [min]	# Missed Cleavages
	High	HAGDLGNIVANAEGVAETTIVDSQIPLTGPNAVVGR	1	6	1	H9NAV2		0	94292899	0	3.668e-08	10.8178	3	3555.83	-2.2444	106.813	0
	High	AFVVHELEDDLGKGGHELSLSTGNAGGR	2	5	1	H9NAV2		0	1.48338e+08	0	2.622e-06	8.00121	4	2865.41	-2.379	91.8438	1
	High	GTSQVEGVVTLTQEDDGPTTVNVR	4	6	1	H9NAV2		0	2.87947e+08	0	1.682e-07	7.1179	2	2502.23	-0.370338	89.0316	0
	High	GGHELSLSTGNAGGR	1	5	1	H9NAV2		0	20483035	0.007	0.1801	3.20261	3	1412.68	-2.24916	63.5912	0
	High	KAVAVLK	1	8	1	H9NAV2		0	2.42693e+08	0.008	0.1935	2.57836	2	728.502	-1.1936	53.1911	1
M7YH44	Bowman-Birk type trypsin inhibitor OS=Triticum urartu GN=TRIUR3_15019 PE=3 SV=1 - [M7YH44_TRIUA]	14.6374	20.22	2	2	2	4	2.25878e+08	89	9.30942	8.104
	A4	Sequence	# PSMs	# Proteins	# Protein Groups	Protein Group Accessions	Modifications	ΔCn	Area	q-Value	PEP	XCorr	Charge	MH+ [Da]	ΔM [ppm]	RT [min]	# Missed Cleavages
	High	STAGFQcVDSITNFcER	3	2	1	M7YH44	C7(Carbamidomethyl); C15(Carbamidomethyl)	0	247237162	0	6.094e-06	4.86976	2	1991.86	0.991034	93.0811	0
	High	STAGFQcVDSITNFcERR	1	2	1	M7YH44	C7(Carbamidomethyl); C15(Carbamidomethyl)	0	2.04518e+08	0.005	0.1641	2.31183	3	2147.95	-2.8594	88.417	1
A0A0M5JP75	Chloroplast ribulose bisphosphate carboxylase/oxygenase activase B OS=Triticum aestivum PE=2 SV=1 - [A0A0M5JP75_WHEAT]	17.2984	14.35	11	2	6	7	2.19593e+08	425	47.1978	7.75244
	A4	Sequence	# PSMs	# Proteins	# Protein Groups	Protein Group Accessions	Modifications	ΔCn	Area	q-Value	PEP	XCorr	Charge	MH+ [Da]	ΔM [ppm]	RT [min]	# Missed Cleavages
	High	GLAYDISDDQQDITR	1	38	2	A0A078BQY4;A0A0M5JP75		0	5.69709e+08	0	3.238e-05	4.3326	2	1709.8	-0.698862	82.6749	0
	High	LVDTFPGQSIDFFGALR	1	35	2	A0A0M5JP75;A0A078BQY4		0	2.65368e+07	0	0.0009316	2.97057	2	1882.97	-0.246074	106.659	0
	High	EGPPTFDQPK	1	11	1	A0A0M5JP75		0	1.75355e+07	0	0.03658	2.46686	2	1115.54	-0.465084	68.5656	0
	High	VYDDEVRK	2	37	2	A0A078BQY4;A0A0M5JP75		0	3.44056e+07	0	0.03861	1.86324	2	1023.51	1.26732	52.2625	1
	High	TDNVPDEAVVR	1	10	1	A0A0M5JP75		0	8.03011e+06	0.001	0.1041	1.86503	2	1214.6	-1.08693	68.5636	0
	High	VYDDEVR	1	37	2	A0A078BQY4;A0A0M5JP75		0	5.4665e+07	0.009	0.1964	1.69342	2	895.413	-2.84651	58.3439	0
Q41518	Single-stranded nucleic acid binding protein OS=Triticum aestivum GN=whGRP-1 PE=2 SV=1 - [Q41518_WHEAT]	28.8157	48.5	12	5	6	9	2.17476e+08	167	16.2453	5.24951
	A4	Sequence	# PSMs	# Proteins	# Protein Groups	Protein Group Accessions	Modifications	ΔCn	Area	q-Value	PEP	XCorr	Charge	MH+ [Da]	ΔM [ppm]	RT [min]	# Missed Cleavages
	High	GGGGGYGGGGGYGGGGGYGGQR	1	1	1	Q41518		0	17475398	0	2.473e-05	4.72463	2	1761.73	-3.54619	63.8552	0
	High	QAIEEmNGKELDGR	1	8	1	Q41518	M6(Oxidation)	0	92719134	0	0.002429	4.00308	3	1605.75	-1.47491	59.6509	1
	High	GFGFVTFGSEESmR	2	8	1	Q41518	M13(Oxidation)	0	73417266	0	0.02319	2.918	2	1566.68	-3.67972	97.4887	0
	High	GFGFVTFGSEESMR	1	8	1	Q41518		0	1.38978e+07	0	0.000991	2.82475	2	1550.7	1.03258	100.973	0
	High	NITVNEAQSR	2	11	2	A0A1D5X443;Q41518		0	3.70637e+08	0.001	0.06145	2.5994	2	1131.58	3.49064	60.2923	0
	High	GGGGGDSGGQWR	1	1	1	Q41518		0	11331985	0.005	0.1488	2.68474	2	1090.46	-1.92069	56.6594	0
	High	IINDRETGR	1	11	1	Q41518		0	1.89072e+08	0.005	0.1619	1.53054	3	1073.57	-1.44315	49.288	1
A0A1D6AL50	Uncharacterized protein OS=Triticum aestivum PE=3 SV=1 - [A0A1D6AL50_WHEAT]	31.7524	8.72	42	3	6	10	2.17245e+08	780	80.6971	6.49365
	A4	Sequence	# PSMs	# Proteins	# Protein Groups	Protein Group Accessions	Modifications	ΔCn	Area	q-Value	PEP	XCorr	Charge	MH+ [Da]	ΔM [ppm]	RT [min]	# Missed Cleavages
	High	TDPSPTATIVFHGTVIGK	2	4	1	A0A1D6AL50		0	2.88193e+07	0	5.713e-05	4.58749	3	1840.99	2.79607	87.8798	0
	High	QAHPEWSPAAVK	2	3	2	A0A1D6AL50;A0A1D6ABC9		0	1.31583e+08	0	0.0146	4.34283	3	1320.67	-1.23379	69.1886	0
	High	NVGGDANAVYEAK	1	1	1	A0A1D6AL50		0	239456848	0	0.0003358	3.58592	2	1307.62	1.71626	65.9432	0
	High	VESPAGVDAK	2	4	1	A0A1D6AL50		0	142617070	0	0.006147	2.47206	2	972.499	-0.470086	56.9482	0
	High	LVFDEEHR	2	5	2	A0A1D6AL50;A0A1D6ABC9		0	2.69661e+08	0	0.03313	2.27501	3	1044.51	-0.703482	67.9263	0
	High	VASFSSR	1	46	3	A0A1D6RU76;A0A1D6AL50;A0A1D6ABC9		0	1.03076e+08	0.005	0.1553	1.70638	2	753.388	-1.03547	56.7786	0
A0A0C4BJ55	Uncharacterized protein OS=Triticum aestivum PE=4 SV=1 - [A0A0C4BJ55_WHEAT]	40.9189	38.76	7	6	6	9	2.16419e+08	258	27.9384	6.78564
	A4	Sequence	# PSMs	# Proteins	# Protein Groups	Protein Group Accessions	Modifications	ΔCn	Area	q-Value	PEP	XCorr	Charge	MH+ [Da]	ΔM [ppm]	RT [min]	# Missed Cleavages
	High	APDFAAEAVFDQEFINVK	2	6	1	A0A0C4BJ55		0	72238153	0	6.243e-08	6.63038	2	2010.98	-1.55773	105.216	0
	High	TLQALQYVQENPDEVcPAGWKPGEK	1	6	1	A0A0C4BJ55	C16(Carbamidomethyl)	0	0	0	1.165e-07	5.34535	3	2857.38	0.241351	92.1116	0
	High	GLFIIDKEGVIQHSTINNLGIGR	2	7	1	A0A0C4BJ55		0	118748575	0	0.0001817	4.9976	3	2494.37	-1.79892	96.8167	1
	High	SFGVLIPDQGIALR	2	7	1	A0A0C4BJ55		0	458269968	0	0.003144	3.58923	2	1485.84	0.0710678	103.258	0
	High	AAAEYDLPLVGNK	1	3	1	A0A0C4BJ55		0	1.72078e+07	0	0.00898	3.02303	2	1360.71	-0.381141	89.3743	0
	High	LSDYIGK	1	7	1	A0A0C4BJ55		0	57257053	0.001	0.101	1.98593	2	795.426	1.54586	66.495	0
A0A1D6D6A7	Uncharacterized protein OS=Triticum aestivum PE=4 SV=1 - [A0A1D6D6A7_WHEAT]	21.4342	23.67	5	6	6	7	2.07669e+08	300	32.213	5.69385
	A4	Sequence	# PSMs	# Proteins	# Protein Groups	Protein Group Accessions	Modifications	ΔCn	Area	q-Value	PEP	XCorr	Charge	MH+ [Da]	ΔM [ppm]	RT [min]	# Missed Cleavages
	High	AADVVISTLGAmQIADQTK	1	1	1	A0A1D6D6A7	M12(Oxidation)	0	7.42576e+06	0	6.965e-06	4.701	2	1948	-0.884213	91.4033	0
	High	ILVIGATGYIGR	1	4	1	A0A1D6D6A7		0	246473262	0	0.02034	2.78805	2	1232.73	-1.5338	93.1272	0
	High	VYVPEDAVLK	1	4	1	A0A1D6D6A7		0	2.71668e+08	0	0.009964	1.88837	2	1132.62	-0.733044	81.7385	0
	High	FFPSEFGLDVDR	2	5	1	A0A1D6D6A7		0	1.71568e+07	0.001	0.05196	2.05687	2	1428.68	-1.7021	102.085	0
	High	LGHPTLALVR	1	4	1	A0A1D6D6A7		0	1.04866e+08	0.003	0.1341	1.6978	2	1076.66	-0.248119	76.426	0
	High	TGAVEPAK	1	5	1	A0A1D6D6A7		0	7.84784e+06	0.005	0.1456	2.66931	2	772.42	0.445851	46.7169	0
A0A1D5VD11	Fructose-bisphosphate aldolase OS=Triticum aestivum PE=3 SV=1 - [A0A1D5VD11_WHEAT]	25.4581	16.48	22	5	7	9	2.05199e+08	358	38.8841	6.78564
	A4	Sequence	# PSMs	# Proteins	# Protein Groups	Protein Group Accessions	Modifications	ΔCn	Area	q-Value	PEP	XCorr	Charge	MH+ [Da]	ΔM [ppm]	RT [min]	# Missed Cleavages
	High	GILAADESTGTIGKR	2	22	2	A0A1D5VD11;A0A1D6BMJ7		0	1.82582e+08	0	0.0003301	3.70096	3	1488.8	-1.74259	70.4974	1
	High	GILAADESTGTIGK	1	22	2	A0A1D5VD11;A0A1D6BMJ7		0	164503412	0	0.0004267	3.22701	2	1332.7	-1.28398	75.7151	0
	High	KVAPEVIAEYTVR	1	15	1	A0A1D5VD11		0	1.17671e+07	0	0.01475	2.87539	2	1474.82	-0.998443	81.1793	1
	High	NAAYIGTPGK	2	16	1	A0A1D5VD11		0	2.61576e+08	0	0.004473	2.74238	2	991.521	0.038579	63.0661	0
	High	VAPEVIAEYTVR	1	15	1	A0A1D5VD11		0	141232063	0	0.004202	2.2822	2	1346.73	1.17211	88.6387	0
	High	FASINVENVEDNRR	1	15	1	A0A1D5VD11		0	3.78124e+07	0.001	0.05371	2.68827	3	1662.82	-1.95091	77.1976	1
	High	YKDELIK	1	14	1	A0A1D5VD11		0	171438955	0.008	0.1941	1.83896	2	908.508	-0.487524	61.9192	1
A0A1D6AGT9	Phosphoglycerate kinase OS=Triticum aestivum PE=3 SV=1 - [A0A1D6AGT9_WHEAT]	41.0759	39.9	17	10	13	14	2.04699e+08	401	42.1477	5.85889
	A4	Sequence	# PSMs	# Proteins	# Protein Groups	Protein Group Accessions	Modifications	ΔCn	Area	q-Value	PEP	XCorr	Charge	MH+ [Da]	ΔM [ppm]	RT [min]	# Missed Cleavages
	High	LASVADLYVNDAFGTAHR	1	16	1	A0A1D6AGT9		0	29095114	0	1.886e-06	4.30843	3	1919.96	0.705845	95.7073	0
	High	FYKEEEKNDPEFAK	2	63	2	M7ZR60;A0A1D6AGT9		0	5.2266e+07	0	0.000235	3.6714	3	1773.84	1.25094	62.9825	2
	High	SLVEEDKLELATSLIETAK	1	11	1	A0A1D6AGT9		0	1.3289e+07	0	0.0001546	3.52485	3	2089.13	1.39052	103.4	1
	High	GVTTIIGGGDSVAAVEK	1	47	2	M7ZR60;A0A1D6AGT9		0	279732939	0	3.876e-05	3.44171	2	1573.84	-3.07833	83.6233	0
	High	LAAALPDGGVLLLENVR	1	14	1	A0A1D6AGT9		0	2.99386e+07	0	0.001478	2.90682	2	1721	-0.311746	105.022	0
	High	SVGTLGEADLK	1	7	1	A0A1D6AGT9		0	120053617	0	0.01239	2.58137	2	1089.58	1.20446	73.3331	0
	High	AHASTEGVTK	1	63	2	M7ZR60;A0A1D6AGT9		0	4.40273e+06	0	0.01281	2.26441	2	1000.51	0.980704	44.7097	0
	High	KPFAAIVGGSK	1	13	1	A0A1D6AGT9		0	8.046e+06	0.001	0.05097	2.89925	2	1074.63	-0.121472	69.9053	0
	High	TFAEALDTTK	1	11	1	A0A1D6AGT9		0	117757378	0.001	0.05837	2.64908	2	1096.55	-1.18777	75.7596	0
	High	QLAELTGK	1	10	1	A0A1D6AGT9		0	91907541	0.001	0.0705	2.32284	2	859.489	0.341784	66.6873	0
	High	FAAGTDAIAK	1	12	1	A0A1D6AGT9		0	2.14309e+08	0.001	0.05376	2.24641	2	964.51	0.625509	66.703	0
	High	ASIPTIK	1	8	1	A0A1D6AGT9		0	1.86045e+07	0.001	0.09601	1.71392	2	729.449	-2.1799	69.9244	0
	High	FAADAESK	1	11	1	A0A1D6AGT9		0	0	0.009	0.2144	1.01778	2	838.393	-1.9891	52.8842	0
A0A1D5URJ1	Uncharacterized protein OS=Triticum aestivum PE=4 SV=1 - [A0A1D5URJ1_WHEAT]	8.4369	16.52	2	1	2	2	2.02547e+08	230	24.1865	4.66553
	A4	Sequence	# PSMs	# Proteins	# Protein Groups	Protein Group Accessions	Modifications	ΔCn	Area	q-Value	PEP	XCorr	Charge	MH+ [Da]	ΔM [ppm]	RT [min]	# Missed Cleavages
	High	QLNTGETWTLDVPADTPSGR	1	1	1	A0A1D5URJ1		0	0	0	7.048e-05	4.47456	2	2158.05	3.32993	91.9005	0
	High	NNcPYTVWPAATPIGGGR	1	6	2	A0A1D5URJ1;Q3S4I2	C3(Carbamidomethyl)	0	2.02547e+08	0	0.0008043	3.96234	2	1930.92	0.1129	93.4052	0
A0A1D5XVH4	Uncharacterized protein OS=Triticum aestivum PE=3 SV=1 - [A0A1D5XVH4_WHEAT]	32.325	27.73	11	2	6	10	1.93593e+08	220	24.6923	4.83057
	A4	Sequence	# PSMs	# Proteins	# Protein Groups	Protein Group Accessions	Modifications	ΔCn	Area	q-Value	PEP	XCorr	Charge	MH+ [Da]	ΔM [ppm]	RT [min]	# Missed Cleavages
	High	LAEQAERYEEmVEFmEK	2	21	2	A0A1D5TSU7;A0A1D5XVH4	M11(Oxidation); M15(Oxidation)	0	4.87015e+07	0	0.002343	4.00393	3	2163.96	-1.00601	80.4625	1
	High	TADVGELTVEER	2	6	1	A0A1D5XVH4		0	2.94645e+08	0	0.0009678	3.71618	2	1318.65	0.0272014	75.0951	0
	High	IISSIEQKEESR	2	17	2	A0A1D5TSU7;A0A1D5XVH4		0	66000112	0	0.000813	2.91158	2	1418.75	-1.99906	62.0436	1
	High	KEAAENTLVAYK	1	6	1	A0A1D5XVH4		0	8064004	0.001	0.05104	2.96067	2	1336.71	-0.563147	66.4538	1
	High	NLLSVAYK	2	30	3	A0A1D5TSU7;A0A1D5XVH4;A0A1D5XQA5		0	220134353	0.003	0.1397	1.77708	2	907.524	-0.341191	83.2867	0
	High	LAEQAER	1	30	3	A0A1D5TSU7;A0A1D5XVH4;A0A1D5XQA5		0	1.19315e+07	0.005	0.1463	1.78362	2	816.42	-0.727009	48.3457	0
A0A1D6AVL9	4-hydroxyphenylpyruvate dioxygenase OS=Triticum aestivum PE=3 SV=1 - [A0A1D6AVL9_WHEAT]	25.9622	21.1	6	1	7	7	1.92819e+08	436	46.5872	5.68115
	A4	Sequence	# PSMs	# Proteins	# Protein Groups	Protein Group Accessions	Modifications	ΔCn	Area	q-Value	PEP	XCorr	Charge	MH+ [Da]	ΔM [ppm]	RT [min]	# Missed Cleavages
	High	ASVDGGARPAFSPVDLGR	1	6	2	A0A1D6AVL9;W5GDZ8		0	129275058	0	0.0003495	4.04512	3	1771.91	-1.4562	82.9865	0
	High	IAGDVLSEAQIK	1	7	2	A0A1D6AVL9;W5GDZ8		0	31050661	0	0.006219	3.66086	2	1243.69	-3.38117	82.2825	0
	High	SDLSTGNSVHASQLLR	1	6	2	A0A1D6AVL9;W5GDZ8		0	2.14803e+08	0	0.004085	3.46471	3	1684.86	-0.826675	74.5589	0
	High	SIEDYEKSLEAK	1	5	2	A0A1D6AVL9;W5GDZ8		0	5245169	0	0.01924	2.85674	2	1411.69	-0.81744	80.3806	1
	High	VADAAEAFR	1	6	2	A0A1D6AVL9;W5GDZ8		0	234379530	0	0.01654	2.60653	2	949.473	-0.866034	69.0831	0
	High	IGcmEKDERGEEYQK	1	6	2	A0A1D6AVL9;W5GDZ8	C3(Carbamidomethyl); M4(Oxidation)	0	1.07269e+07	0.001	0.1188	2.79411	3	1887.82	-0.985375	51.7579	2
	High	FSADHGLAVR	1	5	1	A0A1D6AVL9		0	2.69139e+07	0.001	0.07411	2.00842	2	1072.55	0.267806	66.6684	0
W5GDZ8	4-hydroxyphenylpyruvate dioxygenase OS=Triticum aestivum PE=3 SV=1 - [W5GDZ8_WHEAT]	29.1897	21.48	2	1	7	8	1.92819e+08	433	46.3491	5.78271
	A4	Sequence	# PSMs	# Proteins	# Protein Groups	Protein Group Accessions	Modifications	ΔCn	Area	q-Value	PEP	XCorr	Charge	MH+ [Da]	ΔM [ppm]	RT [min]	# Missed Cleavages
	High	ASVDGGARPAFSPVDLGR	1	6	2	A0A1D6AVL9;W5GDZ8		0	129275058	0	0.0003495	4.04512	3	1771.91	-1.4562	82.9865	0
	High	IAGDVLSEAQIK	1	7	2	A0A1D6AVL9;W5GDZ8		0	31050661	0	0.006219	3.66086	2	1243.69	-3.38117	82.2825	0
	High	SDLSTGNSVHASQLLR	1	6	2	A0A1D6AVL9;W5GDZ8		0	2.14803e+08	0	0.004085	3.46471	3	1684.86	-0.826675	74.5589	0
	High	SIEDYEKSLEAK	1	5	2	A0A1D6AVL9;W5GDZ8		0	5245169	0	0.01924	2.85674	2	1411.69	-0.81744	80.3806	1
	High	VADAAEAFR	1	6	2	A0A1D6AVL9;W5GDZ8		0	234379530	0	0.01654	2.60653	2	949.473	-0.866034	69.0831	0
	High	QFSADHGLAVR	2	1	1	W5GDZ8		0	81849846	0.001	0.05803	3.08277	3	1200.61	0.264913	68.148	0
	High	IGcmEKDERGEEYQK	1	6	2	A0A1D6AVL9;W5GDZ8	C3(Carbamidomethyl); M4(Oxidation)	0	1.07269e+07	0.001	0.1188	2.79411	3	1887.82	-0.985375	51.7579	2
A0A1D6BPN1	Uncharacterized protein OS=Triticum aestivum PE=4 SV=1 - [A0A1D6BPN1_WHEAT]	43.6325	30.24	15	9	9	12	1.82161e+08	291	32.5614	5.61768
	A4	Sequence	# PSMs	# Proteins	# Protein Groups	Protein Group Accessions	Modifications	ΔCn	Area	q-Value	PEP	XCorr	Charge	MH+ [Da]	ΔM [ppm]	RT [min]	# Missed Cleavages
	High	VVLVDHADFLKELH	2	8	1	A0A1D6BPN1		0	1.08604e+08	0	1.434e-05	4.41253	2	1634.9	4.49387	91.1966	1
	High	GNAYAQVAIGTDDVYK	1	9	1	A0A1D6BPN1		0	63634359	0	3.796e-05	4.21989	2	1684.82	2.4903	83.3557	0
	High	SAEAVLEWPKQDK	2	7	1	A0A1D6BPN1		0	3.16973e+07	0	0.001435	3.88824	2	1500.77	-1.2378	81.0892	1
	High	ILRQPGPLPGLNTK	1	8	1	A0A1D6BPN1		0	2.24235e+08	0	0.03585	3.56116	3	1503.9	0.742236	78.3403	1
	High	SAEAVELVTK	1	8	1	A0A1D6BPN1		0	2.13645e+08	0	0.005404	2.83877	2	1046.57	-0.183327	72.2692	0
	High	VVLVDHADFLK	1	8	1	A0A1D6BPN1		0	2.09597e+07	0	0.002537	2.74303	3	1255.7	-2.30748	85.2716	0
	High	GPTPEPLcQVMLR	1	19	1	A0A1D6BPN1	C8(Carbamidomethyl)	0	3.88496e+07	0	0.0009322	2.74108	2	1497.75	-1.39801	92.6082	0
	High	RMLHAVYR	1	11	1	A0A1D6BPN1		0	1.36521e+07	0.001	0.0881	2.88495	3	1045.57	-1.16698	56.6469	1
	High	mLHAVYR	1	11	1	A0A1D6BPN1	M1(Oxidation)	0	0	0.001	0.1088	1.79855	2	905.465	-0.99143	57.2161	0
	High	MLHAVYR	1	11	1	A0A1D6BPN1		0	6.30491e+07	0.005	0.1632	1.61496	2	889.475	3.70403	61.4116	0
P27665	Oxygen-evolving enhancer protein 1, chloroplastic OS=Triticum aestivum GN=PSBO PE=2 SV=1 - [PSBO_WHEAT]	17.8963	12.31	1	1	4	5	1.76507e+08	325	34.7187	8.55811
	A4	Sequence	# PSMs	# Proteins	# Protein Groups	Protein Group Accessions	Modifications	ΔCn	Area	q-Value	PEP	XCorr	Charge	MH+ [Da]	ΔM [ppm]	RT [min]	# Missed Cleavages
	High	GGRGDEEELAKENVK	1	1	1	P27665		0	7.17456e+07	0	0.0002747	5.07531	3	1630.8	-3.37178	57.8221	2
	High	NASSSTGNITLSVTK	2	8	2	P27665;A0A1D6RID7		0	3.161e+08	0	6.999e-05	3.95443	2	1479.76	-1.34768	73.8114	0
	High	RLTFDEIQSK	1	8	2	P27665;A0A1D6RID7		0	141676433	0	0.009375	2.90378	2	1236.66	-0.953546	74.018	1
	High	LTFDEIQSK	1	8	2	P27665;A0A1D6RID7		0	43889814	0	0.03127	2.06885	2	1080.56	-0.032201	79.7614	0
A0A1D6BMJ7	Fructose-bisphosphate aldolase OS=Triticum aestivum PE=3 SV=1 - [A0A1D6BMJ7_WHEAT]	12.2864	8.53	6	1	3	4	1.73543e+08	258	27.2142	7.91357
	A4	Sequence	# PSMs	# Proteins	# Protein Groups	Protein Group Accessions	Modifications	ΔCn	Area	q-Value	PEP	XCorr	Charge	MH+ [Da]	ΔM [ppm]	RT [min]	# Missed Cleavages
	High	GILAADESTGTIGKR	2	22	2	A0A1D5VD11;A0A1D6BMJ7		0	1.82582e+08	0	0.0003301	3.70096	3	1488.8	-1.74259	70.4974	1
	High	GILAADESTGTIGK	1	22	2	A0A1D5VD11;A0A1D6BMJ7		0	164503412	0	0.0004267	3.22701	2	1332.7	-1.28398	75.7151	0
	High	YAEELIK	1	3	1	A0A1D6BMJ7		0	0	0.007	0.1808	1.74795	2	865.467	0.715665	72.054	0
A0A1D6BK40	Peroxidase OS=Triticum aestivum PE=3 SV=1 - [A0A1D6BK40_WHEAT]	16.4026	14.24	11	3	4	5	1.71607e+08	288	30.5772	6.34131
	A4	Sequence	# PSMs	# Proteins	# Protein Groups	Protein Group Accessions	Modifications	ΔCn	Area	q-Value	PEP	XCorr	Charge	MH+ [Da]	ΔM [ppm]	RT [min]	# Missed Cleavages
	High	TVScADILAFAAR	2	14	2	A0A1D6BK40;A0A1D5WYS2	C4(Carbamidomethyl)	0	243654850	0	0.0006675	3.5378	2	1394.71	-0.67933	99.4913	0
	High	AALEQScPR	1	7	1	A0A1D6BK40	C7(Carbamidomethyl)	0	147650702	0	0.03615	2.78973	2	1031.49	-4.45946	54.9531	0
	High	SHcNSFIVR	1	7	1	A0A1D6BK40	C3(Carbamidomethyl)	0	1.79501e+07	0	0.01664	2.4772	2	1119.53	-1.52718	65.0433	0
	High	EAAPNNPSLR	1	4	1	A0A1D6BK40		0	1.23514e+08	0	0.0179	2.18055	2	1068.54	0.304527	58.4091	0
A5YVV3	Glyceraldehyde-3-phosphate dehydrogenase OS=Triticum aestivum GN=GAPC PE=2 SV=1 - [A5YVV3_WHEAT]	35.3614	31.16	34	4	10	13	1.69877e+08	337	36.6258	7.51807
	A4	Sequence	# PSMs	# Proteins	# Protein Groups	Protein Group Accessions	Modifications	ΔCn	Area	q-Value	PEP	XCorr	Charge	MH+ [Da]	ΔM [ppm]	RT [min]	# Missed Cleavages
	High	VPTVDVSVVDLTVR	2	23	2	A0A1D6BRN0;A5YVV3		0	249192199	0	0.0005405	4.16094	2	1498.85	2.17925	98.6168	0
	High	AGIALNDHFVK	2	8	2	A0A1D6BRN0;A5YVV3		0	8.68237e+07	0	0.006891	3.20468	3	1184.64	-2.56277	77.5355	0
	High	LAKPATYDQIK	1	16	1	A5YVV3		0	6.95886e+07	0	0.006652	2.90962	3	1247.7	-1.87916	63.8987	0
	High	AAIKEESEGNLK	2	16	1	A5YVV3		0	8.11712e+07	0	0.0008627	2.86175	2	1288.67	-0.494808	56.1482	1
	High	TVDGPSSKDWR	1	22	2	A0A1D6BRN0;A5YVV3		0	5.89449e+06	0	0.02027	2.7591	3	1247.6	-4.12203	62.1356	1
	High	AASFNIIPSSTGAAK	1	22	2	A0A1D6BRN0;A5YVV3		0	10880942	0	0.02056	2.29796	2	1434.75	-3.96719	85.6633	0
	High	KVIISAPSK	1	19	1	A5YVV3		0	0	0.001	0.1089	2.45173	2	942.597	-1.14124	59.9418	1
	High	LTGmAFR	1	29	1	A5YVV3	M4(Oxidation)	0	55256539	0.001	0.09891	1.456	2	811.41	-3.61402	62.9839	0
	High	VLPELNGK	1	29	2	A0A1D6BRN0;A5YVV3		0	1.18698e+08	0.001	0.1103	1.2162	2	869.508	-1.26289	71.8435	0
	High	SSIFDAK	1	21	2	A0A1D6BRN0;A5YVV3		0	1.41741e+08	0.009	0.2024	2.0102	2	767.393	-0.970222	71.4139	0
A0A1D6BRN0	Glyceraldehyde-3-phosphate dehydrogenase OS=Triticum aestivum PE=3 SV=1 - [A0A1D6BRN0_WHEAT]	36.5721	27.33	8	3	9	13	1.69877e+08	333	36.1916	6.88818
	A4	Sequence	# PSMs	# Proteins	# Protein Groups	Protein Group Accessions	Modifications	ΔCn	Area	q-Value	PEP	XCorr	Charge	MH+ [Da]	ΔM [ppm]	RT [min]	# Missed Cleavages
	High	VPTVDVSVVDLTVR	2	23	2	A0A1D6BRN0;A5YVV3		0	249192199	0	0.0005405	4.16094	2	1498.85	2.17925	98.6168	0
	High	AGIALNDHFVK	2	8	2	A0A1D6BRN0;A5YVV3		0	8.68237e+07	0	0.006891	3.20468	3	1184.64	-2.56277	77.5355	0
	High	YDTVHGHWK	2	6	1	A0A1D6BRN0		0	2.18918e+07	0	0.01841	3.14708	2	1142.54	-2.12602	57.6449	0
	High	AASYDDIKK	2	6	1	A0A1D6BRN0		0	6.45994e+07	0	0.0276	2.82851	3	1010.51	-0.500856	55.4052	1
	High	TVDGPSSKDWR	1	22	2	A0A1D6BRN0;A5YVV3		0	5.89449e+06	0	0.02027	2.7591	3	1247.6	-4.12203	62.1356	1
	High	AASFNIIPSSTGAAK	1	22	2	A0A1D6BRN0;A5YVV3		0	10880942	0	0.02056	2.29796	2	1434.75	-3.96719	85.6633	0
	High	VLPELNGK	1	29	2	A0A1D6BRN0;A5YVV3		0	1.18698e+08	0.001	0.1103	1.2162	2	869.508	-1.26289	71.8435	0
	High	LTGmSFR	1	7	1	A0A1D6BRN0	M4(Oxidation)	0	9.33961e+07	0.002	0.1254	1.29639	2	827.408	0.173298	61.9292	0
	High	SSIFDAK	1	21	2	A0A1D6BRN0;A5YVV3		0	1.41741e+08	0.009	0.2024	2.0102	2	767.393	-0.970222	71.4139	0
A7LM55	Peptidyl-prolyl cis-trans isomerase OS=Triticum aestivum PE=2 SV=1 - [A7LM55_WHEAT]	39.7462	36.84	10	6	6	12	1.69067e+08	171	18.3331	8.33838
	A4	Sequence	# PSMs	# Proteins	# Protein Groups	Protein Group Accessions	Modifications	ΔCn	Area	q-Value	PEP	XCorr	Charge	MH+ [Da]	ΔM [ppm]	RT [min]	# Missed Cleavages
	High	HVVFGEVVEGmDVVK	2	7	1	A7LM55	M11(Oxidation)	0	33993271	0	0.0001026	4.44973	2	1659.84	0.261491	82.5565	0
	High	HVVFGEVVEGMDVVK	1	7	1	A7LM55		0	0	0	0.000519	4.30978	2	1643.85	3.55694	93.3996	0
	High	IVmELYKDAVPR	2	4	1	A7LM55	M3(Oxidation)	0	276552015	0	0.003043	3.50237	2	1449.78	-1.30518	76.603	1
	High	IVMELYKDAVPR	1	4	1	A7LM55		0	0	0	0.0003392	3.30091	3	1433.78	-2.36409	85.4129	1
	High	GNGTGGESIYGEK	1	6	1	A7LM55		0	26581482	0	0.006814	3.23666	2	1268.58	1.13397	61.6723	0
	High	VFFDMTVGGAPAGR	1	4	1	A7LM55		0	1.17008e+08	0	0.001252	3.10885	2	1424.7	0.22404	95.6077	0
	High	VFFDmTVGGAPAGR	1	4	1	A7LM55	M5(Oxidation)	0	57351998	0	0.004156	2.31252	2	1440.69	-3.02732	84.8372	0
	High	FADEKFVHK	1	7	1	A7LM55		0	4.50768e+07	0.002	0.126	3.11465	3	1120.58	-2.37326	60.9354	1
	High	IVmELYK	2	7	1	A7LM55	M3(Oxidation)	0	113641188	0.005	0.1594	1.38296	2	911.487	-4.48326	69.3991	0
A0A1D5S628	Uncharacterized protein OS=Triticum aestivum PE=4 SV=1 - [A0A1D5S628_WHEAT]	29.5703	17.96	8	0	9	10	1.64611e+08	540	59.6	6.68311
	A4	Sequence	# PSMs	# Proteins	# Protein Groups	Protein Group Accessions	Modifications	ΔCn	Area	q-Value	PEP	XCorr	Charge	MH+ [Da]	ΔM [ppm]	RT [min]	# Missed Cleavages
	High	DLDLGTNELDGDVTSYEK	1	3	2	A0A1D5S628;A0A1D5RST4		0	0	0	0.0001137	4.29176	2	1983.91	4.60488	93.4662	0
	High	WQEmAPASPQELYLR	1	3	2	A0A1D5S628;A0A1D5SEC2	M4(Oxidation)	0	0	0	0.004059	2.82984	2	1834.88	2.25854	90.0657	0
	High	EMEPYVSSNPR	1	3	2	A0A1D5S628;A0A1D5SEC2		0	20541600	0	0.02375	2.75896	2	1308.59	1.75977	67.9376	0
	High	TmVDPHDFFR	1	6	3	A0A1D5S628;A0A1D5RST4;A0A1D5SEC2	M2(Oxidation)	0	1.67293e+07	0	0.01312	2.72882	2	1280.57	-0.931949	84.4532	0
	High	LVPVPETVTVFSIVR	1	4	2	A0A1D5S628;A0A1D5SEC2		0	1.13877e+08	0	0.01783	2.31659	2	1655.96	-5.94631	105.663	0
	High	SDHVQEPIPR	2	9	2	A0A1D5S628;A0A1D5RST4		0	2.34988e+08	0.001	0.09182	2.96543	3	1177.6	-0.741629	60.1122	0
	High	AKSDHVQEPIPR	1	5	2	A0A1D5S628;A0A1D5RST4		0	4.18184e+07	0.001	0.04005	2.84237	3	1376.73	0.267271	55.6542	1
	High	AVYVNYR	1	10	3	A0A1D5S628;A0A1D5RST4;A0A1D5SEC2		0	1.4455e+08	0.001	0.09267	1.21507	2	884.463	0.298281	67.3759	0
	High	SSNPSYYLK	1	3	2	A0A1D5S628;A0A1D5RST4		0	114293517	0.009	0.204	1.9343	2	1058.51	-0.46593	71.1325	0
A0A1D5RST4	Uncharacterized protein OS=Triticum aestivum PE=4 SV=1 - [A0A1D5RST4_WHEAT]	24.3006	13.53	6	1	7	8	1.64611e+08	510	56.164	6.63916
	A4	Sequence	# PSMs	# Proteins	# Protein Groups	Protein Group Accessions	Modifications	ΔCn	Area	q-Value	PEP	XCorr	Charge	MH+ [Da]	ΔM [ppm]	RT [min]	# Missed Cleavages
	High	DLDLGTNELDGDVTSYEK	1	3	2	A0A1D5S628;A0A1D5RST4		0	0	0	0.0001137	4.29176	2	1983.91	4.60488	93.4662	0
	High	NEPFAVLDLAALR	1	1	1	A0A1D5RST4		0	2.14836e+07	0	0.004124	3.02372	2	1428.78	-0.446642	106.393	0
	High	TmVDPHDFFR	1	6	3	A0A1D5S628;A0A1D5RST4;A0A1D5SEC2	M2(Oxidation)	0	1.67293e+07	0	0.01312	2.72882	2	1280.57	-0.931949	84.4532	0
	High	SDHVQEPIPR	2	9	2	A0A1D5S628;A0A1D5RST4		0	2.34988e+08	0.001	0.09182	2.96543	3	1177.6	-0.741629	60.1122	0
	High	AKSDHVQEPIPR	1	5	2	A0A1D5S628;A0A1D5RST4		0	4.18184e+07	0.001	0.04005	2.84237	3	1376.73	0.267271	55.6542	1
	High	AVYVNYR	1	10	3	A0A1D5S628;A0A1D5RST4;A0A1D5SEC2		0	1.4455e+08	0.001	0.09267	1.21507	2	884.463	0.298281	67.3759	0
	High	SSNPSYYLK	1	3	2	A0A1D5S628;A0A1D5RST4		0	114293517	0.009	0.204	1.9343	2	1058.51	-0.46593	71.1325	0
A0A1D5TJV7	Uncharacterized protein OS=Triticum aestivum PE=4 SV=1 - [A0A1D5TJV7_WHEAT]	16.8258	33.33	5	4	4	4	1.62235e+08	126	13.1561	4.70361
	A4	Sequence	# PSMs	# Proteins	# Protein Groups	Protein Group Accessions	Modifications	ΔCn	Area	q-Value	PEP	XCorr	Charge	MH+ [Da]	ΔM [ppm]	RT [min]	# Missed Cleavages
	High	DSDPLENYcKENPETDEcRTYDS	1	4	1	A0A1D5TJV7	C9(Carbamidomethyl); C18(Carbamidomethyl)	0	0	0	0.000264	4.117	3	2837.11	-0.174202	79.2734	2
	High	AGGPATPPGISDKmSDSIK	1	4	1	A0A1D5TJV7	M14(Oxidation)	0	4.62782e+07	0	0.03134	3.27236	3	1844.91	1.62794	66.7356	1
	High	AGGPATPPGISDK	1	4	1	A0A1D5TJV7		0	346837527	0	0.03588	3.09947	2	1167.6	-0.304937	64.5213	0
	High	ENPETDEcRTYDS	1	4	1	A0A1D5TJV7	C8(Carbamidomethyl)	0	93589645	0	0.03442	2.78269	2	1615.62	-1.13454	59.8951	1
A0A0A8IBJ2	ATP synthase subunit alpha, chloroplastic OS=Triticum monococcum subsp. monococcum GN=atpA PE=3 SV=1 - [A0A0A8IBJ2_TRIMO]	29.9633	17.86	10	8	8	9	1.58857e+08	504	55.2612	6.48096
	A4	Sequence	# PSMs	# Proteins	# Protein Groups	Protein Group Accessions	Modifications	ΔCn	Area	q-Value	PEP	XCorr	Charge	MH+ [Da]	ΔM [ppm]	RT [min]	# Missed Cleavages
	High	VVNALAKPIDGKGEILASESR	1	4	1	A0A0A8IBJ2		0	4.92531e+07	0	7.064e-06	4.9758	4	2167.2	-2.06498	76.1107	1
	High	TFTEQAEILLK	1	5	1	A0A0A8IBJ2		0	57629141	0	0.004537	2.75408	2	1292.71	-0.51777	94.5008	0
	High	LIESPAPSIISR	2	5	1	A0A0A8IBJ2		0	63293381	0	0.005352	2.58072	2	1282.74	1.92554	82.7283	0
	High	VVQVGDGIAR	1	7	1	A0A0A8IBJ2		0	222745330	0	0.008544	2.40923	2	1013.57	0.620763	68.1645	0
	High	IAQIPVSEAYLGR	1	5	1	A0A0A8IBJ2		0	1.86387e+08	0	0.02906	2.0115	2	1416.78	0.0806527	89.1284	0
	High	EAIQEQLER	1	6	1	A0A0A8IBJ2		0	44613333	0.001	0.07022	2.98462	2	1115.57	2.15092	68.9753	0
	High	VGIENIGR	1	7	1	A0A0A8IBJ2		0	6.74387e+07	0.001	0.07169	2.18493	2	857.482	-1.84594	71.6102	0
	High	IEQYNR	1	9	1	A0A0A8IBJ2		0	7399853	0.007	0.1826	1.11978	2	822.409	-1.87156	51.8161	0
A0A1D6ACZ4	Uncharacterized protein OS=Triticum aestivum PE=4 SV=1 - [A0A1D6ACZ4_WHEAT]	19.9876	19.47	11	5	5	6	1.5857e+08	262	28.0687	6.3667
	A4	Sequence	# PSMs	# Proteins	# Protein Groups	Protein Group Accessions	Modifications	ΔCn	Area	q-Value	PEP	XCorr	Charge	MH+ [Da]	ΔM [ppm]	RT [min]	# Missed Cleavages
	High	TAIAIDTILNQK	1	7	1	A0A1D6ACZ4		0	25573979	0	0.004373	3.74151	2	1300.75	-0.119515	95.268	0
	High	TGSIVDVPAGK	2	9	1	A0A1D6ACZ4		0	1.60655e+08	0	0.01591	3.30244	2	1043.57	1.47889	70.2436	0
	High	AAELTTLLESR	1	4	1	A0A1D6ACZ4		0	244444047	0	0.01361	3.23376	2	1203.66	3.85819	93.8565	0
	High	APGIIER	1	11	1	A0A1D6ACZ4		0	7.06113e+07	0.001	0.1069	1.62484	2	755.44	-1.25784	63.2907	0
	High	AVDSLVPIGR	1	10	1	A0A1D6ACZ4		0	32252818	0.004	0.1425	2.88307	2	1026.59	-0.946804	83.4822	0
A0A1D5UKX5	Adenosylhomocysteinase OS=Triticum aestivum PE=3 SV=1 - [A0A1D5UKX5_WHEAT]	45.1696	25.42	15	11	11	15	156153220	417	45.5127	5.23682
	A4	Sequence	# PSMs	# Proteins	# Protein Groups	Protein Group Accessions	Modifications	ΔCn	Area	q-Value	PEP	XCorr	Charge	MH+ [Da]	ΔM [ppm]	RT [min]	# Missed Cleavages
	High	SGKVPDPESTDNPEFK	3	10	1	A0A1D5UKX5		0	192560141	0	0.0243	4.29006	3	1746.81	-1.93429	67.6111	1
	High	LVGVSEETTTGVKR	2	15	1	A0A1D5UKX5		0	121469701	0	0.0001055	3.98186	3	1475.8	-3.12935	64.8777	1
	High	VPDPESTDNPEFK	1	10	1	A0A1D5UKX5		0	5.44999e+07	0	0.004095	3.10019	2	1474.67	-0.811484	71.117	0
	High	LVGVSEETTTGVK	1	15	1	A0A1D5UKX5		0	119117024	0	0.0005949	2.70664	2	1319.71	1.21654	69.5091	0
	High	ATDVmIAGK	1	15	1	A0A1D5UKX5	M5(Oxidation)	0	5.08314e+07	0	0.01169	2.53994	2	921.47	-1.59012	59.2557	0
	High	ATDVMIAGK	1	15	1	A0A1D5UKX5		0	1.10221e+07	0	0.008351	2.28577	2	905.477	0.45033	65.6006	0
	High	TEFGPSQPFKGAR	1	8	1	A0A1D5UKX5		0	0	0.001	0.04557	3.25339	3	1421.71	-1.74082	71.1154	1
	High	VAVVcGYGDVGKGcAAALK	1	14	1	A0A1D5UKX5	C5(Carbamidomethyl); C14(Carbamidomethyl)	0	2.97022e+06	0.001	0.04413	3.05398	3	1894.95	-1.81382	76.7776	1
	High	SKFDNLYGcR	1	14	1	A0A1D5UKX5	C9(Carbamidomethyl)	0	1.90487e+07	0.001	0.08361	3.05346	2	1259.58	-5.70796	69.8451	1
	High	DSAAVFAWK	1	13	1	A0A1D5UKX5		0	1.45807e+07	0.001	0.04023	2.3809	2	994.501	1.53821	90.8836	0
	High	IVLTIIR	1	15	1	A0A1D5UKX5		0	154429818	0.003	0.1347	1.45156	2	827.569	-2.66069	90.7321	0
	High	HSLPDGLmR	1	15	1	A0A1D5UKX5	M8(Oxidation)	0	9.65449e+07	0.005	0.1524	1.96458	2	1041.51	-1.2415	63.8963	0
Q84UH6	Dehydroascorbate reductase OS=Triticum aestivum GN=DHAR PE=2 SV=1 - [Q84UH6_WHEAT]	27.1721	38.68	13	6	6	9	1.52208e+08	212	23.3431	6.29053
	A4	Sequence	# PSMs	# Proteins	# Protein Groups	Protein Group Accessions	Modifications	ΔCn	Area	q-Value	PEP	XCorr	Charge	MH+ [Da]	ΔM [ppm]	RT [min]	# Missed Cleavages
	High	AAVGHPDTLGDcPFSQR	2	8	1	Q84UH6	C12(Carbamidomethyl)	0	9.53077e+07	0	0.001216	5.24367	3	1827.84	-0.340392	74.3419	0
	High	VPETLTSVHAYTEALFSR	1	7	1	Q84UH6		0	1.25951e+07	0	9.251e-05	4.33843	3	2021.03	0.00364371	101.788	0
	High	LIDVSNKPDWFLK	1	5	1	Q84UH6		0	67448937	0	0.001424	2.69245	3	1574.86	-1.67927	95.0369	0
	High	IFSTFVTFLK	1	9	1	Q84UH6		0	4.76039e+07	0	0.01003	2.55727	2	1202.68	-1.08893	105.735	0
	High	VLLTLEEK	3	13	1	Q84UH6		0	2.93866e+08	0.001	0.0606	2.14719	2	944.567	0.269562	81.4486	0
	High	INPEGKVPVYNGGDGK	1	9	1	Q84UH6		0	1.0897e+07	0.005	0.1671	3.12671	3	1643.84	-1.89422	67.7274	1
A0A1D5U9J7	Uncharacterized protein OS=Triticum aestivum PE=3 SV=1 - [A0A1D5U9J7_WHEAT]	60.3621	54.72	8	4	9	15	1.50533e+08	254	27.4077	5.35107
	A4	Sequence	# PSMs	# Proteins	# Protein Groups	Protein Group Accessions	Modifications	ΔCn	Area	q-Value	PEP	XCorr	Charge	MH+ [Da]	ΔM [ppm]	RT [min]	# Missed Cleavages
	High	QVFSTQmGLSDQDIVALSGGHTLGR	1	9	2	A0A1D5U9J7;C3VQ52	M7(Oxidation)	0	9.32464e+07	0	5.60195e-09	7.44164	3	2633.3	0.188089	94.8565	0
	High	cPAELAHGANAGLDIAVR	2	9	2	A0A1D5U9J7;C3VQ52	C1(Carbamidomethyl)	0	69724097	0	6.696e-05	5.98114	3	1834.92	-2.69353	81.0964	0
	High	YAADEDAFFADYAEAHLK	1	6	1	A0A1D5U9J7		0	24712306	0	1.171e-05	4.59846	3	2046.91	0.15538	99.1795	0
	High	LPDATQGSDHLR	4	9	2	A0A1D5U9J7;C3VQ52		0	2.88628e+08	0	0.001567	4.3949	3	1309.65	-2.85931	62.2248	0
	High	QDKPEPPPEGR	2	9	2	A0A1D5U9J7;C3VQ52		0	3.87061e+07	0	0.007035	3.34557	3	1249.61	-2.31177	50.9354	0
	High	TLLTDPAFRPLVDK	2	6	1	A0A1D5U9J7		0	5.32599e+07	0	0.001012	3.34021	2	1585.89	-2.12764	92.7735	0
	High	LAWHSAGTFDVATK	1	8	2	A0A1D5U9J7;C3VQ52		0	1.86439e+06	0	0.003948	3.33825	2	1503.76	0.297776	81.484	0
	High	cYPTVSDEYLAAVAK	1	6	1	A0A1D5U9J7	C1(Carbamidomethyl)	0	5.98366e+07	0	0.003669	2.46186	2	1686.8	-1.32421	92.9305	0
	High	LSELGFGEAGcc	1	1	1	A0A1D5U9J7	C11(Carbamidomethyl); C12(Carbamidomethyl)	0	1.15269e+07	0.003	0.1396	2.30343	2	1299.53	-3.00426	90.9514	0
C3VQ52	Ascorbate peroxidase (Fragment) OS=Triticum aestivum GN=POD1 PE=2 SV=1 - [C3VQ52_WHEAT]	47.103	37.86	6	1	6	11	1.50533e+08	243	26.6055	5.8208
	A4	Sequence	# PSMs	# Proteins	# Protein Groups	Protein Group Accessions	Modifications	ΔCn	Area	q-Value	PEP	XCorr	Charge	MH+ [Da]	ΔM [ppm]	RT [min]	# Missed Cleavages
	High	QVFSTQmGLSDQDIVALSGGHTLGR	1	9	2	A0A1D5U9J7;C3VQ52	M7(Oxidation)	0	9.32464e+07	0	5.60195e-09	7.44164	3	2633.3	0.188089	94.8565	0
	High	cPAELAHGANAGLDIAVR	2	9	2	A0A1D5U9J7;C3VQ52	C1(Carbamidomethyl)	0	69724097	0	6.696e-05	5.98114	3	1834.92	-2.69353	81.0964	0
	High	LPDATQGSDHLR	4	9	2	A0A1D5U9J7;C3VQ52		0	2.88628e+08	0	0.001567	4.3949	3	1309.65	-2.85931	62.2248	0
	High	QDKPEPPPEGR	2	9	2	A0A1D5U9J7;C3VQ52		0	3.87061e+07	0	0.007035	3.34557	3	1249.61	-2.31177	50.9354	0
	High	LAWHSAGTFDVATK	1	8	2	A0A1D5U9J7;C3VQ52		0	1.86439e+06	0	0.003948	3.33825	2	1503.76	0.297776	81.484	0
	High	AFFEDYKEAHLR	1	6	1	C3VQ52		0	10265011	0	0.001798	2.33401	3	1525.74	0.927666	78.6426	1
P58386	Photosystem I P700 chlorophyll a apoprotein A2 OS=Triticum aestivum GN=psaB PE=3 SV=1 - [PSAB_WHEAT]	7.80561	1.77	1	2	2	2	1.47984e+08	734	82.5329	7.15186
	A4	Sequence	# PSMs	# Proteins	# Protein Groups	Protein Group Accessions	Modifications	ΔCn	Area	q-Value	PEP	XCorr	Charge	MH+ [Da]	ΔM [ppm]	RT [min]	# Missed Cleavages
	High	FSQGLAQDPTTR	1	1	1	P58386		0	204426251	0	0.005905	3.49509	2	1320.65	-0.714335	66.9874	0
	High	FSQGLAQDPTTRR	1	1	1	P58386		0	9.15422e+07	0.001	0.05108	2.36096	3	1476.76	0.0236879	63.2681	1
A0A1D6AEC8	Uncharacterized protein OS=Triticum aestivum PE=4 SV=1 - [A0A1D6AEC8_WHEAT]	14.5179	16.67	4	2	2	3	1.46383e+08	156	16.4916	5.05908
	A4	Sequence	# PSMs	# Proteins	# Protein Groups	Protein Group Accessions	Modifications	ΔCn	Area	q-Value	PEP	XCorr	Charge	MH+ [Da]	ΔM [ppm]	RT [min]	# Missed Cleavages
	High	ALGVEmDLSDKPmGLGVR	2	3	1	A0A1D6AEC8	M6(Oxidation); M13(Oxidation)	0	1.69643e+08	0	0.0007547	5.30112	3	1919.96	0.0619423	80.8802	0
	High	HLPGFIEK	1	4	1	A0A1D6AEC8		0	1.23122e+08	0.001	0.07506	2.35129	2	940.525	-0.376878	73.2861	0
A0A1D5ST38	Malate dehydrogenase OS=Triticum aestivum PE=3 SV=1 - [A0A1D5ST38_WHEAT]	31.6472	24.62	6	6	6	7	1.44105e+08	333	35.4532	6.0874
	A4	Sequence	# PSMs	# Proteins	# Protein Groups	Protein Group Accessions	Modifications	ΔCn	Area	q-Value	PEP	XCorr	Charge	MH+ [Da]	ΔM [ppm]	RT [min]	# Missed Cleavages
	High	VLVTGAAGQIGYALVPmIAR	2	4	1	A0A1D5ST38	M17(Oxidation)	0	9.13467e+07	0	6.638e-08	6.54093	2	2016.13	-0.486947	104.217	0
	High	AQASALEAHAAPNcK	1	6	1	A0A1D5ST38	C14(Carbamidomethyl)	0	8.20287e+06	0	3.857e-06	4.34514	2	1538.74	-0.869891	59.0531	0
	High	KKmDATAQELSEEK	1	5	1	A0A1D5ST38	M3(Oxidation)	0	2.15418e+07	0	0.0003826	3.77827	3	1623.79	-0.108085	53.5642	2
	High	VLVVANPANTNALILK	1	6	1	A0A1D5ST38		0	1.24782e+08	0	7.235e-05	3.35363	2	1649.99	-0.980348	95.0351	0
	High	LGVQVSDVK	1	6	1	A0A1D5ST38		0	1.63038e+08	0	0.02691	2.32319	2	944.539	-2.44071	69.8439	0
	High	ALGQISER	1	6	1	A0A1D5ST38		0	1.44496e+08	0.001	0.04801	1.9198	2	873.479	-0.387046	63.1453	0
A0A1D5TSU7	Uncharacterized protein OS=Triticum aestivum PE=3 SV=1 - [A0A1D5TSU7_WHEAT]	20.1576	22.27	16	1	5	8	1.44071e+08	220	24.9316	5.40186
	A4	Sequence	# PSMs	# Proteins	# Protein Groups	Protein Group Accessions	Modifications	ΔCn	Area	q-Value	PEP	XCorr	Charge	MH+ [Da]	ΔM [ppm]	RT [min]	# Missed Cleavages
	High	LAEQAERYEEmVEFmEK	2	21	2	A0A1D5TSU7;A0A1D5XVH4	M11(Oxidation); M15(Oxidation)	0	4.87015e+07	0	0.002343	4.00393	3	2163.96	-1.00601	80.4625	1
	High	IISSIEQKEESR	2	17	2	A0A1D5TSU7;A0A1D5XVH4		0	66000112	0	0.000813	2.91158	2	1418.75	-1.99906	62.0436	1
	High	NLLSVAYK	2	30	3	A0A1D5TSU7;A0A1D5XVH4;A0A1D5XQA5		0	220134353	0.003	0.1397	1.77708	2	907.524	-0.341191	83.2867	0
	High	LAEQAER	1	30	3	A0A1D5TSU7;A0A1D5XVH4;A0A1D5XQA5		0	1.19315e+07	0.005	0.1463	1.78362	2	816.42	-0.727009	48.3457	0
	High	TVDSEELTVEER	1	11	1	A0A1D5TSU7		0	1.46079e+08	0.008	0.1899	1.38198	2	1406.66	-0.616645	71.6783	0
W5G5Q1	Uncharacterized protein OS=Triticum aestivum PE=3 SV=1 - [W5G5Q1_WHEAT]	11.7546	40.2	1	4	4	4	1.4368e+08	102	10.6995	6.7417
	A4	Sequence	# PSMs	# Proteins	# Protein Groups	Protein Group Accessions	Modifications	ΔCn	Area	q-Value	PEP	XCorr	Charge	MH+ [Da]	ΔM [ppm]	RT [min]	# Missed Cleavages
	High	AYDGTDASKPIYVAIR	1	1	1	W5G5Q1		0	1.99755e+08	0	0.0006712	3.50785	3	1739.9	-0.740054	80.2045	0
	High	GFYGPGGDYALFAGR	1	1	1	W5G5Q1		0	7.96769e+07	0	0.0002713	3.18594	2	1547.73	-1.80789	98.6888	0
	High	GKVFDVSAGR	1	1	1	W5G5Q1		0	4.05686e+07	0.001	0.07819	2.689	2	1035.56	-2.90464	65.3689	1
	High	VFDVSAGR	1	1	1	W5G5Q1		0	1.51608e+08	0.001	0.04997	2.37182	2	850.441	-0.899177	69.0615	0
A0A1D5VGP3	Uncharacterized protein OS=Triticum aestivum PE=3 SV=1 - [A0A1D5VGP3_WHEAT]	21.4394	14.04	8	3	3	5	1.42437e+08	349	35.0759	8.646
	A4	Sequence	# PSMs	# Proteins	# Protein Groups	Protein Group Accessions	Modifications	ΔCn	Area	q-Value	PEP	XCorr	Charge	MH+ [Da]	ΔM [ppm]	RT [min]	# Missed Cleavages
	High	LVVLDNDKQTLSFTPYLPAR	1	2	1	A0A1D5VGP3		0	0	0	2.749e-05	5.83734	3	2290.24	-1.07277	99.2729	1
	High	VAAVAPFELcYDSSK	2	7	1	A0A1D5VGP3	C10(Carbamidomethyl)	0	9.95504e+07	0	0.003681	3.58114	2	1656.79	-0.432692	93.8973	0
	High	SSASFPAQVASTQK	2	3	1	A0A1D5VGP3		0	1.85323e+08	0	0.001713	3.05524	2	1408.7	-1.40682	70.052	0
A0A077RYA3	Uncharacterized protein OS=Triticum aestivum GN=TRAES_3BF007300380CFD_c1 PE=3 SV=1 - [A0A077RYA3_WHEAT]	8.08462	27.16	4	2	2	2	142272189	81	8.92018	7.50342
	A4	Sequence	# PSMs	# Proteins	# Protein Groups	Protein Group Accessions	Modifications	ΔCn	Area	q-Value	PEP	XCorr	Charge	MH+ [Da]	ΔM [ppm]	RT [min]	# Missed Cleavages
	High	IYDTcIGcTQcVR	1	4	1	A0A077RYA3	C5(Carbamidomethyl); C8(Carbamidomethyl); C11(Carbamidomethyl)	0	48285684	0	0.0004938	3.56806	2	1645.71	-2.95541	74.2392	0
	High	VYLGPETTR	1	2	1	A0A077RYA3		0	236258694	0.001	0.07084	2.24754	2	1035.55	-0.51855	70.5203	0
A0A1D6ARF6	Uncharacterized protein OS=Triticum aestivum PE=3 SV=1 - [A0A1D6ARF6_WHEAT]	13.4289	12.05	4	2	2	3	1.4096e+08	249	26.5345	4.77979
	A4	Sequence	# PSMs	# Proteins	# Protein Groups	Protein Group Accessions	Modifications	ΔCn	Area	q-Value	PEP	XCorr	Charge	MH+ [Da]	ΔM [ppm]	RT [min]	# Missed Cleavages
	High	IFAEEAIAEFFDNPTVPREEK	2	3	1	A0A1D6ARF6		0	5.96661e+07	0	4.177e-07	6.47973	3	2452.2	-0.0212656	106.411	1
	High	TALIDEIAK	1	4	1	A0A1D6ARF6		0	222254674	0	0.01244	2.15606	2	973.558	1.45613	84.3987	0
M7ZVH4	31 kDa ribonucleoprotein, chloroplastic OS=Triticum urartu GN=TRIUR3_25560 PE=4 SV=1 - [M7ZVH4_TRIUA]	26.6242	32.86	4	5	6	7	1.40289e+08	210	23.6738	4.69092
	A4	Sequence	# PSMs	# Proteins	# Protein Groups	Protein Group Accessions	Modifications	ΔCn	Area	q-Value	PEP	XCorr	Charge	MH+ [Da]	ΔM [ppm]	RT [min]	# Missed Cleavages
	High	LAQLFEQAGVVEVSEVIYNR	1	4	1	M7ZVH4		0	1.26145e+07	0	3.424e-06	5.47881	3	2264.19	-0.857068	106.353	0
	High	IYVGNLPWQVDDSR	1	4	1	M7ZVH4		0	7.20471e+06	0	0.0005902	3.83776	2	1661.83	3.32556	99.1245	0
	High	VYVGNLPYDVDSER	1	8	2	A0A1D6CVZ8;M7ZVH4		0	1.10895e+08	0	0.0009839	3.16085	2	1625.78	-1.76761	87.425	0
	High	LVELFSEHGK	1	4	1	M7ZVH4		0	0	0	0.02473	2.18683	3	1158.61	-0.64139	79.1694	0
	High	VNVAEERPPRR	2	4	1	M7ZVH4		0	2.65747e+07	0.001	0.04772	2.76541	4	1322.73	-1.05358	54.646	1
	High	VNVAEERPPR	1	4	1	M7ZVH4		0	283397507	0.008	0.1939	2.47778	3	1166.63	-0.306706	58.219	0
A0A1D5S8C5	Uncharacterized protein OS=Triticum aestivum PE=4 SV=1 - [A0A1D5S8C5_WHEAT]	13.7703	22.76	1	3	3	4	1.36773e+08	145	15.3289	10.4331
	A4	Sequence	# PSMs	# Proteins	# Protein Groups	Protein Group Accessions	Modifications	ΔCn	Area	q-Value	PEP	XCorr	Charge	MH+ [Da]	ΔM [ppm]	RT [min]	# Missed Cleavages
	High	NPAYSSYINSPNAR	2	1	1	A0A1D5S8C5		0	261994793	0	0.001129	3.63276	2	1553.73	0.137327	74.8604	0
	High	TLTScGVAVPK	1	1	1	A0A1D5S8C5	C5(Carbamidomethyl)	0	43358944	0.001	0.0948	2.43038	2	1132.61	2.32666	70.1942	0
	High	GcFcQYAR	1	1	1	A0A1D5S8C5	C2(Carbamidomethyl); C4(Carbamidomethyl)	0	1.04964e+08	0.001	0.05118	2.05393	2	1061.43	-0.74143	66.9582	0
M8A0K8	Cysteine proteinase RD21a OS=Triticum urartu GN=TRIUR3_18397 PE=3 SV=1 - [M8A0K8_TRIUA]	35.1544	26.8	6	5	5	8	1.31571e+08	291	31.5079	6.88818
	A4	Sequence	# PSMs	# Proteins	# Protein Groups	Protein Group Accessions	Modifications	ΔCn	Area	q-Value	PEP	XCorr	Charge	MH+ [Da]	ΔM [ppm]	RT [min]	# Missed Cleavages
	High	ITTGSLLSLSEQELIDcDR	2	4	1	M8A0K8	C17(Carbamidomethyl)	0	64924909	0	3.032e-07	6.62653	2	2150.06	-1.6523	104.584	0
	High	SccPHDYPIcDTAR	2	6	1	M8A0K8	C2(Carbamidomethyl); C3(Carbamidomethyl); C10(Carbamidomethyl)	0	2.1253e+08	0	3.583e-06	5.91269	3	1751.7	0.91866	65.9209	0
	High	NTGSSSGIcGINmmASFPTK	2	6	1	M8A0K8	C9(Carbamidomethyl); M13(Oxidation); M14(Oxidation)	0	17374688	0	5.027e-08	5.28548	2	2091.92	0.399396	79.0818	0
	High	HVVTIDGYK	1	6	1	M8A0K8		0	117258331	0	0.01482	3.29951	2	1031.55	0.589988	67.116	0
	High	SYNAGcGGGLmTYAYK	1	6	1	M8A0K8	C6(Carbamidomethyl); M11(Oxidation)	0	3.14326e+07	0	3.466e-05	3.28288	2	1728.74	2.17336	75.8979	0
A0A1D6RU76	Uncharacterized protein OS=Triticum aestivum PE=4 SV=1 - [A0A1D6RU76_WHEAT]	11.0028	3.15	40	1	2	2	129949556	603	64.9551	7.07861
	A4	Sequence	# PSMs	# Proteins	# Protein Groups	Protein Group Accessions	Modifications	ΔCn	Area	q-Value	PEP	XCorr	Charge	MH+ [Da]	ΔM [ppm]	RT [min]	# Missed Cleavages
	High	ALHQDWSPAAIK	1	2	1	A0A1D6RU76		0	1.56823e+08	0.005	0.17	3.09438	2	1336.7	-2.84449	82.5664	0
	High	VASFSSR	1	46	3	A0A1D6RU76;A0A1D6AL50;A0A1D6ABC9		0	1.03076e+08	0.005	0.1553	1.70638	2	753.388	-1.03547	56.7786	0
Q3S4I2	Pathogenesis-related 5 OS=Triticum monococcum PE=2 SV=1 - [Q3S4I2_TRIMO]	8.79837	21.59	5	1	2	2	1.29788e+08	176	18.4235	4.70361
	A4	Sequence	# PSMs	# Proteins	# Protein Groups	Protein Group Accessions	Modifications	ΔCn	Area	q-Value	PEP	XCorr	Charge	MH+ [Da]	ΔM [ppm]	RT [min]	# Missed Cleavages
	High	QLNTGETWTLDVPANTPSGR	1	4	1	Q3S4I2		0	57029555	0	0.00145	4.83603	3	2157.06	0.217908	91.9819	0
	High	NNcPYTVWPAATPIGGGR	1	6	2	A0A1D5URJ1;Q3S4I2	C3(Carbamidomethyl)	0	2.02547e+08	0	0.0008043	3.96234	2	1930.92	0.1129	93.4052	0
A0A1D5SE73	Uncharacterized protein OS=Triticum aestivum PE=4 SV=1 - [A0A1D5SE73_WHEAT]	5.5339	12.15	3	1	2	3	127435508	214	20.8876	8.49951
	A4	Sequence	# PSMs	# Proteins	# Protein Groups	Protein Group Accessions	Modifications	ΔCn	Area	q-Value	PEP	XCorr	Charge	MH+ [Da]	ΔM [ppm]	RT [min]	# Missed Cleavages
	High	VATPPITTcAAmGYNVR	1	2	1	A0A1D5SE73	C9(Carbamidomethyl); M12(Oxidation)	0	0	0	0.01047	2.0862	2	1837.89	-1.79222	79.1257	0
	High	ALALPGVcR	2	5	2	M7Z3U2;A0A1D5SE73	C8(Carbamidomethyl)	0	127435508	0.002	0.1273	1.79123	2	956.535	-0.12842	81.8009	0
A0A096UQD1	Uncharacterized protein OS=Triticum aestivum PE=4 SV=1 - [A0A096UQD1_WHEAT]	27.0774	48.39	1	2	3	5	1.26982e+08	93	10.2651	5.0083
	A4	Sequence	# PSMs	# Proteins	# Protein Groups	Protein Group Accessions	Modifications	ΔCn	Area	q-Value	PEP	XCorr	Charge	MH+ [Da]	ΔM [ppm]	RT [min]	# Missed Cleavages
	High	SKEEAMADYITK	1	2	2	A0A1D6D5I2;A0A096UQD1		0	6.61129e+07	0	0.002237	3.87287	2	1385.66	-0.0740495	72.1344	1
	High	QATVGPVNTARPGmFDLK	2	1	1	A0A096UQD1	M14(Oxidation)	0	1.27221e+08	0	0.003793	3.77888	3	1917.98	-1.02546	79.1334	0
	High	SKEEAmADYITK	1	2	2	A0A1D6D5I2;A0A096UQD1	M6(Oxidation)	0	1.86231e+08	0	0.004635	2.71554	3	1401.66	-0.199819	59.7609	1
	High	VKQLLEEAAAASASS	1	1	1	A0A096UQD1		0	67495086	0.001	0.06128	4.60853	2	1474.77	-1.25069	80.3991	1
A0A1D6D5I2	Uncharacterized protein OS=Triticum aestivum PE=4 SV=1 - [A0A1D6D5I2_WHEAT]	19.5047	47.83	1	2	3	4	1.25874e+08	92	10.016	5.50342
	A4	Sequence	# PSMs	# Proteins	# Protein Groups	Protein Group Accessions	Modifications	ΔCn	Area	q-Value	PEP	XCorr	Charge	MH+ [Da]	ΔM [ppm]	RT [min]	# Missed Cleavages
	High	SKEEAMADYITK	1	2	2	A0A1D6D5I2;A0A096UQD1		0	6.61129e+07	0	0.002237	3.87287	2	1385.66	-0.0740495	72.1344	1
	High	QATVGPVNTARPGGLFDmAGK	1	1	1	A0A1D6D5I2	M18(Oxidation)	0	136604565	0	0.007143	3.43281	3	2103.07	2.29484	80.9007	0
	High	SKEEAmADYITK	1	2	2	A0A1D6D5I2;A0A096UQD1	M6(Oxidation)	0	1.86231e+08	0	0.004635	2.71554	3	1401.66	-0.199819	59.7609	1
	High	TLPDTTTNESK	1	1	1	A0A1D6D5I2		0	54787462	0	0.02854	1.79817	2	1206.58	-0.70391	56.8975	0
A0A1D5WYS2	Peroxidase OS=Triticum aestivum PE=3 SV=1 - [A0A1D5WYS2_WHEAT]	6.18827	6.32	7	1	2	3	1.23781e+08	348	36.9107	8.1333
	A4	Sequence	# PSMs	# Proteins	# Protein Groups	Protein Group Accessions	Modifications	ΔCn	Area	q-Value	PEP	XCorr	Charge	MH+ [Da]	ΔM [ppm]	RT [min]	# Missed Cleavages
	High	TVScADILAFAAR	2	14	2	A0A1D6BK40;A0A1D5WYS2	C4(Carbamidomethyl)	0	243654850	0	0.0006675	3.5378	2	1394.71	-0.67933	99.4913	0
	High	SFcSSFVDR	1	3	1	A0A1D5WYS2	C3(Carbamidomethyl)	0	3.90682e+06	0.009	0.1995	1.54302	2	1104.48	-0.408074	79.6433	0
A0A1D5TP57	Uncharacterized protein OS=Triticum aestivum PE=4 SV=1 - [A0A1D5TP57_WHEAT]	7.84464	12.76	7	2	2	3	1.23777e+08	243	25.5121	9.11475
	A4	Sequence	# PSMs	# Proteins	# Protein Groups	Protein Group Accessions	Modifications	ΔCn	Area	q-Value	PEP	XCorr	Charge	MH+ [Da]	ΔM [ppm]	RT [min]	# Missed Cleavages
	High	GLAASQEDLDRADAAAR	2	7	1	A0A1D5TP57		0	221973120	0	0.02717	2.73005	3	1729.84	-3.21174	70.0022	1
	High	QLEAAAPAPVDLAK	1	7	1	A0A1D5TP57		0	2.5581e+07	0.001	0.05191	2.87688	2	1393.77	0.0595914	79.7934	0
M7ZZZ8	Subtilisin-like protease OS=Triticum urartu GN=TRIUR3_02213 PE=4 SV=1 - [M7ZZZ8_TRIUA]	17.62	33.33	8	5	5	7	1.23116e+08	123	13.3269	7.26904
	A4	Sequence	# PSMs	# Proteins	# Protein Groups	Protein Group Accessions	Modifications	ΔCn	Area	q-Value	PEP	XCorr	Charge	MH+ [Da]	ΔM [ppm]	RT [min]	# Missed Cleavages
	High	LTTEQVEDLKK	2	6	1	M7ZZZ8		0	69157035	0	0.0187	3.26969	3	1303.71	-0.615491	67.405	1
	High	HAASGFSAK	1	8	1	M7ZZZ8		0	2.34882e+07	0	0.006427	3.08477	2	875.435	-2.12931	47.665	0
	High	TLAPVLGSEEKAR	2	8	1	M7ZZZ8		0	2.19432e+08	0	0.005428	2.92897	2	1370.76	-1.5429	70.2729	1
	High	LTTEQVEDLK	1	8	1	M7ZZZ8		0	0	0	0.0106	2.4162	2	1175.61	-2.74843	74.2457	0
	High	GAVLYHYK	1	8	1	M7ZZZ8		0	8.0759e+07	0.001	0.09335	1.91015	3	950.51	0.569781	63.7994	0
A0A075VWW4	ATP synthase subunit beta, chloroplastic OS=Triticum timopheevii GN=atpB PE=3 SV=1 - [A0A075VWW4_TRITI]	44.3542	27.11	13	8	9	14	1.20238e+08	498	53.8509	5.16064
	A4	Sequence	# PSMs	# Proteins	# Protein Groups	Protein Group Accessions	Modifications	ΔCn	Area	q-Value	PEP	XCorr	Charge	MH+ [Da]	ΔM [ppm]	RT [min]	# Missed Cleavages
	High	IFNVLGEPVDNLGPVDSSATFPIHR	1	7	1	A0A075VWW4		0	3.76957e+07	0	5.623e-07	7.19112	3	2694.39	0.877786	104.237	0
	High	GmEVIDTGAPLSVPVGGATLGR	1	6	1	A0A075VWW4	M2(Oxidation)	0	2247250	0	1.549e-06	5.32741	2	2113.09	-1.58034	94.041	0
	High	FVQAGSEVSALLGR	1	9	1	A0A075VWW4		0	84844198	0	0.0002702	3.51868	2	1433.77	-0.0526569	96.526	0
	High	TNPTTSPPGASTIEEK	2	5	1	A0A075VWW4		0	1.63629e+08	0	2.123e-05	3.3686	2	1629.79	-1.35607	66.6762	0
	High	AITLEEENKSQK	2	3	1	A0A075VWW4		0	1.04635e+08	0	0.0005269	3.36718	2	1389.72	0.111006	59.9879	1
	High	AVAmSATDGLmR	2	5	1	A0A075VWW4	M4(Oxidation); M11(Oxidation)	0	1.04464e+07	0	0.01391	2.79557	2	1254.58	-2.77116	62.2348	0
	High	IGLFGGAGVGK	1	19	2	A0A075VWW4;M7Y940		0	5.17125e+07	0	0.009538	2.7157	2	975.562	0.105778	88.1589	0
	High	IVGNEHYETAQR	2	8	1	A0A075VWW4		0	92449862	0	0.004168	2.40674	3	1416.69	-0.611744	56.4766	0
	High	SAPAFIELDTK	2	10	1	A0A075VWW4		0	0	0	0.03805	2.15747	2	1191.63	4.214	89.0886	0
M7YJJ9	Non-specific lipid-transfer protein OS=Triticum urartu GN=TRIUR3_18740 PE=3 SV=1 - [M7YJJ9_TRIUA]	3.26519	27.97	2	1	2	2	1.13166e+08	118	11.6518	9.0415
	A4	Sequence	# PSMs	# Proteins	# Protein Groups	Protein Group Accessions	Modifications	ΔCn	Area	q-Value	PEP	XCorr	Charge	MH+ [Da]	ΔM [ppm]	RT [min]	# Missed Cleavages
	High	GQASAPSGAccSGVR	1	2	1	M7YJJ9	C10(Carbamidomethyl); C11(Carbamidomethyl)	0	1.13166e+08	0	0.0003865	3.26519	2	1464.63	-2.42779	55.1491	0
	High	NLAGSGISmGNAANIPGK	1	3	2	M7YJJ9;A0A1D5UG33	M9(Oxidation)	0	0	0	0.0001472	1.49357	2	1687.84	-0.860167	72.097	0
A0A0A7ABX0	Wheatwin-1-like protein OS=Triticum aestivum GN=PR-4-1 PE=2 SV=1 - [A0A0A7ABX0_WHEAT]	7.24742	17.93	4	2	2	2	1.08886e+08	145	15.1321	5.05908
	A4	Sequence	# PSMs	# Proteins	# Protein Groups	Protein Group Accessions	Modifications	ΔCn	Area	q-Value	PEP	XCorr	Charge	MH+ [Da]	ΔM [ppm]	RT [min]	# Missed Cleavages
	High	cLLVTNTATGAQITAR	1	4	1	A0A0A7ABX0	C1(Carbamidomethyl)	0	94228062	0	0.0004232	4.69456	2	1689.89	-1.80236	81.777	0
	High	ATYNYYSPEK	1	3	1	A0A0A7ABX0		0	1.23544e+08	0	0.01872	2.55285	2	1235.56	-1.96979	69.1118	0
A0A1D5SEC2	Uncharacterized protein OS=Triticum aestivum PE=4 SV=1 - [A0A1D5SEC2_WHEAT]	20.9711	16.47	1	2	7	7	1.04031e+08	498	54.9436	6.58057
	A4	Sequence	# PSMs	# Proteins	# Protein Groups	Protein Group Accessions	Modifications	ΔCn	Area	q-Value	PEP	XCorr	Charge	MH+ [Da]	ΔM [ppm]	RT [min]	# Missed Cleavages
	High	YNEPFAVLDLAALR	1	2	1	A0A1D5SEC2		0	17187214	0	0.002668	3.78461	2	1591.84	-1.91292	106.792	0
	High	WQEmAPASPQELYLR	1	3	2	A0A1D5S628;A0A1D5SEC2	M4(Oxidation)	0	0	0	0.004059	2.82984	2	1834.88	2.25854	90.0657	0
	High	EMEPYVSSNPR	1	3	2	A0A1D5S628;A0A1D5SEC2		0	20541600	0	0.02375	2.75896	2	1308.59	1.75977	67.9376	0
	High	TmVDPHDFFR	1	6	3	A0A1D5S628;A0A1D5RST4;A0A1D5SEC2	M2(Oxidation)	0	1.67293e+07	0	0.01312	2.72882	2	1280.57	-0.931949	84.4532	0
	High	LVPVPETVTVFSIVR	1	4	2	A0A1D5S628;A0A1D5SEC2		0	1.13877e+08	0	0.01783	2.31659	2	1655.96	-5.94631	105.663	0
	High	SQSAIELITK	1	2	1	A0A1D5SEC2		0	53664526	0	0.03598	2.26202	2	1089.61	-0.581691	82.5479	0
	High	AVYVNYR	1	10	3	A0A1D5S628;A0A1D5RST4;A0A1D5SEC2		0	1.4455e+08	0.001	0.09267	1.21507	2	884.463	0.298281	67.3759	0
A0A077RAG2	Uncharacterized protein OS=Triticum aestivum GN=TRAES_3BF151800050CFD_c1 PE=3 SV=1 - [A0A077RAG2_WHEAT]	15.6337	31.39	6	3	3	4	1.03961e+08	137	15.0286	5.30029
	A4	Sequence	# PSMs	# Proteins	# Protein Groups	Protein Group Accessions	Modifications	ΔCn	Area	q-Value	PEP	XCorr	Charge	MH+ [Da]	ΔM [ppm]	RT [min]	# Missed Cleavages
	High	FLDDHPGGDDVLLSSTAK	1	4	1	A0A077RAG2		0	1.04989e+08	0	0.001463	4.58187	3	1886.91	-1.43449	84.3002	0
	High	DATDDFEDVGHSTTAR	2	5	1	A0A077RAG2		0	25017985	0	0.0002796	4.46347	3	1736.73	-3.24319	72.4494	0
	High	LFTLEEVAK	1	2	1	A0A077RAG2		0	181875028	0	0.02924	2.45417	2	1049.58	-3.93064	91.8226	0
W5C8D1	Uncharacterized protein OS=Triticum aestivum PE=3 SV=1 - [W5C8D1_WHEAT]	21.1502	24.31	5	4	4	7	1.03302e+08	218	23.3176	4.66553
	A4	Sequence	# PSMs	# Proteins	# Protein Groups	Protein Group Accessions	Modifications	ΔCn	Area	q-Value	PEP	XCorr	Charge	MH+ [Da]	ΔM [ppm]	RT [min]	# Missed Cleavages
	High	VFAAVPVKPSAEFPNAAR	3	3	1	W5C8D1		0	158572169	0	0.0002121	4.23801	3	1871.01	-1.60438	83.8197	0
	High	TYISGDGITKDDVK	1	5	1	W5C8D1		0	9.2517e+07	0	0.009232	2.81966	3	1511.76	0.0485974	68.6441	1
	High	ALEAHLAGK	2	5	1	W5C8D1		0	5.88174e+07	0	0.01947	2.74262	3	909.515	-0.0653026	59.2072	0
	High	WYDTVAAAVASR	1	2	1	W5C8D1		0	1.67725e+07	0	0.001387	2.47158	2	1309.65	-1.65427	88.9662	0
W5FN32	Uncharacterized protein OS=Triticum aestivum PE=4 SV=1 - [W5FN32_WHEAT]	18.6871	31.56	1	2	6	7	1.03128e+08	225	23.5502	7.79639
	A4	Sequence	# PSMs	# Proteins	# Protein Groups	Protein Group Accessions	Modifications	ΔCn	Area	q-Value	PEP	XCorr	Charge	MH+ [Da]	ΔM [ppm]	RT [min]	# Missed Cleavages
	High	cITGDcGGALAcR	1	1	1	W5FN32	C1(Carbamidomethyl); C6(Carbamidomethyl); C12(Carbamidomethyl)	0	7.31109e+07	0	0.000188	3.61684	2	1410.59	-0.353629	68.0505	0
	High	GQFEHNcPPTNYSK	1	3	3	Q8S4P7;W5FP48;W5FN32	C7(Carbamidomethyl)	0	2.53455e+07	0	0.01427	3.35223	3	1678.73	-1.16162	60.5342	0
	High	cSTDITKEcLK	2	1	1	W5FN32	C1(Carbamidomethyl); C9(Carbamidomethyl)	0	3.0335e+07	0	0.00643	2.53916	2	1354.64	0.655575	62.9519	1
	High	ELQVPGGcASAcGK	1	4	2	Q8S4P7;W5FN32	C8(Carbamidomethyl); C12(Carbamidomethyl)	0	8.03503e+07	0	0.001517	2.26968	2	1433.65	-1.92111	68.9947	0
	High	FGGDTYccR	1	9	3	Q8S4P7;W5FP48;W5FN32	C7(Carbamidomethyl); C8(Carbamidomethyl)	0	1.55922e+08	0.001	0.0522	2.58562	2	1135.43	0.459746	63.5444	0
	High	TGcTFDGSGR	1	7	3	Q8S4P7;W5FP48;W5FN32	C3(Carbamidomethyl)	0	7.30063e+07	0.001	0.08962	2.27111	2	1057.43	-2.62687	57.1551	0
Q8S4P7	Thaumatin-like protein OS=Triticum aestivum PE=2 SV=1 - [Q8S4P7_WHEAT]	18.9684	38.67	3	3	7	7	1.03093e+08	225	23.5822	7.60596
	A4	Sequence	# PSMs	# Proteins	# Protein Groups	Protein Group Accessions	Modifications	ΔCn	Area	q-Value	PEP	XCorr	Charge	MH+ [Da]	ΔM [ppm]	RT [min]	# Missed Cleavages
	High	GQFEHNcPPTNYSK	1	3	3	Q8S4P7;W5FP48;W5FN32	C7(Carbamidomethyl)	0	2.53455e+07	0	0.01427	3.35223	3	1678.73	-1.16162	60.5342	0
	High	cITGDcGGTLAcR	1	1	1	Q8S4P7	C1(Carbamidomethyl); C6(Carbamidomethyl); C12(Carbamidomethyl)	0	3.60242e+07	0	0.001279	2.99182	2	1440.6	-2.16872	66.8759	0
	High	cSYTVWPGALPGGGVR	1	1	1	Q8S4P7	C1(Carbamidomethyl)	0	4.4473e+06	0	0.02428	2.75735	2	1676.82	0.535491	95.0178	0
	High	ELQVPGGcASAcGK	1	4	2	Q8S4P7;W5FN32	C8(Carbamidomethyl); C12(Carbamidomethyl)	0	8.03503e+07	0	0.001517	2.26968	2	1433.65	-1.92111	68.9947	0
	High	cATDITKEcLK	1	3	1	Q8S4P7	C1(Carbamidomethyl); C9(Carbamidomethyl)	0	0	0.001	0.09234	2.74061	3	1338.64	-1.14283	64.8627	1
	High	FGGDTYccR	1	9	3	Q8S4P7;W5FP48;W5FN32	C7(Carbamidomethyl); C8(Carbamidomethyl)	0	1.55922e+08	0.001	0.0522	2.58562	2	1135.43	0.459746	63.5444	0
	High	TGcTFDGSGR	1	7	3	Q8S4P7;W5FP48;W5FN32	C3(Carbamidomethyl)	0	7.30063e+07	0.001	0.08962	2.27111	2	1057.43	-2.62687	57.1551	0
A0A1D5VJZ3	Uncharacterized protein OS=Triticum aestivum PE=4 SV=1 - [A0A1D5VJZ3_WHEAT]	15.1922	25.56	12	4	4	5	1.01595e+08	180	19.6476	5.22412
	A4	Sequence	# PSMs	# Proteins	# Protein Groups	Protein Group Accessions	Modifications	ΔCn	Area	q-Value	PEP	XCorr	Charge	MH+ [Da]	ΔM [ppm]	RT [min]	# Missed Cleavages
	High	VVETIEASPPEIK	2	6	1	A0A1D5VJZ3		0	187250512	0	0.01706	3.79239	2	1411.77	-1.36176	78.5624	0
	High	SGTTPLSPAIVFILDK	1	12	1	A0A1D5VJZ3		0	2.63295e+07	0	0.0005971	3.72341	2	1658.93	-0.872354	106.87	0
	High	VAPFVPAPK	1	12	1	A0A1D5VJZ3		0	31909901	0.001	0.1049	1.51247	2	925.552	1.74097	75.5642	0
	High	LVSDAVAK	1	12	1	A0A1D5VJZ3		0	8.56254e+07	0.005	0.1615	1.73412	2	802.466	-1.64185	57.5632	0
A0A0C4BK59	Uncharacterized protein OS=Triticum aestivum PE=3 SV=1 - [A0A0C4BK59_WHEAT]	15.6384	22.56	5	3	3	6	1.01438e+08	164	17.2585	5.14795
	A4	Sequence	# PSMs	# Proteins	# Protein Groups	Protein Group Accessions	Modifications	ΔCn	Area	q-Value	PEP	XCorr	Charge	MH+ [Da]	ΔM [ppm]	RT [min]	# Missed Cleavages
	High	VKPSSPAELEGLLDSAK	3	4	1	A0A0C4BK59		0	2.00764e+08	0	9.302e-06	4.90962	3	1740.94	1.96275	92.6307	0
	High	YTSSHEWVK	2	5	1	A0A0C4BK59		0	1.00375e+08	0	0.01577	2.58474	2	1136.54	-1.36488	61.4104	0
	High	YTKHcEEEDAH	1	4	1	A0A0C4BK59	C5(Carbamidomethyl)	0	3.17371e+06	0	0.001717	2.07746	3	1418.56	0.0188934	43.5544	1
A0A1D5VDI0	Isocitrate dehydrogenase [NADP] OS=Triticum aestivum PE=3 SV=1 - [A0A1D5VDI0_WHEAT]	27.0788	18.09	21	6	6	7	9.9652e+07	409	45.8413	6.39209
	A4	Sequence	# PSMs	# Proteins	# Protein Groups	Protein Group Accessions	Modifications	ΔCn	Area	q-Value	PEP	XCorr	Charge	MH+ [Da]	ΔM [ppm]	RT [min]	# Missed Cleavages
	High	TIEAEAAHGTVTR	2	14	1	A0A1D5VDI0		0	126468916	0	0.0002214	3.88688	2	1355.69	-1.5141	60.3543	0
	High	DATDDKVTVEAAEATLK	1	6	1	A0A1D5VDI0		0	0	0	8.272e-05	3.76062	2	1776.88	-2.60113	82.73	1
	High	LEEAcVGTVESGK	1	6	1	A0A1D5VDI0	C5(Carbamidomethyl)	0	17677651	0	0.001648	3.26341	2	1378.65	-1.8015	66.8511	0
	High	DLALLVHGSSK	1	6	1	A0A1D5VDI0		0	7.8401e+07	0	0.004158	2.64675	2	1139.65	2.94826	80.9033	0
	High	cATITPDEDRVK	1	6	1	A0A1D5VDI0	C1(Carbamidomethyl)	0	9.35575e+06	0.001	0.09828	3.05676	3	1404.68	0.268783	60.6006	1
	High	HAFGDQYR	1	20	1	A0A1D5VDI0		0	9.40861e+07	0.008	0.1903	2.21329	2	993.453	-0.746695	59.109	0
W5FP48	Uncharacterized protein OS=Triticum aestivum PE=4 SV=1 - [W5FP48_WHEAT]	12.8671	18.3	5	1	4	4	9.857e+07	235	24.7447	6.68311
	A4	Sequence	# PSMs	# Proteins	# Protein Groups	Protein Group Accessions	Modifications	ΔCn	Area	q-Value	PEP	XCorr	Charge	MH+ [Da]	ΔM [ppm]	RT [min]	# Missed Cleavages
	High	GQFEHNcPPTNYSK	1	3	3	Q8S4P7;W5FP48;W5FN32	C7(Carbamidomethyl)	0	2.53455e+07	0	0.01427	3.35223	3	1678.73	-1.16162	60.5342	0
	High	AATcAVDITR	1	5	1	W5FP48	C4(Carbamidomethyl)	0	6.67819e+07	0	0.02	2.41487	2	1077.54	-0.0771854	65.8974	0
	High	FGGDTYccR	1	9	3	Q8S4P7;W5FP48;W5FN32	C7(Carbamidomethyl); C8(Carbamidomethyl)	0	1.55922e+08	0.001	0.0522	2.58562	2	1135.43	0.459746	63.5444	0
	High	TGcTFDGSGR	1	7	3	Q8S4P7;W5FP48;W5FN32	C3(Carbamidomethyl)	0	7.30063e+07	0.001	0.08962	2.27111	2	1057.43	-2.62687	57.1551	0
A0A1D5ZGS2	Uncharacterized protein OS=Triticum aestivum PE=3 SV=1 - [A0A1D5ZGS2_WHEAT]	54.6412	26.05	15	2	9	14	9.69795e+07	430	46.2635	5.80811
	A4	Sequence	# PSMs	# Proteins	# Protein Groups	Protein Group Accessions	Modifications	ΔCn	Area	q-Value	PEP	XCorr	Charge	MH+ [Da]	ΔM [ppm]	RT [min]	# Missed Cleavages
	High	GNPTVEVDVccSDGTFAR	1	10	2	A0A1D5ZG58;A0A1D5ZGS2	C10(Carbamidomethyl); C11(Carbamidomethyl)	0	86396409	0	1.509e-06	4.94883	2	1983.85	-1.98721	82.0195	0
	High	IEEELGDAAVYAGLK	1	5	1	A0A1D5ZGS2		0	116309258	0	4.491e-05	4.46235	2	1577.8	-2.3068	92.1844	0
	High	AAVPSGASTGVYEALELR	2	12	2	A0A1D5ZG58;A0A1D5ZGS2		0	5.48133e+07	0	5.357e-05	4.44174	3	1790.93	-1.02934	95.9802	0
	High	AVNNVNSIIAPALVGK	1	6	1	A0A1D5ZGS2		0	1.62713e+07	0	0.003254	3.94245	2	1579.91	-2.18094	94.4852	0
	High	KIPLYQHIANLAGNK	1	17	2	A0A1D5ZG58;A0A1D5ZGS2		0	1.8857e+07	0	0.001034	3.45823	3	1679.96	0.0669082	82.2795	1
	High	MGVEVYHNLK	2	13	2	A0A1D5ZG58;A0A1D5ZGS2		0	4.65004e+07	0	0.01522	3.17698	2	1189.6	1.22284	70.7185	0
	High	HAGWGVMTSHR	2	13	2	A0A1D5ZG58;A0A1D5ZGS2		0	8.82328e+07	0	0.02486	3.15654	3	1238.58	-0.968864	63.994	0
	High	mGVEVYHNLK	2	13	2	A0A1D5ZG58;A0A1D5ZGS2	M1(Oxidation)	0	0	0	0.003987	2.95001	2	1205.6	-1.56201	65.3504	0
	High	DGGSDYLGK	1	19	2	A0A1D5ZG58;A0A1D5ZGS2		0	43900830	0	0.01859	2.93682	2	911.412	1.57181	62.4819	0
	High	AAVPSGASTGVYEALELRDGGSDYLGK	1	12	2	A0A1D5ZG58;A0A1D5ZGS2		0	9.33006e+06	0	0.001393	2.4035	3	2683.32	-1.98347	95.092	1
A0A1D5TTT1	Glyceraldehyde-3-phosphate dehydrogenase OS=Triticum aestivum PE=3 SV=1 - [A0A1D5TTT1_WHEAT]	38.6632	28.61	6	1	8	11	9.58354e+07	374	39.6774	7.00537
	A4	Sequence	# PSMs	# Proteins	# Protein Groups	Protein Group Accessions	Modifications	ΔCn	Area	q-Value	PEP	XCorr	Charge	MH+ [Da]	ΔM [ppm]	RT [min]	# Missed Cleavages
	High	VPTPNVSVVDLVVQVSK	2	8	2	A0A1D5TTT1;A0A1D5T798		0	18858923	0	2.05e-05	5.28775	2	1780.02	0.0521028	105.643	0
	High	GILDVcDEPLVSVDFR	1	14	3	A0A1D5TTT1;A0A1D5YL66;A0A1D5T798	C6(Carbamidomethyl)	0	0	0	0.0002381	4.00431	2	1833.9	-2.07782	104.836	0
	High	VIAWYDNEWGYSQR	1	9	2	A0A1D5TTT1;A0A1D5T798		0	0	0	0.0008766	3.47094	2	1786.81	-2.39353	98.2718	0
	High	AAALNIVPTSTGAAK	2	13	3	A0A1D5TTT1;A0A1D5YL66;A0A1D5T798		0	133016368	0	0.006162	3.366	2	1384.78	-0.751975	78.7698	0
	High	VVDLADIVANQWK	1	5	1	A0A1D5TTT1		0	1.30541e+07	0	0.001313	3.31128	2	1470.79	-1.55496	105.236	0
	High	GTmTTTHSYTGDQR	1	14	3	A0A1D5TTT1;A0A1D5YL66;A0A1D5T798	M3(Oxidation)	0	2.69951e+06	0	0.01628	2.99221	3	1571.68	-0.230508	49.6468	0
	High	TLAEEVNQAFR	2	8	2	A0A1D5TTT1;A0A1D5T798		0	1.35631e+08	0	0.005292	2.89283	2	1277.64	-3.16561	91.3193	0
	High	LLDASHR	1	13	3	A0A1D5TTT1;A0A1D5YL66;A0A1D5T798		0	18757887	0.001	0.1018	1.74261	2	811.442	-0.65979	52.0525	0
A0A1D5T798	Glyceraldehyde-3-phosphate dehydrogenase OS=Triticum aestivum PE=3 SV=1 - [A0A1D5T798_WHEAT]	38.5498	29.32	4	1	8	11	9.58354e+07	365	38.752	7.04932
	A4	Sequence	# PSMs	# Proteins	# Protein Groups	Protein Group Accessions	Modifications	ΔCn	Area	q-Value	PEP	XCorr	Charge	MH+ [Da]	ΔM [ppm]	RT [min]	# Missed Cleavages
	High	VPTPNVSVVDLVVQVSK	2	8	2	A0A1D5TTT1;A0A1D5T798		0	18858923	0	2.05e-05	5.28775	2	1780.02	0.0521028	105.643	0
	High	GILDVcDEPLVSVDFR	1	14	3	A0A1D5TTT1;A0A1D5YL66;A0A1D5T798	C6(Carbamidomethyl)	0	0	0	0.0002381	4.00431	2	1833.9	-2.07782	104.836	0
	High	VIAWYDNEWGYSQR	1	9	2	A0A1D5TTT1;A0A1D5T798		0	0	0	0.0008766	3.47094	2	1786.81	-2.39353	98.2718	0
	High	AAALNIVPTSTGAAK	2	13	3	A0A1D5TTT1;A0A1D5YL66;A0A1D5T798		0	133016368	0	0.006162	3.366	2	1384.78	-0.751975	78.7698	0
	High	VVDLADIVADQWK	1	3	1	A0A1D5T798		0	7454372	0	0.0001363	3.19786	2	1471.78	-2.55683	105.819	0
	High	GTmTTTHSYTGDQR	1	14	3	A0A1D5TTT1;A0A1D5YL66;A0A1D5T798	M3(Oxidation)	0	2.69951e+06	0	0.01628	2.99221	3	1571.68	-0.230508	49.6468	0
	High	TLAEEVNQAFR	2	8	2	A0A1D5TTT1;A0A1D5T798		0	1.35631e+08	0	0.005292	2.89283	2	1277.64	-3.16561	91.3193	0
	High	LLDASHR	1	13	3	A0A1D5TTT1;A0A1D5YL66;A0A1D5T798		0	18757887	0.001	0.1018	1.74261	2	811.442	-0.65979	52.0525	0
A0A1D5YME8	Uncharacterized protein OS=Triticum aestivum PE=3 SV=1 - [A0A1D5YME8_WHEAT]	19.4348	26.69	5	5	5	7	9.40538e+07	251	26.0529	7.32764
	A4	Sequence	# PSMs	# Proteins	# Protein Groups	Protein Group Accessions	Modifications	ΔCn	Area	q-Value	PEP	XCorr	Charge	MH+ [Da]	ΔM [ppm]	RT [min]	# Missed Cleavages
	High	SLGSNIVEISVPVGAK	1	5	1	A0A1D5YME8		0	137866706	0	0.001332	3.78141	2	1569.88	-4.14674	94.9613	0
	High	VAESEEETAGGLLLTQASK	2	3	1	A0A1D5YME8		0	2.10403e+07	0	1.445e-05	3.7243	2	1932.98	1.82131	89.3465	0
	High	TPLSITPGSSVLYSK	1	4	1	A0A1D5YME8		0	72170871	0	0.01391	2.82684	2	1549.85	-0.889447	89.39	0
	High	YTSVKPLGDR	2	5	1	A0A1D5YME8		0	7.21238e+07	0	0.03394	2.61435	3	1135.61	-1.51498	60.6909	0
	High	YAGSEFK	1	4	1	A0A1D5YME8		0	1.16321e+07	0.001	0.1112	1.71077	2	801.377	-0.656914	60.5561	0
W5ERL4	Uncharacterized protein OS=Triticum aestivum PE=4 SV=1 - [W5ERL4_WHEAT]	9.95851	16.74	6	3	3	4	9.30515e+07	233	24.3864	6.39209
	A4	Sequence	# PSMs	# Proteins	# Protein Groups	Protein Group Accessions	Modifications	ΔCn	Area	q-Value	PEP	XCorr	Charge	MH+ [Da]	ΔM [ppm]	RT [min]	# Missed Cleavages
	High	cQYTVWAAAVPAGGGR	1	5	1	W5ERL4	C1(Carbamidomethyl)	0	4.8903e+06	0	0.002827	3.20228	2	1663.8	-0.0386951	90.4072	0
	High	TGcSFDGAGNGR	1	3	1	W5ERL4	C3(Carbamidomethyl)	0	1.41949e+07	0	0.00999	2.61318	2	1198.49	-1.40685	58.5372	0
	High	VITPQcPNELR	2	4	1	W5ERL4	C6(Carbamidomethyl)	0	2.60069e+08	0.001	0.0569	2.29684	2	1326.68	-1.55366	71.6157	0
A0A1D6BWI6	Acyl carrier protein OS=Triticum aestivum PE=3 SV=1 - [A0A1D6BWI6_WHEAT]	5.05784	13.02	5	2	2	2	9.2008e+07	169	17.8859	6.15088
	A4	Sequence	# PSMs	# Proteins	# Protein Groups	Protein Group Accessions	Modifications	ΔCn	Area	q-Value	PEP	XCorr	Charge	MH+ [Da]	ΔM [ppm]	RT [min]	# Missed Cleavages
	High	QLAVPEGTEVcGTTK	1	5	1	A0A1D6BWI6	C11(Carbamidomethyl)	0	1.71063e+08	0	0.002765	2.82641	2	1589.78	0.510973	73.375	0
	High	VcEIVKK	1	5	1	A0A1D6BWI6	C2(Carbamidomethyl)	0	12953074	0.009	0.2109	2.23143	2	875.501	-0.912698	51.0102	1
A0A1D5YL66	Glyceraldehyde-3-phosphate dehydrogenase OS=Triticum aestivum PE=3 SV=1 - [A0A1D5YL66_WHEAT]	44.1091	38.05	6	8	12	15	8.88603e+07	318	33.6002	5.08447
	A4	Sequence	# PSMs	# Proteins	# Protein Groups	Protein Group Accessions	Modifications	ΔCn	Area	q-Value	PEP	XCorr	Charge	MH+ [Da]	ΔM [ppm]	RT [min]	# Missed Cleavages
	High	GILDVcDEPLVSVDFR	1	14	3	A0A1D5TTT1;A0A1D5YL66;A0A1D5T798	C6(Carbamidomethyl)	0	0	0	0.0002381	4.00431	2	1833.9	-2.07782	104.836	0
	High	VVDLAHLVAAK	2	6	1	A0A1D5YL66		0	35405571	0	0.0008162	3.50845	3	1135.68	-0.0687303	87.703	0
	High	TDPNAVEcKVFDE	1	6	1	A0A1D5YL66	C8(Carbamidomethyl)	0	5.3119e+06	0	0.0284	3.4236	2	1523.67	0.83874	81.7432	1
	High	AAALNIVPTSTGAAK	2	13	3	A0A1D5TTT1;A0A1D5YL66;A0A1D5T798		0	133016368	0	0.006162	3.366	2	1384.78	-0.751975	78.7698	0
	High	TGITADDVNAAFRK	2	6	1	A0A1D5YL66		0	3.50722e+07	0	0.005744	3.26408	3	1478.76	0.412416	78.3662	1
	High	TGITADDVNAAFR	1	6	1	A0A1D5YL66		0	3.95465e+07	0	0.001031	3.11225	2	1350.66	-2.5667	84.2419	0
	High	GTmTTTHSYTGDQR	1	14	3	A0A1D5TTT1;A0A1D5YL66;A0A1D5T798	M3(Oxidation)	0	2.69951e+06	0	0.01628	2.99221	3	1571.68	-0.230508	49.6468	0
	High	IVDNETISVDGK	1	5	1	A0A1D5YL66		0	89265204	0	0.001413	2.88438	2	1289.65	-5.1334	70.511	0
	High	TDPNAVEcK	1	6	1	A0A1D5YL66	C8(Carbamidomethyl)	0	1.31926e+07	0	0.03485	2.29626	2	1033.46	-3.2818	50.7841	0
	High	KVIITAPAK	1	6	1	A0A1D5YL66		0	4.42993e+07	0.001	0.06834	2.57895	2	940.618	-1.19583	60.253	1
	High	LLDASHR	1	13	3	A0A1D5TTT1;A0A1D5YL66;A0A1D5T798		0	18757887	0.001	0.1018	1.74261	2	811.442	-0.65979	52.0525	0
	High	ILDEEFGIVK	1	4	1	A0A1D5YL66		0	28993903	0.002	0.1257	1.97804	2	1162.63	-0.889607	91.3636	0
M7YF70	Uncharacterized protein OS=Triticum urartu GN=TRIUR3_27725 PE=3 SV=1 - [M7YF70_TRIUA]	2.2269	9.52	2	2	2	2	8.8222e+07	168	18.7663	4.7417
	A4	Sequence	# PSMs	# Proteins	# Protein Groups	Protein Group Accessions	Modifications	ΔCn	Area	q-Value	PEP	XCorr	Charge	MH+ [Da]	ΔM [ppm]	RT [min]	# Missed Cleavages
	High	VVDIVDTFR	1	2	1	M7YF70		0	88454571	0	0.01578	2.2269	2	1063.58	2.87249	92.6817	0
	High	mLVYQDK	1	2	1	M7YF70	M1(Oxidation)	0	8.79894e+07	0.005	0.1693	1.46001	2	912.448	-1.26522	60.996	0
A0A077RRD5	Uncharacterized protein OS=Triticum aestivum GN=TRAES_3BF007300030CFD_c1 PE=4 SV=1 - [A0A077RRD5_WHEAT]	6.72938	4.04	3	2	2	2	8.75822e+07	396	43.6204	8.45557
	A4	Sequence	# PSMs	# Proteins	# Protein Groups	Protein Group Accessions	Modifications	ΔCn	Area	q-Value	PEP	XCorr	Charge	MH+ [Da]	ΔM [ppm]	RT [min]	# Missed Cleavages
	High	SPEPEVK	1	3	1	A0A077RRD5		0	1.19837e+08	0.001	0.1064	2.08138	2	785.403	-1.73899	51.989	0
	High	IVVDRDPVK	1	3	1	A0A077RRD5		0	5.5327e+07	0.009	0.2139	2.3458	2	1040.61	0.21499	61.4348	1
A0A1D5VK31	Uncharacterized protein OS=Triticum aestivum PE=3 SV=1 - [A0A1D5VK31_WHEAT]	26.6246	24.55	5	4	4	7	8.58182e+07	220	23.053	6.771
	A4	Sequence	# PSMs	# Proteins	# Protein Groups	Protein Group Accessions	Modifications	ΔCn	Area	q-Value	PEP	XCorr	Charge	MH+ [Da]	ΔM [ppm]	RT [min]	# Missed Cleavages
	High	IDYAPGGLNPPHTHPR	3	4	1	A0A1D5VK31		0	1.23548e+08	0	0.006401	4.57578	4	1741.87	-3.41524	69.0396	0
	High	AFQIDTVEVDKIK	1	2	1	A0A1D5VK31		0	0	0	0.002539	3.20954	3	1505.82	-1.99457	86.4063	1
	High	TISQGDVFAFPR	2	4	1	A0A1D5VK31		0	1.01611e+08	0	0.02412	3.12131	2	1337.68	-0.934415	94.4569	0
	High	VPGLNTLGVSLSR	1	4	1	A0A1D5VK31		0	3.22958e+07	0	0.002753	3.05228	2	1312.76	0.990169	93.799	0
M7ZIQ2	Putative glutathione S-transferase GSTF1 OS=Triticum urartu GN=TRIUR3_27494 PE=3 SV=1 - [M7ZIQ2_TRIUA]	13.4607	28.31	25	6	6	6	8.42816e+07	219	24.9708	6.43018
	A4	Sequence	# PSMs	# Proteins	# Protein Groups	Protein Group Accessions	Modifications	ΔCn	Area	q-Value	PEP	XCorr	Charge	MH+ [Da]	ΔM [ppm]	RT [min]	# Missed Cleavages
	High	NPFGQIPAFQDGDLLLFESR	1	11	1	M7ZIQ2		0	0	0	1.62e-05	3.99146	2	2264.14	0.795406	106.939	0
	High	VFGPAmSTNVAR	1	5	1	M7ZIQ2	M6(Oxidation)	0	1.94119e+08	0	0.008881	3.05261	2	1265.63	-0.845452	68.8746	0
	High	YKKNEVDLLR	1	3	1	M7ZIQ2		0	1.70085e+07	0	0.03742	2.56853	3	1277.72	1.66782	65.9242	2
	High	AmEHKSPEHLVR	1	6	1	M7ZIQ2	M2(Oxidation)	0	5.49834e+06	0	0.02287	1.94716	4	1449.72	-1.73304	48.9333	1
	High	VLEVYEAR	1	18	1	M7ZIQ2		0	4.17168e+07	0.001	0.06421	2.2177	2	978.524	-2.0083	72.8633	0
	High	NEVDLLR	1	3	1	M7ZIQ2		0	8.10976e+06	0.009	0.2121	1.63036	2	858.467	-1.48975	76.9141	0
A0A1D5XQA5	Uncharacterized protein OS=Triticum aestivum PE=3 SV=1 - [A0A1D5XQA5_WHEAT]	11.486	14.16	10	1	3	4	8.36344e+07	219	24.4711	6.55127
	A4	Sequence	# PSMs	# Proteins	# Protein Groups	Protein Group Accessions	Modifications	ΔCn	Area	q-Value	PEP	XCorr	Charge	MH+ [Da]	ΔM [ppm]	RT [min]	# Missed Cleavages
	High	ATGGAGPGEELSVEER	1	9	1	A0A1D5XQA5		0	18837471	0	1.693e-05	4.06235	2	1558.73	-2.2112	71.221	0
	High	NLLSVAYK	2	30	3	A0A1D5TSU7;A0A1D5XVH4;A0A1D5XQA5		0	220134353	0.003	0.1397	1.77708	2	907.524	-0.341191	83.2867	0
	High	LAEQAER	1	30	3	A0A1D5TSU7;A0A1D5XVH4;A0A1D5XQA5		0	1.19315e+07	0.005	0.1463	1.78362	2	816.42	-0.727009	48.3457	0
A0A1D5YRW6	Fructose-bisphosphate aldolase OS=Triticum aestivum PE=3 SV=1 - [A0A1D5YRW6_WHEAT]	37.9967	47.28	5	5	14	14	7.89977e+07	349	37.8614	5.75732
	A4	Sequence	# PSMs	# Proteins	# Protein Groups	Protein Group Accessions	Modifications	ΔCn	Area	q-Value	PEP	XCorr	Charge	MH+ [Da]	ΔM [ppm]	RT [min]	# Missed Cleavages
	High	IVDILVEQGIVPGIKVDK	1	13	2	M7Z4Y9;A0A1D5YRW6		0	2.91881e+07	0	1.175e-05	4.88183	3	1935.15	-1.66092	100.57	1
	High	LDSIGLENTEANR	1	5	1	A0A1D5YRW6		0	62502059	0	0.002856	4.29989	2	1431.71	-1.47477	75.6254	0
	High	IVDILVEQGIVPGIK	1	13	2	M7Z4Y9;A0A1D5YRW6		0	5.97253e+07	0	5.231e-05	4.19531	2	1592.96	-1.56746	104.508	0
	High	GILAmDESNATcGKR	1	14	2	M7Z4Y9;A0A1D5YRW6	M5(Oxidation); C12(Carbamidomethyl)	0	2.15098e+07	0	0.01584	3.46029	3	1638.76	-0.576892	63.7129	1
	High	YAAISQDNGLVPIVEPEILLDGEHGIER	1	5	1	A0A1D5YRW6		0	0	0	0.0006201	3.15872	3	3047.57	1.33013	104.918	0
	High	AKANSLAQLGK	1	11	2	M7Z4Y9;A0A1D5YRW6		0	1.24847e+07	0	0.005678	2.93533	2	1100.64	-1.35978	61.8456	1
	High	EAAYYQQGAR	1	13	2	M7Z4Y9;A0A1D5YRW6		0	75184601	0	0.01045	2.80152	2	1156.54	1.21663	59.5232	0
	High	ATPEQVADYTLK	1	5	1	A0A1D5YRW6		0	3.21769e+07	0	0.004113	2.56948	2	1335.68	-1.73387	81.3588	0
	High	YTSDGEAAEAK	1	5	1	A0A1D5YRW6		0	1.07807e+07	0	0.01239	2.07632	2	1141.5	1.99566	50.2784	0
	High	AAQEALLLR	1	4	1	A0A1D5YRW6		0	0	0.001	0.09386	2.09391	2	984.583	-0.72815	80.1809	0
	High	TFEVAQK	1	15	2	M7Z4Y9;A0A1D5YRW6		0	99306360	0.001	0.1192	1.8101	2	822.435	-0.712692	61.3798	0
	High	TVVSIPNGPSELAVK	1	14	2	M7Z4Y9;A0A1D5YRW6		0	0	0.001	0.0814	1.08808	2	1510.84	-3.89776	87.5721	0
	High	EAAWGLAR	1	23	3	A0A1D6RQT2;M7Z4Y9;A0A1D5YRW6		0	4.69811e+07	0.004	0.1449	2.03275	2	873.46	2.61978	77.9718	0
	High	ALQNTcLK	1	13	2	M7Z4Y9;A0A1D5YRW6	C6(Carbamidomethyl)	0	50130827	0.008	0.1929	1.68125	2	947.501	3.53878	60.3251	0
M7YSZ1	Transaldolase 1 OS=Triticum urartu GN=TRIUR3_12049 PE=3 SV=1 - [M7YSZ1_TRIUA]	24.5498	26.91	5	9	9	9	7.87864e+07	379	41.1342	5.17334
	A4	Sequence	# PSMs	# Proteins	# Protein Groups	Protein Group Accessions	Modifications	ΔCn	Area	q-Value	PEP	XCorr	Charge	MH+ [Da]	ΔM [ppm]	RT [min]	# Missed Cleavages
	High	TIDANVSEAEGIYSALEK	1	5	1	M7YSZ1		0	75037318	0	2.75e-06	4.99771	2	1909.94	0.192338	101.253	0
	High	LANDTQGTVEAAK	1	5	1	M7YSZ1		0	79352654	0	0.0002006	3.00246	2	1317.67	0.591578	57.7931	0
	High	AISSSNAYDGQFK	1	5	1	M7YSZ1		0	3.54573e+07	0	0.0296	2.84502	2	1387.65	-1.51709	70.8508	0
	High	GSFDSLLTSLEEK	1	5	1	M7YSZ1		0	8.80804e+06	0	0.00174	2.83423	2	1425.71	0.535978	104.898	0
	High	GSFDSLLTSLEEKGNALK	1	5	1	M7YSZ1		0	0	0	0.003287	2.62444	2	1908.98	-4.80149	104.546	1
	High	VTSVASFFVSR	1	5	1	M7YSZ1		0	6.54512e+07	0	0.001882	2.58141	2	1199.64	-0.557125	97.7048	0
	High	IGTPEALALR	1	3	1	M7YSZ1		0	8.19693e+07	0	0.01582	2.16121	2	1040.61	-2.60037	82.0536	0
	High	QLEHEGVSSFK	1	5	1	M7YSZ1		0	4.59422e+06	0.001	0.07965	1.89232	2	1260.62	1.0116	63.7818	0
	High	IANQLYLK	1	5	1	M7YSZ1		0	2.25462e+07	0.001	0.06546	1.61104	2	962.567	0.540374	75.2274	0
W5FGH0	Uncharacterized protein OS=Triticum aestivum PE=4 SV=1 - [W5FGH0_WHEAT]	31.3943	20.93	11	9	9	11	7.8694e+07	473	51.6482	5.33838
	A4	Sequence	# PSMs	# Proteins	# Protein Groups	Protein Group Accessions	Modifications	ΔCn	Area	q-Value	PEP	XCorr	Charge	MH+ [Da]	ΔM [ppm]	RT [min]	# Missed Cleavages
	High	VQLLEIAQVPDEHVNEFK	1	7	1	W5FGH0		0	1.23477e+07	0	0.01207	3.79571	3	2108.11	3.49746	96.1231	0
	High	YLSGEAEQIEWSK	1	6	1	W5FGH0		0	3.05391e+07	0	6.565e-05	3.36983	2	1539.73	-2.87342	83.798	0
	High	VLQLETAAGAAIR	1	10	1	W5FGH0		0	2.06611e+07	0	0.001235	2.96488	2	1312.76	-1.43513	86.7111	0
	High	IVTEDFLPLPSK	2	7	1	W5FGH0		0	5.29991e+07	0	0.0006178	2.91581	2	1358.75	-1.81292	98.3537	0
	High	LGEISENEK	2	6	1	W5FGH0		0	7.54947e+07	0	0.03111	2.47824	2	1018.51	-0.0665517	60.109	0
	High	GGTLISYEGR	1	10	1	W5FGH0		0	12172123	0.001	0.06632	2.32684	2	1052.54	-1.72477	74.0194	0
	High	SGFISLVSR	1	6	1	W5FGH0		0	45948436	0.001	0.07535	1.77641	2	965.541	-0.959419	91.2645	0
	High	AIGINVPR	1	7	1	W5FGH0		0	1.07588e+08	0.003	0.1327	1.48158	2	839.51	0.438511	76.209	0
	High	VANFLAR	1	7	1	W5FGH0		0	38474429	0.008	0.1872	1.68873	2	790.456	-0.879078	75.8288	0
M7Z4Y9	Fructose-bisphosphate aldolase OS=Triticum urartu GN=TRIUR3_13681 PE=3 SV=1 - [M7Z4Y9_TRIUA]	35.9083	36.08	10	3	12	12	7.80721e+07	388	41.9764	6.16357
	A4	Sequence	# PSMs	# Proteins	# Protein Groups	Protein Group Accessions	Modifications	ΔCn	Area	q-Value	PEP	XCorr	Charge	MH+ [Da]	ΔM [ppm]	RT [min]	# Missed Cleavages
	High	YTSDGEAAEASENmFVK	1	6	1	M7Z4Y9	M14(Oxidation)	0	2.36692e+07	0	5.997e-06	5.31411	2	1864.79	1.66907	74.7313	0
	High	IVDILVEQGIVPGIKVDK	1	13	2	M7Z4Y9;A0A1D5YRW6		0	2.91881e+07	0	1.175e-05	4.88183	3	1935.15	-1.66092	100.57	1
	High	TWGGRPENVAAAQEALLLR	1	8	1	M7Z4Y9		0	7.41226e+06	0	4.543e-06	4.83937	3	2052.1	-0.151331	93.7891	0
	High	IVDILVEQGIVPGIK	1	13	2	M7Z4Y9;A0A1D5YRW6		0	5.97253e+07	0	5.231e-05	4.19531	2	1592.96	-1.56746	104.508	0
	High	GILAmDESNATcGKR	1	14	2	M7Z4Y9;A0A1D5YRW6	M5(Oxidation); C12(Carbamidomethyl)	0	2.15098e+07	0	0.01584	3.46029	3	1638.76	-0.576892	63.7129	1
	High	AKANSLAQLGK	1	11	2	M7Z4Y9;A0A1D5YRW6		0	1.24847e+07	0	0.005678	2.93533	2	1100.64	-1.35978	61.8456	1
	High	EAAYYQQGAR	1	13	2	M7Z4Y9;A0A1D5YRW6		0	75184601	0	0.01045	2.80152	2	1156.54	1.21663	59.5232	0
	High	ATPEEVASYTLK	1	10	1	M7Z4Y9		0	4.83145e+06	0	0.004432	1.95645	2	1308.66	-2.86169	82.0875	0
	High	TFEVAQK	1	15	2	M7Z4Y9;A0A1D5YRW6		0	99306360	0.001	0.1192	1.8101	2	822.435	-0.712692	61.3798	0
	High	TVVSIPNGPSELAVK	1	14	2	M7Z4Y9;A0A1D5YRW6		0	0	0.001	0.0814	1.08808	2	1510.84	-3.89776	87.5721	0
	High	EAAWGLAR	1	23	3	A0A1D6RQT2;M7Z4Y9;A0A1D5YRW6		0	4.69811e+07	0.004	0.1449	2.03275	2	873.46	2.61978	77.9718	0
	High	ALQNTcLK	1	13	2	M7Z4Y9;A0A1D5YRW6	C6(Carbamidomethyl)	0	50130827	0.008	0.1929	1.68125	2	947.501	3.53878	60.3251	0
W5AY31	Uncharacterized protein OS=Triticum aestivum PE=3 SV=1 - [W5AY31_WHEAT]	19.3697	23.95	10	4	4	5	7.8044e+07	263	27.2171	8.85107
	A4	Sequence	# PSMs	# Proteins	# Protein Groups	Protein Group Accessions	Modifications	ΔCn	Area	q-Value	PEP	XCorr	Charge	MH+ [Da]	ΔM [ppm]	RT [min]	# Missed Cleavages
	High	AFmTEKDTVDWIQAK	1	9	1	W5AY31	M3(Oxidation)	0	0	0	0.0003634	3.96254	2	1798.87	-0.822623	84.4518	1
	High	IDFGPNGGQNPPHTHPR	2	9	1	W5AY31		0	1.87778e+08	0	0.0002436	3.83456	4	1840.88	-2.53151	63.66	0
	High	LNAQGSAVTPVTVK	1	1	1	W5AY31		0	27962561	0	0.03134	3.43498	2	1384.78	-1.62627	70.0504	0
	High	mVTANDFFLPGLNKPGK	1	3	1	W5AY31	M1(Oxidation)	0	1.8391e+07	0	0.03099	3.39283	3	1864.96	-0.592128	95.873	0
A0A1D6D2L6	Uncharacterized protein OS=Triticum aestivum PE=4 SV=1 - [A0A1D6D2L6_WHEAT]	46.1222	21.34	11	13	13	15	7.71745e+07	717	76.5235	6.16357
	A4	Sequence	# PSMs	# Proteins	# Protein Groups	Protein Group Accessions	Modifications	ΔCn	Area	q-Value	PEP	XCorr	Charge	MH+ [Da]	ΔM [ppm]	RT [min]	# Missed Cleavages
	High	FAQYEQKYPEDAATLK	2	8	1	A0A1D6D2L6		0	8.58319e+07	0	0.0006273	4.76537	3	1901.93	-0.394891	74.4631	1
	High	HIPQGAALEADWDAK	2	7	1	A0A1D6D2L6		0	2.20949e+07	0	0.003579	3.67387	3	1621.79	-3.50685	80.8263	0
	High	NLSQQcLNALAK	1	11	1	A0A1D6D2L6	C6(Carbamidomethyl)	0	73733404	0	0.01104	3.64292	2	1359.7	-0.959341	79.0009	0
	High	mFGDFQKDTPEER	1	11	1	A0A1D6D2L6	M1(Oxidation)	0	3.72167e+07	0	0.01661	3.48984	3	1615.7	-3.51483	71.6187	1
	High	VVPGLIGGSADLASSNmTLLK	1	8	1	A0A1D6D2L6	M17(Oxidation)	0	6159602	0	3.423e-05	3.34407	2	2059.1	-3.00648	97.2661	0
	High	TIGIDKFGASAPAPK	1	7	1	A0A1D6D2L6		0	51584850	0	0.01727	3.04478	3	1472.81	0.237694	75.7829	1
	High	IYKEYGITAENVIAAAK	1	4	1	A0A1D6D2L6		0	1.32e+07	0	0.00844	3.01697	3	1854	0.535529	89.0899	1
	High	ISIEAGSTLGWQK	1	7	1	A0A1D6D2L6		0	4.09605e+07	0	0.0006777	2.94385	2	1389.74	1.16418	88.3325	0
	High	VTTTIGFGSPNK	1	8	1	A0A1D6D2L6		0	25488030	0	0.002515	2.86597	2	1221.65	2.36144	75.1023	0
	High	FGASAPAPK	1	7	1	A0A1D6D2L6		0	7.19583e+07	0	0.0333	2.24225	2	845.451	-0.198339	58.8597	0
	High	EYGITAENVIAAAK	1	4	1	A0A1D6D2L6		0	0	0	0.03856	2.17338	2	1449.76	1.36041	90.8119	0
	High	FLAIDAVEK	1	6	1	A0A1D6D2L6		0	3.61828e+07	0.001	0.04192	1.54968	2	1005.56	-0.1923	85.7747	0
	High	SVTDKPTMIK	1	8	1	A0A1D6D2L6		0	15366424	0.005	0.1587	2.68213	2	1119.61	-0.0407422	61.235	0
A0A1D5ZG58	Uncharacterized protein OS=Triticum aestivum PE=3 SV=1 - [A0A1D5ZG58_WHEAT]	50.6182	22.33	14	1	8	13	7.64808e+07	430	46.3176	5.97314
	A4	Sequence	# PSMs	# Proteins	# Protein Groups	Protein Group Accessions	Modifications	ΔCn	Area	q-Value	PEP	XCorr	Charge	MH+ [Da]	ΔM [ppm]	RT [min]	# Missed Cleavages
	High	GNPTVEVDVccSDGTFAR	1	10	2	A0A1D5ZG58;A0A1D5ZGS2	C10(Carbamidomethyl); C11(Carbamidomethyl)	0	86396409	0	1.509e-06	4.94883	2	1983.85	-1.98721	82.0195	0
	High	AAVPSGASTGVYEALELR	2	12	2	A0A1D5ZG58;A0A1D5ZGS2		0	5.48133e+07	0	5.357e-05	4.44174	3	1790.93	-1.02934	95.9802	0
	High	IEEELGAAAVYAGLK	1	5	1	A0A1D5ZG58		0	0	0	0.0004556	4.38178	2	1533.82	0.944774	94.8596	0
	High	KIPLYQHIANLAGNK	1	17	2	A0A1D5ZG58;A0A1D5ZGS2		0	1.8857e+07	0	0.001034	3.45823	3	1679.96	0.0669082	82.2795	1
	High	MGVEVYHNLK	2	13	2	A0A1D5ZG58;A0A1D5ZGS2		0	4.65004e+07	0	0.01522	3.17698	2	1189.6	1.22284	70.7185	0
	High	HAGWGVMTSHR	2	13	2	A0A1D5ZG58;A0A1D5ZGS2		0	8.82328e+07	0	0.02486	3.15654	3	1238.58	-0.968864	63.994	0
	High	mGVEVYHNLK	2	13	2	A0A1D5ZG58;A0A1D5ZGS2	M1(Oxidation)	0	0	0	0.003987	2.95001	2	1205.6	-1.56201	65.3504	0
	High	DGGSDYLGK	1	19	2	A0A1D5ZG58;A0A1D5ZGS2		0	43900830	0	0.01859	2.93682	2	911.412	1.57181	62.4819	0
	High	AAVPSGASTGVYEALELRDGGSDYLGK	1	12	2	A0A1D5ZG58;A0A1D5ZGS2		0	9.33006e+06	0	0.001393	2.4035	3	2683.32	-1.98347	95.092	1
A0A1D6S494	Acyl carrier protein OS=Triticum aestivum PE=3 SV=1 - [A0A1D6S494_WHEAT]	9.45464	14.68	6	2	2	2	7.6339e+07	109	11.6809	4.55127
	A4	Sequence	# PSMs	# Proteins	# Protein Groups	Protein Group Accessions	Modifications	ΔCn	Area	q-Value	PEP	XCorr	Charge	MH+ [Da]	ΔM [ppm]	RT [min]	# Missed Cleavages
	High	KQLAVPDGTPVTAESK	1	6	1	A0A1D6S494		0	6.95214e+06	0	0.001037	3.89575	2	1640.88	-2.92432	69.0916	1
	High	QLAVPDGTPVTAESK	1	6	1	A0A1D6S494		0	1.45726e+08	0	0.02486	3.22467	2	1512.79	-0.751632	76.0861	0
A0A1D5WJH0	Uncharacterized protein OS=Triticum aestivum PE=3 SV=1 - [A0A1D5WJH0_WHEAT]	16.1391	14.98	16	4	4	5	7.52107e+07	227	26.1917	6.87354
	A4	Sequence	# PSMs	# Proteins	# Protein Groups	Protein Group Accessions	Modifications	ΔCn	Area	q-Value	PEP	XCorr	Charge	MH+ [Da]	ΔM [ppm]	RT [min]	# Missed Cleavages
	High	IVFENTVDAR	1	3	1	A0A1D5WJH0		0	0	0	0.005715	2.41806	2	1163.6	-4.97788	77.3205	0
	High	FIRQEAEEK	2	3	1	A0A1D5WJH0		0	9.65322e+07	0.001	0.1129	2.89383	2	1149.59	-1.1941	52.3336	1
	High	LQLVEAEK	1	12	1	A0A1D5WJH0		0	53889100	0.001	0.04735	2.24217	2	929.531	0.578805	71.0601	0
	High	QIQQmVR	1	7	1	A0A1D5WJH0	M5(Oxidation)	0	0	0.005	0.1693	1.87939	2	918.481	-1.34511	51.4931	0
A0A1D5Z6A4	Uncharacterized protein OS=Triticum aestivum PE=4 SV=1 - [A0A1D5Z6A4_WHEAT]	15.7048	14.66	13	6	6	6	74763225	348	37.8573	6.20166
	A4	Sequence	# PSMs	# Proteins	# Protein Groups	Protein Group Accessions	Modifications	ΔCn	Area	q-Value	PEP	XCorr	Charge	MH+ [Da]	ΔM [ppm]	RT [min]	# Missed Cleavages
	High	SVFVDNIDFAKELE	1	6	1	A0A1D5Z6A4		0	2.9489e+07	0	0.0003095	4.93297	2	1625.8	-1.26261	104.325	1
	High	EAGPLPGLGTK	1	7	1	A0A1D5Z6A4		0	11875369	0	0.0182	2.5358	2	1039.58	-2.70711	77.503	0
	High	ITAILDPDGWK	1	7	1	A0A1D5Z6A4		0	1.27231e+07	0	0.03864	2.24624	2	1228.66	0.987715	95.9817	0
	High	LSGGQVIR	1	1	1	A0A1D5Z6A4		0	91820444	0.001	0.05123	1.91681	2	829.488	-0.82149	61.2937	0
	High	LLHVVYR	1	18	1	A0A1D5Z6A4		0	1.0298e+08	0.005	0.155	1.90468	3	899.544	-2.47053	69.0868	0
	High	SVFVDNIDFAK	1	6	1	A0A1D5Z6A4		0	8169414	0.009	0.2063	2.07616	2	1254.64	-0.0399714	93.6063	0
A0A1D6AK66	Uncharacterized protein OS=Triticum aestivum PE=4 SV=1 - [A0A1D6AK66_WHEAT]	29.5102	31.48	10	7	7	8	7.31093e+07	305	32.9978	5.2876
	A4	Sequence	# PSMs	# Proteins	# Protein Groups	Protein Group Accessions	Modifications	ΔCn	Area	q-Value	PEP	XCorr	Charge	MH+ [Da]	ΔM [ppm]	RT [min]	# Missed Cleavages
	High	IAVITQGADPVVVAEDGKVK	2	8	1	A0A1D6AK66		0	9.96449e+07	0	0.000139	6.71964	3	2009.13	0.72435	84.1142	1
	High	VLPYADYIFGNETEAR	1	6	1	A0A1D6AK66		0	15197452	0	0.0002456	3.46856	2	1857.9	-1.33576	104.175	0
	High	SLIANLSAANcYK	1	10	1	A0A1D6AK66	C11(Carbamidomethyl)	0	1.31777e+07	0	0.002779	3.41125	2	1424.72	0.162336	88.9447	0
	High	SEHLKKPENWALVEK	1	7	1	A0A1D6AK66		0	8.29076e+06	0	0.007245	3.06978	3	1807.98	5.56835	69.4869	1
	High	GWETENVEEIALK	1	7	1	A0A1D6AK66		0	50735126	0	0.002683	2.76545	2	1517.74	-4.15113	93.325	0
	High	ISQLPLASGK	1	8	1	A0A1D6AK66		0	6.79634e+07	0	0.008505	2.30226	2	1013.6	-1.90194	74.4169	0
	High	TFPVILLPK	1	8	1	A0A1D6AK66		0	5.17196e+07	0.001	0.05709	2.02076	2	1027.65	-0.123071	102.385	0
M7Z0L4	Glutelin type-A 1 OS=Triticum urartu GN=TRIUR3_18523 PE=4 SV=1 - [M7Z0L4_TRIUA]	18.2434	22.58	17	6	6	6	7.28006e+07	310	33.2723	6.69775
	A4	Sequence	# PSMs	# Proteins	# Protein Groups	Protein Group Accessions	Modifications	ΔCn	Area	q-Value	PEP	XCorr	Charge	MH+ [Da]	ΔM [ppm]	RT [min]	# Missed Cleavages
	High	AISPEVLEASFNTTPEmEK	1	9	1	M7Z0L4	M17(Oxidation)	0	0	0	0.005015	3.31263	2	2109	-3.04463	96.0931	0
	High	AWDLKEDDAAK	1	6	1	M7Z0L4		0	8.06856e+06	0	0.005545	2.9207	2	1261.61	2.0504	69.647	1
	High	LVSSQPASGIVK	1	10	1	M7Z0L4		0	87111800	0	0.008646	2.75258	2	1185.69	1.28958	67.871	0
	High	LDVDIPNGGR	1	6	1	M7Z0L4		0	2.36142e+07	0.001	0.07511	2.85847	2	1055.55	5.1661	76.583	0
	High	EVGLGADLVR	1	16	1	M7Z0L4		0	8.43284e+07	0.001	0.1155	2.434	2	1028.57	-0.491608	82.635	0
	High	VAYVLQGK	1	10	1	M7Z0L4		0	46961528	0.001	0.1152	1.91874	2	877.51	-5.15111	69.6276	0
W5ESR1	Adenylosuccinate synthetase, chloroplastic OS=Triticum aestivum GN=PURA PE=3 SV=1 - [W5ESR1_WHEAT]	12.6226	9.09	1	1	4	4	7.08601e+07	473	51.4704	6.96143
	A4	Sequence	# PSMs	# Proteins	# Protein Groups	Protein Group Accessions	Modifications	ΔCn	Area	q-Value	PEP	XCorr	Charge	MH+ [Da]	ΔM [ppm]	RT [min]	# Missed Cleavages
	High	ASGmEFGTTTGRPR	1	8	2	A0A1D5X9C8;W5ESR1	M4(Oxidation)	0	1.06274e+08	0	0.03371	2.6897	3	1483.69	-1.2276	58.3719	0
	High	VGSGPFPTELLGK	1	8	2	A0A1D5X9C8;W5ESR1		0	8.34708e+06	0	0.0005781	2.40763	2	1301.71	2.30383	95.949	0
	High	LVDILAR	1	1	1	W5ESR1		0	9.20797e+07	0.001	0.114	1.93587	2	799.502	-2.68775	84.2052	0
	High	FKGFEYSSK	1	8	2	A0A1D5X9C8;W5ESR1		0	1.42264e+07	0.001	0.05422	1.26143	2	1092.53	-1.91129	69.5788	1
A0A1D5UKG2	Uncharacterized protein OS=Triticum aestivum PE=4 SV=1 - [A0A1D5UKG2_WHEAT]	5.15823	10.64	7	2	2	2	7.04237e+07	188	19.8295	5.49072
	A4	Sequence	# PSMs	# Proteins	# Protein Groups	Protein Group Accessions	Modifications	ΔCn	Area	q-Value	PEP	XCorr	Charge	MH+ [Da]	ΔM [ppm]	RT [min]	# Missed Cleavages
	High	LYAAVDNcGDK	1	2	1	A0A1D5UKG2	C8(Carbamidomethyl)	0	8.4409e+07	0	0.00189	2.97576	2	1225.55	1.28679	63.8252	0
	High	GNLDIFSGR	1	7	1	A0A1D5UKG2		0	5.64384e+07	0.001	0.09411	2.18247	2	978.5	-0.517943	87.788	0
A0A1D5RYA9	Uncharacterized protein OS=Triticum aestivum PE=4 SV=1 - [A0A1D5RYA9_WHEAT]	15.8176	29.7	4	4	4	4	6.96211e+07	165	17.7469	4.97021
	A4	Sequence	# PSMs	# Proteins	# Protein Groups	Protein Group Accessions	Modifications	ΔCn	Area	q-Value	PEP	XCorr	Charge	MH+ [Da]	ΔM [ppm]	RT [min]	# Missed Cleavages
	High	LYALDDLLSLGNK	1	2	1	A0A1D5RYA9		0	6.73132e+06	0	0.0004032	3.38969	2	1434.78	0.631689	106.387	0
	High	GPVPDSHGHR	1	4	1	A0A1D5RYA9		0	1.91441e+07	0	0.007039	3.27739	3	1058.51	-1.92492	45.1114	0
	High	QYTLEGQGAKK	1	4	1	A0A1D5RYA9		0	23796710	0.001	0.04659	3.47841	3	1222.64	1.14982	57.2725	1
	High	LVcPPVSAHEGRLPR	1	4	1	A0A1D5RYA9	C3(Carbamidomethyl)	0	165922451	0.001	0.077	3.37682	4	1687.9	-1.2334	68.019	1
A0A1D5WKK4	Uncharacterized protein OS=Triticum aestivum PE=4 SV=1 - [A0A1D5WKK4_WHEAT]	7.33507	22.22	6	1	3	3	6.77789e+07	153	15.6484	7.26904
	A4	Sequence	# PSMs	# Proteins	# Protein Groups	Protein Group Accessions	Modifications	ΔCn	Area	q-Value	PEP	XCorr	Charge	MH+ [Da]	ΔM [ppm]	RT [min]	# Missed Cleavages
	High	VLELGDAIAGLTLEEAR	1	7	2	A0A1D5WKK4;A0A1D5SAJ4		0	7.40571e+07	0	0.0001716	3.37173	3	1769.96	-0.626723	106.335	0
	High	NLVDHLQER	1	3	1	A0A1D5WKK4		0	8.83776e+07	0	0.03293	2.28255	2	1123.59	-0.429664	69.1305	0
	High	ALTNLALK	1	9	2	A0A1D5WKK4;A0A1D5SAJ4		0	4.09019e+07	0.001	0.07037	1.68079	2	843.529	-0.696907	77.8991	0
A0A1D5T5A8	Uncharacterized protein OS=Triticum aestivum PE=4 SV=1 - [A0A1D5T5A8_WHEAT]	19.1108	24.41	5	6	6	7	6.75557e+07	299	31.5155	7.6499
	A4	Sequence	# PSMs	# Proteins	# Protein Groups	Protein Group Accessions	Modifications	ΔCn	Area	q-Value	PEP	XCorr	Charge	MH+ [Da]	ΔM [ppm]	RT [min]	# Missed Cleavages
	High	VASEAGDAANKGLATDTTR	1	1	1	A0A1D5T5A8		0	42612208	0	0.0003256	4.96583	3	1847.91	0.724848	60.6678	1
	High	ASAAYYATATAGR	1	4	1	A0A1D5T5A8		0	1.30103e+08	0	0.001088	3.61942	2	1273.62	1.76745	68.0178	0
	High	SSSAVWGLAQcR	2	4	1	A0A1D5T5A8	C11(Carbamidomethyl)	0	2.5416e+07	0	0.004465	2.73918	2	1321.63	-0.310257	83.8238	0
	High	VFYDYcLLR	1	5	1	A0A1D5T5A8	C6(Carbamidomethyl)	0	2.99516e+07	0	0.01641	1.92898	2	1248.61	1.28424	96.3275	0
	High	TTIYGLGWcTR	1	5	1	A0A1D5T5A8	C9(Carbamidomethyl)	0	6332352	0.001	0.07253	2.63054	2	1327.65	1.22135	93.3947	0
	High	VIYSScMAR	1	5	1	A0A1D5T5A8	C6(Carbamidomethyl)	0	1.94694e+07	0.009	0.2051	1.57773	2	1086.51	-0.765863	67.4445	0
M7Z3U2	Uncharacterized protein OS=Triticum urartu GN=TRIUR3_11641 PE=4 SV=1 - [M7Z3U2_TRIUA]	6.14532	22.22	3	1	2	3	6.65632e+07	117	11.4487	7.81104
	A4	Sequence	# PSMs	# Proteins	# Protein Groups	Protein Group Accessions	Modifications	ΔCn	Area	q-Value	PEP	XCorr	Charge	MH+ [Da]	ΔM [ppm]	RT [min]	# Missed Cleavages
	High	VATPPLSTcAAmGYNVR	1	2	1	M7Z3U2	C9(Carbamidomethyl); M12(Oxidation)	0	5.6909e+06	0	0.0002731	2.69762	2	1823.88	-1.52457	79.1218	0
	High	ALALPGVcR	2	5	2	M7Z3U2;A0A1D5SE73	C8(Carbamidomethyl)	0	127435508	0.002	0.1273	1.79123	2	956.535	-0.12842	81.8009	0
A0A1D6RQT2	Fructose-bisphosphate aldolase OS=Triticum aestivum PE=3 SV=1 - [A0A1D6RQT2_WHEAT]	17.8169	13.18	8	3	4	4	6.64575e+07	387	41.6604	7.76709
	A4	Sequence	# PSMs	# Proteins	# Protein Groups	Protein Group Accessions	Modifications	ΔCn	Area	q-Value	PEP	XCorr	Charge	MH+ [Da]	ΔM [ppm]	RT [min]	# Missed Cleavages
	High	ASGGSYADELVSTAK	1	6	1	A0A1D6RQT2		0	1.63703e+07	0	8.195e-05	3.92399	2	1455.7	-0.018348	79.6633	0
	High	LASIGLDNTEVNR	1	8	1	A0A1D6RQT2		0	126969448	0	0.0002954	3.8187	2	1401.74	5.32834	78.678	0
	High	GILAIDESSATcGKR	1	8	1	A0A1D6RQT2	C12(Carbamidomethyl)	0	2.54219e+07	0	0.003542	3.53909	3	1577.79	-1.51127	74.6185	1
	High	EAAWGLAR	1	23	3	A0A1D6RQT2;M7Z4Y9;A0A1D5YRW6		0	4.69811e+07	0.004	0.1449	2.03275	2	873.46	2.61978	77.9718	0
A0A1D5XTW4	Uncharacterized protein OS=Triticum aestivum PE=4 SV=1 - [A0A1D5XTW4_WHEAT]	16.6525	16.78	2	1	6	7	6.54067e+07	435	46.3468	5.36377
	A4	Sequence	# PSMs	# Proteins	# Protein Groups	Protein Group Accessions	Modifications	ΔCn	Area	q-Value	PEP	XCorr	Charge	MH+ [Da]	ΔM [ppm]	RT [min]	# Missed Cleavages
	High	LSDFGTQGADSNNILYLR	1	5	2	A0A1D5XTW4;A0A1D5X453		0	1.63017e+07	0	3.049e-05	5.16276	2	1983.98	0.23456	96.5235	0
	High	LPGFHVcVGSGGER	1	5	2	A0A1D5XTW4;A0A1D5X453	C7(Carbamidomethyl)	0	3.56602e+07	0	0.0001597	3.72567	3	1471.71	0.407207	79.5971	0
	High	RVEHVDHSR	1	4	2	A0A1D5XTW4;A0A1D5X453		0	2.13521e+06	0	0.02275	1.62906	3	1134.57	-1.95755	40.4858	1
	High	EAVAPYERPALSK	2	5	2	A0A1D5XTW4;A0A1D5X453		0	144258149	0.001	0.05402	2.93141	2	1430.76	-1.81248	67.6577	0
	High	AYLFPQSPAR	1	1	1	A0A1D5XTW4		0	11141343	0.001	0.04926	2.21024	2	1149.6	-1.81485	82.6493	0
	High	LLPEWYSEK	1	5	2	A0A1D5XTW4;A0A1D5X453		0	1.51457e+07	0.007	0.1856	1.34419	2	1164.59	-0.24213	89.1339	0
A0A1D5X453	Uncharacterized protein OS=Triticum aestivum PE=4 SV=1 - [A0A1D5X453_WHEAT]	19.7797	20.69	4	2	7	8	6.54067e+07	435	46.4347	5.30029
	A4	Sequence	# PSMs	# Proteins	# Protein Groups	Protein Group Accessions	Modifications	ΔCn	Area	q-Value	PEP	XCorr	Charge	MH+ [Da]	ΔM [ppm]	RT [min]	# Missed Cleavages
	High	LSDFGTQGADSNNILYLR	1	5	2	A0A1D5XTW4;A0A1D5X453		0	1.63017e+07	0	3.049e-05	5.16276	2	1983.98	0.23456	96.5235	0
	High	LPGFHVcVGSGGER	1	5	2	A0A1D5XTW4;A0A1D5X453	C7(Carbamidomethyl)	0	3.56602e+07	0	0.0001597	3.72567	3	1471.71	0.407207	79.5971	0
	High	YVVLGGGVSGGYAAR	1	2	1	A0A1D5X453		0	1.41402e+07	0	0.00614	3.23296	2	1425.75	1.39195	81.4282	0
	High	RVEHVDHSR	1	4	2	A0A1D5XTW4;A0A1D5X453		0	2.13521e+06	0	0.02275	1.62906	3	1134.57	-1.95755	40.4858	1
	High	EAVAPYERPALSK	2	5	2	A0A1D5XTW4;A0A1D5X453		0	144258149	0.001	0.05402	2.93141	2	1430.76	-1.81248	67.6577	0
	High	AQPPAASPDELK	1	3	1	A0A1D5X453		0	0	0.001	0.04948	2.10445	2	1223.62	-4.65178	65.2181	0
	High	LLPEWYSEK	1	5	2	A0A1D5XTW4;A0A1D5X453		0	1.51457e+07	0.007	0.1856	1.34419	2	1164.59	-0.24213	89.1339	0
A0A1D5WL54	Uncharacterized protein OS=Triticum aestivum PE=4 SV=1 - [A0A1D5WL54_WHEAT]	14.1192	20.37	4	2	2	3	6.52622e+07	162	17.317	5.31299
	A4	Sequence	# PSMs	# Proteins	# Protein Groups	Protein Group Accessions	Modifications	ΔCn	Area	q-Value	PEP	XCorr	Charge	MH+ [Da]	ΔM [ppm]	RT [min]	# Missed Cleavages
	High	VTVANVEEGGQFTISGAEEILK	2	3	1	A0A1D5WL54		0	1.46862e+07	0	2.505e-05	5.03672	3	2291.18	-0.524669	104.26	0
	High	FLADGAAAYTK	1	4	1	A0A1D5WL54		0	115838113	0	0.004363	2.56582	2	1127.57	-0.679341	74.7724	0
M7ZNW1	Non-specific lipid-transfer protein 2G OS=Triticum urartu GN=TRIUR3_25386 PE=4 SV=1 - [M7ZNW1_TRIUA]	10.4228	24.18	1	2	2	3	6.29974e+07	91	9.21353	9.0708
	A4	Sequence	# PSMs	# Proteins	# Protein Groups	Protein Group Accessions	Modifications	ΔCn	Area	q-Value	PEP	XCorr	Charge	MH+ [Da]	ΔM [ppm]	RT [min]	# Missed Cleavages
	High	AYSSYINSPNAR	1	1	1	M7ZNW1		0	96004904	0	0.001638	3.36488	2	1342.64	-1.11627	69.712	0
	High	GcFcQFAHNR	2	1	1	M7ZNW1	C2(Carbamidomethyl); C4(Carbamidomethyl)	0	2.99898e+07	0	0.009189	2.95363	2	1296.54	1.836	66.5544	0
M7Y940	ATP synthase subunit beta OS=Triticum urartu GN=TRIUR3_35126 PE=3 SV=1 - [M7Y940_TRIUA]	31.7342	22.28	14	7	8	8	6.27495e+07	534	57.5989	5.41455
	A4	Sequence	# PSMs	# Proteins	# Protein Groups	Protein Group Accessions	Modifications	ΔCn	Area	q-Value	PEP	XCorr	Charge	MH+ [Da]	ΔM [ppm]	RT [min]	# Missed Cleavages
	High	IPSAVGYQPTLATDLGGLQER	1	12	1	M7Y940		0	4.43827e+06	0	6.914e-07	5.26435	2	2186.14	-2.21525	97.672	0
	High	LVLEVAQHLGENVVR	1	10	1	M7Y940		0	55554310	0	2.37e-06	4.42773	2	1675.95	-1.62573	92.4738	0
	High	QISELGIYPAVDPLDSTSR	1	11	1	M7Y940		0	2.04199e+07	0	0.0001394	4.15883	2	2061.04	-5.26492	100.849	0
	High	FTQANSEVSALLGR	1	12	1	M7Y940		0	4.79075e+07	0	0.00206	4.06284	2	1492.77	-2.16838	92.8823	0
	High	VLNTGSPITVPVGR	1	10	1	M7Y940		0	3.86442e+07	0	0.002	3.53728	2	1409.81	-1.96062	83.3868	0
	High	IGLFGGAGVGK	1	19	2	A0A075VWW4;M7Y940		0	5.17125e+07	0	0.009538	2.7157	2	975.562	0.105778	88.1589	0
	High	TVLImELINNVAK	1	11	1	M7Y940	M5(Oxidation)	0	5.10108e+06	0	0.01528	2.59869	2	1473.84	3.08896	105.622	0
	High	TIAmDGTEGLVR	1	10	1	M7Y940	M4(Oxidation)	0	80981725	0.001	0.07305	3.08655	2	1278.63	-1.04582	72.2085	0
Q8L686	Adenosine diphosphate glucose pyrophosphatase OS=Triticum aestivum PE=2 SV=1 - [Q8L686_WHEAT]	12.7862	16.04	10	3	3	4	6.26158e+07	212	21.8011	6.12549
	A4	Sequence	# PSMs	# Proteins	# Protein Groups	Protein Group Accessions	Modifications	ΔCn	Area	q-Value	PEP	XCorr	Charge	MH+ [Da]	ΔM [ppm]	RT [min]	# Missed Cleavages
	High	AAVTPAFVGQFPGVNGLGISAAR	1	7	1	Q8L686		0	9.50477e+06	0	0.0001323	5.44044	3	2200.18	-4.84022	104.377	0
	High	VTFLDDAQVK	2	4	1	Q8L686		0	1.44534e+08	0	0.02799	2.51793	2	1135.6	-1.83486	82.8319	0
	High	VTFLDDAQVKK	1	4	1	Q8L686		0	3.38082e+07	0	0.001758	2.44066	2	1263.69	-0.489134	74.8052	1
A0A1D5SBL2	Malate dehydrogenase OS=Triticum aestivum PE=3 SV=1 - [A0A1D5SBL2_WHEAT]	30.0321	23.61	7	4	4	6	6.22627e+07	305	31.5837	8.89502
	A4	Sequence	# PSMs	# Proteins	# Protein Groups	Protein Group Accessions	Modifications	ΔCn	Area	q-Value	PEP	XCorr	Charge	MH+ [Da]	ΔM [ppm]	RT [min]	# Missed Cleavages
	High	LNPLVSSLSLYDIAATPGVAADVSHINTR	1	6	1	A0A1D5SBL2		0	15686181	0	2.464e-08	6.37272	3	2994.59	0.23504	105.781	0
	High	VAILGAAGGIGQPLALLMK	1	6	1	A0A1D5SBL2		0	11514593	0	1.097e-05	5.09571	2	1793.07	-0.973382	106.915	0
	High	KLFGVTTLDVVR	2	7	1	A0A1D5SBL2		0	51145028	0	0.000498	3.97296	2	1347.8	-0.0335545	91.3662	1
	High	VAILGAAGGIGQPLALLmK	1	6	1	A0A1D5SBL2	M18(Oxidation)	0	0	0	0.001086	2.95311	2	1809.06	-1.25787	105.075	0
	High	TQDGGTEVVEAK	1	7	1	A0A1D5SBL2		0	1.19957e+08	0	0.006314	2.91277	2	1233.59	-1.82219	56.9978	0
A0A096UKU5	Uncharacterized protein OS=Triticum aestivum PE=3 SV=1 - [A0A096UKU5_WHEAT]	6.48379	10.71	4	2	2	2	6.20709e+07	112	11.3557	4.33545
	A4	Sequence	# PSMs	# Proteins	# Protein Groups	Protein Group Accessions	Modifications	ΔCn	Area	q-Value	PEP	XCorr	Charge	MH+ [Da]	ΔM [ppm]	RT [min]	# Missed Cleavages
	High	GKDITEVIASGR	1	4	1	A0A096UKU5		0	0	0	0.01211	3.54127	2	1245.67	-4.17698	72.7683	1
	High	DITEVIASGR	1	4	1	A0A096UKU5		0	6.20709e+07	0	0.01296	2.94252	2	1060.56	-1.58236	83.2937	0
T1MXP3	Uncharacterized protein OS=Triticum urartu PE=4 SV=1 - [T1MXP3_TRIUA]	6.15831	17.65	4	2	2	2	6.15436e+07	153	15.9888	6.26514
	A4	Sequence	# PSMs	# Proteins	# Protein Groups	Protein Group Accessions	Modifications	ΔCn	Area	q-Value	PEP	XCorr	Charge	MH+ [Da]	ΔM [ppm]	RT [min]	# Missed Cleavages
	High	LSDcmDYATGHEDTPSAK	1	4	1	T1MXP3	C4(Carbamidomethyl); M5(Oxidation)	0	4.41555e+07	0	0.0004347	4.04029	3	2013.82	-0.499264	61.8413	0
	High	LLAQPAAcK	1	4	1	T1MXP3	C8(Carbamidomethyl)	0	7.89317e+07	0.001	0.05339	2.11802	2	971.535	0.537642	60.9049	0
E5F117	Lipoxygenase OS=Triticum turgidum subsp. durum GN=Lpx-B1.3 PE=2 SV=1 - [E5F117_TRITD]	22.7091	6.62	40	6	6	6	6.11812e+07	861	96.0141	6.13818
	A4	Sequence	# PSMs	# Proteins	# Protein Groups	Protein Group Accessions	Modifications	ΔCn	Area	q-Value	PEP	XCorr	Charge	MH+ [Da]	ΔM [ppm]	RT [min]	# Missed Cleavages
	High	FTEQGLPDDLIKR	1	29	1	E5F117		0	0	0	0.03421	3.08151	3	1531.81	-1.21018	84.3555	1
	High	VVGmNHDPQLLNR	1	17	1	E5F117	M4(Oxidation)	0	37261434	0	0.005397	2.82832	3	1508.76	-1.48131	66.2996	0
	High	HSSDELYLGQR	1	32	1	E5F117		0	4.94146e+07	0	0.01372	2.69464	2	1304.62	-0.482322	69.215	0
	High	TVTLHDVPGR	1	20	1	E5F117		0	72007672	0	0.01266	2.6898	3	1094.6	0.315132	65.8032	0
	High	DTPEWTSDPK	1	23	1	E5F117		0	6.21212e+07	0	0.01855	2.06998	2	1175.52	1.42886	69.5655	0
	High	FTEQGLPDDLIK	1	29	1	E5F117		0	0	0.005	0.1539	2.34708	2	1375.71	1.99247	91.4787	0
A0A1D6CVZ8	Uncharacterized protein OS=Triticum aestivum PE=4 SV=1 - [A0A1D6CVZ8_WHEAT]	10.8876	12.93	4	1	2	2	6.05923e+07	263	28.3691	4.80518
	A4	Sequence	# PSMs	# Proteins	# Protein Groups	Protein Group Accessions	Modifications	ΔCn	Area	q-Value	PEP	XCorr	Charge	MH+ [Da]	ΔM [ppm]	RT [min]	# Missed Cleavages
	High	LAQLFDQAGVVEVAEVIYNR	1	4	1	A0A1D6CVZ8		0	1.02895e+07	0	0.000368	3.57889	3	2234.18	-1.30527	107.065	0
	High	VYVGNLPYDVDSER	1	8	2	A0A1D6CVZ8;M7ZVH4		0	1.10895e+08	0	0.0009839	3.16085	2	1625.78	-1.76761	87.425	0
A0A1D5S606	Uncharacterized protein OS=Triticum aestivum PE=4 SV=1 - [A0A1D5S606_WHEAT]	9.85919	18.98	11	4	4	4	5.9673e+07	216	22.8526	5.2749
	A4	Sequence	# PSMs	# Proteins	# Protein Groups	Protein Group Accessions	Modifications	ΔCn	Area	q-Value	PEP	XCorr	Charge	MH+ [Da]	ΔM [ppm]	RT [min]	# Missed Cleavages
	High	SAEEALADmIDWFNK	1	2	1	A0A1D5S606	M9(Oxidation)	0	0	0	0.0001155	3.61497	2	1755.79	1.08392	104.381	0
	High	YKSEDAAAVK	1	5	1	A0A1D5S606		0	7.88018e+06	0	0.002219	2.3345	2	1081.55	-0.719299	49.8354	1
	High	VVDSFGGIK	1	5	1	A0A1D5S606		0	1.02536e+08	0.001	0.04358	2.16972	2	921.506	2.33406	75.4841	0
	High	VVAELAK	1	9	1	A0A1D5S606		0	6.86033e+07	0.002	0.1318	1.74	2	729.45	-0.938515	60.6634	0
A0A1D6AK39	Phenylalanine ammonia-lyase OS=Triticum aestivum PE=3 SV=1 - [A0A1D6AK39_WHEAT]	4.42226	6	3	1	2	2	5.78165e+07	450	47.5939	7.37158
	A4	Sequence	# PSMs	# Proteins	# Protein Groups	Protein Group Accessions	Modifications	ΔCn	Area	q-Value	PEP	XCorr	Charge	MH+ [Da]	ΔM [ppm]	RT [min]	# Missed Cleavages
	High	VGQVAAVAQAK	1	4	2	A0A1D6AK39;Q9LD25		0	8.79077e+07	0	0.002576	2.78459	2	1041.6	-1.20186	60.3747	0
	High	DASGVSVELDEEARPR	1	3	1	A0A1D6AK39		0	2.77252e+07	0.008	0.1868	1.63767	2	1729.84	3.54072	75.781	0
W5DT83	Uncharacterized protein OS=Triticum aestivum PE=4 SV=1 - [W5DT83_WHEAT]	2.47564	4.62	14	2	2	2	5.76333e+07	368	41.4748	5.96045
	A4	Sequence	# PSMs	# Proteins	# Protein Groups	Protein Group Accessions	Modifications	ΔCn	Area	q-Value	PEP	XCorr	Charge	MH+ [Da]	ΔM [ppm]	RT [min]	# Missed Cleavages
	High	YVDAVLTIPK	1	11	1	W5DT83		0	5.76333e+07	0.001	0.09068	1.5197	2	1118.65	0.5869	89.2035	0
	High	IDPYFVK	1	8	1	W5DT83		0	0	0.009	0.2077	1.27142	2	881.476	-0.79471	80.2057	0
A0A1D5YW86	Uncharacterized protein OS=Triticum aestivum PE=3 SV=1 - [A0A1D5YW86_WHEAT]	26.2951	16.87	11	4	8	8	57600673	652	69.4918	5.12256
	A4	Sequence	# PSMs	# Proteins	# Protein Groups	Protein Group Accessions	Modifications	ΔCn	Area	q-Value	PEP	XCorr	Charge	MH+ [Da]	ΔM [ppm]	RT [min]	# Missed Cleavages
	High	KQDITITGASTLPKDEVER	1	8	1	A0A1D5YW86		0	6.09679e+06	0	2.247e-05	4.73514	3	2101.11	0.513019	73.1411	2
	High	NQADSVVYQTEK	1	8	1	A0A1D5YW86		0	8.14048e+07	0	0.0005025	3.90072	2	1381.66	-2.62872	65.2025	0
	High	QFAAEEISAQVLR	1	13	3	A0A1D5YW86;M7ZCX6;A0A1D5T371		0	1.05144e+07	0	0.0002705	3.67687	2	1461.78	5.10058	94.8382	0
	High	QAVVNPENTFFSVK	1	11	3	A0A1D5YW86;M7ZCX6;A0A1D5T371		0	4.86795e+06	0	0.003449	3.4832	2	1579.81	0.0734524	94.8367	0
	High	IINEPTAASLAYGFEK	1	13	3	A0A1D5YW86;M7ZCX6;A0A1D5T371		0	6.1972e+06	0	0.0007466	3.11763	2	1723.89	-0.434717	95.2117	0
	High	LSVSNLDEVILVGGSTR	1	10	1	A0A1D5YW86		0	3.56192e+06	0	0.00067	2.8754	2	1758.96	-0.166641	103.966	0
	High	TTPSVVAYTK	1	12	3	A0A1D5YW86;M7ZCX6;A0A1D5T371		0	8.08828e+07	0.001	0.04204	2.63697	2	1066.57	-3.55064	69.1512	0
	High	IPAVQETVR	1	10	1	A0A1D5YW86		0	0	0.001	0.07833	1.86916	2	1012.58	0.219919	67.8088	0
T1NHN7	Uncharacterized protein OS=Triticum urartu PE=4 SV=1 - [T1NHN7_TRIUA]	4.64452	7.85	6	2	2	2	5.75887e+07	242	26.5574	5.87158
	A4	Sequence	# PSMs	# Proteins	# Protein Groups	Protein Group Accessions	Modifications	ΔCn	Area	q-Value	PEP	XCorr	Charge	MH+ [Da]	ΔM [ppm]	RT [min]	# Missed Cleavages
	High	LAFYDYIGNNPAK	1	5	1	T1NHN7		0	1.06308e+07	0	0.003876	2.67258	2	1485.73	-4.89539	94.7489	0
	High	ADVPFR	1	6	1	T1NHN7		0	1.04547e+08	0.009	0.2144	1.97195	2	704.372	-0.39645	68.3603	0
A0A1D6S8R7	Uncharacterized protein OS=Triticum aestivum PE=3 SV=1 - [A0A1D6S8R7_WHEAT]	14.4764	7.46	16	3	4	4	5.75574e+07	617	67.8362	5.22412
	A4	Sequence	# PSMs	# Proteins	# Protein Groups	Protein Group Accessions	Modifications	ΔCn	Area	q-Value	PEP	XCorr	Charge	MH+ [Da]	ΔM [ppm]	RT [min]	# Missed Cleavages
	High	IINEPTAAAIAYGLDK	1	67	5	A0A1D5XLU8;A0A1D5XJK8;A0A1D6S8R7;A0A1D5S807;A0A1D5XSS6		0	110247514	0	0.004699	3.52549	2	1659.9	4.93925	95.5484	0
	High	EAEEFAEEDKKVK	1	9	1	A0A1D6S8R7		0	1.42782e+07	0	0.006675	3.08108	3	1551.75	-0.802129	58.4557	2
	High	NQAAVNPER	1	8	1	A0A1D6S8R7		0	0	0.001	0.06402	2.26951	2	998.501	-0.59113	50.7549	0
	High	LSQEEIDR	1	9	1	A0A1D6S8R7		0	48146429	0.001	0.09089	2.05191	2	989.49	0.178408	60.299	0
A0A1D5UBI2	Uncharacterized protein OS=Triticum aestivum PE=4 SV=1 - [A0A1D5UBI2_WHEAT]	11.5092	26.8	5	3	3	3	5.62115e+07	97	10.3854	5.45264
	A4	Sequence	# PSMs	# Proteins	# Protein Groups	Protein Group Accessions	Modifications	ΔCn	Area	q-Value	PEP	XCorr	Charge	MH+ [Da]	ΔM [ppm]	RT [min]	# Missed Cleavages
	High	VIAPVFAEYAK	1	5	1	A0A1D5UBI2		0	129825055	0	0.01811	2.41444	2	1207.67	-2.34516	93.5875	0
	High	VDTVVGGRKDDIHTK	1	4	1	A0A1D5UBI2		0	5.95663e+06	0.001	0.09436	2.72055	4	1639.88	0.267331	54.1587	2
	High	VDTVVGGR	1	4	1	A0A1D5UBI2		0	3.28527e+07	0.005	0.1663	2.4459	2	802.441	-1.25721	57.0727	0
A0A1D5TVU1	Glutamine synthetase OS=Triticum aestivum PE=3 SV=1 - [A0A1D5TVU1_WHEAT]	11.3739	6.62	11	2	2	2	5.44142e+07	423	46.0532	6.26514
	A4	Sequence	# PSMs	# Proteins	# Protein Groups	Protein Group Accessions	Modifications	ΔCn	Area	q-Value	PEP	XCorr	Charge	MH+ [Da]	ΔM [ppm]	RT [min]	# Missed Cleavages
	High	HDLHIAAYGEGNER	1	9	1	A0A1D5TVU1		0	1.37153e+07	0	0.0001945	4.4101	3	1581.74	0.894695	65.9017	0
	High	TISKPVEDPSELPK	1	11	1	A0A1D5TVU1		0	9.51131e+07	0	0.001397	3.07014	3	1539.83	0.456106	68.7495	0
Q9LD25	Phenylalanine ammonia lyase (Fragment) OS=Triticum aestivum GN=War7.2 PE=2 SV=1 - [Q9LD25_WHEAT]	4.62576	29.35	1	1	2	2	5.41439e+07	92	10.2965	11.6636
	A4	Sequence	# PSMs	# Proteins	# Protein Groups	Protein Group Accessions	Modifications	ΔCn	Area	q-Value	PEP	XCorr	Charge	MH+ [Da]	ΔM [ppm]	RT [min]	# Missed Cleavages
	High	VGQVAAVAQAK	1	4	2	A0A1D6AK39;Q9LD25		0	8.79077e+07	0	0.002576	2.78459	2	1041.6	-1.20186	60.3747	0
	High	DASGISVELDEEARPR	1	1	1	Q9LD25		0	2.038e+07	0	0.03239	1.84117	2	1743.85	0.837927	80.4999	0
A0A1D6AS14	Uncharacterized protein OS=Triticum aestivum PE=4 SV=1 - [A0A1D6AS14_WHEAT]	21.1819	25.78	5	7	7	7	5.40761e+07	287	31.8214	5.63037
	A4	Sequence	# PSMs	# Proteins	# Protein Groups	Protein Group Accessions	Modifications	ΔCn	Area	q-Value	PEP	XCorr	Charge	MH+ [Da]	ΔM [ppm]	RT [min]	# Missed Cleavages
	High	VSPWHDVPLR	1	4	1	A0A1D6AS14		0	46078108	0	0.03006	3.7347	3	1205.64	0.321576	79.9778	0
	High	DQGQPETLDYR	1	4	1	A0A1D6AS14		0	68243986	0	0.00333	2.93642	2	1321.6	-3.66057	69.5056	0
	High	VIEETNESWEK	1	4	1	A0A1D6AS14		0	3.8761e+07	0	0.002194	2.7906	2	1363.64	-1.19341	70.1333	0
	High	FGLGNKPTSK	1	4	1	A0A1D6AS14		0	1.2936e+07	0	0.003459	2.68592	2	1048.58	0.270576	60.195	0
	High	IVAISLDDPK	1	5	1	A0A1D6AS14		0	3.25207e+06	0	0.02853	2.10616	2	1070.61	-0.647476	81.966	0
	High	DYKIPDGKPANR	1	5	1	A0A1D6AS14		0	0	0.001	0.0457	3.32622	3	1373.72	-1.52778	61.863	1
	High	VFLVDGADRK	1	3	1	A0A1D6AS14		0	4.79061e+07	0.001	0.05575	1.99252	3	1119.61	-1.13988	70.8254	1
C3UZE4	Pathogenisis-related protein 1.1 OS=Triticum aestivum PE=2 SV=1 - [C3UZE4_WHEAT]	7.28535	15.24	12	1	2	2	5.31242e+07	164	17.6086	8.23584
	A4	Sequence	# PSMs	# Proteins	# Protein Groups	Protein Group Accessions	Modifications	ΔCn	Area	q-Value	PEP	XCorr	Charge	MH+ [Da]	ΔM [ppm]	RT [min]	# Missed Cleavages
	High	LQGFAQSYANQR	1	15	2	C3UZE4;M8AAN4		0	1.03516e+08	0	0.009919	2.69486	2	1382.69	3.45659	73.5371	0
	High	AAVGVSAVSWSTK	1	2	1	C3UZE4		0	2.73236e+06	0.001	0.05028	2.4919	2	1262.67	-2.21841	81.521	0
A0A1D5YWZ5	Uncharacterized protein OS=Triticum aestivum PE=4 SV=1 - [A0A1D5YWZ5_WHEAT]	7.41831	7.2	6	2	2	3	53060646	264	27.4473	9.0708
	A4	Sequence	# PSMs	# Proteins	# Protein Groups	Protein Group Accessions	Modifications	ΔCn	Area	q-Value	PEP	XCorr	Charge	MH+ [Da]	ΔM [ppm]	RT [min]	# Missed Cleavages
	High	TLLLYHAFPK	2	6	1	A0A1D5YWZ5		0	56142222	0	0.02855	2.67496	2	1202.7	2.0662	89.2626	0
	High	DSAFAALKK	1	6	1	A0A1D5YWZ5		0	49979070	0.001	0.08787	2.16192	2	950.532	1.55677	68.7196	1
M8AAN4	Pathogenesis-related protein 1 OS=Triticum urartu GN=TRIUR3_18461 PE=3 SV=1 - [M8AAN4_TRIUA]	7.6665	16.56	13	1	2	2	52657999	151	16.1746	7.6792
	A4	Sequence	# PSMs	# Proteins	# Protein Groups	Protein Group Accessions	Modifications	ΔCn	Area	q-Value	PEP	XCorr	Charge	MH+ [Da]	ΔM [ppm]	RT [min]	# Missed Cleavages
	High	LQGFAQSYANQR	1	15	2	C3UZE4;M8AAN4		0	1.03516e+08	0	0.009919	2.69486	2	1382.69	3.45659	73.5371	0
	High	ATVGVGAVSWSTK	1	3	1	M8AAN4		0	1.79994e+06	0.001	0.04247	2.87305	2	1262.67	-0.864942	83.7171	0
A0A1D5VJT5	Uncharacterized protein OS=Triticum aestivum PE=4 SV=1 - [A0A1D5VJT5_WHEAT]	19.2653	18.81	1	2	4	6	5.25215e+07	303	32.6043	5.52881
	A4	Sequence	# PSMs	# Proteins	# Protein Groups	Protein Group Accessions	Modifications	ΔCn	Area	q-Value	PEP	XCorr	Charge	MH+ [Da]	ΔM [ppm]	RT [min]	# Missed Cleavages
	High	QAALLEASLQGTR	1	1	1	A0A1D5VJT5		0	40222016	0	0.0009238	3.62865	2	1357.74	-1.1802	84.2432	0
	High	RFGGFVADADVGK	3	3	2	A0A1D5WTV3;A0A1D5VJT5		0	2.77852e+07	0	0.01063	3.24284	2	1338.68	-1.68618	78.2621	1
	High	IEcPAYDVVDSANGFEIRR	1	2	2	A0A1D5WTV3;A0A1D5VJT5	C3(Carbamidomethyl)	0	5.3817e+06	0	0.01561	3.19508	3	2211.05	0.646956	91.5946	1
	High	NQADPPPAEGLR	1	1	1	A0A1D5VJT5		0	89557173	0	0.006033	2.57008	2	1264.63	-1.55387	63.0889	0
A0A1D6BV92	Uncharacterized protein OS=Triticum aestivum PE=3 SV=1 - [A0A1D6BV92_WHEAT]	7.61627	4.55	5	3	3	3	5.18309e+07	549	59.2397	6.85889
	A4	Sequence	# PSMs	# Proteins	# Protein Groups	Protein Group Accessions	Modifications	ΔCn	Area	q-Value	PEP	XCorr	Charge	MH+ [Da]	ΔM [ppm]	RT [min]	# Missed Cleavages
	High	VAEGDAEDVDR	1	3	1	A0A1D6BV92		0	16281683	0	0.001287	2.87566	2	1175.52	-0.256727	56.6778	0
	High	VAEGDAEDVDRAVVAAR	1	3	1	A0A1D6BV92		0	56287229	0	0.01492	2.63806	3	1742.87	0.825642	73.8555	1
	High	TFPTVDPR	1	5	1	A0A1D6BV92		0	8.29237e+07	0.004	0.1451	1.26375	2	932.483	-0.940125	73.3999	0
A0A1D6S3F1	Uncharacterized protein OS=Triticum aestivum PE=4 SV=1 - [A0A1D6S3F1_WHEAT]	17.6506	14.78	4	6	6	7	5.10328e+07	487	53.3908	6.48096
	A4	Sequence	# PSMs	# Proteins	# Protein Groups	Protein Group Accessions	Modifications	ΔCn	Area	q-Value	PEP	XCorr	Charge	MH+ [Da]	ΔM [ppm]	RT [min]	# Missed Cleavages
	High	QLQSSSIIFSDAGPDVR	1	3	1	A0A1D6S3F1		0	1.51286e+07	0	1.793e-05	4.47974	2	1819.92	1.85244	91.1789	0
	High	IQEHVALGQR	2	3	1	A0A1D6S3F1		0	7.21387e+07	0	0.007388	3.62183	3	1150.63	-2.11805	61.2618	0
	High	TLSQLLDIYYTSVGR	1	2	1	A0A1D6S3F1		0	7.32126e+06	0	0.0006198	2.98531	2	1728.91	-1.43971	106.916	0
	High	EFAAAAHAR	1	1	1	A0A1D6S3F1		0	1.59598e+07	0	0.02065	1.99893	2	943.471	-3.51185	54.145	0
	High	ASPWHGGAGDVVR	1	1	1	A0A1D6S3F1		0	8099717	0.001	0.0396	1.85649	2	1308.64	-0.540211	67.7914	0
	High	LAGPVVGR	1	1	1	A0A1D6S3F1		0	6.49999e+07	0.001	0.06211	1.57818	2	768.472	-0.473227	63.9927	0
A0A1D5TVT4	Uncharacterized protein OS=Triticum aestivum PE=4 SV=1 - [A0A1D5TVT4_WHEAT]	8.75602	16.36	6	2	2	2	5.01099e+07	214	23.24	5.50342
	A4	Sequence	# PSMs	# Proteins	# Protein Groups	Protein Group Accessions	Modifications	ΔCn	Area	q-Value	PEP	XCorr	Charge	MH+ [Da]	ΔM [ppm]	RT [min]	# Missed Cleavages
	High	AVIPAPAPAAEEEKPPADDSK	1	1	1	A0A1D5TVT4		0	6.52599e+07	0	0.001343	3.4743	3	2103.06	-1.04017	70.6944	0
	High	VADEPVAEKPTDEK	1	6	1	A0A1D5TVT4		0	3.496e+07	0	0.001224	3.40711	3	1527.76	1.58232	55.9782	0
A0A1D6A0H6	Uncharacterized protein OS=Triticum aestivum PE=4 SV=1 - [A0A1D6A0H6_WHEAT]	25.6594	14.78	28	7	7	7	4.98234e+07	717	79.0395	5.84619
	A4	Sequence	# PSMs	# Proteins	# Protein Groups	Protein Group Accessions	Modifications	ΔCn	Area	q-Value	PEP	XCorr	Charge	MH+ [Da]	ΔM [ppm]	RT [min]	# Missed Cleavages
	High	ALAGQKDEAYFAANAAALASR	1	8	1	A0A1D6A0H6		0	1.55993e+07	0	0.0002806	4.72015	3	2109.08	4.00859	91.0136	1
	High	ALGVDTVPVLVGPVSYLLLSK	1	25	1	A0A1D6A0H6		0	5.62873e+06	0	0.001793	4.45835	2	2140.26	-0.288128	107.656	0
	High	TLTSLSSVTAYGFDLER	1	18	1	A0A1D6A0H6		0	0	0	3.941e-06	3.81387	2	1859.94	-1.3541	103.949	0
	High	AAGASWIQFDEPTLVK	1	27	1	A0A1D6A0H6		0	0	0	0.001445	3.22237	2	1732.9	5.21232	101.659	0
	High	VVEVNALAK	1	17	1	A0A1D6A0H6		0	9.77508e+07	0	0.02909	1.83989	2	942.559	-2.95119	70.661	0
	High	IPSKEEIADR	1	15	1	A0A1D6A0H6		0	3.61202e+07	0.001	0.04607	2.3749	3	1157.61	-1.46573	58.9464	1
	High	GNATVPAmEmTK	1	25	1	A0A1D6A0H6	M8(Oxidation); M10(Oxidation)	0	4.18686e+06	0.003	0.1356	1.99705	2	1281.58	2.12451	53.2997	0
M7Z1M4	Triosephosphate isomerase, chloroplastic OS=Triticum urartu GN=TRIUR3_08309 PE=3 SV=1 - [M7Z1M4_TRIUA]	16.3246	19.86	2	1	4	4	4.88746e+07	277	29.5591	5.73193
	A4	Sequence	# PSMs	# Proteins	# Protein Groups	Protein Group Accessions	Modifications	ΔCn	Area	q-Value	PEP	XCorr	Charge	MH+ [Da]	ΔM [ppm]	RT [min]	# Missed Cleavages
	High	HVIGEDDEFIGKK	1	2	1	M7Z1M4		0	40759404	0	0.0005682	4.26636	3	1486.75	-1.13906	68.5165	1
	High	VASPEQAQEVHAAVR	1	7	2	M7Z1M4;A0A1D5Z0B6		0	80699087	0	4.031e-05	4.15218	3	1591.82	-1.15756	63.3906	0
	High	IIYGGSVNAANcAELAK	1	7	2	M7Z1M4;A0A1D5Z0B6	C12(Carbamidomethyl)	0	1.37029e+07	0	0.00018	3.64046	2	1750.88	-1.74598	78.9477	0
	High	AAYALSQNLK	1	7	2	M7Z1M4;A0A1D5Z0B6		0	2.51654e+07	0.001	0.05511	2.27892	2	1078.59	-1.06427	73.0221	0
F1DPS1	Early salt-stress induced 2-2 OS=Triticum aestivum GN=Esi2 PE=2 SV=1 - [F1DPS1_WHEAT]	19.4166	8.72	3	2	2	2	4.88179e+07	321	31.8244	5.13525
	A4	Sequence	# PSMs	# Proteins	# Protein Groups	Protein Group Accessions	Modifications	ΔCn	Area	q-Value	PEP	XCorr	Charge	MH+ [Da]	ΔM [ppm]	RT [min]	# Missed Cleavages
	High	SGPFFFISGNEAScK	1	3	1	F1DPS1	C14(Carbamidomethyl)	0	2.73651e+07	0	0.001209	3.86199	2	1647.75	0.367188	100.435	0
	High	FIIGDQLLFVYPK	1	3	1	F1DPS1		0	7.02706e+07	0	0.0002405	3.65334	2	1552.88	0.738202	106.751	0
A0A1D5ZG19	Uncharacterized protein OS=Triticum aestivum PE=4 SV=1 - [A0A1D5ZG19_WHEAT]	18.2196	29.66	5	6	6	6	4.82653e+07	263	27.9552	5.8208
	A4	Sequence	# PSMs	# Proteins	# Protein Groups	Protein Group Accessions	Modifications	ΔCn	Area	q-Value	PEP	XCorr	Charge	MH+ [Da]	ΔM [ppm]	RT [min]	# Missed Cleavages
	High	GIGHAIVEELVGLGAR	1	4	1	A0A1D5ZG19		0	1.49109e+07	0	0.02078	4.47963	3	1590.9	-0.36849	104.509	0
	High	VNSVAPGGINTELQK	1	2	1	A0A1D5ZG19		0	92095131	0	0.000105	3.54374	2	1526.82	-0.520941	74.7601	0
	High	SLAAEWAQDKIR	1	5	1	A0A1D5ZG19		0	2.35179e+07	0	0.0008203	3.23461	2	1387.73	-0.406344	81.1958	1
	High	SVDPEIVENTLSR	1	2	1	A0A1D5ZG19		0	2.91828e+07	0	0.001042	2.58728	2	1458.75	1.78924	88.1601	0
	High	LIETATQTFDGKLDILVNNVGR	1	2	1	A0A1D5ZG19		0	0	0	0.03835	2.2376	3	2417.3	-1.42195	102.689	1
	High	LIETATQTFDGK	1	2	1	A0A1D5ZG19		0	7.07427e+06	0	0.01296	2.13676	2	1323.67	-4.70822	75.2311	0
A0A1D5TNS1	Uncharacterized protein OS=Triticum aestivum PE=4 SV=1 - [A0A1D5TNS1_WHEAT]	13.4845	14.76	3	4	4	4	4.80949e+07	271	27.5447	7.62061
	A4	Sequence	# PSMs	# Proteins	# Protein Groups	Protein Group Accessions	Modifications	ΔCn	Area	q-Value	PEP	XCorr	Charge	MH+ [Da]	ΔM [ppm]	RT [min]	# Missed Cleavages
	High	SPAAEALGPTHLLHSR	1	1	1	A0A1D5TNS1		0	7.79405e+06	0	8.347e-05	5.25692	3	1656.88	-1.26111	75.2021	0
	High	VKEGVEVGQLVEK	1	1	1	A0A1D5TNS1		0	0	0	0.006187	3.30506	2	1413.79	-0.434468	72.3472	1
	High	VSFGENFSPAR	1	3	1	A0A1D5TNS1		0	88395657	0	0.0139	2.61267	2	1210.58	-1.24365	81.5182	0
	High	EGVEVGQLVEK	1	1	1	A0A1D5TNS1		0	0	0	0.02168	2.30989	2	1186.63	0.56157	78.5261	0
A0A1D5SA14	Uncharacterized protein OS=Triticum aestivum PE=4 SV=1 - [A0A1D5SA14_WHEAT]	7.94765	10.19	3	2	2	2	4.79498e+07	265	27.0348	6.18896
	A4	Sequence	# PSMs	# Proteins	# Protein Groups	Protein Group Accessions	Modifications	ΔCn	Area	q-Value	PEP	XCorr	Charge	MH+ [Da]	ΔM [ppm]	RT [min]	# Missed Cleavages
	High	VSTQASGHSGPYTYK	1	3	1	A0A1D5SA14		0	4.07124e+07	0	0.003174	3.04335	3	1582.75	0.518148	58.7131	0
	High	GNNmLLGSVVSK	1	2	1	A0A1D5SA14	M4(Oxidation)	0	5.51872e+07	0	0.00469	2.95317	2	1234.64	-1.00702	78.1041	0
A0A1D5U5C8	Uncharacterized protein OS=Triticum aestivum PE=3 SV=1 - [A0A1D5U5C8_WHEAT]	8.40502	5.18	4	2	2	2	4.71678e+07	425	45.5873	7.81104
	A4	Sequence	# PSMs	# Proteins	# Protein Groups	Protein Group Accessions	Modifications	ΔCn	Area	q-Value	PEP	XCorr	Charge	MH+ [Da]	ΔM [ppm]	RT [min]	# Missed Cleavages
	High	GGVIMDVVNAEQAR	1	1	1	A0A1D5U5C8		0	2.27475e+07	0	0.003561	4.05369	2	1458.73	-2.95989	90.9357	0
	High	VGLAQmLR	1	4	1	A0A1D5U5C8	M6(Oxidation)	0	7.15881e+07	0.001	0.1185	2.2653	2	903.508	-0.162024	70.9398	0
A0A077RYD0	Uncharacterized protein OS=Triticum aestivum GN=TRAES_3BF093600150CFD_c1 PE=4 SV=1 - [A0A077RYD0_WHEAT]	16.7483	10.35	4	1	4	5	4.70711e+07	483	52.8741	6.21436
	A4	Sequence	# PSMs	# Proteins	# Protein Groups	Protein Group Accessions	Modifications	ΔCn	Area	q-Value	PEP	XCorr	Charge	MH+ [Da]	ΔM [ppm]	RT [min]	# Missed Cleavages
	High	DAESVAAAGcSGHGR	2	2	1	A0A077RYD0	C10(Carbamidomethyl)	0	98451743	0	0.003439	4.58852	3	1444.62	-1.30841	55.46	0
	High	cEREEDSDcSDVLLK	1	6	2	A0A077RYD0;M8AC41	C1(Carbamidomethyl); C9(Carbamidomethyl)	0	1.42044e+07	0	0.0009549	2.77034	3	1854.79	1.12407	69.7639	1
	High	FGWALIRDEK	1	6	2	A0A077RYD0;M8AC41		0	0	0	0.03304	2.70147	2	1234.66	-1.93262	90.5249	1
	High	SGVWNDASSR	1	6	2	A0A077RYD0;M8AC41		0	2.85571e+07	0.001	0.09841	2.14713	2	1078.49	-3.62453	66.3268	0
A0A1D5SJ66	Uncharacterized protein OS=Triticum aestivum PE=3 SV=1 - [A0A1D5SJ66_WHEAT]	15.5072	15.43	6	6	6	6	4.69811e+07	460	48.3731	7.1958
	A4	Sequence	# PSMs	# Proteins	# Protein Groups	Protein Group Accessions	Modifications	ΔCn	Area	q-Value	PEP	XCorr	Charge	MH+ [Da]	ΔM [ppm]	RT [min]	# Missed Cleavages
	High	IAAVFVEPVQGEGGIHSATK	1	3	1	A0A1D5SJ66		0	1.06238e+07	0	0.0001977	4.43824	3	2010.06	-2.20936	82.9524	0
	High	AFFANSGTEANEAAIK	1	6	1	A0A1D5SJ66		0	75668614	0	0.0004467	4.43521	2	1640.79	-0.675545	80.8009	0
	High	LVEASFADR	1	5	1	A0A1D5SJ66		0	25192580	0	0.01969	2.75188	2	1007.52	1.79883	72.3225	0
	High	TIGSLALTSK	1	6	1	A0A1D5SJ66		0	0	0.002	0.1198	2.05815	2	990.581	-2.25543	77.1993	0
	High	LYDIDGR	1	5	1	A0A1D5SJ66		0	1.78495e+07	0.006	0.1788	1.43104	2	851.423	-3.82695	71.4201	0
	High	AQVVFVAGR	1	5	1	A0A1D5SJ66		0	4.0082e+07	0.008	0.1927	1.82372	2	946.545	-1.75021	74.1484	0
A0A1D6D890	Carbonic anhydrase OS=Triticum aestivum PE=3 SV=1 - [A0A1D6D890_WHEAT]	7.4718	12.63	17	2	2	2	4.65816e+07	198	21.279	9.0708
	A4	Sequence	# PSMs	# Proteins	# Protein Groups	Protein Group Accessions	Modifications	ΔCn	Area	q-Value	PEP	XCorr	Charge	MH+ [Da]	ΔM [ppm]	RT [min]	# Missed Cleavages
	High	VcPSVTLGLEPGEAFTIR	1	11	1	A0A1D6D890	C2(Carbamidomethyl)	0	0	0	0.001397	4.04634	2	1946.01	3.14738	103.48	0
	High	LKTGFEK	1	15	1	A0A1D6D890		0	4.65816e+07	0.006	0.1775	1.43377	2	822.472	-0.505895	56.1416	1
A0A1D5ZRX3	Uncharacterized protein OS=Triticum aestivum PE=4 SV=1 - [A0A1D5ZRX3_WHEAT]	8.0361	12.6	6	2	2	2	4.62667e+07	254	27.3531	6.39209
	A4	Sequence	# PSMs	# Proteins	# Protein Groups	Protein Group Accessions	Modifications	ΔCn	Area	q-Value	PEP	XCorr	Charge	MH+ [Da]	ΔM [ppm]	RT [min]	# Missed Cleavages
	High	IGGADDVYVADIR	1	6	1	A0A1D5ZRX3		0	4.62667e+07	0	3.789e-05	4.16242	2	1363.68	-0.404286	84.4752	0
	High	AFDLASKPEGEGTPTKDFK	1	6	1	A0A1D5ZRX3		0	0	0	0.002135	3.87368	3	2038.01	-2.13604	73.3557	1
Q9XEN6	Chitinase IV OS=Triticum aestivum GN=Cht4 PE=2 SV=1 - [Q9XEN6_WHEAT]	12.4876	22.43	6	4	4	4	4.57849e+07	272	29.0071	4.86865
	A4	Sequence	# PSMs	# Proteins	# Protein Groups	Protein Group Accessions	Modifications	ΔCn	Area	q-Value	PEP	XCorr	Charge	MH+ [Da]	ΔM [ppm]	RT [min]	# Missed Cleavages
	High	KINGDVEcDGKRPDLVSAR	1	3	1	Q9XEN6	C8(Carbamidomethyl)	0	3.14055e+07	0	0.0006037	4.83684	4	2129.08	-0.0433838	63.4615	2
	High	YGYcGTDDRYcGQDcR	1	1	1	Q9XEN6	C4(Carbamidomethyl); C11(Carbamidomethyl); C15(Carbamidomethyl)	0	1.02392e+08	0	0.0008779	3.29131	3	2045.76	1.33762	64.2894	1
	High	QFFLDGAQANPDFGK	1	6	1	Q9XEN6		0	3.5573e+06	0	0.0009218	2.65005	2	1654.78	-2.37446	94.3061	0
	High	SQAADEGcPGK	1	1	1	Q9XEN6	C8(Carbamidomethyl)	0	0	0.001	0.04468	1.70936	2	1119.47	-2.19601	46.0246	0
A0A1D5X9C8	Adenylosuccinate synthetase, chloroplastic OS=Triticum aestivum GN=PURA PE=3 SV=1 - [A0A1D5X9C8_WHEAT]	10.5503	10.77	7	2	5	5	4.47075e+07	483	52.3192	7.66455
	A4	Sequence	# PSMs	# Proteins	# Protein Groups	Protein Group Accessions	Modifications	ΔCn	Area	q-Value	PEP	XCorr	Charge	MH+ [Da]	ΔM [ppm]	RT [min]	# Missed Cleavages
	High	ASGmEFGTTTGRPR	1	8	2	A0A1D5X9C8;W5ESR1	M4(Oxidation)	0	1.06274e+08	0	0.03371	2.6897	3	1483.69	-1.2276	58.3719	0
	High	VGSGPFPTELLGK	1	8	2	A0A1D5X9C8;W5ESR1		0	8.34708e+06	0	0.0005781	2.40763	2	1301.71	2.30383	95.949	0
	High	LDVLTGLK	1	7	1	A0A1D5X9C8		0	1.3622e+07	0.001	0.119	1.75089	2	858.529	-0.513631	88.2907	0
	High	FKGFEYSSK	1	8	2	A0A1D5X9C8;W5ESR1		0	1.42264e+07	0.001	0.05422	1.26143	2	1092.53	-1.91129	69.5788	1
	High	HmDTFGAK	1	7	1	A0A1D5X9C8	M2(Oxidation)	0	0	0.009	0.2112	1.54679	2	922.406	-2.75338	50.0129	0
A0A1D5WSR2	Uncharacterized protein OS=Triticum aestivum PE=4 SV=1 - [A0A1D5WSR2_WHEAT]	6.5056	12.63	3	2	2	2	4.40978e+07	198	20.6605	7.23975
	A4	Sequence	# PSMs	# Proteins	# Protein Groups	Protein Group Accessions	Modifications	ΔCn	Area	q-Value	PEP	XCorr	Charge	MH+ [Da]	ΔM [ppm]	RT [min]	# Missed Cleavages
	High	IADGVNTTTGNATK	1	3	1	A0A1D5WSR2		0	8.12886e+07	0	0.0001072	4.08448	2	1362.68	-0.932951	57.848	0
	High	GGGPYGQQVTR	1	3	1	A0A1D5WSR2		0	6.90703e+06	0	0.02141	2.42111	2	1119.55	-3.76664	58.3903	0
Q1W681	Vacuolar proton-ATPase subunit A OS=Triticum aestivum PE=2 SV=1 - [Q1W681_WHEAT]	15.5131	8.7	11	5	5	6	4.40347e+07	621	68.4115	5.37646
	A4	Sequence	# PSMs	# Proteins	# Protein Groups	Protein Group Accessions	Modifications	ΔCn	Area	q-Value	PEP	XCorr	Charge	MH+ [Da]	ΔM [ppm]	RT [min]	# Missed Cleavages
	High	LAADTPLLTGQR	1	11	1	Q1W681		0	1.90257e+07	0	0.003538	3.20243	2	1255.7	-0.33484	79.8693	0
	High	TTLVANTSNMPVAAR	1	11	1	Q1W681		0	3.27365e+06	0	0.01079	2.19148	2	1545.8	-1.00316	76.3454	0
	High	SGDVYIPR	1	11	1	Q1W681		0	64960226	0	0.03903	2.18071	2	906.468	-0.255165	70.8766	0
	High	VGHDSLIGEIIR	2	11	1	Q1W681		0	2.78583e+07	0.001	0.05536	2.52457	2	1308.72	-1.7668	91.5357	0
	High	NLEDEAR	1	5	1	Q1W681		0	39285733	0.009	0.2114	1.36731	2	846.394	-1.34776	56.86	0
T1MKQ3	Proteasome subunit beta type OS=Triticum urartu PE=3 SV=1 - [T1MKQ3_TRIUA]	4.5429	12.56	3	2	2	2	4.37018e+07	207	22.6955	6.75635
	A4	Sequence	# PSMs	# Proteins	# Protein Groups	Protein Group Accessions	Modifications	ΔCn	Area	q-Value	PEP	XCorr	Charge	MH+ [Da]	ΔM [ppm]	RT [min]	# Missed Cleavages
	High	SPSPLLVPAR	1	3	1	T1MKQ3		0	4.37018e+07	0.001	0.05055	2.65707	2	1036.61	-0.445439	78.4899	0
	High	DAVTPLSESEAVDLVK	1	3	1	T1MKQ3		0	0	0.006	0.1767	1.88582	2	1672.86	-1.02161	95.0194	0
A0A1D6DEU2	Uncharacterized protein OS=Triticum aestivum PE=3 SV=1 - [A0A1D6DEU2_WHEAT]	11.8666	11.59	11	4	4	4	4.34384e+07	276	28.7382	6.56592
	A4	Sequence	# PSMs	# Proteins	# Protein Groups	Protein Group Accessions	Modifications	ΔCn	Area	q-Value	PEP	XCorr	Charge	MH+ [Da]	ΔM [ppm]	RT [min]	# Missed Cleavages
	High	AATALTQDDLKR	1	3	1	A0A1D6DEU2		0	6.33636e+07	0	0.002076	3.88916	2	1302.7	1.08468	63.8712	1
	High	AATALTQDDLK	1	3	1	A0A1D6DEU2		0	2.35132e+07	0	0.01297	2.69528	2	1146.6	-0.111735	68.6985	0
	High	LSGIVGVPTSK	1	8	1	A0A1D6DEU2		0	0	0.001	0.07643	2.93089	2	1057.62	-2.14528	76.7919	0
	High	FVVVVDETK	1	11	1	A0A1D6DEU2		0	0	0.001	0.08273	2.35128	2	1035.57	-0.659122	78.7183	0
Q9ZTU7	Blue copper-binding protein homolog OS=Triticum aestivum GN=S85 PE=2 SV=1 - [Q9ZTU7_WHEAT]	12.9169	30.68	2	3	4	4	4.33869e+07	176	17.4075	5.8335
	A4	Sequence	# PSMs	# Proteins	# Protein Groups	Protein Group Accessions	Modifications	ΔCn	Area	q-Value	PEP	XCorr	Charge	MH+ [Da]	ΔM [ppm]	RT [min]	# Missed Cleavages
	High	AGYDScSIDGAINTFK	1	2	1	Q9ZTU7	C6(Carbamidomethyl)	0	1.47393e+07	0	0.0003405	4.18421	2	1718.77	1.34666	91.5163	0
	High	YSSAAHDVVEVSK	1	2	1	Q9ZTU7		0	47717364	0	0.003198	3.12282	3	1391.68	0.327575	62.9316	0
	High	SGNDVIPLSATGTR	1	2	1	Q9ZTU7		0	67704176	0	0.003259	2.96541	2	1387.72	0.122313	78.3609	0
	High	KFNVGDEIVFK	1	3	2	Q9ZTU7;A0A1D5XZR8		0	0	0	0.004275	2.64446	2	1295.69	-5.25337	87.4437	1
A0A1D6RRI4	Uncharacterized protein OS=Triticum aestivum PE=3 SV=1 - [A0A1D6RRI4_WHEAT]	15.1001	23.43	4	3	4	5	4.31097e+07	175	18.7748	7.45947
	A4	Sequence	# PSMs	# Proteins	# Protein Groups	Protein Group Accessions	Modifications	ΔCn	Area	q-Value	PEP	XCorr	Charge	MH+ [Da]	ΔM [ppm]	RT [min]	# Missed Cleavages
	High	ccDQAVcTR	1	9	2	A0A1D6RRI4;A0A077RU67	C1(Carbamidomethyl); C2(Carbamidomethyl); C7(Carbamidomethyl)	0	5.17782e+07	0	0.01013	3.35153	2	1169.45	-2.1225	51.1146	0
	High	SNPPTcQcmDEVDKcAPTcK	2	3	1	A0A1D6RRI4	C6(Carbamidomethyl); C8(Carbamidomethyl); M9(Oxidation); C15(Carbamidomethyl); C19(Carbamidomethyl)	0	4.19626e+07	0	0.002138	3.10621	3	2413.95	-0.40913	60.5071	1
	High	AcGPSVGDPSR	1	5	1	A0A1D6RRI4	C2(Carbamidomethyl)	0	17583520	0.001	0.1012	1.96016	2	1102.49	-1.41108	56.9096	0
	High	AcGPSVGDPSRR	1	5	1	A0A1D6RRI4	C2(Carbamidomethyl)	0	35588307	0.009	0.2144	2.69336	3	1258.59	-2.13179	54.1484	1
A0A077RFH6	Uncharacterized protein OS=Triticum aestivum GN=TRAES_3BF096400010CFD_c1 PE=4 SV=1 - [A0A077RFH6_WHEAT]	10.9456	19.55	3	2	2	2	4.29803e+07	133	13.4106	8.48486
	A4	Sequence	# PSMs	# Proteins	# Protein Groups	Protein Group Accessions	Modifications	ΔCn	Area	q-Value	PEP	XCorr	Charge	MH+ [Da]	ΔM [ppm]	RT [min]	# Missed Cleavages
	High	GASYYNcQPGAEANPYSR	1	2	1	A0A077RFH6	C7(Carbamidomethyl)	0	43297900	0	2.216e-06	5.10741	2	2004.85	0.302525	72.4825	0
	High	DNVPcSQR	1	3	1	A0A077RFH6	C5(Carbamidomethyl)	0	4.26628e+07	0.001	0.05211	1.87683	2	975.429	-2.10008	49.4449	0
A0A1D5SAJ4	Uncharacterized protein OS=Triticum aestivum PE=4 SV=1 - [A0A1D5SAJ4_WHEAT]	7.70778	20.61	7	1	3	3	42901447	165	16.809	6.94678
	A4	Sequence	# PSMs	# Proteins	# Protein Groups	Protein Group Accessions	Modifications	ΔCn	Area	q-Value	PEP	XCorr	Charge	MH+ [Da]	ΔM [ppm]	RT [min]	# Missed Cleavages
	High	VLELGDAIAGLTLEEAR	1	7	2	A0A1D5WKK4;A0A1D5SAJ4		0	7.40571e+07	0	0.0001716	3.37173	3	1769.96	-0.626723	106.335	0
	High	GLVDHLQER	1	4	1	A0A1D5SAJ4		0	1.37453e+07	0.001	0.04099	2.65526	2	1066.56	-1.27665	68.2714	0
	High	ALTNLALK	1	9	2	A0A1D5WKK4;A0A1D5SAJ4		0	4.09019e+07	0.001	0.07037	1.68079	2	843.529	-0.696907	77.8991	0
M7ZYF8	Leucine aminopeptidase 2, chloroplastic OS=Triticum urartu GN=TRIUR3_00944 PE=3 SV=1 - [M7ZYF8_TRIUA]	7.40517	8.26	4	4	4	4	4.28727e+07	533	55.4045	5.79541
	A4	Sequence	# PSMs	# Proteins	# Protein Groups	Protein Group Accessions	Modifications	ΔCn	Area	q-Value	PEP	XCorr	Charge	MH+ [Da]	ΔM [ppm]	RT [min]	# Missed Cleavages
	High	TIEVNNTDAEGR	1	3	1	M7ZYF8		0	39752990	0	0.0005592	3.47548	2	1318.62	-0.517993	61.0546	0
	High	GIGESVASVAK	1	4	1	M7ZYF8		0	56548442	0	0.02328	1.53677	2	1017.56	-1.39785	70.5768	0
	High	AGQSVVLR	1	4	1	M7ZYF8		0	3.23167e+07	0.001	0.04984	2.03819	2	829.487	-2.8082	61.9871	0
	High	YVNDLSSGVIFGK	1	4	1	M7ZYF8		0	0	0.001	0.08549	1.8915	2	1398.73	0.229401	92.7766	0
B9VGW3	Cysteine proteinase inhibitor (Fragment) OS=Triticum aestivum PE=2 SV=1 - [B9VGW3_WHEAT]	8.49213	20.59	6	2	2	3	4.16939e+07	102	11.3339	5.52881
	A4	Sequence	# PSMs	# Proteins	# Protein Groups	Protein Group Accessions	Modifications	ΔCn	Area	q-Value	PEP	XCorr	Charge	MH+ [Da]	ΔM [ppm]	RT [min]	# Missed Cleavages
	High	ANALLEFENVVK	1	5	1	B9VGW3		0	5.6201e+07	0	0.03023	3.3216	2	1346.73	-1.192	103.308	0
	High	FAVSEHNNK	2	6	1	B9VGW3		0	2.71868e+07	0	0.0314	3.13134	3	1045.5	-1.37488	52.6978	0
W5D5R6	Cold induced protein OS=Triticum aestivum GN=TRAES_3BF087500010CFD_c1 PE=2 SV=1 - [W5D5R6_WHEAT]	19.48	39.24	10	2	5	6	4.04747e+07	158	16.1889	4.98291
	A4	Sequence	# PSMs	# Proteins	# Protein Groups	Protein Group Accessions	Modifications	ΔCn	Area	q-Value	PEP	XCorr	Charge	MH+ [Da]	ΔM [ppm]	RT [min]	# Missed Cleavages
	High	VAAASADILDSAAK	1	2	1	W5D5R6		0	6.61565e+07	0	0.007346	4.04494	2	1302.69	0.139592	78.1721	0
	High	TDAPAAADAPKPDAPK	1	5	2	W5D5R6;A0A1D6RRU7		0	1.54231e+07	0	0.001564	3.69671	3	1535.77	-1.74644	58.9053	0
	High	SGEDEKESGGGGGFmK	1	1	1	W5D5R6	M15(Oxidation)	0	9548126	0	0.001853	3.57696	3	1587.66	-0.0588888	51.4888	1
	High	SVEGIDKEK	2	4	2	W5D5R6;A0A1D6RRU7		0	2.91385e+07	0	0.009745	2.19619	3	1004.52	-1.28417	51.1923	1
	High	LVAEAAK	1	14	2	W5D5R6;A0A1D6RRU7		0	2.6129e+07	0.003	0.1406	1.75326	2	701.418	-1.60087	50.5776	0
P08823	RuBisCO large subunit-binding protein subunit alpha, chloroplastic (Fragment) OS=Triticum aestivum PE=1 SV=1 - [RUBA_WHEAT]	16.9829	11.79	8	4	6	6	4.03835e+07	543	57.4854	4.90674
	A4	Sequence	# PSMs	# Proteins	# Protein Groups	Protein Group Accessions	Modifications	ΔCn	Area	q-Value	PEP	XCorr	Charge	MH+ [Da]	ΔM [ppm]	RT [min]	# Missed Cleavages
	High	VGATTETELEDR	1	7	1	P08823		0	5.72977e+07	0	0.005661	3.82702	2	1320.63	2.88354	65.9672	0
	High	AIELANPmENAGAALIR	1	7	1	P08823	M8(Oxidation)	0	0	0	0.009599	2.54474	2	1769.92	-2.20697	90.2369	0
	High	NVVLDEYGNPK	1	7	1	P08823		0	17799068	0	0.005754	2.14976	2	1247.63	1.91132	74.518	0
	High	LSGGVAVIK	1	25	3	P08823;M8AQR1;W4ZP89		0	3.3571e+07	0	0.03296	2.06707	2	843.528	-1.86647	69.8599	0
	High	LGADIIQK	1	12	2	P08823;M8AQR1		0	30281574	0.001	0.08133	2.2993	2	857.51	0.42769	70.7938	0
	High	EIAFDQK	1	7	1	P08823		0	5.21417e+06	0.009	0.2048	1.29378	2	850.431	0.690952	67.5438	0
A0A1D5Z0B6	Uncharacterized protein OS=Triticum aestivum PE=3 SV=1 - [A0A1D5Z0B6_WHEAT]	21.7507	19.73	5	1	4	5	3.98558e+07	294	31.4961	7.7085
	A4	Sequence	# PSMs	# Proteins	# Protein Groups	Protein Group Accessions	Modifications	ΔCn	Area	q-Value	PEP	XCorr	Charge	MH+ [Da]	ΔM [ppm]	RT [min]	# Missed Cleavages
	High	VASPEQAQEVHAAVR	1	7	2	M7Z1M4;A0A1D5Z0B6		0	80699087	0	4.031e-05	4.15218	3	1591.82	-1.15756	63.3906	0
	High	IIYGGSVNAANcAELAK	1	7	2	M7Z1M4;A0A1D5Z0B6	C12(Carbamidomethyl)	0	1.37029e+07	0	0.00018	3.64046	2	1750.88	-1.74598	78.9477	0
	High	NVVIAYEPVWAIGTGK	2	5	1	A0A1D5Z0B6		0	0	0	0.00162	3.38433	2	1716.93	-1.04135	104.216	0
	High	AAYALSQNLK	1	7	2	M7Z1M4;A0A1D5Z0B6		0	2.51654e+07	0.001	0.05511	2.27892	2	1078.59	-1.06427	73.0221	0
A0A1D6S8I8	Uncharacterized protein OS=Triticum aestivum PE=4 SV=1 - [A0A1D6S8I8_WHEAT]	5.84783	25.58	3	2	2	2	3.97229e+07	129	14.1775	10.4624
	A4	Sequence	# PSMs	# Proteins	# Protein Groups	Protein Group Accessions	Modifications	ΔCn	Area	q-Value	PEP	XCorr	Charge	MH+ [Da]	ΔM [ppm]	RT [min]	# Missed Cleavages
	High	VFVVPVGNNVTGDFNDKR	1	2	1	A0A1D6S8I8		0	3.97229e+07	0	9.301e-05	3.7168	3	1977.02	2.25557	89.2794	1
	High	SSWPELLGAPSEVAK	1	3	1	A0A1D6S8I8		0	0	0.009	0.2106	2.13103	2	1570.8	-4.2133	98.5519	0
A0A0A7MA13	Catalase (Fragment) OS=Triticum aestivum PE=2 SV=1 - [A0A0A7MA13_WHEAT]	9.69522	3.88	24	2	2	4	3.9406e+07	490	56.5401	7.02002
	A4	Sequence	# PSMs	# Proteins	# Protein Groups	Protein Group Accessions	Modifications	ΔCn	Area	q-Value	PEP	XCorr	Charge	MH+ [Da]	ΔM [ppm]	RT [min]	# Missed Cleavages
	High	APGVQTPVIVR	2	18	1	A0A0A7MA13		0	58404206	0	0.01357	2.86094	2	1136.68	-0.146835	76.326	0
	High	FSTVIHER	2	12	1	A0A0A7MA13		0	2.04077e+07	0.001	0.04245	1.70987	2	988.523	1.55718	63.6612	0
A0A1D5T371	Uncharacterized protein OS=Triticum aestivum PE=3 SV=1 - [A0A1D5T371_WHEAT]	21.5764	11.73	3	1	6	6	3.93517e+07	682	72.9338	5.18604
	A4	Sequence	# PSMs	# Proteins	# Protein Groups	Protein Group Accessions	Modifications	ΔCn	Area	q-Value	PEP	XCorr	Charge	MH+ [Da]	ΔM [ppm]	RT [min]	# Missed Cleavages
	High	NQAESVIYQTEK	1	3	1	A0A1D5T371		0	26657843	0	0.002598	3.84414	2	1409.69	-0.0140975	71.3619	0
	High	QFAAEEISAQVLR	1	13	3	A0A1D5YW86;M7ZCX6;A0A1D5T371		0	1.05144e+07	0	0.0002705	3.67687	2	1461.78	5.10058	94.8382	0
	High	QAVVNPENTFFSVK	1	11	3	A0A1D5YW86;M7ZCX6;A0A1D5T371		0	4.86795e+06	0	0.003449	3.4832	2	1579.81	0.0734524	94.8367	0
	High	IINEPTAASLAYGFEK	1	13	3	A0A1D5YW86;M7ZCX6;A0A1D5T371		0	6.1972e+06	0	0.0007466	3.11763	2	1723.89	-0.434717	95.2117	0
	High	ELQDAVAGGSTQTIK	1	3	2	M7ZCX6;A0A1D5T371		0	0	0	0.0103	3.08071	2	1517.78	-1.98699	69.8047	0
	High	TTPSVVAYTK	1	12	3	A0A1D5YW86;M7ZCX6;A0A1D5T371		0	8.08828e+07	0.001	0.04204	2.63697	2	1066.57	-3.55064	69.1512	0
M7ZCX6	Stromal 70 kDa heat shock-related protein, chloroplastic OS=Triticum urartu GN=TRIUR3_20266 PE=3 SV=1 - [M7ZCX6_TRIUA]	20.7343	12.88	2	1	6	6	3.90484e+07	621	66.2873	4.93213
	A4	Sequence	# PSMs	# Proteins	# Protein Groups	Protein Group Accessions	Modifications	ΔCn	Area	q-Value	PEP	XCorr	Charge	MH+ [Da]	ΔM [ppm]	RT [min]	# Missed Cleavages
	High	QFAAEEISAQVLR	1	13	3	A0A1D5YW86;M7ZCX6;A0A1D5T371		0	1.05144e+07	0	0.0002705	3.67687	2	1461.78	5.10058	94.8382	0
	High	QAVVNPENTFFSVK	1	11	3	A0A1D5YW86;M7ZCX6;A0A1D5T371		0	4.86795e+06	0	0.003449	3.4832	2	1579.81	0.0734524	94.8367	0
	High	IINEPTAASLAYGFEK	1	13	3	A0A1D5YW86;M7ZCX6;A0A1D5T371		0	6.1972e+06	0	0.0007466	3.11763	2	1723.89	-0.434717	95.2117	0
	High	ELQDAVAGGSTQTIK	1	3	2	M7ZCX6;A0A1D5T371		0	0	0	0.0103	3.08071	2	1517.78	-1.98699	69.8047	0
	High	NQAESVmYQTEK	1	2	1	M7ZCX6	M7(Oxidation)	0	2.5748e+07	0	0.001577	3.00205	2	1443.64	1.21923	59.1782	0
	High	TTPSVVAYTK	1	12	3	A0A1D5YW86;M7ZCX6;A0A1D5T371		0	8.08828e+07	0.001	0.04204	2.63697	2	1066.57	-3.55064	69.1512	0
A0A1D5VD89	Uncharacterized protein OS=Triticum aestivum PE=4 SV=1 - [A0A1D5VD89_WHEAT]	3.4735	3.33	11	2	2	2	3.9018e+07	511	55.7064	5.68115
	A4	Sequence	# PSMs	# Proteins	# Protein Groups	Protein Group Accessions	Modifications	ΔCn	Area	q-Value	PEP	XCorr	Charge	MH+ [Da]	ΔM [ppm]	RT [min]	# Missed Cleavages
	High	LVDAALASGK	1	8	1	A0A1D5VD89		0	38363691	0.001	0.05375	1.85471	2	944.541	0.327323	68.066	0
	High	ALEIAER	1	9	1	A0A1D5VD89		0	3.96724e+07	0.009	0.2092	1.21825	2	801.449	2.48628	67.1429	0
A0A0C4BJE5	Serine hydroxymethyltransferase OS=Triticum aestivum PE=3 SV=1 - [A0A0C4BJE5_WHEAT]	24.4697	13.73	5	6	6	6	3.80485e+07	510	56.0868	8.20654
	A4	Sequence	# PSMs	# Proteins	# Protein Groups	Protein Group Accessions	Modifications	ΔCn	Area	q-Value	PEP	XCorr	Charge	MH+ [Da]	ΔM [ppm]	RT [min]	# Missed Cleavages
	High	QLNAPLEEVDPEIADIIELEK	1	3	1	A0A0C4BJE5		0	1.4293e+07	0	2.408e-06	6.68417	2	2378.23	-0.0635443	106.773	0
	High	AYQEQVmSNSAR	1	3	1	A0A0C4BJE5	M7(Oxidation)	0	1.76981e+07	0	0.006778	2.3244	2	1399.62	-1.81976	55.5146	0
	High	YSEGYPGAR	1	4	1	A0A0C4BJE5		0	4.60397e+07	0.001	0.09041	2.14775	2	999.453	-0.0107775	60.693	0
	High	LIVAGASAYAR	1	2	1	A0A0C4BJE5		0	24849681	0.002	0.1241	1.76917	2	1091.62	-1.38419	75.3057	0
	High	SAVLFRPK	1	3	1	A0A0C4BJE5		0	2.13417e+07	0.005	0.1609	1.82897	2	917.555	-1.47655	66.6931	0
	High	mGTPALTSR	1	3	1	A0A0C4BJE5	M1(Oxidation)	0	4.32561e+07	0.007	0.184	2.43098	2	949.478	0.989678	59.3447	0
A0A1D5ZBF1	Alpha-mannosidase OS=Triticum aestivum PE=3 SV=1 - [A0A1D5ZBF1_WHEAT]	9.33676	2.24	7	2	2	2	3.77842e+07	984	109.988	6.12549
	A4	Sequence	# PSMs	# Proteins	# Protein Groups	Protein Group Accessions	Modifications	ΔCn	Area	q-Value	PEP	XCorr	Charge	MH+ [Da]	ΔM [ppm]	RT [min]	# Missed Cleavages
	High	IIETSLSANQER	1	6	1	A0A1D5ZBF1		0	71661280	0	0.0003408	3.1025	2	1360.7	-2.53298	69.1715	0
	High	mmSGYYLAAR	1	6	1	A0A1D5ZBF1	M1(Oxidation); M2(Oxidation)	0	3.90716e+06	0.001	0.0496	1.7229	2	1194.52	-3.26633	71.5459	0
A0A1D6AD55	Succinate-CoA ligase subunit beta OS=Triticum aestivum PE=3 SV=1 - [A0A1D6AD55_WHEAT]	5.60417	7.87	4	3	3	3	3.77028e+07	356	37.8609	5.43994
	A4	Sequence	# PSMs	# Proteins	# Protein Groups	Protein Group Accessions	Modifications	ΔCn	Area	q-Value	PEP	XCorr	Charge	MH+ [Da]	ΔM [ppm]	RT [min]	# Missed Cleavages
	High	LEGTNVDQGKR	1	4	1	A0A1D6AD55		0	1.58276e+07	0.001	0.04298	2.96156	3	1216.63	0.263271	50.9075	1
	High	ILTSDDRVK	1	4	1	A0A1D6AD55		0	9.67025e+06	0.003	0.1374	2.64261	3	1046.58	-2.67427	56.4487	1
	High	VVDGLAPK	1	4	1	A0A1D6AD55		0	8.76107e+07	0.008	0.1876	1.44933	2	798.473	0.842294	63.0673	0
A0A1D5XIG8	Uncharacterized protein OS=Triticum aestivum PE=4 SV=1 - [A0A1D5XIG8_WHEAT]	5.31037	3.11	18	2	2	2	3.75735e+07	482	52.7724	7.81104
	A4	Sequence	# PSMs	# Proteins	# Protein Groups	Protein Group Accessions	Modifications	ΔCn	Area	q-Value	PEP	XCorr	Charge	MH+ [Da]	ΔM [ppm]	RT [min]	# Missed Cleavages
	High	FVGEEGR	1	13	1	A0A1D5XIG8		0	2.27614e+07	0.004	0.1409	1.5683	2	793.382	-2.13208	56.3301	0
	High	VVAVLDAK	1	17	1	A0A1D5XIG8		0	52385524	0.005	0.1486	1.37923	2	814.503	-0.209831	70.0774	0
W5E4T0	Uncharacterized protein OS=Triticum aestivum PE=4 SV=1 - [W5E4T0_WHEAT]	35.34	22.26	16	4	4	5	3.74348e+07	310	34.0224	6.17627
	A4	Sequence	# PSMs	# Proteins	# Protein Groups	Protein Group Accessions	Modifications	ΔCn	Area	q-Value	PEP	XCorr	Charge	MH+ [Da]	ΔM [ppm]	RT [min]	# Missed Cleavages
	High	SKGDVSDEAAAAVDKIEAALGK	1	7	1	W5E4T0		0	8.25295e+06	0	3.341e-08	7.11174	3	2145.1	-0.205027	104.277	2
	High	YIDSNFDGPALLPDDSAK	1	16	1	W5E4T0		0	1.23568e+07	0	4.608e-05	5.02995	2	1937.91	-1.21435	93.8781	0
	High	VVAIDLADRPAWYK	2	9	1	W5E4T0		0	7.10645e+07	0	0.0002254	4.13381	2	1616.88	-0.388063	91.5003	0
	High	FIEEVNKVDAYTQTK	1	10	1	W5E4T0		0	2.88831e+07	0	0.0004553	3.60923	3	1784.9	-2.34937	77.6625	1
A0A1D6DFN1	Phosphoribulokinase OS=Triticum aestivum PE=3 SV=1 - [A0A1D6DFN1_WHEAT]	7.23769	9.39	6	3	3	3	3.70184e+07	330	37.1099	5.18604
	A4	Sequence	# PSMs	# Proteins	# Protein Groups	Protein Group Accessions	Modifications	ΔCn	Area	q-Value	PEP	XCorr	Charge	MH+ [Da]	ΔM [ppm]	RT [min]	# Missed Cleavages
	High	ANDFDLmYEQVK	1	6	1	A0A1D6DFN1	M7(Oxidation)	0	1.49584e+07	0	0.001421	2.7401	2	1488.67	0.452881	83.4138	0
	High	FYGEVTQQmLK	1	5	1	A0A1D6DFN1	M9(Oxidation)	0	0	0	0.01113	2.55557	2	1359.66	-2.0221	75.2072	0
	High	GVTALDPK	1	6	1	A0A1D6DFN1		0	5.90784e+07	0.002	0.1283	1.94202	2	800.452	0.596526	63.7367	0
W5G8P6	Uncharacterized protein OS=Triticum aestivum PE=3 SV=1 - [W5G8P6_WHEAT]	8.58627	17.11	8	1	3	3	3.70083e+07	228	24.9057	5.05908
	A4	Sequence	# PSMs	# Proteins	# Protein Groups	Protein Group Accessions	Modifications	ΔCn	Area	q-Value	PEP	XCorr	Charge	MH+ [Da]	ΔM [ppm]	RT [min]	# Missed Cleavages
	High	VLDALTAAGVSPDGGYYTLSAIK	1	1	1	W5G8P6		0	6.20706e+07	0	0.002217	4.00162	3	2282.2	5.62112	103.924	0
	High	VSDLLSSLR	1	8	2	A0A1D6ANZ8;W5G8P6		0	4.07643e+07	0.001	0.05156	2.82518	2	989.562	-0.824732	90.4457	0
	High	QSccYPR	1	9	2	A0A1D6ANZ8;W5G8P6	C3(Carbamidomethyl); C4(Carbamidomethyl)	0	8.18991e+06	0.001	0.05899	1.75947	2	970.387	-0.0204514	53.8264	0
A0A1D5U0I8	Uncharacterized protein OS=Triticum aestivum PE=4 SV=1 - [A0A1D5U0I8_WHEAT]	23.8092	60	3	6	6	7	3.57388e+07	85	9.68004	8.49951
	A4	Sequence	# PSMs	# Proteins	# Protein Groups	Protein Group Accessions	Modifications	ΔCn	Area	q-Value	PEP	XCorr	Charge	MH+ [Da]	ΔM [ppm]	RT [min]	# Missed Cleavages
	High	RLEQETNVKIEQLK	1	2	1	A0A1D5U0I8		0	5.2946e+07	0	0.0004431	4.10519	3	1727.96	-2.3899	68.886	2
	High	KLTETSGDSGANVK	2	3	1	A0A1D5U0I8		0	2.35737e+07	0	0.005141	3.93423	3	1406.71	0.644837	51.0703	1
	High	LTETSGDSGANVK	1	3	1	A0A1D5U0I8		0	7.35981e+06	0	0.0006343	3.04768	2	1278.62	0.26592	53.5556	0
	High	AQmEADFQR	1	3	1	A0A1D5U0I8	M3(Oxidation)	0	0	0	0.02789	2.06496	2	1111.48	0.278985	58.6741	0
	High	QAKEEAEREIAEYR	1	3	1	A0A1D5U0I8		0	3.04707e+07	0.001	0.0687	2.67311	3	1721.85	1.5183	68.0426	2
	High	EEAEREIAEYR	1	3	1	A0A1D5U0I8		0	2.37997e+07	0.001	0.08728	2.42712	3	1394.66	0.208736	67.2926	1
T1LHB1	Uncharacterized protein OS=Triticum urartu PE=4 SV=1 - [T1LHB1_TRIUA]	13.7078	45	3	2	2	3	3.50578e+07	80	8.4104	9.02686
	A4	Sequence	# PSMs	# Proteins	# Protein Groups	Protein Group Accessions	Modifications	ΔCn	Area	q-Value	PEP	XCorr	Charge	MH+ [Da]	ΔM [ppm]	RT [min]	# Missed Cleavages
	High	VVDTVLAGELSKPLTPYcR	2	3	1	T1LHB1	C18(Carbamidomethyl)	0	42750920	0	2.509e-06	5.73227	3	2118.12	-1.61714	93.7034	0
	High	AEADTAAAGTGINPAIR	1	2	1	T1LHB1		0	27364695	0	5.439e-05	4.8686	2	1598.81	-1.2787	72.8982	0
A0A1D6D1G4	Uncharacterized protein OS=Triticum aestivum PE=3 SV=1 - [A0A1D6D1G4_WHEAT]	10.8715	12.72	17	5	5	5	3.42419e+07	464	49.8025	6.45557
	A4	Sequence	# PSMs	# Proteins	# Protein Groups	Protein Group Accessions	Modifications	ΔCn	Area	q-Value	PEP	XCorr	Charge	MH+ [Da]	ΔM [ppm]	RT [min]	# Missed Cleavages
	High	LADLVGVTLGPK	1	12	1	A0A1D6D1G4		0	1.12607e+07	0	0.01398	3.09408	2	1182.71	0.581069	93.074	0
	High	IVNDGVTVAR	1	9	1	A0A1D6D1G4		0	7.84702e+07	0	0.00998	2.81715	2	1043.58	-2.49774	64.0553	0
	High	KGVVTLEEGR	1	9	1	A0A1D6D1G4		0	1.29947e+07	0	0.005555	2.51915	2	1087.61	-2.37353	62.4557	1
	High	NLIEAAEQDYEKEKLNER	1	8	1	A0A1D6D1G4		0	0	0.001	0.09849	2.44111	3	2192.08	-0.621377	91.6793	2
	High	VEDALNATK	1	16	1	A0A1D6D1G4		0	4.11034e+06	0.005	0.1643	1.43403	2	960.498	-1.29164	59.7713	0
A0A1D6RRU7	Uncharacterized protein OS=Triticum aestivum PE=4 SV=1 - [A0A1D6RRU7_WHEAT]	23.8345	34.43	12	3	6	7	3.42227e+07	183	19.2375	5.09717
	A4	Sequence	# PSMs	# Proteins	# Protein Groups	Protein Group Accessions	Modifications	ΔCn	Area	q-Value	PEP	XCorr	Charge	MH+ [Da]	ΔM [ppm]	RT [min]	# Missed Cleavages
	High	SGEEEKESGGGGGFmK	1	4	1	A0A1D6RRU7	M15(Oxidation)	0	2.15929e+07	0	0.001466	4.91862	3	1601.67	-1.90313	51.7859	1
	High	VAGASAEmLDSAAK	1	2	1	A0A1D6RRU7	M8(Oxidation)	0	47400555	0	0.0006063	4.54932	2	1336.64	-0.450107	64.2411	0
	High	TDAPAAADAPKPDAPK	1	5	2	W5D5R6;A0A1D6RRU7		0	1.54231e+07	0	0.001564	3.69671	3	1535.77	-1.74644	58.9053	0
	High	KSGEEEKESGGGGGFmK	1	4	1	A0A1D6RRU7	M16(Oxidation)	0	5.71007e+06	0	0.02796	2.50845	3	1729.77	-1.26779	48.1414	2
	High	SVEGIDKEK	2	4	2	W5D5R6;A0A1D6RRU7		0	2.91385e+07	0	0.009745	2.19619	3	1004.52	-1.28417	51.1923	1
	High	LVAEAAK	1	14	2	W5D5R6;A0A1D6RRU7		0	2.6129e+07	0.003	0.1406	1.75326	2	701.418	-1.60087	50.5776	0
A0A1D5TV45	Serine hydroxymethyltransferase OS=Triticum aestivum PE=3 SV=1 - [A0A1D5TV45_WHEAT]	10.5591	12.35	15	4	4	4	3.39132e+07	421	45.6121	8.27979
	A4	Sequence	# PSMs	# Proteins	# Protein Groups	Protein Group Accessions	Modifications	ΔCn	Area	q-Value	PEP	XCorr	Charge	MH+ [Da]	ΔM [ppm]	RT [min]	# Missed Cleavages
	High	NAVFGDSSALSPGGVR	1	8	1	A0A1D5TV45		0	7.76249e+07	0	0.01143	3.54528	2	1533.76	-0.756587	83.5617	0
	High	VSAANGYIDYDKLEEK	1	9	1	A0A1D5TV45		0	4.25682e+06	0	0.003596	3.45421	3	1814.88	-1.60315	79.7709	1
	High	YSEGmPGAR	1	14	1	A0A1D5TV45	M5(Oxidation)	0	1.98579e+07	0	0.01549	1.95241	2	983.424	-0.867713	50.7275	0
	High	LIIcGGSAYPR	1	15	1	A0A1D5TV45	C4(Carbamidomethyl)	0	0	0	0.008052	1.54143	2	1206.63	-2.89473	78.1327	0
A0A077RU67	Uncharacterized protein OS=Triticum aestivum GN=TRAES_3BF168400010CFD_c1 PE=3 SV=1 - [A0A077RU67_WHEAT]	14.7237	18.13	6	2	3	4	3.36584e+07	182	19.418	7.66455
	A4	Sequence	# PSMs	# Proteins	# Protein Groups	Protein Group Accessions	Modifications	ΔCn	Area	q-Value	PEP	XCorr	Charge	MH+ [Da]	ΔM [ppm]	RT [min]	# Missed Cleavages
	High	cGDEVDKcAPTcK	1	3	1	A0A077RU67	C1(Carbamidomethyl); C8(Carbamidomethyl); C12(Carbamidomethyl)	0	6919198	0	0.0003026	4.2468	2	1539.62	-2.2983	53.0844	1
	High	ccDQAVcTR	1	9	2	A0A1D6RRI4;A0A077RU67	C1(Carbamidomethyl); C2(Carbamidomethyl); C7(Carbamidomethyl)	0	5.17782e+07	0	0.01013	3.35153	2	1169.45	-2.1225	51.1146	0
	High	ScGPSmADPSR	2	6	1	A0A077RU67	C2(Carbamidomethyl); M6(Oxidation)	0	4.22778e+07	0	0.001904	2.83973	2	1180.47	-1.33137	49.9031	0
M7YLX8	Glutamine synthetase OS=Triticum urartu GN=TRIUR3_15479 PE=3 SV=1 - [M7YLX8_TRIUA]	10.7757	12.92	22	4	4	4	3.33853e+07	356	39.1726	5.60498
	A4	Sequence	# PSMs	# Proteins	# Protein Groups	Protein Group Accessions	Modifications	ΔCn	Area	q-Value	PEP	XCorr	Charge	MH+ [Da]	ΔM [ppm]	RT [min]	# Missed Cleavages
	High	IIAEYIWIGGSGmDLR	1	4	1	M7YLX8	M13(Oxidation)	0	1.07807e+07	0	0.0001666	3.47146	2	1809.92	-2.50572	104.282	0
	High	TLPGPVTDPSKLPK	1	6	1	M7YLX8		0	51449659	0.001	0.05205	2.95981	2	1449.83	-3.37265	76.1766	1
	High	DIVDAHYK	1	17	1	M7YLX8		0	1.90039e+07	0.002	0.1211	2.18627	3	960.479	0.0619613	63.5476	0
	High	VIVDAVEK	1	7	1	M7YLX8		0	2.97023e+07	0.008	0.1929	1.16081	2	872.51	1.35818	66.1228	0
A0A1D6AJU2	Histone H2A OS=Triticum aestivum PE=3 SV=1 - [A0A1D6AJU2_WHEAT]	11.566	25.16	6	1	3	3	3.33839e+07	155	16.3113	10.9019
	A4	Sequence	# PSMs	# Proteins	# Protein Groups	Protein Group Accessions	Modifications	ΔCn	Area	q-Value	PEP	XCorr	Charge	MH+ [Da]	ΔM [ppm]	RT [min]	# Missed Cleavages
	High	LLAGVTIAHGGVIPNINPVLLPK	1	49	2	A0A1D6SA76;A0A1D6AJU2		0	4.60824e+07	0	1.389e-05	5.91415	3	2306.4	0.766533	104.238	0
	High	AGLQFPVSR	1	5	1	A0A1D6AJU2		0	10785643	0	0.03586	1.97531	2	974.542	0.516819	82.6673	0
	High	NDQELGR	1	67	4	A0A1D6BFT7;A0A1D5SL74;A0A1D6SA76;A0A1D6AJU2		0	43283533	0.002	0.1295	1.77749	2	831.396	-0.00708297	50.1994	0
A0A1D5UMZ0	Uncharacterized protein OS=Triticum aestivum PE=4 SV=1 - [A0A1D5UMZ0_WHEAT]	7.02205	4.73	14	3	3	3	3.33528e+07	613	64.6015	6.15088
	A4	Sequence	# PSMs	# Proteins	# Protein Groups	Protein Group Accessions	Modifications	ΔCn	Area	q-Value	PEP	XCorr	Charge	MH+ [Da]	ΔM [ppm]	RT [min]	# Missed Cleavages
	High	AIGEVVSTEAR	1	7	1	A0A1D5UMZ0		0	68498349	0	0.002779	2.68186	2	1131.6	-0.305801	68.722	0
	High	TPEEAAAITIK	1	14	1	A0A1D5UMZ0		0	1.95402e+07	0	0.001465	2.63088	2	1143.62	-2.86742	74.4416	0
	High	QGIVLLK	1	14	1	A0A1D5UMZ0		0	1.20198e+07	0.009	0.2135	1.70931	2	770.513	-1.12971	80.809	0
A0A1D6AFN8	Uncharacterized protein OS=Triticum aestivum PE=4 SV=1 - [A0A1D6AFN8_WHEAT]	10.9557	10.96	4	3	3	3	3.285e+07	356	36.9804	7.88428
	A4	Sequence	# PSMs	# Proteins	# Protein Groups	Protein Group Accessions	Modifications	ΔCn	Area	q-Value	PEP	XCorr	Charge	MH+ [Da]	ΔM [ppm]	RT [min]	# Missed Cleavages
	High	SLKEGDEVYGHISEK	1	2	1	A0A1D6AFN8		0	1.66512e+07	0	0.0001573	4.68344	3	1690.83	0.842643	66.6116	1
	High	VAAAALNPVDSK	1	4	1	A0A1D6AFN8		0	6.05806e+07	0	0.003579	3.70264	2	1155.63	-2.84587	69.3696	0
	High	FVVTSDGSVLAK	1	4	1	A0A1D6AFN8		0	2.13183e+07	0.001	0.04437	2.56959	2	1222.67	0.143169	80.4798	0
A0A1D6C197	Uncharacterized protein OS=Triticum aestivum PE=3 SV=1 - [A0A1D6C197_WHEAT]	13.526	8.95	37	5	5	6	3.26917e+07	570	65.8651	5.30029
	A4	Sequence	# PSMs	# Proteins	# Protein Groups	Protein Group Accessions	Modifications	ΔCn	Area	q-Value	PEP	XCorr	Charge	MH+ [Da]	ΔM [ppm]	RT [min]	# Missed Cleavages
	High	GIVDSEDLPLNISR	2	32	1	A0A1D6C197		0	1.60251e+07	0	0.0005821	3.21802	2	1527.8	-2.12593	94.0867	0
	High	KAVENSPFLEK	1	30	1	A0A1D6C197		0	1.16644e+07	0	0.008362	3.18588	2	1261.68	-0.4701	68.449	1
	High	DTTGEPLGR	1	16	1	A0A1D6C197		0	4.24063e+07	0.001	0.04091	2.32669	2	945.464	0.0850173	59.2049	0
	High	LGVHEDSTNR	1	18	1	A0A1D6C197		0	5.16783e+06	0.001	0.1106	2.03744	3	1127.54	-0.632545	51.1167	0
	High	AVLFVPK	1	33	1	A0A1D6C197		0	39643580	0.001	0.1032	1.40581	2	773.491	-1.23579	81.4266	0
A0A1D5XF08	Uncharacterized protein OS=Triticum aestivum PE=4 SV=1 - [A0A1D5XF08_WHEAT]	15.1341	13.26	16	4	4	4	3.25618e+07	347	38.6108	6.72705
	A4	Sequence	# PSMs	# Proteins	# Protein Groups	Protein Group Accessions	Modifications	ΔCn	Area	q-Value	PEP	XCorr	Charge	MH+ [Da]	ΔM [ppm]	RT [min]	# Missed Cleavages
	High	HSLGQSHPVK	1	11	1	A0A1D5XF08		0	1.39536e+07	0	0.002482	4.69953	3	1089.58	-0.374293	44.6306	0
	High	ILPWGEEAYAGGSANAPR	1	7	1	A0A1D5XF08		0	0	0	0.0004533	3.3283	2	1858.91	1.79535	91.2663	0
	High	ADDGFSATVR	1	7	1	A0A1D5XF08		0	78035004	0	0.003084	3.10471	2	1038.49	-0.0850756	68.1927	0
	High	WcEGDNQR	1	12	1	A0A1D5XF08	C2(Carbamidomethyl)	0	5.69698e+06	0	0.03629	2.13838	2	1064.42	-0.487837	55.6248	0
M8AQR1	RuBisCO large subunit-binding protein subunit alpha, chloroplastic OS=Triticum urartu GN=TRIUR3_06563 PE=3 SV=1 - [M8AQR1_TRIUA]	8.69328	6.48	7	1	3	3	3.19263e+07	525	55.4842	4.93213
	A4	Sequence	# PSMs	# Proteins	# Protein Groups	Protein Group Accessions	Modifications	ΔCn	Area	q-Value	PEP	XCorr	Charge	MH+ [Da]	ΔM [ppm]	RT [min]	# Missed Cleavages
	High	TNDSAGDGTTTASVLAR	1	6	1	M8AQR1		0	0	0	0.0001663	2.46299	2	1636.78	0.0183585	69.4889	0
	High	LSGGVAVIK	1	25	3	P08823;M8AQR1;W4ZP89		0	3.3571e+07	0	0.03296	2.06707	2	843.528	-1.86647	69.8599	0
	High	LGADIIQK	1	12	2	P08823;M8AQR1		0	30281574	0.001	0.08133	2.2993	2	857.51	0.42769	70.7938	0
A0A1D5TL69	Uncharacterized protein OS=Triticum aestivum PE=4 SV=1 - [A0A1D5TL69_WHEAT]	7.808	7.69	5	2	2	2	3.16879e+07	312	31.6889	7.00537
	A4	Sequence	# PSMs	# Proteins	# Protein Groups	Protein Group Accessions	Modifications	ΔCn	Area	q-Value	PEP	XCorr	Charge	MH+ [Da]	ΔM [ppm]	RT [min]	# Missed Cleavages
	High	AAVFLASDDAR	1	5	1	A0A1D5TL69		0	54253492	0	0.00629	3.20656	2	1135.57	-0.550649	76.6398	0
	High	VAVITGAASGIGR	1	1	1	A0A1D5TL69		0	9.12232e+06	0.001	0.1048	1.70705	2	1171.68	-2.75353	76.1408	0
A0A1D5ZXM5	Uncharacterized protein OS=Triticum aestivum PE=3 SV=1 - [A0A1D5ZXM5_WHEAT]	12.2713	10.35	7	4	4	5	3.09866e+07	425	46.525	5.69385
	A4	Sequence	# PSMs	# Proteins	# Protein Groups	Protein Group Accessions	Modifications	ΔCn	Area	q-Value	PEP	XCorr	Charge	MH+ [Da]	ΔM [ppm]	RT [min]	# Missed Cleavages
	High	FDVAGYTEGFPR	1	5	1	A0A1D5ZXM5		0	1.22701e+07	0	0.003166	3.41784	2	1358.64	-1.33333	93.5331	0
	High	GScGGDFVTTPR	1	5	1	A0A1D5ZXM5	C3(Carbamidomethyl)	0	61167539	0	0.01363	2.77187	2	1253.56	1.60249	68.7691	0
	High	cVTLTHFR	1	4	1	A0A1D5ZXM5	C1(Carbamidomethyl)	0	1.87601e+07	0	0.03558	1.92388	3	1033.52	-1.42835	69.7799	0
	High	GGGHTAPEYRPK	2	7	1	A0A1D5ZXM5		0	1.30321e+07	0.001	0.04107	3.39823	3	1269.63	-0.571569	49.0854	0
M7YWH6	Uncharacterized protein OS=Triticum urartu GN=TRIUR3_17301 PE=4 SV=1 - [M7YWH6_TRIUA]	4.79063	10.84	4	2	2	2	30970968	166	17.666	6.07471
	A4	Sequence	# PSMs	# Proteins	# Protein Groups	Protein Group Accessions	Modifications	ΔCn	Area	q-Value	PEP	XCorr	Charge	MH+ [Da]	ΔM [ppm]	RT [min]	# Missed Cleavages
	High	LTNLQGVTVK	1	4	1	M7YWH6		0	0	0	0.01035	2.39021	2	1072.63	-3.73252	72.844	0
	High	YKPDISGR	1	4	1	M7YWH6		0	30970968	0.001	0.04013	2.40041	3	935.493	-1.59881	57.0427	0
M7ZCA8	Uncharacterized protein OS=Triticum urartu GN=TRIUR3_05356 PE=4 SV=1 - [M7ZCA8_TRIUA]	6.22417	11.01	2	2	2	2	3.08443e+07	227	25.0033	4.93213
	A4	Sequence	# PSMs	# Proteins	# Protein Groups	Protein Group Accessions	Modifications	ΔCn	Area	q-Value	PEP	XCorr	Charge	MH+ [Da]	ΔM [ppm]	RT [min]	# Missed Cleavages
	High	AQYVAGFDEGDVKK	1	2	1	M7ZCA8		0	3.59273e+06	0	0.02387	3.15855	2	1526.75	-2.02411	71.422	1
	High	FDQDVGVDYAK	1	2	1	M7ZCA8		0	5.8096e+07	0	0.01041	3.06562	2	1256.58	-0.208613	73.7629	0
M8AGK1	ATP-dependent Clp protease ATP-binding subunit clpA-like protein CD4B, chloroplastic OS=Triticum urartu GN=TRIUR3_29726 PE=3 SV=1 - [M8AGK1_TRIUA]	5.23664	3.21	10	1	2	2	3.05472e+07	748	82.6838	5.24951
	A4	Sequence	# PSMs	# Proteins	# Protein Groups	Protein Group Accessions	Modifications	ΔCn	Area	q-Value	PEP	XCorr	Charge	MH+ [Da]	ΔM [ppm]	RT [min]	# Missed Cleavages
	High	VLESLGADPSNIR	1	1	1	M8AGK1		0	3.05472e+07	0.001	0.08571	3.24382	2	1370.73	-0.464761	79.0722	0
	High	AIDLIDEAGSR	1	21	2	M8AGK1;A0A1D6RHP8		0	0	0.002	0.12	1.99283	2	1159.59	-5.81297	82.6923	0
A0A1D5YHT7	Uncharacterized protein OS=Triticum aestivum PE=4 SV=1 - [A0A1D5YHT7_WHEAT]	5.35485	4.88	8	2	2	2	3.01421e+07	410	42.9422	5.43994
	A4	Sequence	# PSMs	# Proteins	# Protein Groups	Protein Group Accessions	Modifications	ΔCn	Area	q-Value	PEP	XCorr	Charge	MH+ [Da]	ΔM [ppm]	RT [min]	# Missed Cleavages
	High	QGEGNTIVVK	1	3	1	A0A1D5YHT7		0	19103465	0	0.03542	3.21735	2	1044.57	2.87911	61.6315	0
	High	DRTEVVDVAR	1	8	1	A0A1D5YHT7		0	4.11808e+07	0.001	0.1127	2.1375	2	1159.61	-0.495938	63.1108	1
W5B8P4	Uncharacterized protein OS=Triticum aestivum PE=4 SV=1 - [W5B8P4_WHEAT]	3.14586	7.93	2	1	2	2	3.01091e+07	290	32.2908	6.22705
	A4	Sequence	# PSMs	# Proteins	# Protein Groups	Protein Group Accessions	Modifications	ΔCn	Area	q-Value	PEP	XCorr	Charge	MH+ [Da]	ΔM [ppm]	RT [min]	# Missed Cleavages
	High	IADGFLTSGASAAVK	1	2	1	W5B8P4		0	2.45043e+07	0	0.0007659	3.14586	2	1407.74	-3.2446	85.9518	0
	High	ALPVVEKR	1	4	2	M7ZC96;W5B8P4		0	3.57139e+07	0.002	0.127	1.58169	2	911.568	0.443507	60.8717	1
A0A1D5S4Q9	Uncharacterized protein OS=Triticum aestivum PE=3 SV=1 - [A0A1D5S4Q9_WHEAT]	9.50828	10.95	7	4	4	4	2.97307e+07	274	29.9892	5.32568
	A4	Sequence	# PSMs	# Proteins	# Protein Groups	Protein Group Accessions	Modifications	ΔCn	Area	q-Value	PEP	XCorr	Charge	MH+ [Da]	ΔM [ppm]	RT [min]	# Missed Cleavages
	High	YGVSGYPTIQWFPK	1	5	1	A0A1D5S4Q9		0	17797443	0	0.000698	3.35145	2	1642.82	-1.92444	104.213	0
	High	KLAPEYEK	1	6	1	A0A1D5S4Q9		0	1.10476e+07	0.001	0.1143	2.19458	2	977.53	-0.375958	55.4073	1
	High	SLAPIYEK	1	7	1	A0A1D5S4Q9		0	4.21773e+07	0.002	0.1212	2.14415	2	920.507	-1.60837	72.247	0
	High	LAPEYEK	1	6	1	A0A1D5S4Q9		0	2.92172e+07	0.008	0.1871	1.3488	2	849.435	0.0694969	58.6441	0
P93608	Cold acclimation protein WCOR410c OS=Triticum aestivum GN=Wcor410c PE=2 SV=1 - [P93608_WHEAT]	18.7026	22.78	12	4	4	4	2.95054e+07	259	27.9282	5.30029
	A4	Sequence	# PSMs	# Proteins	# Protein Groups	Protein Group Accessions	Modifications	ΔCn	Area	q-Value	PEP	XCorr	Charge	MH+ [Da]	ΔM [ppm]	RT [min]	# Missed Cleavages
	High	STQSYQGGEAAEQVEVTDR	1	12	1	P93608		0	35476966	0	2.02e-07	6.46299	2	2054.92	-1.13658	70.2906	0
	High	TGEEDKAAAAAGEHKPSA	1	1	1	P93608		0	3.23816e+07	0	1.354e-05	5.59596	3	1739.82	-2.08596	56.2092	1
	High	TEAAPAVPEEEKK	1	7	1	P93608		0	2.06576e+07	0.001	0.08095	4.72641	3	1398.71	0.439209	58.1345	1
	High	VSVEEPEVK	1	9	1	P93608		0	1.51841e+07	0.009	0.2045	1.91721	2	1015.53	2.53997	66.0293	0
A0A1D5XQQ0	Uncharacterized protein OS=Triticum aestivum PE=3 SV=1 - [A0A1D5XQQ0_WHEAT]	17.2746	9.3	33	4	4	5	2.91632e+07	441	48.3939	5.08447
	A4	Sequence	# PSMs	# Proteins	# Protein Groups	Protein Group Accessions	Modifications	ΔCn	Area	q-Value	PEP	XCorr	Charge	MH+ [Da]	ΔM [ppm]	RT [min]	# Missed Cleavages
	High	LAPILDEAAATLQSEEDVVIAK	1	28	1	A0A1D5XQQ0		0	0	0	4.444e-07	5.95746	2	2296.23	1.25748	106.958	0
	High	TADEIVDYIKK	2	27	1	A0A1D5XQQ0		0	5.47614e+07	0	0.01855	3.47288	2	1294.69	-2.69478	81.0878	1
	High	TADEIVDYIK	1	27	1	A0A1D5XQQ0		0	1.29924e+07	0	0.007365	2.46641	2	1166.59	-0.0614018	89.5345	0
	High	SLAPEYEK	1	27	1	A0A1D5XQQ0		0	1.97358e+07	0.001	0.1093	1.93453	2	936.468	1.12022	63.5969	0
W4ZUZ6	Dihydrolipoyl dehydrogenase OS=Triticum aestivum PE=4 SV=1 - [W4ZUZ6_WHEAT]	6.16592	3.59	9	2	2	2	2.89923e+07	502	52.7034	7.18115
	A4	Sequence	# PSMs	# Proteins	# Protein Groups	Protein Group Accessions	Modifications	ΔCn	Area	q-Value	PEP	XCorr	Charge	MH+ [Da]	ΔM [ppm]	RT [min]	# Missed Cleavages
	High	NIIVATGSDVK	1	5	1	W4ZUZ6		0	32919836	0.001	0.04752	2.48354	2	1116.62	-2.2484	71.5083	0
	High	AAQLGLK	1	6	1	W4ZUZ6		0	2.50648e+07	0.002	0.1209	1.9456	2	700.434	-1.23856	63.112	0
A0A077S7A4	Carboxypeptidase OS=Triticum aestivum GN=TRAES_3BF072400140CFD_c1 PE=3 SV=1 - [A0A077S7A4_WHEAT]	5.79012	5.19	6	2	2	2	2.86284e+07	462	50.678	7.00537
	A4	Sequence	# PSMs	# Proteins	# Protein Groups	Protein Group Accessions	Modifications	ΔCn	Area	q-Value	PEP	XCorr	Charge	MH+ [Da]	ΔM [ppm]	RT [min]	# Missed Cleavages
	High	HYAGYVTVDER	1	2	1	A0A077S7A4		0	3.95308e+07	0	0.01045	3.09805	2	1309.62	-1.34945	66.294	0
	High	GIQGGAKPTINFK	1	6	1	A0A077S7A4		0	17725919	0	0.01143	2.69207	2	1330.75	-1.1782	71.262	0
B5B1F8	Aspartate aminotransferase (Fragment) OS=Triticum aestivum PE=2 SV=1 - [B5B1F8_WHEAT]	12.0353	13.86	8	4	4	4	2.83856e+07	368	40.8239	7.10791
	A4	Sequence	# PSMs	# Proteins	# Protein Groups	Protein Group Accessions	Modifications	ΔCn	Area	q-Value	PEP	XCorr	Charge	MH+ [Da]	ΔM [ppm]	RT [min]	# Missed Cleavages
	High	TEELQPAVLNVVK	1	8	1	B5B1F8		0	0	0	0.004952	3.53256	2	1439.81	0.919479	90.9732	0
	High	ATADLLLGADNPVIK	1	8	1	B5B1F8		0	1.18853e+07	0	0.005733	3.18834	2	1510.85	-0.672526	96.6166	0
	High	VATLQSLSGTGSLR	1	8	1	B5B1F8		0	0	0	0.004476	2.91485	2	1389.77	0.365456	82.8844	0
	High	LNLGVGAYR	1	8	1	B5B1F8		0	4.48859e+07	0.001	0.107	2.39956	2	962.541	-1.17843	80.4578	0
M7YV65	Oxygen-evolving enhancer protein 2, chloroplastic OS=Triticum urartu GN=TRIUR3_27628 PE=4 SV=1 - [M7YV65_TRIUA]	10.8946	15.97	5	3	3	3	2.81655e+07	238	25.4858	8.77783
	A4	Sequence	# PSMs	# Proteins	# Protein Groups	Protein Group Accessions	Modifications	ΔCn	Area	q-Value	PEP	XCorr	Charge	MH+ [Da]	ΔM [ppm]	RT [min]	# Missed Cleavages
	High	TADGDEGGKHQLITATVADGK	1	3	1	M7YV65		0	2.7205e+07	0	0.002849	3.51394	3	2084.04	4.88399	66.5038	1
	High	QYYSITVLTR	1	2	1	M7YV65		0	35090864	0	0.004961	2.88208	2	1243.67	5.01152	90.4614	0
	High	WNPSKER	1	5	1	M7YV65		0	2.22008e+07	0.001	0.06107	2.45004	3	916.462	-1.94844	52.9054	1
A0A1D5S4Z3	Uncharacterized protein OS=Triticum aestivum PE=4 SV=1 - [A0A1D5S4Z3_WHEAT]	5.01517	17.14	9	2	2	2	2.81244e+07	140	15.6367	5.35107
	A4	Sequence	# PSMs	# Proteins	# Protein Groups	Protein Group Accessions	Modifications	ΔCn	Area	q-Value	PEP	XCorr	Charge	MH+ [Da]	ΔM [ppm]	RT [min]	# Missed Cleavages
	High	ETTENESANEGYK	1	6	1	A0A1D5S4Z3		0	2.59395e+06	0	0.0003496	2.73158	2	1471.62	-0.523227	53.0012	0
	High	VINTWADIINR	1	8	1	A0A1D5S4Z3		0	5.36548e+07	0	0.02683	2.28358	2	1314.71	-1.28199	97.6737	0
A0A0C4BJJ3	Uncharacterized protein OS=Triticum aestivum PE=3 SV=1 - [A0A0C4BJJ3_WHEAT]	14.0763	21.66	54	3	3	3	2.81123e+07	157	17.4689	6.81494
	A4	Sequence	# PSMs	# Proteins	# Protein Groups	Protein Group Accessions	Modifications	ΔCn	Area	q-Value	PEP	XCorr	Charge	MH+ [Da]	ΔM [ppm]	RT [min]	# Missed Cleavages
	High	TSSDTAAFAGAR	1	7	1	A0A0C4BJJ3		0	5.70517e+07	0	0.002986	3.75722	2	1154.54	-1.86203	64.0607	0
	High	ETPEAHVFK	1	51	1	A0A0C4BJJ3		0	21839184	0.001	0.05199	2.50755	3	1057.53	0.821138	62.996	0
	High	NKEQEEKTDTWHR	1	9	1	A0A0C4BJJ3		0	5.44618e+06	0.002	0.1296	2.75378	4	1700.8	-1.16279	50.1464	2
W5H1G1	Uncharacterized protein OS=Triticum aestivum PE=3 SV=1 - [W5H1G1_WHEAT]	25.015	20.9	15	8	8	8	2.75765e+07	488	54.1187	5.24951
	A4	Sequence	# PSMs	# Proteins	# Protein Groups	Protein Group Accessions	Modifications	ΔCn	Area	q-Value	PEP	XCorr	Charge	MH+ [Da]	ΔM [ppm]	RT [min]	# Missed Cleavages
	High	VTLFLNLANDPTIER	1	13	1	W5H1G1		0	4.08874e+07	0	2.382e-05	4.29458	2	1715.93	-0.827124	104.28	0
	High	AVVQVFEGTSGIDNK	1	10	1	W5H1G1		0	14497213	0	4.604e-05	4.20148	2	1563.8	-2.54536	84.5209	0
	High	IALTTAEYLAYEcGK	1	11	1	W5H1G1	C13(Carbamidomethyl)	0	4.96494e+06	0	0.0007433	3.83439	2	1702.83	-3.85141	92.6761	0
	High	DGAEmEEGTLEIGIEYR	1	1	1	W5H1G1	M5(Oxidation)	0	0	0	0.0005288	3.26498	2	1927.86	1.19792	91.091	0
	High	DFEENGSmER	1	14	1	W5H1G1	M8(Oxidation)	0	7.63985e+06	0	0.01603	2.74652	2	1229.47	0.454343	57.9686	0
	High	FVAQGAYDTR	1	9	1	W5H1G1		0	1.99376e+07	0	0.0258	2.57645	2	1127.55	1.71439	66.3445	0
	High	YTTVQFTGEVLK	1	11	1	W5H1G1		0	1.53338e+07	0	0.03773	2.09775	2	1385.73	0.0703388	89.0143	0
	High	YQEIVNIR	1	11	1	W5H1G1		0	21904467	0.002	0.1261	1.99889	2	1034.56	-0.626199	77.4649	0
A0A1D6AA24	Uncharacterized protein OS=Triticum aestivum PE=4 SV=1 - [A0A1D6AA24_WHEAT]	8.21788	5.81	5	2	2	2	2.71449e+07	327	34.1159	6.15088
	A4	Sequence	# PSMs	# Proteins	# Protein Groups	Protein Group Accessions	Modifications	ΔCn	Area	q-Value	PEP	XCorr	Charge	MH+ [Da]	ΔM [ppm]	RT [min]	# Missed Cleavages
	High	VFVTAGSEEK	1	5	1	A0A1D6AA24		0	1.43162e+07	0	0.03068	2.59031	2	1066.54	-0.476378	64.1178	0
	High	AQIVSEVEK	1	5	1	A0A1D6AA24		0	3.99735e+07	0.001	0.06219	1.6844	2	1002.55	0.39237	65.5129	0
M7YZZ3	Dirigent protein OS=Triticum urartu GN=TRIUR3_21238 PE=3 SV=1 - [M7YZZ3_TRIUA]	3.74014	16.82	8	2	2	2	2.69663e+07	107	11.4346	8.71924
	A4	Sequence	# PSMs	# Proteins	# Protein Groups	Protein Group Accessions	Modifications	ΔCn	Area	q-Value	PEP	XCorr	Charge	MH+ [Da]	ΔM [ppm]	RT [min]	# Missed Cleavages
	High	NEVLSAVR	1	8	1	M7YZZ3		0	5.07505e+07	0.001	0.06933	2.11318	2	887.496	1.44775	68.7208	0
	High	EMSIIGGTGK	1	8	1	M7YZZ3		0	3.18202e+06	0.006	0.1791	1.62696	2	992.51	1.53132	73.38	0
A0A0C4BJ74	Uncharacterized protein OS=Triticum aestivum PE=3 SV=1 - [A0A0C4BJ74_WHEAT]	11.2835	7.26	6	3	3	4	2.66776e+07	496	53.0133	6.84424
	A4	Sequence	# PSMs	# Proteins	# Protein Groups	Protein Group Accessions	Modifications	ΔCn	Area	q-Value	PEP	XCorr	Charge	MH+ [Da]	ΔM [ppm]	RT [min]	# Missed Cleavages
	High	SGDLVSYTAEEGVR	2	6	1	A0A0C4BJ74		0	2.65241e+07	0	0.00112	3.57524	2	1482.71	-0.289108	79.5412	0
	High	TVAIVNPTTR	1	6	1	A0A0C4BJ74		0	2.6831e+07	0.001	0.07801	2.53942	2	1071.61	-3.03929	70.2008	0
	High	LLVSDSFPGNER	1	6	1	A0A0C4BJ74		0	0	0.009	0.1986	2.17087	2	1333.67	-0.267903	83.3137	0
A0A1D6DK42	Uncharacterized protein OS=Triticum aestivum PE=4 SV=1 - [A0A1D6DK42_WHEAT]	9.81859	15.38	2	2	2	3	2.65443e+07	221	23.0856	4.51318
	A4	Sequence	# PSMs	# Proteins	# Protein Groups	Protein Group Accessions	Modifications	ΔCn	Area	q-Value	PEP	XCorr	Charge	MH+ [Da]	ΔM [ppm]	RT [min]	# Missed Cleavages
	High	SGTGSDEGGYNKTSEEDYGR	1	2	1	A0A1D6DK42		0	26550689	0	7.056e-05	3.97741	3	2108.86	-1.51188	58.891	1
	High	SSDEYGHGTGGFNK	2	2	1	A0A1D6DK42		0	2.65379e+07	0	0.01335	3.10399	3	1455.61	0.690652	58.2599	0
W5G7I3	Uncharacterized protein OS=Triticum aestivum PE=4 SV=1 - [W5G7I3_WHEAT]	8.59325	16.85	4	2	2	3	2.59603e+07	184	19.5631	5.0083
	A4	Sequence	# PSMs	# Proteins	# Protein Groups	Protein Group Accessions	Modifications	ΔCn	Area	q-Value	PEP	XCorr	Charge	MH+ [Da]	ΔM [ppm]	RT [min]	# Missed Cleavages
	High	SGTLRPSEGHScEDccEAGK	2	1	1	W5G7I3	C12(Carbamidomethyl); C15(Carbamidomethyl); C16(Carbamidomethyl)	0	9.56452e+06	0	0.01564	3.13619	4	2236.9	0.354609	52.2959	0
	High	cSPPVVAGATR	1	4	1	W5G7I3	C1(Carbamidomethyl)	0	4.23561e+07	0.001	0.07753	1.47867	2	1114.56	-2.61499	62.7284	0
A0A1D6RHP8	Uncharacterized protein OS=Triticum aestivum PE=3 SV=1 - [A0A1D6RHP8_WHEAT]	12.7662	4.07	54	2	3	3	2.54249e+07	836	92.3797	5.94775
	A4	Sequence	# PSMs	# Proteins	# Protein Groups	Protein Group Accessions	Modifications	ΔCn	Area	q-Value	PEP	XCorr	Charge	MH+ [Da]	ΔM [ppm]	RT [min]	# Missed Cleavages
	High	VLESLGADPNNIR	1	8	1	A0A1D6RHP8		0	28501405	0	0.003325	3.38662	2	1397.74	-0.743354	78.167	0
	High	TAIAEGLAQR	1	45	1	A0A1D6RHP8		0	2.23484e+07	0	0.0145	2.51245	2	1029.57	2.11656	69.4604	0
	High	AIDLIDEAGSR	1	21	2	M8AGK1;A0A1D6RHP8		0	0	0.002	0.12	1.99283	2	1159.59	-5.81297	82.6923	0
Q2Q091	Peptidyl-prolyl cis-trans isomerase (Fragment) OS=Triticum aestivum GN=CYP20-a PE=3 SV=1 - [Q2Q091_WHEAT]	16.4918	31.33	3	1	3	5	2.509e+07	150	16.3562	8.27979
	A4	Sequence	# PSMs	# Proteins	# Protein Groups	Protein Group Accessions	Modifications	ΔCn	Area	q-Value	PEP	XCorr	Charge	MH+ [Da]	ΔM [ppm]	RT [min]	# Missed Cleavages
	High	IVIGLYGDDVPQTVENFR	2	10	2	Q2Q088;Q2Q091		0	2.85989e+07	0	3.346e-05	5.52795	2	2035.05	0.0780895	103.056	0
	High	HVVFGQVLEGmDIVR	1	10	2	Q2Q088;Q2Q091	M11(Oxidation)	0	2.99547e+06	0	0.002712	3.00187	2	1714.89	0.132189	90.423	0
	High	mIESSETDRGDRPK	2	2	1	Q2Q091	M1(Oxidation)	0	43675563	0	0.01506	2.8245	4	1636.76	-0.791084	48.4984	1
A0A1D5V9I0	Uncharacterized protein OS=Triticum aestivum PE=4 SV=1 - [A0A1D5V9I0_WHEAT]	10.9116	10.56	7	2	2	3	2.43713e+07	341	37.7394	6.90283
	A4	Sequence	# PSMs	# Proteins	# Protein Groups	Protein Group Accessions	Modifications	ΔCn	Area	q-Value	PEP	XCorr	Charge	MH+ [Da]	ΔM [ppm]	RT [min]	# Missed Cleavages
	High	LTEDDLKEISNEIREEDVAGGR	2	6	1	A0A1D5V9I0		0	2.8198e+07	0	0.0001057	4.70191	4	2488.21	-2.49078	95.8148	2
	High	ELGIGIVPYSPIAR	1	7	1	A0A1D5V9I0		0	20544587	0	0.007087	3.00505	2	1484.84	-4.02547	100.846	0
A0A1D5SR02	Carboxypeptidase OS=Triticum aestivum PE=3 SV=1 - [A0A1D5SR02_WHEAT]	10.9648	9.87	9	3	3	3	2.42151e+07	456	48.1358	7.18115
	A4	Sequence	# PSMs	# Proteins	# Protein Groups	Protein Group Accessions	Modifications	ΔCn	Area	q-Value	PEP	XCorr	Charge	MH+ [Da]	ΔM [ppm]	RT [min]	# Missed Cleavages
	High	SGALTHVVVYGAGHLVPADNGR	1	2	1	A0A1D5SR02		0	2.69326e+07	0	0.01408	3.73115	3	2190.14	0.665339	84.3348	0
	High	TGEGDGQELAGYVQR	1	1	1	A0A1D5SR02		0	28416274	0	0.0001948	3.44577	2	1579.73	-4.85079	76.7536	0
	High	VLLYQGIR	1	9	1	A0A1D5SR02		0	1.72965e+07	0.006	0.1727	1.92609	2	961.581	-1.55245	83.2129	0
A0A1D6ANZ8	Uncharacterized protein OS=Triticum aestivum PE=3 SV=1 - [A0A1D6ANZ8_WHEAT]	14.9093	17.11	8	1	3	4	2.38174e+07	228	24.9838	5.17334
	A4	Sequence	# PSMs	# Proteins	# Protein Groups	Protein Group Accessions	Modifications	ΔCn	Area	q-Value	PEP	XCorr	Charge	MH+ [Da]	ΔM [ppm]	RT [min]	# Missed Cleavages
	High	VLDALASAGVSPDGGYYTLSAIK	2	1	1	A0A1D6ANZ8		0	2.2498e+07	0	3.057e-07	5.79386	2	2268.17	-0.677768	102.534	0
	High	VSDLLSSLR	1	8	2	A0A1D6ANZ8;W5G8P6		0	4.07643e+07	0.001	0.05156	2.82518	2	989.562	-0.824732	90.4457	0
	High	QSccYPR	1	9	2	A0A1D6ANZ8;W5G8P6	C3(Carbamidomethyl); C4(Carbamidomethyl)	0	8.18991e+06	0.001	0.05899	1.75947	2	970.387	-0.0204514	53.8264	0
W4ZP89	Uncharacterized protein OS=Triticum aestivum PE=3 SV=1 - [W4ZP89_WHEAT]	4.07363	5.13	12	1	2	2	2.38069e+07	351	37.6368	5.09717
	A4	Sequence	# PSMs	# Proteins	# Protein Groups	Protein Group Accessions	Modifications	ΔCn	Area	q-Value	PEP	XCorr	Charge	MH+ [Da]	ΔM [ppm]	RT [min]	# Missed Cleavages
	High	LSGGVAVLK	1	25	3	P08823;M8AQR1;W4ZP89		0	3.3571e+07	0	0.03296	2.06707	2	843.528	-1.86647	69.8599	0
	High	VTDALNATK	1	11	1	W4ZP89		0	14042837	0	0.02998	2.00657	2	932.504	-0.429172	58.8043	0
W5EPT9	Uncharacterized protein OS=Triticum aestivum PE=4 SV=1 - [W5EPT9_WHEAT]	0	11.9	13	2	2	2	2.35658e+07	126	13.1478	9.92041
	A4	Sequence	# PSMs	# Proteins	# Protein Groups	Protein Group Accessions	Modifications	ΔCn	Area	q-Value	PEP	XCorr	Charge	MH+ [Da]	ΔM [ppm]	RT [min]	# Missed Cleavages
	High	AAENVYIK	1	6	1	W5EPT9		0	1.51755e+07	0.001	0.04369	1.55628	2	907.488	-0.136075	65.2392	0
	High	VLSEEER	1	13	1	W5EPT9		0	3.19561e+07	0.002	0.1203	1.57507	2	861.43	-2.00748	53.3547	0
A0A1D6C7N7	Uncharacterized protein OS=Triticum aestivum PE=4 SV=1 - [A0A1D6C7N7_WHEAT]	8.04019	10.48	7	2	2	2	23394611	229	25.0469	5.03369
	A4	Sequence	# PSMs	# Proteins	# Protein Groups	Protein Group Accessions	Modifications	ΔCn	Area	q-Value	PEP	XCorr	Charge	MH+ [Da]	ΔM [ppm]	RT [min]	# Missed Cleavages
	High	KIDDPELLEAVR	1	4	1	A0A1D6C7N7		0	13325458	0	0.005894	3.21925	2	1397.76	-2.587	84.2232	1
	High	LGDLLDTmSALR	1	6	1	A0A1D6C7N7	M8(Oxidation)	0	33463764	0	0.009247	3.14218	2	1320.68	-0.237441	89.9334	0
A0A1D6RUD0	Uncharacterized protein OS=Triticum aestivum PE=4 SV=1 - [A0A1D6RUD0_WHEAT]	6.29316	4.44	9	2	2	2	2.3329e+07	585	60.207	6.32861
	A4	Sequence	# PSMs	# Proteins	# Protein Groups	Protein Group Accessions	Modifications	ΔCn	Area	q-Value	PEP	XCorr	Charge	MH+ [Da]	ΔM [ppm]	RT [min]	# Missed Cleavages
	High	HEVESGAAAVAADDGR	1	5	1	A0A1D6RUD0		0	0	0	0.0001962	3.45075	2	1554.72	1.81987	59.77	0
	High	GmLTAVSDPR	1	8	1	A0A1D6RUD0	M2(Oxidation)	0	2.3329e+07	0.009	0.2046	2.84241	2	1062.52	-2.72783	64.2937	0
A0A1D5RUP2	Nucleoside diphosphate kinase OS=Triticum aestivum PE=3 SV=1 - [A0A1D5RUP2_WHEAT]	10.8535	15.33	7	3	3	3	2.31494e+07	150	16.6066	6.80029
	A4	Sequence	# PSMs	# Proteins	# Protein Groups	Protein Group Accessions	Modifications	ΔCn	Area	q-Value	PEP	XCorr	Charge	MH+ [Da]	ΔM [ppm]	RT [min]	# Missed Cleavages
	High	NVIHGSDSVESARK	1	4	1	A0A1D5RUP2		0	2.68183e+07	0	0.002735	4.406	3	1498.76	1.39637	52.9631	1
	High	NVIHGSDSVESAR	1	4	1	A0A1D5RUP2		0	3.19522e+07	0	0.007678	4.24896	3	1370.67	-0.366154	57.4115	0
	High	GLIGEVISR	1	7	1	A0A1D5RUP2		0	1.06777e+07	0	0.03346	2.19855	2	943.555	-1.7951	87.1986	0
Q2Q088	Peptidyl-prolyl cis-trans isomerase (Fragment) OS=Triticum aestivum GN=CYP20-d PE=3 SV=1 - [Q2Q088_WHEAT]	16.4356	31.33	9	1	3	5	2.29559e+07	150	16.2382	8.60205
	A4	Sequence	# PSMs	# Proteins	# Protein Groups	Protein Group Accessions	Modifications	ΔCn	Area	q-Value	PEP	XCorr	Charge	MH+ [Da]	ΔM [ppm]	RT [min]	# Missed Cleavages
	High	IVIGLYGDDVPQTVENFR	2	10	2	Q2Q088;Q2Q091		0	2.85989e+07	0	3.346e-05	5.52795	2	2035.05	0.0780895	103.056	0
	High	HVVFGQVLEGmDIVR	1	10	2	Q2Q088;Q2Q091	M11(Oxidation)	0	2.99547e+06	0	0.002712	3.00187	2	1714.89	0.132189	90.423	0
	High	TIESSETDRGDRPK	2	8	1	Q2Q088		0	37273332	0.001	0.07509	3.05114	4	1590.77	-1.77123	49.4168	1
A0A1D5W3M9	Malate dehydrogenase OS=Triticum aestivum PE=3 SV=1 - [A0A1D5W3M9_WHEAT]	15.7437	9.8	8	2	3	3	2.29544e+07	255	26.543	9.31982
	A4	Sequence	# PSMs	# Proteins	# Protein Groups	Protein Group Accessions	Modifications	ΔCn	Area	q-Value	PEP	XCorr	Charge	MH+ [Da]	ΔM [ppm]	RT [min]	# Missed Cleavages
	High	TQEGGTEVVEAK	1	5	1	A0A1D5W3M9		0	52165519	0	0.0009622	3.50855	2	1247.61	-2.01745	57.0761	0
	High	DDLFNINAGIVK	1	18	2	A0A1D5W3M9;A0A1D6BRW1		0	8.37933e+06	0	0.03699	2.35414	2	1318.7	0.949657	99.2468	0
	High	RTQEGGTEVVEAK	1	5	1	A0A1D5W3M9		0	8.31844e+06	0.002	0.1251	3.48689	3	1403.71	0.664887	52.6814	1
A0A1D5UAK7	Cysteine proteinase inhibitor OS=Triticum aestivum PE=3 SV=1 - [A0A1D5UAK7_WHEAT]	5.57976	14.74	6	2	2	2	2.28175e+07	156	16.8968	10.1841
	A4	Sequence	# PSMs	# Proteins	# Protein Groups	Protein Group Accessions	Modifications	ΔCn	Area	q-Value	PEP	XCorr	Charge	MH+ [Da]	ΔM [ppm]	RT [min]	# Missed Cleavages
	High	GEQQVVSGmNYR	1	6	1	A0A1D5UAK7	M9(Oxidation)	0	3.04528e+07	0	0.001936	3.04452	2	1383.63	-3.31392	61.8378	0
	High	LFVDAADGSGK	1	1	1	A0A1D5UAK7		0	1.51822e+07	0.005	0.1567	2.53524	2	1079.54	0.753985	72.3749	0
M7ZY11	Uncharacterized protein OS=Triticum urartu GN=TRIUR3_34449 PE=3 SV=1 - [M7ZY11_TRIUA]	4.57309	6.55	16	2	2	2	22811052	290	31.0215	5.021
	A4	Sequence	# PSMs	# Proteins	# Protein Groups	Protein Group Accessions	Modifications	ΔCn	Area	q-Value	PEP	XCorr	Charge	MH+ [Da]	ΔM [ppm]	RT [min]	# Missed Cleavages
	High	GLLQEASQR	1	5	1	M7ZY11		0	32876486	0.001	0.04533	2.44023	2	1001.54	-0.750419	71.8897	0
	High	LVVANVGDSR	1	16	1	M7ZY11		0	12745618	0.001	0.07791	2.13285	2	1029.57	-1.79607	68.2442	0
A0A1D5UMV0	Uncharacterized protein OS=Triticum aestivum PE=3 SV=1 - [A0A1D5UMV0_WHEAT]	9.84956	1.92	14	2	2	3	2.25179e+07	574	64.1879	9.02686
	A4	Sequence	# PSMs	# Proteins	# Protein Groups	Protein Group Accessions	Modifications	ΔCn	Area	q-Value	PEP	XCorr	Charge	MH+ [Da]	ΔM [ppm]	RT [min]	# Missed Cleavages
	High	ELSEIAEQAK	1	14	1	A0A1D5UMV0		0	2.12597e+07	0	0.02067	3.01891	2	1117.57	0.376627	68.8618	0
	High	ELSEIAEQAKR	2	14	1	A0A1D5UMV0		0	2.37761e+07	0	0.008742	3.01099	3	1273.67	-3.50177	65.8315	1
A0A1D5WTV3	Uncharacterized protein OS=Triticum aestivum PE=4 SV=1 - [A0A1D5WTV3_WHEAT]	19.0567	24.43	2	2	4	6	2.23256e+07	221	23.8139	5.23682
	A4	Sequence	# PSMs	# Proteins	# Protein Groups	Protein Group Accessions	Modifications	ΔCn	Area	q-Value	PEP	XCorr	Charge	MH+ [Da]	ΔM [ppm]	RT [min]	# Missed Cleavages
	High	QAALLDASLQGTR	1	2	1	A0A1D5WTV3		0	8.07932e+06	0	0.005285	3.70278	2	1343.72	-2.26405	82.4976	0
	High	RFGGFVADADVGK	3	3	2	A0A1D5WTV3;A0A1D5VJT5		0	2.77852e+07	0	0.01063	3.24284	2	1338.68	-1.68618	78.2621	1
	High	IEcPAYDVVDSANGFEIRR	1	2	2	A0A1D5WTV3;A0A1D5VJT5	C3(Carbamidomethyl)	0	5.3817e+06	0	0.01561	3.19508	3	2211.05	0.646956	91.5946	1
	High	WAAAVSDGR	1	2	1	A0A1D5WTV3		0	3.11123e+07	0	0.02019	2.28738	2	932.459	0.165651	66.0802	0
A0A1D6RI61	Uncharacterized protein OS=Triticum aestivum PE=4 SV=1 - [A0A1D6RI61_WHEAT]	6.648	26.32	5	2	2	2	2.15264e+07	114	11.6419	8.41162
	A4	Sequence	# PSMs	# Proteins	# Protein Groups	Protein Group Accessions	Modifications	ΔCn	Area	q-Value	PEP	XCorr	Charge	MH+ [Da]	ΔM [ppm]	RT [min]	# Missed Cleavages
	High	VGVDccVAFGGHScLcK	1	1	1	A0A1D6RI61	C5(Carbamidomethyl); C6(Carbamidomethyl); C14(Carbamidomethyl); C16(Carbamidomethyl)	0	13135195	0	2.099e-05	3.76922	3	1925.81	-3.2972	77.6637	0
	High	SFGEGmKNAIADR	1	5	1	A0A1D6RI61	M6(Oxidation)	0	2.99177e+07	0.001	0.04086	2.87878	3	1411.66	0.0365197	62.0417	1
M8AC41	Alliin lyase 1 OS=Triticum urartu GN=TRIUR3_24415 PE=4 SV=1 - [M8AC41_TRIUA]	14.9275	15.59	6	2	5	5	2.13808e+07	404	44.1549	6.25244
	A4	Sequence	# PSMs	# Proteins	# Protein Groups	Protein Group Accessions	Modifications	ΔCn	Area	q-Value	PEP	XCorr	Charge	MH+ [Da]	ΔM [ppm]	RT [min]	# Missed Cleavages
	High	HAEASAVVVSGWHR	1	3	1	M8AC41		0	0	0	0.001397	4.81629	3	1505.76	-1.34689	69.8032	0
	High	cEREEDSDcSDVLLK	1	6	2	A0A077RYD0;M8AC41	C1(Carbamidomethyl); C9(Carbamidomethyl)	0	1.42044e+07	0	0.0009549	2.77034	3	1854.79	1.12407	69.7639	1
	High	FGWALIRDEK	1	6	2	A0A077RYD0;M8AC41		0	0	0	0.03304	2.70147	2	1234.66	-1.93262	90.5249	1
	High	VNDYImQNTmGASR	1	2	1	M8AC41	M6(Oxidation); M10(Oxidation)	0	0	0	0.002971	2.49223	2	1631.71	-3.16275	65.8679	0
	High	SGVWNDASSR	1	6	2	A0A077RYD0;M8AC41		0	2.85571e+07	0.001	0.09841	2.14713	2	1078.49	-3.62453	66.3268	0
A0A1D5XN18	Acyl carrier protein OS=Triticum aestivum PE=3 SV=1 - [A0A1D5XN18_WHEAT]	6.44571	17.29	5	2	2	2	2.12578e+07	133	14.3494	5.60498
	A4	Sequence	# PSMs	# Proteins	# Protein Groups	Protein Group Accessions	Modifications	ΔCn	Area	q-Value	PEP	XCorr	Charge	MH+ [Da]	ΔM [ppm]	RT [min]	# Missed Cleavages
	High	GSFLDKDEVTER	1	4	1	A0A1D5XN18		0	0	0	0.008435	3.32207	3	1395.67	-1.01142	71.5636	1
	High	AAVDFIASHPK	1	4	1	A0A1D5XN18		0	2.12578e+07	0	0.00396	3.12364	2	1155.62	1.29264	71.8886	0
M7ZP63	Ferredoxin--NADP reductase, leaf isozyme, chloroplastic OS=Triticum urartu GN=TRIUR3_09548 PE=4 SV=1 - [M7ZP63_TRIUA]	4.19645	10.08	14	3	3	3	2.11531e+07	248	27.6339	5.47803
	A4	Sequence	# PSMs	# Proteins	# Protein Groups	Protein Group Accessions	Modifications	ΔCn	Area	q-Value	PEP	XCorr	Charge	MH+ [Da]	ΔM [ppm]	RT [min]	# Missed Cleavages
	High	LVYTNDAGEVVK	1	13	1	M7ZP63		0	12525455	0	0.01148	2.32086	2	1307.69	1.15107	72.937	0
	High	LDFAVSR	1	6	1	M7ZP63		0	4.36838e+07	0.001	0.111	1.87559	2	807.436	-0.542287	76.9328	0
	High	MYIQTR	1	12	1	M7ZP63		0	7.24997e+06	0.005	0.1463	1.43817	2	811.413	-0.499142	63.5167	0
W5A921	Uncharacterized protein OS=Triticum aestivum PE=4 SV=1 - [W5A921_WHEAT]	5.10599	7.66	4	2	2	2	2.06999e+07	261	26.8249	8.73389
	A4	Sequence	# PSMs	# Proteins	# Protein Groups	Protein Group Accessions	Modifications	ΔCn	Area	q-Value	PEP	XCorr	Charge	MH+ [Da]	ΔM [ppm]	RT [min]	# Missed Cleavages
	High	SGSLNSLSDQQK	1	1	1	W5A921		0	1.03382e+07	0	0.0181	3.15994	2	1263.61	-2.10945	62.1383	0
	High	LVVYQVDK	1	4	1	W5A921		0	3.10616e+07	0.001	0.07432	1.94605	2	963.549	-1.94223	72.805	0
M7ZC96	Nuclease S1 OS=Triticum urartu GN=TRIUR3_07913 PE=4 SV=1 - [M7ZC96_TRIUA]	3.12738	8.19	3	1	2	2	2.03908e+07	281	31.5164	6.12549
	A4	Sequence	# PSMs	# Proteins	# Protein Groups	Protein Group Accessions	Modifications	ΔCn	Area	q-Value	PEP	XCorr	Charge	MH+ [Da]	ΔM [ppm]	RT [min]	# Missed Cleavages
	High	ITDGFLTSEASAAVK	1	3	1	M7ZC96		0	5.06765e+06	0	0.005831	3.12738	2	1509.78	-0.325191	89.013	0
	High	ALPVVEKR	1	4	2	M7ZC96;W5B8P4		0	3.57139e+07	0.002	0.127	1.58169	2	911.568	0.443507	60.8717	1
M7ZNI1	Putative calcium-binding protein CML7 OS=Triticum urartu GN=TRIUR3_30313 PE=3 SV=1 - [M7ZNI1_TRIUA]	6.09418	8.48	5	2	2	2	1.99944e+07	283	32.077	9.53955
	A4	Sequence	# PSMs	# Proteins	# Protein Groups	Protein Group Accessions	Modifications	ΔCn	Area	q-Value	PEP	XCorr	Charge	MH+ [Da]	ΔM [ppm]	RT [min]	# Missed Cleavages
	High	SLGGNPTQAQLR	1	3	1	M7ZNI1		0	2.99186e+07	0	0.007257	3.09138	2	1241.66	0.970451	66.8135	0
[truncated: 311 more rows]

## Sheet: R-2
Proteome analysis of glumes of wild emmer wheat grown in a greenhouse (raw data) Replicate #2
Proteome parameter definition is given in Table S1.
Accession	Description	Score	Coverage	# Proteins	# Unique Peptides	# Peptides	# PSMs	Area	# AAs	MW [kDa]	calc. pI
A0A1D5YHT3	Non-specific lipid-transfer protein OS=Triticum aestivum PE=3 SV=1 - [A0A1D5YHT3_WHEAT]	68.1841	69.52	6	3	9	17	2.68091e+10	105	10.6754	9.39307
	A4	Sequence	# PSMs	# Proteins	# Protein Groups	Protein Group Accessions	Modifications	ΔCn	Area	q-Value	PEP	XCorr	Charge	MH+ [Da]	ΔM [ppm]	RT [min]	# Missed Cleavages
	High	ASSISKEccSGVQGLNGmAR	1	6	1	A0A1D5YHT3	C8(Carbamidomethyl); C9(Carbamidomethyl); M18(Oxidation)	0	959146016	0	9.434e-11	5.72432	3	2127.96	-0.827705	64.0227	1
	High	cGVSVPFPISmSTNcDTVN	3	2	1	A0A1D5YHT3	C1(Carbamidomethyl); M11(Oxidation); C15(Carbamidomethyl)	0	1364718832	0	1.767e-09	5.04917	2	2100.9	-0.567828	98.408	0
	High	EccSGVQGLNGmAR	3	6	1	A0A1D5YHT3	C2(Carbamidomethyl); C3(Carbamidomethyl); M12(Oxidation)	0	6066330767	0	3.068e-10	4.11839	2	1554.64	-0.971021	63.0796	0
	High	LAPcVAYVTGR	3	8	3	Q84N29;Q9S8J7;A0A1D5YHT3	C4(Carbamidomethyl)	0	4.7678e+10	0	1.576e-05	3.44682	3	1206.63	-1.86891	79.3207	0
	High	EccSGVQGLNGMAR	1	6	1	A0A1D5YHT3	C2(Carbamidomethyl); C3(Carbamidomethyl)	0	144229170	0	6.825e-10	3.26564	2	1538.65	-0.160488	71.7616	0
	High	SLATSIKSINmGK	1	7	2	Q84N29;A0A1D5YHT3	M11(Oxidation)	0	33505578	0	1.939e-06	3.265	2	1365.74	-1.46532	71.2839	1
	High	cLKSLATSIK	1	10	3	Q84N29;Q2PCB6;A0A1D5YHT3	C1(Carbamidomethyl)	0	3.30665e+07	0	4.319e-05	2.79947	2	1120.64	0.388061	68.7144	1
	High	SINmGKVSGVPGK	1	7	2	Q84N29;A0A1D5YHT3	M4(Oxidation)	0	1.36278e+08	0.001	0.01007	3.16041	3	1289.69	-0.457134	56.9644	1
	High	VSGVPGK	1	9	3	Q84N29;Q2PCB6;A0A1D5YHT3		0	5.24847e+09	0.003	0.05141	2.00105	2	643.377	-0.98654	49.7748	0
	High	cGVSVPFPISMSTNcDTVN	1	2	1	A0A1D5YHT3	C1(Carbamidomethyl); C15(Carbamidomethyl)	0	0	0.004	0.05624	2.50431	2	2084.9	-3.83085	104.71	0
	High	SLATSIK	1	10	3	Q84N29;Q2PCB6;A0A1D5YHT3		0	26682871066	0.007	0.0961	2.20757	2	719.429	-1.03914	62.2699	0
Q84N29	Probable non-specific lipid-transfer protein 3 OS=Triticum aestivum GN=LTP3 PE=2 SV=1 - [NLTP3_WHEAT]	56.31	59.84	2	1	9	13	2.65365e+10	122	12.3273	9.42236
	A4	Sequence	# PSMs	# Proteins	# Protein Groups	Protein Group Accessions	Modifications	ΔCn	Area	q-Value	PEP	XCorr	Charge	MH+ [Da]	ΔM [ppm]	RT [min]	# Missed Cleavages
	High	ASSISKEccSGVQGLNGLAR	1	2	1	Q84N29	C8(Carbamidomethyl); C9(Carbamidomethyl)	0	3.33452e+08	0	1.387e-15	5.55076	3	2094.01	-0.262939	74.3309	1
	High	EccSGVQGLNGLAR	2	4	2	Q84N29;Q2PCB6	C2(Carbamidomethyl); C3(Carbamidomethyl)	0	1.85317e+09	0	9.48e-11	4.60525	2	1520.69	-0.718308	76.2688	0
	High	cGVSVPFPISmSTNcNNVN	2	2	2	Q84N29;Q2PCB6	C1(Carbamidomethyl); M11(Oxidation); C15(Carbamidomethyl)	0	345335318	0	7.479e-07	4.24191	2	2112.91	-0.448831	96.6269	0
	High	LAPcVAYVTGR	3	8	3	Q84N29;Q9S8J7;A0A1D5YHT3	C4(Carbamidomethyl)	0	4.7678e+10	0	1.576e-05	3.44682	3	1206.63	-1.86891	79.3207	0
	High	SLATSIKSINmGK	1	7	2	Q84N29;A0A1D5YHT3	M11(Oxidation)	0	33505578	0	1.939e-06	3.265	2	1365.74	-1.46532	71.2839	1
	High	cLKSLATSIK	1	10	3	Q84N29;Q2PCB6;A0A1D5YHT3	C1(Carbamidomethyl)	0	3.30665e+07	0	4.319e-05	2.79947	2	1120.64	0.388061	68.7144	1
	High	SINmGKVSGVPGK	1	7	2	Q84N29;A0A1D5YHT3	M4(Oxidation)	0	1.36278e+08	0.001	0.01007	3.16041	3	1289.69	-0.457134	56.9644	1
	High	VSGVPGK	1	9	3	Q84N29;Q2PCB6;A0A1D5YHT3		0	5.24847e+09	0.003	0.05141	2.00105	2	643.377	-0.98654	49.7748	0
	High	SLATSIK	1	10	3	Q84N29;Q2PCB6;A0A1D5YHT3		0	26682871066	0.007	0.0961	2.20757	2	719.429	-1.03914	62.2699	0
M7YVE8	Uncharacterized protein OS=Triticum urartu GN=TRIUR3_06538 PE=4 SV=1 - [M7YVE8_TRIUA]	177.917	58.89	8	5	10	44	2.23769e+10	90	9.59259	8.35303
	A4	Sequence	# PSMs	# Proteins	# Protein Groups	Protein Group Accessions	Modifications	ΔCn	Area	q-Value	PEP	XCorr	Charge	MH+ [Da]	ΔM [ppm]	RT [min]	# Missed Cleavages
	High	cADmKSTVDGTcGGPcK	4	5	2	M7YKU0;M7YVE8	C1(Carbamidomethyl); M4(Oxidation); C12(Carbamidomethyl); C16(Carbamidomethyl)	0	1751821518	0	4.657e-16	7.43557	3	1859.74	-0.852443	51.4921	1
	High	SFSGVDVcDDAHPQcPK	10	8	1	M7YVE8	C8(Carbamidomethyl); C15(Carbamidomethyl)	0	5.13399e+10	0	5.102e-16	6.58002	2	1918.8	-2.26601	70.9959	0
	High	cADmKSTVDGTcGGPcKK	7	5	2	M7YKU0;M7YVE8	C1(Carbamidomethyl); M4(Oxidation); C12(Carbamidomethyl); C16(Carbamidomethyl)	0	1672582654	0	1.803e-14	6.496	4	1987.83	-1.47942	48.0437	2
	High	ccNNcRSFSGVDVcDDAHPQcPK	1	3	1	M7YVE8	C1(Carbamidomethyl); C2(Carbamidomethyl); C5(Carbamidomethyl); C14(Carbamidomethyl); C21(Carbamidomethyl)	0	2.48134e+07	0	4.676e-12	4.71502	4	2783.07	-3.68141	67.5377	1
	High	STVDGTcGGPcKK	7	5	2	M7YKU0;M7YVE8	C7(Carbamidomethyl); C11(Carbamidomethyl)	0	6.68035e+09	0	4.18e-06	4.21692	3	1366.61	-0.883254	46.9637	1
	High	VVTPSPHKTFR	4	3	1	M7YVE8		0	643550604	0	1.488e-05	4.09797	4	1268.71	-1.69329	55.4547	1
	High	STVDGTcGGPcK	5	5	2	M7YKU0;M7YVE8	C7(Carbamidomethyl); C11(Carbamidomethyl)	0	9.1105e+09	0	2.498e-07	3.33555	2	1238.51	-1.85138	51.6001	0
	High	STVDGTcGGPcKKH	3	2	1	M7YVE8	C7(Carbamidomethyl); C11(Carbamidomethyl)	0	4.51102e+08	0	2.547e-05	3.29092	3	1503.67	-1.39868	45.2205	2
	High	VVTPSPHK	2	3	1	M7YVE8		0	4750873205	0	0.002961	2.24526	2	864.493	-1.32905	48.1219	0
	High	ccNNcR	1	6	2	M7YKU0;M7YVE8	C1(Carbamidomethyl); C2(Carbamidomethyl); C5(Carbamidomethyl)	0	2.76048e+06	0.002	0.01783	1.64141	2	883.295	-1.56978	39.7251	0
Q9S8J7	Basic protein 2 (Fragment) OS=Triticum aestivum PE=1 SV=1 - [Q9S8J7_WHEAT]	22.3681	75	1	2	3	9	2.05846e+10	28	2.88844	7.98682
	A4	Sequence	# PSMs	# Proteins	# Protein Groups	Protein Group Accessions	Modifications	ΔCn	Area	q-Value	PEP	XCorr	Charge	MH+ [Da]	ΔM [ppm]	RT [min]	# Missed Cleavages
	High	LAPcVAYVTGR	3	8	3	Q84N29;Q9S8J7;A0A1D5YHT3	C4(Carbamidomethyl)	0	4.7678e+10	0	1.576e-05	3.44682	3	1206.63	-1.86891	79.3207	0
	High	ALScGQVDSKLAPcVAYVTGR	1	1	1	Q9S8J7	C4(Carbamidomethyl); C14(Carbamidomethyl)	0	10992919	0	1.455e-09	3.39179	3	2252.11	-1.05392	86.9063	1
	High	ALScGQVDSK	5	1	1	Q9S8J7	C4(Carbamidomethyl)	0	14064906334	0	0.001189	2.50549	2	1064.5	-2.00523	54.3345	0
A0A096UNV4	Uncharacterized protein OS=Triticum aestivum PE=4 SV=1 - [A0A096UNV4_WHEAT]	80.0258	80.28	6	2	7	25	1.33107e+10	71	7.84213	6.68311
	A4	Sequence	# PSMs	# Proteins	# Protein Groups	Protein Group Accessions	Modifications	ΔCn	Area	q-Value	PEP	XCorr	Charge	MH+ [Da]	ΔM [ppm]	RT [min]	# Missed Cleavages
	High	IIEVFPVGTAVTGDFRPDR	5	1	1	A0A096UNV4		0	16158115986	0	1.032e-09	4.06985	4	2089.11	-0.92175	99.7053	0
	High	KASWPELVGK	6	5	2	W5D700;A0A096UNV4		0	999211577	0	4.104e-06	3.87729	2	1114.62	-1.24544	77.8991	1
	High	IFVDTVAEIPR	4	2	1	A0A096UNV4		0	2.05468e+10	0	1.458e-06	3.43803	2	1259.7	-2.69016	91.7283	0
	High	IImKDRPDVK	3	4	2	W5D700;A0A096UNV4	M3(Oxidation)	0	3.22734e+09	0	4.781e-06	2.77568	2	1230.69	-1.38759	50.3262	1
	High	ASWPELVGK	4	5	2	W5D700;A0A096UNV4		0	2.72576e+09	0	0.0009762	1.74978	2	986.529	-1.84094	86.7187	0
	High	KIImKDRPDVK	2	4	2	W5D700;A0A096UNV4	M4(Oxidation)	0	4.55576e+07	0.002	0.0143	2.5231	3	1358.78	-1.60305	48.3947	2
	High	SIEEAK	1	10	2	W5D700;A0A096UNV4		0	1.25846e+07	0.006	0.08528	1.67999	2	676.351	-0.161872	45.9109	0
Q2PCB6	Non-specific lipid-transfer protein OS=Triticum aestivum GN=ltp9.4b PE=2 SV=1 - [Q2PCB6_WHEAT]	41.6269	46.28	2	2	7	9	1.12615e+10	121	12.3703	9.20264
	A4	Sequence	# PSMs	# Proteins	# Protein Groups	Protein Group Accessions	Modifications	ΔCn	Area	q-Value	PEP	XCorr	Charge	MH+ [Da]	ΔM [ppm]	RT [min]	# Missed Cleavages
	High	EccSGVQGLNGLAR	2	4	2	Q84N29;Q2PCB6	C2(Carbamidomethyl); C3(Carbamidomethyl)	0	1.85317e+09	0	9.48e-11	4.60525	2	1520.69	-0.718308	76.2688	0
	High	cGVSVPFPISmSTNcNNVN	2	2	2	Q84N29;Q2PCB6	C1(Carbamidomethyl); M11(Oxidation); C15(Carbamidomethyl)	0	345335318	0	7.479e-07	4.24191	2	2112.91	-0.448831	96.6269	0
	High	cLKSLATSIK	1	10	3	Q84N29;Q2PCB6;A0A1D5YHT3	C1(Carbamidomethyl)	0	3.30665e+07	0	4.319e-05	2.79947	2	1120.64	0.388061	68.7144	1
	High	SINMDKVSGVPGK	1	2	1	Q2PCB6		0	1.36047e+07	0	0.003838	1.72543	2	1331.7	-2.24745	66.1662	1
	High	VSGVPGK	1	9	3	Q84N29;Q2PCB6;A0A1D5YHT3		0	5.24847e+09	0.003	0.05141	2.00105	2	643.377	-0.98654	49.7748	0
	High	SLATSIK	1	10	3	Q84N29;Q2PCB6;A0A1D5YHT3		0	26682871066	0.007	0.0961	2.20757	2	719.429	-1.03914	62.2699	0
	High	SLATSIKSINmDK	1	2	1	Q2PCB6	M11(Oxidation)	0	37338069	0.009	0.123	2.6442	2	1423.75	0.146929	77.2577	1
W5CR25	Uncharacterized protein OS=Triticum aestivum GN=TRAES_3BF115600300CFD_c1 PE=4 SV=1 - [W5CR25_WHEAT]	30.6474	13.41	4	2	2	7	9319249638	261	26.4617	6.53662
	A4	Sequence	# PSMs	# Proteins	# Protein Groups	Protein Group Accessions	Modifications	ΔCn	Area	q-Value	PEP	XCorr	Charge	MH+ [Da]	ΔM [ppm]	RT [min]	# Missed Cleavages
	High	NALIQYHVLSTAIPmSQFDTVSNPLR	4	4	1	W5CR25	M15(Oxidation)	0	5716818068	0	4.437e-20	7.47941	2	2931.49	-3.89745	100.599	0
	High	AGQFNTFIR	3	4	1	W5CR25		0	12921681208	0	0.0003658	2.63949	2	1053.55	-2.19793	82.009	0
M7YKU0	Uncharacterized protein OS=Triticum urartu GN=TRIUR3_06540 PE=4 SV=1 - [M7YKU0_TRIUA]	129.347	58.43	3	4	9	34	8.24817e+09	89	9.51347	8.19189
	A4	Sequence	# PSMs	# Proteins	# Protein Groups	Protein Group Accessions	Modifications	ΔCn	Area	q-Value	PEP	XCorr	Charge	MH+ [Da]	ΔM [ppm]	RT [min]	# Missed Cleavages
	High	cADmKSTVDGTcGGPcK	4	5	2	M7YKU0;M7YVE8	C1(Carbamidomethyl); M4(Oxidation); C12(Carbamidomethyl); C16(Carbamidomethyl)	0	1751821518	0	4.657e-16	7.43557	3	1859.74	-0.852443	51.4921	1
	High	cADmKSTVDGTcGGPcKK	7	5	2	M7YKU0;M7YVE8	C1(Carbamidomethyl); M4(Oxidation); C12(Carbamidomethyl); C16(Carbamidomethyl)	0	1672582654	0	1.803e-14	6.496	4	1987.83	-1.47942	48.0437	2
	High	SFSGVDVcDDAHPKcPK	2	2	1	M7YKU0	C8(Carbamidomethyl); C15(Carbamidomethyl)	0	361377235	0	9.759e-13	4.88435	3	1918.84	-0.148614	66.3757	1
	High	SFSGVDVcDDAHPK	3	3	1	M7YKU0	C8(Carbamidomethyl)	0	6475025124	0	2.755e-10	4.2977	2	1533.66	-1.77672	69.308	0
	High	STVDGTcGGPcKK	7	5	2	M7YKU0;M7YVE8	C7(Carbamidomethyl); C11(Carbamidomethyl)	0	6.68035e+09	0	4.18e-06	4.21692	3	1366.61	-0.883254	46.9637	1
	High	STVDGTcGGPcK	5	5	2	M7YKU0;M7YVE8	C7(Carbamidomethyl); C11(Carbamidomethyl)	0	9.1105e+09	0	2.498e-07	3.33555	2	1238.51	-1.85138	51.6001	0
	High	STVDGTcGGPcKKY	2	3	1	M7YKU0	C7(Carbamidomethyl); C11(Carbamidomethyl)	0	57865174	0	0.0006586	2.85508	3	1529.67	-2.90125	55.4026	2
	High	VVSTSPEmWR	3	3	1	M7YKU0	M8(Oxidation)	0	8953658328	0	0.0001125	2.4511	2	1207.58	-1.08047	71.877	0
	High	ccNNcR	1	6	2	M7YKU0;M7YVE8	C1(Carbamidomethyl); C2(Carbamidomethyl); C5(Carbamidomethyl)	0	2.76048e+06	0.002	0.01783	1.64141	2	883.295	-1.56978	39.7251	0
P11383	Ribulose bisphosphate carboxylase large chain OS=Triticum aestivum GN=rbcL PE=1 SV=2 - [RBL_WHEAT]	274.252	62.47	40	38	38	83	6.58643e+09	477	52.8174	6.68311
	A4	Sequence	# PSMs	# Proteins	# Protein Groups	Protein Group Accessions	Modifications	ΔCn	Area	q-Value	PEP	XCorr	Charge	MH+ [Da]	ΔM [ppm]	RT [min]	# Missed Cleavages
	High	VSPQPGVPPEEAGAAVAAESSTGTWTTVWTDGLTSLDR	1	21	1	P11383		0	97141012	0	1.602e-22	8.68622	3	3840.85	-1.98165	106.676	0
	High	GHYLNATAGTcEEMIKR	2	13	1	P11383	C11(Carbamidomethyl)	0	1.76213e+08	0	1.508e-19	7.63151	3	1950.91	-0.695705	68.7319	1
	High	GHYLNATAGTcEEmIKR	2	13	1	P11383	C11(Carbamidomethyl); M14(Oxidation)	0	313113209	0	6.844e-14	6.06842	3	1966.91	-1.39406	63.0047	1
	High	SQAETGEIKGHYLNATAGTcEEMIKR	1	12	1	P11383	C20(Carbamidomethyl)	0	190300016	0	1.19e-13	5.64304	4	2894.37	-2.16037	72.7265	2
	High	LTYYTPEYETKDTDILAAFR	1	19	1	P11383		0	731439671	0	1.061e-13	5.35155	3	2410.18	-0.904067	101.445	1
	High	GGLDFTKDDENVNSQPFmR	2	13	1	P11383	M18(Oxidation)	0	1.10059e+09	0	2.139e-13	5.1886	3	2185.97	-4.30837	81.4993	1
	High	YGRPLLGcTIKPK	4	30	1	P11383	C8(Carbamidomethyl)	0	1186024940	0	4.048e-10	5.02668	3	1502.85	-0.33479	68.2623	0
	High	VSPQPGVPPEEAGAAVAAESSTGTWTTVWTDGLTSLDRYK	1	21	1	P11383		0	0	0	6.425e-11	4.98286	4	4132.01	-1.05387	106.292	1
	High	AIKFEFEPVDTIDK	3	2	1	P11383		0	1295058007	0	3.715e-12	4.83406	2	1651.85	-4.6651	92.8177	1
	High	SQAETGEIKGHYLNATAGTcEEmIKR	1	12	1	P11383	C20(Carbamidomethyl); M23(Oxidation)	0	1.82367e+08	0	3.302e-09	4.82568	5	2910.37	-1.16089	68.1469	2
	High	GGLDFTKDDENVNSQPFMR	1	13	1	P11383		0	0	0	1.448e-15	4.38901	2	2170	3.95474	87.6513	1
	High	mSGGDHIHSGTVVGK	5	10	1	P11383	M1(Oxidation)	0	1.22754e+09	0	1.215e-07	4.14304	4	1497.71	-1.60188	50.7266	0
	High	LEGEREmTLGFVDLLR	1	9	1	P11383	M7(Oxidation)	0	5.13077e+07	0	1.819e-06	4.05734	3	1893.97	-0.716448	101.315	1
	High	TFQGPPHGIQVERDK	1	25	1	P11383		0	169304644	0	1.269e-05	4.05636	4	1708.88	-0.222305	66.2796	1
	High	mSGGDHIHSGTVVGKLEGER	1	10	1	P11383	M1(Oxidation)	0	2.80135e+07	0	2.922e-06	3.93241	4	2082	-1.32336	65.0263	1
	High	DNGLLLHIHR	3	12	1	P11383		0	2.03388e+09	0	1.734e-06	3.9314	2	1187.66	-0.561954	75.8732	0
	High	MSGGDHIHSGTVVGK	3	10	1	P11383		0	8.6767e+08	0	1.03e-10	3.90942	2	1481.71	-2.89086	54.4874	0
	High	TFQGPPHGIQVER	4	27	1	P11383		0	7.75944e+09	0	1.629e-08	3.72964	2	1465.75	-1.92573	70.8405	0
	High	DDENVNSQPFmR	2	14	1	P11383	M11(Oxidation)	0	401099467	0	5.61e-08	3.71501	2	1467.62	-0.309088	67.4218	0
	High	EmTLGFVDLLRDDFIEKDR	1	9	1	P11383	M2(Oxidation)	0	41290407	0	1.461e-09	3.42589	3	2328.15	-2.20576	104.819	2
	High	QKNHGMHFR	1	9	1	P11383		0	1.09878e+07	0	0.0003091	3.39777	3	1154.56	-1.99845	47.0622	1
	High	WSPELAAAcEVWK	1	9	1	P11383	C9(Carbamidomethyl)	0	1.66487e+08	0	6.831e-10	3.37378	2	1546.73	-1.70122	98.9602	0
	High	DRFVFcAEAIYK	1	15	1	P11383	C6(Carbamidomethyl)	0	2.96467e+07	0	7.292e-05	3.33429	2	1518.74	0.715691	91.3853	1
	High	DDFIEKDR	2	15	1	P11383		0	364772326	0	0.001759	3.03954	3	1037.49	-2.58803	62.1468	1
	High	LTYYTPEYETK	2	21	1	P11383		0	4195980750	0	1.118e-07	2.99634	2	1407.67	-1.70383	76.8769	0
	High	AmHAVIDR	3	10	1	P11383	M2(Oxidation)	0	1.02527e+09	0	0.0009394	2.9231	3	928.465	-1.82201	49.6148	0
	High	AMHAVIDR	3	10	1	P11383		0	9.30337e+08	0	0.002959	2.91947	3	912.471	-1.64074	57.3199	0
	High	FEFEPVDTIDK	1	2	1	P11383		0	793105391	0	3.364e-07	2.87978	2	1339.64	1.062	92.3711	0
	High	EmTLGFVDLLR	1	9	1	P11383	M2(Oxidation)	0	3.43218e+08	0	8.691e-06	2.75923	2	1309.68	-1.73258	104.866	0
	High	DDENVNSQPFMR	1	14	1	P11383		0	33471971	0	2.884e-06	2.67328	2	1451.62	-2.13363	75.4458	0
	High	VALEAcVQAR	3	10	1	P11383	C6(Carbamidomethyl)	0	6108533252	0	9.106e-06	2.64449	2	1116.58	-3.06996	69.6877	0
	High	DTDILAAFR	4	21	1	P11383		0	3.08324e+09	0	0.0007412	2.50336	2	1021.53	-0.99876	100.274	0
	High	FVFcAEAIYK	2	16	1	P11383	C4(Carbamidomethyl)	0	1442291145	0	2.545e-05	2.26517	2	1247.61	-1.55961	94.504	0
	High	TFQGPPHGIQVERDKLNK	1	25	1	P11383		0	0	0.001	0.007312	3.47891	4	2064.09	-3.5774	67.6178	2
	High	ALRLEDLR	1	30	1	P11383		0	3.25638e+09	0.002	0.02958	2.39135	3	985.578	-1.46413	76.1425	1
	High	DLAREGNEIIR	1	9	1	P11383		0	1.08739e+08	0.002	0.01628	2.29977	3	1285.69	0.107745	71.285	1
	High	EGNEIIR	1	9	1	P11383		0	5.89131e+09	0.002	0.01675	1.92981	2	830.435	-1.77381	60.2677	0
	High	NHGmHFR	1	12	1	P11383	M4(Oxidation)	0	5.10488e+07	0.002	0.02651	1.76425	3	914.403	-2.25127	42.6722	0
	High	GGLDFTK	1	14	1	P11383		0	317298253	0.003	0.04233	1.76248	2	737.382	-0.5946	71.2047	0
	High	IPPTYSK	6	28	1	P11383		0	1.15286e+09	0.003	0.04292	1.69605	2	805.445	-0.795235	54.8935	0
	High	SQAETGEIK	2	12	1	P11383		0	7.03312e+08	0.004	0.05589	2.14732	2	962.478	-1.04774	51.2303	0
	High	AcYEcLR	1	22	1	P11383	C2(Carbamidomethyl); C5(Carbamidomethyl)	0	2.0091e+09	0.004	0.05526	1.09597	2	971.406	-1.36487	64.715	0
	High	AGVKDYK	2	14	1	P11383		0	1.29488e+08	0.005	0.07074	2.11768	2	780.424	-1.36273	46.1908	1
	High	VLAKALR	1	11	1	P11383		0	12609823	0.009	0.1287	1.51703	2	770.523	-2.09262	54.8377	1
M8AQ24	Ribulose bisphosphate carboxylase small chain OS=Triticum urartu GN=TRIUR3_33919 PE=3 SV=1 - [M8AQ24_TRIUA]	56.6	90.63	12	4	10	16	5.93931e+09	128	14.8624	6.1001
	A4	Sequence	# PSMs	# Proteins	# Protein Groups	Protein Group Accessions	Modifications	ΔCn	Area	q-Value	PEP	XCorr	Charge	MH+ [Da]	ΔM [ppm]	RT [min]	# Missed Cleavages
	High	KFETLSYLPPLSTEALLK	2	50	3	M8AQ24;Q9SAW8;A0A1D5UUS2		0	653499199	0	1.815e-14	7.07281	2	2050.15	1.48418	104.158	1
	High	LPmFGcTDATQVINEVEEVKK	1	45	2	M8AQ24;Q9SAW8	M3(Oxidation); C6(Carbamidomethyl)	0	1.68084e+08	0	2.647e-14	6.64157	3	2424.18	0.693721	99.9385	1
	High	EHNASPGYYDGR	4	10	1	M8AQ24		0	1.05695e+09	0	2.84e-09	4.50974	3	1365.58	-0.915904	56.3897	0
	High	QVQcVSFIAFKPPGcEESGKA	1	9	1	M8AQ24	C4(Carbamidomethyl); C15(Carbamidomethyl)	0	31359298	0	3.929e-09	4.48763	3	2339.12	1.0008	90.5683	1
	High	SKWVPcLEFSK	2	54	3	Q9SAW8;M8AQ24;A0A1D5UUS2	C6(Carbamidomethyl)	0	0	0	0.0002162	3.65285	3	1380.7	-0.0235991	87.4887	1
	High	KEYPDAYVR	1	52	3	Q9SAW8;M8AQ24;A0A1D5UUS2		0	121146364	0	0.004127	2.89557	2	1140.57	-0.449432	62.5729	1
	High	mQVWPIEGIK	1	2	1	M8AQ24	M1(Oxidation)	0	46170204	0	0.0007217	2.62172	2	1216.64	-1.96751	92.5205	0
	High	IIGFDNmR	1	10	1	M8AQ24	M7(Oxidation)	0	1.0348e+10	0.001	0.008983	1.66486	2	981.481	-1.49241	75.1647	0
	High	EYPDAYVR	2	52	3	Q9SAW8;M8AQ24;A0A1D5UUS2		0	3487318208	0.002	0.01712	1.7011	2	1012.47	-1.1701	70.0087	0
	High	QVDYLIR	1	54	3	Q9SAW8;M8AQ24;A0A1D5UUS2		0	3.9826e+09	0.005	0.07443	1.49541	2	906.506	1.62673	77.646	0
Q9ATG4	Non-specific lipid-transfer protein OS=Triticum aestivum GN=LTP2 PE=2 SV=1 - [Q9ATG4_WHEAT]	77.204	53.91	3	7	8	22	4.77771e+09	115	11.2508	9.20264
	A4	Sequence	# PSMs	# Proteins	# Protein Groups	Protein Group Accessions	Modifications	ΔCn	Area	q-Value	PEP	XCorr	Charge	MH+ [Da]	ΔM [ppm]	RT [min]	# Missed Cleavages
	High	cGVSVPYTISASVDcSKIH	2	3	1	Q9ATG4	C1(Carbamidomethyl); C15(Carbamidomethyl)	0	774229420	0	3.407e-16	5.67402	3	2079.98	-1.7017	86.5449	1
	High	SVAGGLNPNKAAGIPSK	3	3	1	Q9ATG4		0	5.83215e+08	0	1.329e-11	4.37114	2	1580.88	1.13585	67.3155	1
	High	GSGTSPSGAccSGVRK	3	2	1	Q9ATG4	C10(Carbamidomethyl); C11(Carbamidomethyl)	0	4.07257e+08	0	1.682e-08	4.19743	3	1567.7	4.39641	47.7714	1
	High	cGVSVPYTISASVDcSK	4	3	1	Q9ATG4	C1(Carbamidomethyl); C15(Carbamidomethyl)	0	1846700604	0	3.819e-10	4.01359	3	1829.84	-0.91417	86.8507	0
	High	GSGTSPSGAccSGVR	3	2	1	Q9ATG4	C10(Carbamidomethyl); C11(Carbamidomethyl)	0	3.14042e+09	0	4.655e-06	3.2898	2	1439.6	-1.60553	52.4093	0
	High	SVAGGLNPNK	2	3	1	Q9ATG4		0	9345997832	0	9.229e-05	2.51156	2	956.515	-0.811223	58.4762	0
	High	STADKQATcR	3	3	1	Q9ATG4	C9(Carbamidomethyl)	0	0	0	0.003557	2.21627	3	1137.53	-3.00771	40.7537	1
	High	AAGIPSK	2	11	2	A0A077RVM2;Q9ATG4		0	1.42926e+09	0.002	0.02231	2.32582	2	643.377	-0.98654	51.3273	0
A0A1D6CYV0	Uncharacterized protein OS=Triticum aestivum PE=4 SV=1 - [A0A1D6CYV0_WHEAT]	59.7081	31.99	4	3	12	19	4.73386e+09	322	35.4283	5.52881
	A4	Sequence	# PSMs	# Proteins	# Protein Groups	Protein Group Accessions	Modifications	ΔCn	Area	q-Value	PEP	XCorr	Charge	MH+ [Da]	ΔM [ppm]	RT [min]	# Missed Cleavages
	High	ALYGDDFYIcSFQEPGAIEAEFKR	1	2	2	A0A1D6CYV0;A0A1D6CJB7	C10(Carbamidomethyl)	0	2.34685e+08	0	1.034e-13	5.09357	3	2826.3	-3.21656	104.307	1
	High	HQmPALAAAGYR	1	5	2	A0A1D6CYV0;A0A1D6CJB7	M3(Oxidation)	0	2.64948e+07	0	0.0003308	3.17953	3	1301.64	-1.59805	64.0971	0
	High	FVPLLDDVVImK	2	4	2	A0A1D6CYV0;A0A1D6CJB7	M11(Oxidation)	0	1.33843e+09	0	1.838e-07	3.04657	3	1404.78	-1.40525	104.505	0
	High	LGTELVLRK	2	10	2	A0A1D6CYV0;A0A1D6CJB7		0	1227819432	0	0.001046	2.90859	2	1028.65	-0.616168	71.1328	1
	High	HQMPALAAAGYR	1	5	2	A0A1D6CYV0;A0A1D6CJB7		0	6.53542e+07	0	0.0004196	2.87344	2	1285.65	0.632714	71.7046	0
	High	KFVPLLDDVVImK	2	4	2	A0A1D6CYV0;A0A1D6CJB7	M12(Oxidation)	0	2.45606e+08	0	0.0007756	2.85656	3	1532.88	-0.0132061	96.4209	1
	High	FVPLLDDVVIMK	1	4	2	A0A1D6CYV0;A0A1D6CJB7		0	196304046	0	3.397e-06	2.48206	2	1388.78	-1.35957	106.478	0
	High	FFADRTPGPLFIPK	1	1	1	A0A1D6CYV0		0	1.83e+08	0	0.0007235	2.46668	3	1605.88	-0.786904	94.0616	1
	High	LGTELVLR	1	10	2	A0A1D6CYV0;A0A1D6CJB7		0	6249265209	0	0.005171	2.27752	2	900.549	-2.12788	81.079	0
	High	TPGPLFIPK	2	7	1	A0A1D6CYV0		0	6.20334e+09	0	0.004151	2.09965	2	969.575	-1.63823	87.1369	0
	High	KFFADRTPGPLFIPK	1	1	1	A0A1D6CYV0		0	317109232	0.002	0.01323	3.24635	3	1733.97	-1.18596	88.2801	2
	High	RLGTELVLRK	1	6	2	A0A1D6CYV0;A0A1D6CJB7		0	145053981	0.002	0.01597	3.11732	3	1184.75	-0.971355	67.5298	2
	High	DVGHFINEEKPEEISALIIGFIK	1	2	2	A0A1D6CYV0;A0A1D6CJB7		0	0	0.002	0.01113	2.87035	4	2598.37	-4.79995	106.942	0
	High	SVEVNGVR	2	2	2	A0A1D6CYV0;A0A1D6CJB7		0	1748982657	0.002	0.01812	1.96361	2	859.462	-1.99763	58.4481	0
A0A1D6CJB7	Uncharacterized protein OS=Triticum aestivum PE=4 SV=1 - [A0A1D6CJB7_WHEAT]	99.2128	49.07	4	5	14	28	4.0487e+09	322	35.4663	5.68115
	A4	Sequence	# PSMs	# Proteins	# Protein Groups	Protein Group Accessions	Modifications	ΔCn	Area	q-Value	PEP	XCorr	Charge	MH+ [Da]	ΔM [ppm]	RT [min]	# Missed Cleavages
	High	SGWGSPDDEVPLPSWITEEDLK	3	5	1	A0A1D6CJB7		0	24397229	0	1.799e-17	5.65495	2	2457.14	-0.377801	105.385	0
	High	ALYGDDFYIcSFQEPGAIEAEFKR	1	2	2	A0A1D6CYV0;A0A1D6CJB7	C10(Carbamidomethyl)	0	2.34685e+08	0	1.034e-13	5.09357	3	2826.3	-3.21656	104.307	1
	High	FTVGNLDLTYNIAGAK	3	1	1	A0A1D6CJB7		0	2092564099	0	1.796e-14	5.01914	2	1696.89	-1.13967	101.398	0
	High	ALVALSVPFIPR	2	1	1	A0A1D6CJB7		0	2525132678	0	5.541e-08	3.33719	2	1282.79	-0.845289	104.969	0
	High	HQmPALAAAGYR	1	5	2	A0A1D6CYV0;A0A1D6CJB7	M3(Oxidation)	0	2.64948e+07	0	0.0003308	3.17953	3	1301.64	-1.59805	64.0971	0
	High	SGFTGGFNYYR	3	2	1	A0A1D6CJB7		0	1736689076	0	4.661e-06	3.14944	2	1268.57	-2.20194	85.6144	0
	High	FVPLLDDVVImK	2	4	2	A0A1D6CYV0;A0A1D6CJB7	M11(Oxidation)	0	1.33843e+09	0	1.838e-07	3.04657	3	1404.78	-1.40525	104.505	0
	High	LGTELVLRK	2	10	2	A0A1D6CYV0;A0A1D6CJB7		0	1227819432	0	0.001046	2.90859	2	1028.65	-0.616168	71.1328	1
	High	HQMPALAAAGYR	1	5	2	A0A1D6CYV0;A0A1D6CJB7		0	6.53542e+07	0	0.0004196	2.87344	2	1285.65	0.632714	71.7046	0
	High	KFVPLLDDVVImK	2	4	2	A0A1D6CYV0;A0A1D6CJB7	M12(Oxidation)	0	2.45606e+08	0	0.0007756	2.85656	3	1532.88	-0.0132061	96.4209	1
	High	FVPLLDDVVIMK	1	4	2	A0A1D6CYV0;A0A1D6CJB7		0	196304046	0	3.397e-06	2.48206	2	1388.78	-1.35957	106.478	0
	High	LGTELVLR	1	10	2	A0A1D6CYV0;A0A1D6CJB7		0	6249265209	0	0.005171	2.27752	2	900.549	-2.12788	81.079	0
	High	YYTTQFDK	2	3	1	A0A1D6CJB7		0	3371711741	0	0.003878	1.71912	2	1065.49	-0.978709	69.3775	0
	High	RLGTELVLRK	1	6	2	A0A1D6CYV0;A0A1D6CJB7		0	145053981	0.002	0.01597	3.11732	3	1184.75	-0.971355	67.5298	2
	High	DVGHFINEEKPEEISALIIGFIK	1	2	2	A0A1D6CYV0;A0A1D6CJB7		0	0	0.002	0.01113	2.87035	4	2598.37	-4.79995	106.942	0
	High	SVEVNGVR	2	2	2	A0A1D6CYV0;A0A1D6CJB7		0	1748982657	0.002	0.01812	1.96361	2	859.462	-1.99763	58.4481	0
A0A1D6ALA4	Uncharacterized protein OS=Triticum aestivum PE=4 SV=1 - [A0A1D6ALA4_WHEAT]	12.2188	10.2	3	2	2	5	3.35417e+09	196	19.0818	8.1333
	A4	Sequence	# PSMs	# Proteins	# Protein Groups	Protein Group Accessions	Modifications	ΔCn	Area	q-Value	PEP	XCorr	Charge	MH+ [Da]	ΔM [ppm]	RT [min]	# Missed Cleavages
	High	AcNSmAVPLQcK	1	3	1	A0A1D6ALA4	C2(Carbamidomethyl); M5(Oxidation); C11(Carbamidomethyl)	0	1827364872	0	9.931e-08	3.53883	2	1394.62	-0.939955	62.644	0
	High	AcNSMAVPLQcK	1	3	1	A0A1D6ALA4	C2(Carbamidomethyl); C11(Carbamidomethyl)	0	0	0	0.0001253	2.54958	2	1378.62	-4.55079	72.0229	0
	High	TLAVTLPR	3	3	1	A0A1D6ALA4		0	4.88097e+09	0	0.005408	1.93924	2	870.54	-1.20712	80.7376	0
A0A1D5W2F2	Uncharacterized protein OS=Triticum aestivum PE=4 SV=1 - [A0A1D5W2F2_WHEAT]	35.577	52.74	5	3	4	8	3.28278e+09	146	15.6075	7.94287
	A4	Sequence	# PSMs	# Proteins	# Protein Groups	Protein Group Accessions	Modifications	ΔCn	Area	q-Value	PEP	XCorr	Charge	MH+ [Da]	ΔM [ppm]	RT [min]	# Missed Cleavages
	High	IVDQcANGGLDLDWDTVFTK	2	8	2	Q9SQG4;A0A1D5W2F2	C5(Carbamidomethyl)	0	48508600	0	8.683e-17	6.17126	2	2267.06	-0.644507	104.847	0
	High	IDTNGVGYQQGHLNVNYQFVDcRD	1	2	1	A0A1D5W2F2	C22(Carbamidomethyl)	0	122158544	0	7.885e-16	6.15449	3	2812.27	-1.84729	87.6861	1
	High	YGWTAFcGPAGAHGQAAcGK	2	5	1	A0A1D5W2F2	C7(Carbamidomethyl); C18(Carbamidomethyl)	0	3.09987e+08	0	3.629e-16	5.77698	2	2066.9	1.7594	81.3915	0
	High	VTNPATGAQVTAR	3	3	1	A0A1D5W2F2		0	9416204176	0	6.535e-08	3.03755	2	1285.68	-0.942158	62.9104	0
M9MTY6	Dimeric ubiquitin OS=Triticum aestivum PE=2 SV=1 - [M9MTY6_WHEAT]	236.229	53.59	131	2	11	67	3.22617e+09	153	17.0842	6.06201
	A4	Sequence	# PSMs	# Proteins	# Protein Groups	Protein Group Accessions	Modifications	ΔCn	Area	q-Value	PEP	XCorr	Charge	MH+ [Da]	ΔM [ppm]	RT [min]	# Missed Cleavages
	High	AKIQDKEGIPPDQQR	5	114	4	M9MTY6;Q6EZA4;A0A1D6SFB9;T1NJN3		0	7.46905e+07	0	1.604e-05	5.19105	4	1722.91	-2.65662	54.6091	2
	High	TITLEVESSDTIDNVK	2	108	3	M9MTY6;Q6EZA4;T1NJN3		0	971624914	0	1.466e-13	4.96641	2	1763.89	-2.11843	87.3946	0
	High	IQDKEGIPPDQQR	39	114	4	M9MTY6;Q6EZA4;A0A1D6SFB9;T1NJN3		0	2.39108e+09	0	9.175e-11	4.84449	2	1523.78	-1.69787	57.056	1
	High	TLADYNIQKESTLHLVLR	3	99	2	M9MTY6;A0A1D6SFB9		0	7.30095e+07	0	9.989e-14	4.10438	3	2114.16	0.488078	89.394	1
	High	QLEDGRTLADYNIQK	2	91	3	M9MTY6;Q6EZA4;A0A1D6SFB9		0	2.9846e+08	0	1.272e-08	4.06106	2	1763.9	2.58421	75.0989	1
	High	TITLEVESSDTIDNVKAK	1	108	3	M9MTY6;Q6EZA4;T1NJN3		0	95745005	0	2.359e-09	3.87621	3	1963.02	-0.889383	81.5642	1
	High	EIEIDIEPTDTIDR	1	9	1	M9MTY6		0	29454830	0	2.606e-07	3.75448	2	1658.81	1.78905	92.3176	0
	High	VEEKEGIPPVQQR	1	13	1	M9MTY6		0	72673211	0	0.0003071	3.03795	3	1508.8	-1.89063	61.5224	1
	High	ESTLHLVLR	3	116	3	M9MTY6;A0A1D6SFB9;T1NJN3		0	1.67967e+09	0	0.0003116	2.59601	2	1067.62	-2.32065	78.7628	0
	High	TLADYNIQK	1	111	3	M9MTY6;Q6EZA4;A0A1D6SFB9		0	5607750050	0	0.002162	1.76094	2	1065.56	-0.791207	70.3337	0
	High	EGIPPDQQR	9	117	4	M9MTY6;Q6EZA4;A0A1D6SFB9;T1NJN3		0	2.9049e+07	0.001	0.01038	1.9005	2	1039.51	-2.09457	54.3773	0
A0A1D6SFB9	Uncharacterized protein OS=Triticum aestivum PE=4 SV=1 - [A0A1D6SFB9_WHEAT]	218.411	34.53	21	1	8	63	3.22617e+09	139	15.9937	9.96436
	A4	Sequence	# PSMs	# Proteins	# Protein Groups	Protein Group Accessions	Modifications	ΔCn	Area	q-Value	PEP	XCorr	Charge	MH+ [Da]	ΔM [ppm]	RT [min]	# Missed Cleavages
	High	AKIQDKEGIPPDQQR	5	114	4	M9MTY6;Q6EZA4;A0A1D6SFB9;T1NJN3		0	7.46905e+07	0	1.604e-05	5.19105	4	1722.91	-2.65662	54.6091	2
	High	IQDKEGIPPDQQR	39	114	4	M9MTY6;Q6EZA4;A0A1D6SFB9;T1NJN3		0	2.39108e+09	0	9.175e-11	4.84449	2	1523.78	-1.69787	57.056	1
	High	TLADYNIQKESTLHLVLR	3	99	2	M9MTY6;A0A1D6SFB9		0	7.30095e+07	0	9.989e-14	4.10438	3	2114.16	0.488078	89.394	1
	High	QLEDGRTLADYNIQK	2	91	3	M9MTY6;Q6EZA4;A0A1D6SFB9		0	2.9846e+08	0	1.272e-08	4.06106	2	1763.9	2.58421	75.0989	1
	High	ESTLHLVLR	3	116	3	M9MTY6;A0A1D6SFB9;T1NJN3		0	1.67967e+09	0	0.0003116	2.59601	2	1067.62	-2.32065	78.7628	0
	High	SSDTIDNVK	1	1	1	A0A1D6SFB9		0	9871715	0	8.142e-05	2.50199	2	978.473	-1.31789	56.4043	0
	High	TLADYNIQK	1	111	3	M9MTY6;Q6EZA4;A0A1D6SFB9		0	5607750050	0	0.002162	1.76094	2	1065.56	-0.791207	70.3337	0
	High	EGIPPDQQR	9	117	4	M9MTY6;Q6EZA4;A0A1D6SFB9;T1NJN3		0	2.9049e+07	0.001	0.01038	1.9005	2	1039.51	-2.09457	54.3773	0
Q6EZA4	Ubiquitin protein (Fragment) OS=Triticum aestivum PE=2 SV=1 - [Q6EZA4_WHEAT]	213.892	75	16	1	8	60	2.99015e+09	68	7.65502	5.37646
	A4	Sequence	# PSMs	# Proteins	# Protein Groups	Protein Group Accessions	Modifications	ΔCn	Area	q-Value	PEP	XCorr	Charge	MH+ [Da]	ΔM [ppm]	RT [min]	# Missed Cleavages
	High	AKIQDKEGIPPDQQR	5	114	4	M9MTY6;Q6EZA4;A0A1D6SFB9;T1NJN3		0	7.46905e+07	0	1.604e-05	5.19105	4	1722.91	-2.65662	54.6091	2
	High	TITLEVESSDTIDNVK	2	108	3	M9MTY6;Q6EZA4;T1NJN3		0	971624914	0	1.466e-13	4.96641	2	1763.89	-2.11843	87.3946	0
	High	IQDKEGIPPDQQR	39	114	4	M9MTY6;Q6EZA4;A0A1D6SFB9;T1NJN3		0	2.39108e+09	0	9.175e-11	4.84449	2	1523.78	-1.69787	57.056	1
	High	QLEDGRTLADYNIQK	2	91	3	M9MTY6;Q6EZA4;A0A1D6SFB9		0	2.9846e+08	0	1.272e-08	4.06106	2	1763.9	2.58421	75.0989	1
	High	TITLEVESSDTIDNVKAK	1	108	3	M9MTY6;Q6EZA4;T1NJN3		0	95745005	0	2.359e-09	3.87621	3	1963.02	-0.889383	81.5642	1
	High	TLADYNIQKESTLH	1	1	1	Q6EZA4		0	0	0	4.285e-06	2.74034	2	1632.82	-2.10542	74.4985	1
	High	TLADYNIQK	1	111	3	M9MTY6;Q6EZA4;A0A1D6SFB9		0	5607750050	0	0.002162	1.76094	2	1065.56	-0.791207	70.3337	0
	High	EGIPPDQQR	9	117	4	M9MTY6;Q6EZA4;A0A1D6SFB9;T1NJN3		0	2.9049e+07	0.001	0.01038	1.9005	2	1039.51	-2.09457	54.3773	0
A0A1D5UUS2	Ribulose bisphosphate carboxylase small chain OS=Triticum aestivum PE=3 SV=1 - [A0A1D5UUS2_WHEAT]	39.6494	44.29	2	3	8	13	2.90587e+09	140	15.3369	8.71924
	A4	Sequence	# PSMs	# Proteins	# Protein Groups	Protein Group Accessions	Modifications	ΔCn	Area	q-Value	PEP	XCorr	Charge	MH+ [Da]	ΔM [ppm]	RT [min]	# Missed Cleavages
	High	KFETLSYLPPLSTEALLK	2	50	3	M8AQ24;Q9SAW8;A0A1D5UUS2		0	653499199	0	1.815e-14	7.07281	2	2050.15	1.48418	104.158	1
	High	VLNEVEEVKKEYPDAYVR	2	2	1	A0A1D5UUS2		0	128444084	0	9.903e-10	5.5999	4	2180.12	-0.348572	79.054	2
	High	SKWVPcLEFSK	2	54	3	Q9SAW8;M8AQ24;A0A1D5UUS2	C6(Carbamidomethyl)	0	0	0	0.0002162	3.65285	3	1380.7	-0.0235991	87.4887	1
	High	VLNEVEEVKK	1	2	1	A0A1D5UUS2		0	82206960	0	0.0005191	3.14704	3	1186.67	-1.50971	60.2736	1
	High	KEYPDAYVR	1	52	3	Q9SAW8;M8AQ24;A0A1D5UUS2		0	121146364	0	0.004127	2.89557	2	1140.57	-0.449432	62.5729	1
	High	EYPDAYVR	2	52	3	Q9SAW8;M8AQ24;A0A1D5UUS2		0	3487318208	0.002	0.01712	1.7011	2	1012.47	-1.1701	70.0087	0
	High	VIGFDNmR	2	15	1	A0A1D5UUS2	M7(Oxidation)	0	1.24768e+09	0.003	0.03956	1.65866	2	967.466	-0.289527	70.6663	0
	High	QVDYLIR	1	54	3	Q9SAW8;M8AQ24;A0A1D5UUS2		0	3.9826e+09	0.005	0.07443	1.49541	2	906.506	1.62673	77.646	0
Q9SAW8	Ribulose bisphosphate carboxylase small chain (Fragment) OS=Triticum timopheevii subsp. armeniacum GN=rbcS PE=3 SV=1 - [Q9SAW8_TRITI]	43.3434	51.52	29	2	8	12	2.81515e+09	165	18.5193	8.55811
	A4	Sequence	# PSMs	# Proteins	# Protein Groups	Protein Group Accessions	Modifications	ΔCn	Area	q-Value	PEP	XCorr	Charge	MH+ [Da]	ΔM [ppm]	RT [min]	# Missed Cleavages
	High	KFETLSYLPPLSTEALLK	2	50	3	M8AQ24;Q9SAW8;A0A1D5UUS2		0	653499199	0	1.815e-14	7.07281	2	2050.15	1.48418	104.158	1
	High	LPmFGcTDATQVLNEVEEVKK	1	45	2	M8AQ24;Q9SAW8	M3(Oxidation); C6(Carbamidomethyl)	0	1.68084e+08	0	2.647e-14	6.64157	3	2424.18	0.693721	99.9385	1
	High	EHNSSPGYYDGR	1	36	1	Q9SAW8		0	319734541	0	8.303e-06	3.86591	3	1381.58	0.746712	55.5418	0
	High	SKWVPcLEFSK	2	54	3	Q9SAW8;M8AQ24;A0A1D5UUS2	C6(Carbamidomethyl)	0	0	0	0.0002162	3.65285	3	1380.7	-0.0235991	87.4887	1
	High	KEYPDAYVR	1	52	3	Q9SAW8;M8AQ24;A0A1D5UUS2		0	121146364	0	0.004127	2.89557	2	1140.57	-0.449432	62.5729	1
	High	VIGFDNLR	2	25	1	Q9SAW8		0	975526593	0	0.001381	2.03444	2	933.514	-1.02995	84.5992	0
	High	EYPDAYVR	2	52	3	Q9SAW8;M8AQ24;A0A1D5UUS2		0	3487318208	0.002	0.01712	1.7011	2	1012.47	-1.1701	70.0087	0
	High	QVDYLIR	1	54	3	Q9SAW8;M8AQ24;A0A1D5UUS2		0	3.9826e+09	0.005	0.07443	1.49541	2	906.506	1.62673	77.646	0
A0A1D5SAW1	Uncharacterized protein OS=Triticum aestivum PE=4 SV=1 - [A0A1D5SAW1_WHEAT]	37.463	47.73	7	3	6	16	2.76557e+09	88	9.48964	8.35303
	A4	Sequence	# PSMs	# Proteins	# Protein Groups	Protein Group Accessions	Modifications	ΔCn	Area	q-Value	PEP	XCorr	Charge	MH+ [Da]	ΔM [ppm]	RT [min]	# Missed Cleavages
	High	FFSGAVVcDDAGPK	3	8	2	A0A1D5RRA1;A0A1D5SAW1	C8(Carbamidomethyl)	0	7676383940	0	3.995e-09	3.49114	2	1469.67	-1.83008	80.3567	0
	High	VDDGTPcKPcK	5	3	1	A0A1D5SAW1	C7(Carbamidomethyl); C10(Carbamidomethyl)	0	550990711	0	0.0003834	3.04112	3	1276.56	-2.5298	47.3299	0
	High	cRDGcVNcR	2	10	2	A0A1D5SAW1;A0A1D5RRA1	C1(Carbamidomethyl); C5(Carbamidomethyl); C8(Carbamidomethyl)	0	5.33919e+07	0	0.005594	2.89097	3	1196.47	-1.00136	44.6594	1
	High	VDDGTPcKPcKK	2	3	1	A0A1D5SAW1	C7(Carbamidomethyl); C10(Carbamidomethyl)	0	6.93449e+07	0	0.002002	2.75811	4	1404.66	-1.2436	44.6669	1
	High	VVQTSPK	2	4	1	A0A1D5SAW1		0	49310267	0.001	0.008335	1.65893	2	758.439	-2.07899	44.7964	0
	High	DGcVNcR	2	10	2	A0A1D5SAW1;A0A1D5RRA1	C3(Carbamidomethyl); C6(Carbamidomethyl)	0	1.7916e+07	0.002	0.0239	2.23872	2	880.339	-1.41603	45.3491	0
A0A1D5RRA1	Uncharacterized protein OS=Triticum aestivum PE=4 SV=1 - [A0A1D5RRA1_WHEAT]	55.1843	54.55	8	5	8	19	2758066368	88	9.40149	8.00146
	A4	Sequence	# PSMs	# Proteins	# Protein Groups	Protein Group Accessions	Modifications	ΔCn	Area	q-Value	PEP	XCorr	Charge	MH+ [Da]	ΔM [ppm]	RT [min]	# Missed Cleavages
	High	cADARGDDGTPcPPcKK	4	4	1	A0A1D5RRA1	C1(Carbamidomethyl); C12(Carbamidomethyl); C15(Carbamidomethyl)	0	3.10926e+08	0	6.323e-08	4.46006	4	1904.8	-2.07858	50.1373	2
	High	cADARGDDGTPcPPcK	2	4	1	A0A1D5RRA1	C1(Carbamidomethyl); C12(Carbamidomethyl); C15(Carbamidomethyl)	0	2.86889e+08	0	5.081e-09	4.32351	3	1776.71	-0.641024	53.9959	1
	High	FFSGAVVcDDAGPK	3	8	2	A0A1D5RRA1;A0A1D5SAW1	C8(Carbamidomethyl)	0	7676383940	0	3.995e-09	3.49114	2	1469.67	-1.83008	80.3567	0
	High	GDDGTPcPPcK	3	4	1	A0A1D5RRA1	C7(Carbamidomethyl); C10(Carbamidomethyl)	0	1.541e+08	0	3.008e-06	3.24183	2	1203.48	-0.18042	54.7893	0
	High	cRDGcVNcR	2	10	2	A0A1D5SAW1;A0A1D5RRA1	C1(Carbamidomethyl); C5(Carbamidomethyl); C8(Carbamidomethyl)	0	5.33919e+07	0	0.005594	2.89097	3	1196.47	-1.00136	44.6594	1
	High	GDDGTPcPPcKK	2	4	1	A0A1D5RRA1	C7(Carbamidomethyl); C10(Carbamidomethyl)	0	1.22321e+08	0	6.347e-05	2.87731	3	1331.57	-0.722677	49.663	1
	High	VVQTSPTK	1	2	1	A0A1D5RRA1		0	1.10991e+08	0	0.001031	2.35477	2	859.488	-0.498741	46.5887	0
	High	DGcVNcR	2	10	2	A0A1D5SAW1;A0A1D5RRA1	C3(Carbamidomethyl); C6(Carbamidomethyl)	0	1.7916e+07	0.002	0.0239	2.23872	2	880.339	-1.41603	45.3491	0
A0A1D5Z8I6	Histone H4 OS=Triticum aestivum PE=3 SV=1 - [A0A1D5Z8I6_WHEAT]	74.7754	65.99	51	2	10	25	2.72081e+09	147	16.4023	11.5317
	A4	Sequence	# PSMs	# Proteins	# Protein Groups	Protein Group Accessions	Modifications	ΔCn	Area	q-Value	PEP	XCorr	Charge	MH+ [Da]	ΔM [ppm]	RT [min]	# Missed Cleavages
	High	KTVTAmDVVYALKR	1	36	2	M7ZMQ6;A0A1D5Z8I6	M6(Oxidation)	0	1.84774e+07	0	1.174e-11	4.69354	3	1610.89	-1.19405	81.0709	2
	High	VLRDNIQGITKPAIR	2	41	2	M7ZMQ6;A0A1D5Z8I6		0	290047544	0	7.712e-09	4.4921	4	1694	-3.90805	72.1686	1
	High	ISGLIYEETRGVLK	3	46	2	M7ZMQ6;A0A1D5Z8I6		0	111149371	0	5.392e-08	3.66836	2	1577.89	1.55791	89.1229	1
	High	DNIQGITKPAIR	4	42	2	M7ZMQ6;A0A1D5Z8I6		0	2057056229	0	2.288e-06	3.54601	3	1325.75	-1.82309	69.9865	0
	High	ISGLIYEETR	2	47	2	M7ZMQ6;A0A1D5Z8I6		0	3029344877	0	2.186e-06	3.43538	2	1180.62	0.538919	79.9613	0
	High	TVTAmDVVYALK	1	37	2	M7ZMQ6;A0A1D5Z8I6	M5(Oxidation)	0	3.88136e+08	0	9.572e-07	3.42491	2	1326.7	2.95111	92.1681	0
	High	DNIQGITKPAIRR	2	41	2	M7ZMQ6;A0A1D5Z8I6		0	366141984	0	0.0001356	3.39488	4	1481.85	-2.14468	64.8557	1
	High	TVTAmDVVYALKR	3	37	2	M7ZMQ6;A0A1D5Z8I6	M5(Oxidation)	0	8.19255e+08	0	2.576e-07	3.17269	3	1482.8	-1.51572	87.5674	1
	High	DAVTYTEHAR	3	37	1	A0A1D5Z8I6		0	2162793206	0	1.465e-05	3.02315	2	1162.55	-1.37161	57.6943	0
	High	IFLENVIR	4	45	1	A0A1D5Z8I6		0	2.56654e+09	0	0.0003065	2.41067	2	1003.59	-0.960952	94.4246	0
A0A1D5VI53	Uncharacterized protein OS=Triticum aestivum PE=3 SV=1 - [A0A1D5VI53_WHEAT]	57.0012	23.2	2	2	3	13	2.56777e+09	181	19.0758	5.03369
	A4	Sequence	# PSMs	# Proteins	# Protein Groups	Protein Group Accessions	Modifications	ΔCn	Area	q-Value	PEP	XCorr	Charge	MH+ [Da]	ΔM [ppm]	RT [min]	# Missed Cleavages
	High	SIPPIcTcVDEAFEcASTcK	6	5	2	A0A1D5VZ21;A0A1D5VI53	C6(Carbamidomethyl); C8(Carbamidomethyl); C15(Carbamidomethyl); C19(Carbamidomethyl)	0	1.53258e+09	0	3.54e-13	5.96254	3	2344.99	-0.999265	100.241	0
	High	TcEPSTSDPSLNVcR	5	2	1	A0A1D5VI53	C2(Carbamidomethyl); C14(Carbamidomethyl)	0	6061511200	0	2.072e-07	4.22506	3	1722.74	-0.713021	69.4257	0
	High	cGDEVER	2	2	1	A0A1D5VI53	C1(Carbamidomethyl)	0	1.09218e+08	0	0.004993	2.3695	2	864.351	-0.758434	47.4364	0
M7YXG7	Histone H2B OS=Triticum urartu GN=TRIUR3_19563 PE=3 SV=1 - [M7YXG7_TRIUA]	47.3271	46.71	100	1	8	16	2.51808e+09	152	16.4691	9.99365
	A4	Sequence	# PSMs	# Proteins	# Protein Groups	Protein Group Accessions	Modifications	ΔCn	Area	q-Value	PEP	XCorr	Charge	MH+ [Da]	ΔM [ppm]	RT [min]	# Missed Cleavages
	High	KPAEEEPAAEKAEK	2	8	1	M7YXG7		0	9.64326e+07	0	2.511e-09	4.56126	3	1526.77	0.0850133	46.6279	1
	High	AmSImNSFINDIFEK	1	125	7	M7YXG7;W5HZ15;W5F9T2;W5E0R4;A0A1D5VL59;A0A1D5T057;A0A1D6B9X9	M2(Oxidation); M5(Oxidation)	0	41425202	0	1.132e-12	4.31821	2	1791.82	-4.36571	104.615	0
	High	AmSIMNSFINDIFEK	1	125	7	M7YXG7;W5HZ15;W5F9T2;W5E0R4;A0A1D5VL59;A0A1D5T057;A0A1D6B9X9	M2(Oxidation)	0	2.45732e+07	0	1.284e-11	4.20432	2	1775.83	0.224174	106.983	0
	High	YNKKPTITSR	3	126	7	M7YXG7;W5HZ15;W5F9T2;W5E0R4;A0A1D5VL59;A0A1D5T057;A0A1D6B9X9		0	1.13989e+09	0	4.117e-05	3.79864	3	1207.68	-1.63867	48.1396	1
	High	HAVSEGTKAVTK	1	122	7	M7YXG7;W5HZ15;W5F9T2;W5E0R4;A0A1D5VL59;A0A1D5T057;A0A1D6B9X9		0	4.04074e+06	0	0.005252	3.27913	3	1227.67	-1.42318	45.3512	1
	High	QVHPDIGISSK	3	114	6	M7YXG7;W5HZ15;W5F9T2;W5E0R4;A0A1D5VL59;A0A1D5T057		0	1514103808	0	2.292e-05	3.207	2	1180.63	-2.05401	64.1211	0
	High	LVLPGELAK	3	128	7	M7YXG7;W5HZ15;W5F9T2;W5E0R4;A0A1D5VL59;A0A1D5T057;A0A1D6B9X9		0	4900243504	0	0.00149	1.98462	2	939.586	-1.96198	85.299	0
	High	KPAEEEPAAEK	1	13	2	M7YXG7;A0A1D5VL59		0	1.40819e+07	0.001	0.008459	3.18628	3	1198.59	-1.05676	46.3173	0
	High	KPTITSR	1	127	7	M7YXG7;W5HZ15;W5F9T2;W5E0R4;A0A1D5VL59;A0A1D5T057;A0A1D6B9X9		0	4.32322e+07	0.001	0.01042	1.54262	2	802.477	-0.868198	46.1529	0
W5HZ15	Histone H2B OS=Triticum aestivum PE=3 SV=1 - [W5HZ15_WHEAT]	36.4374	49.3	92	1	7	14	2.51808e+09	142	15.4606	10.1108
	A4	Sequence	# PSMs	# Proteins	# Protein Groups	Protein Group Accessions	Modifications	ΔCn	Area	q-Value	PEP	XCorr	Charge	MH+ [Da]	ΔM [ppm]	RT [min]	# Missed Cleavages
	High	AmSImNSFINDIFEK	1	125	7	M7YXG7;W5HZ15;W5F9T2;W5E0R4;A0A1D5VL59;A0A1D5T057;A0A1D6B9X9	M2(Oxidation); M5(Oxidation)	0	41425202	0	1.132e-12	4.31821	2	1791.82	-4.36571	104.615	0
	High	AmSIMNSFINDIFEK	1	125	7	M7YXG7;W5HZ15;W5F9T2;W5E0R4;A0A1D5VL59;A0A1D5T057;A0A1D6B9X9	M2(Oxidation)	0	2.45732e+07	0	1.284e-11	4.20432	2	1775.83	0.224174	106.983	0
	High	YNKKPTITSR	3	126	7	M7YXG7;W5HZ15;W5F9T2;W5E0R4;A0A1D5VL59;A0A1D5T057;A0A1D6B9X9		0	1.13989e+09	0	4.117e-05	3.79864	3	1207.68	-1.63867	48.1396	1
	High	HAVSEGTKAVTK	1	122	7	M7YXG7;W5HZ15;W5F9T2;W5E0R4;A0A1D5VL59;A0A1D5T057;A0A1D6B9X9		0	4.04074e+06	0	0.005252	3.27913	3	1227.67	-1.42318	45.3512	1
	High	QVHPDIGISSK	3	114	6	M7YXG7;W5HZ15;W5F9T2;W5E0R4;A0A1D5VL59;A0A1D5T057		0	1514103808	0	2.292e-05	3.207	2	1180.63	-2.05401	64.1211	0
	High	KPAAAEKTPAAEK	1	4	1	W5HZ15		0	5.11831e+06	0	1.859e-06	3.13721	3	1311.73	-0.249469	44.0979	1
	High	LVLPGELAK	3	128	7	M7YXG7;W5HZ15;W5F9T2;W5E0R4;A0A1D5VL59;A0A1D5T057;A0A1D6B9X9		0	4900243504	0	0.00149	1.98462	2	939.586	-1.96198	85.299	0
	High	KPTITSR	1	127	7	M7YXG7;W5HZ15;W5F9T2;W5E0R4;A0A1D5VL59;A0A1D5T057;A0A1D6B9X9		0	4.32322e+07	0.001	0.01042	1.54262	2	802.477	-0.868198	46.1529	0
W5F9T2	Histone H2B OS=Triticum aestivum PE=3 SV=1 - [W5F9T2_WHEAT]	44.9164	46.71	91	2	8	16	2.51808e+09	152	16.4811	9.99365
	A4	Sequence	# PSMs	# Proteins	# Protein Groups	Protein Group Accessions	Modifications	ΔCn	Area	q-Value	PEP	XCorr	Charge	MH+ [Da]	ΔM [ppm]	RT [min]	# Missed Cleavages
	High	KPVEEEPAAEKAEK	1	3	1	W5F9T2		0	7.61628e+07	0	4.158e-14	5.36259	3	1554.8	0.699044	48.7303	1
	High	AmSImNSFINDIFEK	1	125	7	M7YXG7;W5HZ15;W5F9T2;W5E0R4;A0A1D5VL59;A0A1D5T057;A0A1D6B9X9	M2(Oxidation); M5(Oxidation)	0	41425202	0	1.132e-12	4.31821	2	1791.82	-4.36571	104.615	0
	High	AmSIMNSFINDIFEK	1	125	7	M7YXG7;W5HZ15;W5F9T2;W5E0R4;A0A1D5VL59;A0A1D5T057;A0A1D6B9X9	M2(Oxidation)	0	2.45732e+07	0	1.284e-11	4.20432	2	1775.83	0.224174	106.983	0
	High	YNKKPTITSR	3	126	7	M7YXG7;W5HZ15;W5F9T2;W5E0R4;A0A1D5VL59;A0A1D5T057;A0A1D6B9X9		0	1.13989e+09	0	4.117e-05	3.79864	3	1207.68	-1.63867	48.1396	1
	High	HAVSEGTKAVTK	1	122	7	M7YXG7;W5HZ15;W5F9T2;W5E0R4;A0A1D5VL59;A0A1D5T057;A0A1D6B9X9		0	4.04074e+06	0	0.005252	3.27913	3	1227.67	-1.42318	45.3512	1
	High	KPVEEEPAAEK	2	3	1	W5F9T2		0	1.04465e+07	0	3.517e-07	3.24873	2	1226.63	0.903049	48.8515	0
	High	QVHPDIGISSK	3	114	6	M7YXG7;W5HZ15;W5F9T2;W5E0R4;A0A1D5VL59;A0A1D5T057		0	1514103808	0	2.292e-05	3.207	2	1180.63	-2.05401	64.1211	0
	High	LVLPGELAK	3	128	7	M7YXG7;W5HZ15;W5F9T2;W5E0R4;A0A1D5VL59;A0A1D5T057;A0A1D6B9X9		0	4900243504	0	0.00149	1.98462	2	939.586	-1.96198	85.299	0
	High	KPTITSR	1	127	7	M7YXG7;W5HZ15;W5F9T2;W5E0R4;A0A1D5VL59;A0A1D5T057;A0A1D6B9X9		0	4.32322e+07	0.001	0.01042	1.54262	2	802.477	-0.868198	46.1529	0
W5E0R4	Histone H2B OS=Triticum aestivum PE=3 SV=1 - [W5E0R4_WHEAT]	37.6475	46.31	91	1	7	14	2.51808e+09	149	16.282	10.0815
	A4	Sequence	# PSMs	# Proteins	# Protein Groups	Protein Group Accessions	Modifications	ΔCn	Area	q-Value	PEP	XCorr	Charge	MH+ [Da]	ΔM [ppm]	RT [min]	# Missed Cleavages
	High	KPAAEVAEKAEK	1	3	1	W5E0R4		0	3.79363e+07	0	3.815e-10	4.34727	3	1270.7	-1.67472	47.1228	1
	High	AmSImNSFINDIFEK	1	125	7	M7YXG7;W5HZ15;W5F9T2;W5E0R4;A0A1D5VL59;A0A1D5T057;A0A1D6B9X9	M2(Oxidation); M5(Oxidation)	0	41425202	0	1.132e-12	4.31821	2	1791.82	-4.36571	104.615	0
	High	AmSIMNSFINDIFEK	1	125	7	M7YXG7;W5HZ15;W5F9T2;W5E0R4;A0A1D5VL59;A0A1D5T057;A0A1D6B9X9	M2(Oxidation)	0	2.45732e+07	0	1.284e-11	4.20432	2	1775.83	0.224174	106.983	0
	High	YNKKPTITSR	3	126	7	M7YXG7;W5HZ15;W5F9T2;W5E0R4;A0A1D5VL59;A0A1D5T057;A0A1D6B9X9		0	1.13989e+09	0	4.117e-05	3.79864	3	1207.68	-1.63867	48.1396	1
	High	HAVSEGTKAVTK	1	122	7	M7YXG7;W5HZ15;W5F9T2;W5E0R4;A0A1D5VL59;A0A1D5T057;A0A1D6B9X9		0	4.04074e+06	0	0.005252	3.27913	3	1227.67	-1.42318	45.3512	1
	High	QVHPDIGISSK	3	114	6	M7YXG7;W5HZ15;W5F9T2;W5E0R4;A0A1D5VL59;A0A1D5T057		0	1514103808	0	2.292e-05	3.207	2	1180.63	-2.05401	64.1211	0
	High	LVLPGELAK	3	128	7	M7YXG7;W5HZ15;W5F9T2;W5E0R4;A0A1D5VL59;A0A1D5T057;A0A1D6B9X9		0	4900243504	0	0.00149	1.98462	2	939.586	-1.96198	85.299	0
	High	KPTITSR	1	127	7	M7YXG7;W5HZ15;W5F9T2;W5E0R4;A0A1D5VL59;A0A1D5T057;A0A1D6B9X9		0	4.32322e+07	0.001	0.01042	1.54262	2	802.477	-0.868198	46.1529	0
A0A1D5VL59	Histone H2B OS=Triticum aestivum PE=3 SV=1 - [A0A1D5VL59_WHEAT]	43.5543	48.34	93	1	8	15	2.51808e+09	151	16.223	10.0229
	A4	Sequence	# PSMs	# Proteins	# Protein Groups	Protein Group Accessions	Modifications	ΔCn	Area	q-Value	PEP	XCorr	Charge	MH+ [Da]	ΔM [ppm]	RT [min]	# Missed Cleavages
	High	KPAEEEPAAEKAPAAK	1	1	1	A0A1D5VL59		0	1.64929e+07	0	5.799e-11	5.39608	3	1636.85	-0.385815	49.3699	1
	High	AmSImNSFINDIFEK	1	125	7	M7YXG7;W5HZ15;W5F9T2;W5E0R4;A0A1D5VL59;A0A1D5T057;A0A1D6B9X9	M2(Oxidation); M5(Oxidation)	0	41425202	0	1.132e-12	4.31821	2	1791.82	-4.36571	104.615	0
	High	AmSIMNSFINDIFEK	1	125	7	M7YXG7;W5HZ15;W5F9T2;W5E0R4;A0A1D5VL59;A0A1D5T057;A0A1D6B9X9	M2(Oxidation)	0	2.45732e+07	0	1.284e-11	4.20432	2	1775.83	0.224174	106.983	0
	High	YNKKPTITSR	3	126	7	M7YXG7;W5HZ15;W5F9T2;W5E0R4;A0A1D5VL59;A0A1D5T057;A0A1D6B9X9		0	1.13989e+09	0	4.117e-05	3.79864	3	1207.68	-1.63867	48.1396	1
	High	HAVSEGTKAVTK	1	122	7	M7YXG7;W5HZ15;W5F9T2;W5E0R4;A0A1D5VL59;A0A1D5T057;A0A1D6B9X9		0	4.04074e+06	0	0.005252	3.27913	3	1227.67	-1.42318	45.3512	1
	High	QVHPDIGISSK	3	114	6	M7YXG7;W5HZ15;W5F9T2;W5E0R4;A0A1D5VL59;A0A1D5T057		0	1514103808	0	2.292e-05	3.207	2	1180.63	-2.05401	64.1211	0
	High	LVLPGELAK	3	128	7	M7YXG7;W5HZ15;W5F9T2;W5E0R4;A0A1D5VL59;A0A1D5T057;A0A1D6B9X9		0	4900243504	0	0.00149	1.98462	2	939.586	-1.96198	85.299	0
	High	KPAEEEPAAEK	1	13	2	M7YXG7;A0A1D5VL59		0	1.40819e+07	0.001	0.008459	3.18628	3	1198.59	-1.05676	46.3173	0
	High	KPTITSR	1	127	7	M7YXG7;W5HZ15;W5F9T2;W5E0R4;A0A1D5VL59;A0A1D5T057;A0A1D6B9X9		0	4.32322e+07	0.001	0.01042	1.54262	2	802.477	-0.868198	46.1529	0
A0A1D5T057	Histone H2B OS=Triticum aestivum PE=3 SV=1 - [A0A1D5T057_WHEAT]	36.3336	49.65	89	1	7	14	2.51808e+09	143	15.7117	10.0522
	A4	Sequence	# PSMs	# Proteins	# Protein Groups	Protein Group Accessions	Modifications	ΔCn	Area	q-Value	PEP	XCorr	Charge	MH+ [Da]	ΔM [ppm]	RT [min]	# Missed Cleavages
	High	AmSImNSFINDIFEK	1	125	7	M7YXG7;W5HZ15;W5F9T2;W5E0R4;A0A1D5VL59;A0A1D5T057;A0A1D6B9X9	M2(Oxidation); M5(Oxidation)	0	41425202	0	1.132e-12	4.31821	2	1791.82	-4.36571	104.615	0
	High	AmSIMNSFINDIFEK	1	125	7	M7YXG7;W5HZ15;W5F9T2;W5E0R4;A0A1D5VL59;A0A1D5T057;A0A1D6B9X9	M2(Oxidation)	0	2.45732e+07	0	1.284e-11	4.20432	2	1775.83	0.224174	106.983	0
	High	YNKKPTITSR	3	126	7	M7YXG7;W5HZ15;W5F9T2;W5E0R4;A0A1D5VL59;A0A1D5T057;A0A1D6B9X9		0	1.13989e+09	0	4.117e-05	3.79864	3	1207.68	-1.63867	48.1396	1
	High	HAVSEGTKAVTK	1	122	7	M7YXG7;W5HZ15;W5F9T2;W5E0R4;A0A1D5VL59;A0A1D5T057;A0A1D6B9X9		0	4.04074e+06	0	0.005252	3.27913	3	1227.67	-1.42318	45.3512	1
	High	QVHPDIGISSK	3	114	6	M7YXG7;W5HZ15;W5F9T2;W5E0R4;A0A1D5VL59;A0A1D5T057		0	1514103808	0	2.292e-05	3.207	2	1180.63	-2.05401	64.1211	0
	High	KPAEEEPTTEKAEK	1	1	1	A0A1D5T057		0	1.38172e+07	0	2.851e-08	3.03344	3	1586.79	-0.246308	46.1023	1
	High	LVLPGELAK	3	128	7	M7YXG7;W5HZ15;W5F9T2;W5E0R4;A0A1D5VL59;A0A1D5T057;A0A1D6B9X9		0	4900243504	0	0.00149	1.98462	2	939.586	-1.96198	85.299	0
	High	KPTITSR	1	127	7	M7YXG7;W5HZ15;W5F9T2;W5E0R4;A0A1D5VL59;A0A1D5T057;A0A1D6B9X9		0	4.32322e+07	0.001	0.01042	1.54262	2	802.477	-0.868198	46.1529	0
W5D700	Uncharacterized protein OS=Triticum aestivum GN=TRAES_3BF070600020CFD_c1 PE=4 SV=1 - [W5D700_WHEAT]	60.8716	80.28	8	2	7	19	2.31744e+09	71	7.87211	5.47803
	A4	Sequence	# PSMs	# Proteins	# Protein Groups	Protein Group Accessions	Modifications	ΔCn	Area	q-Value	PEP	XCorr	Charge	MH+ [Da]	ΔM [ppm]	RT [min]	# Missed Cleavages
	High	KASWPELVGK	6	5	2	W5D700;A0A096UNV4		0	999211577	0	4.104e-06	3.87729	2	1114.62	-1.24544	77.8991	1
	High	IFVDTVAETPR	2	3	1	W5D700		0	299967164	0	5.898e-07	3.46858	2	1247.66	-2.60781	79.6145	0
	High	IIEVFPVGTAVTEDFRPDR	1	3	1	W5D700		0	4.87e+07	0	2.829e-07	3.08216	3	2161.12	-1.90701	101.782	0
	High	IImKDRPDVK	3	4	2	W5D700;A0A096UNV4	M3(Oxidation)	0	3.22734e+09	0	4.781e-06	2.77568	2	1230.69	-1.38759	50.3262	1
	High	ASWPELVGK	4	5	2	W5D700;A0A096UNV4		0	2.72576e+09	0	0.0009762	1.74978	2	986.529	-1.84094	86.7187	0
	High	KIImKDRPDVK	2	4	2	W5D700;A0A096UNV4	M4(Oxidation)	0	4.55576e+07	0.002	0.0143	2.5231	3	1358.78	-1.60305	48.3947	2
	High	SIEEAK	1	10	2	W5D700;A0A096UNV4		0	1.25846e+07	0.006	0.08528	1.67999	2	676.351	-0.161872	45.9109	0
A0A1D6B9X9	Histone H2B OS=Triticum aestivum PE=3 SV=1 - [A0A1D6B9X9_WHEAT]	28.9313	58.72	29	2	7	12	2.04482e+09	109	11.9185	9.90576
	A4	Sequence	# PSMs	# Proteins	# Protein Groups	Protein Group Accessions	Modifications	ΔCn	Area	q-Value	PEP	XCorr	Charge	MH+ [Da]	ΔM [ppm]	RT [min]	# Missed Cleavages
	High	AmSImNSFINDIFEK	1	125	7	M7YXG7;W5HZ15;W5F9T2;W5E0R4;A0A1D5VL59;A0A1D5T057;A0A1D6B9X9	M2(Oxidation); M5(Oxidation)	0	41425202	0	1.132e-12	4.31821	2	1791.82	-4.36571	104.615	0
	High	AmSIMNSFINDIFEK	1	125	7	M7YXG7;W5HZ15;W5F9T2;W5E0R4;A0A1D5VL59;A0A1D5T057;A0A1D6B9X9	M2(Oxidation)	0	2.45732e+07	0	1.284e-11	4.20432	2	1775.83	0.224174	106.983	0
	High	YNKKPTITSR	3	126	7	M7YXG7;W5HZ15;W5F9T2;W5E0R4;A0A1D5VL59;A0A1D5T057;A0A1D6B9X9		0	1.13989e+09	0	4.117e-05	3.79864	3	1207.68	-1.63867	48.1396	1
	High	HAVSEGTKAVTK	1	122	7	M7YXG7;W5HZ15;W5F9T2;W5E0R4;A0A1D5VL59;A0A1D5T057;A0A1D6B9X9		0	4.04074e+06	0	0.005252	3.27913	3	1227.67	-1.42318	45.3512	1
	High	QVHPDVGISSK	1	12	1	A0A1D6B9X9		0	94312782	0	0.0008228	2.8536	3	1166.62	-0.708512	59.6631	0
	High	LVLPGELAK	3	128	7	M7YXG7;W5HZ15;W5F9T2;W5E0R4;A0A1D5VL59;A0A1D5T057;A0A1D6B9X9		0	4900243504	0	0.00149	1.98462	2	939.586	-1.96198	85.299	0
	High	KPTITSR	1	127	7	M7YXG7;W5HZ15;W5F9T2;W5E0R4;A0A1D5VL59;A0A1D5T057;A0A1D6B9X9		0	4.32322e+07	0.001	0.01042	1.54262	2	802.477	-0.868198	46.1529	0
	High	KGVETYK	1	27	1	A0A1D6B9X9		0	1.1827e+07	0.005	0.06775	1.6814	2	824.449	-3.09815	47.1565	1
T1M639	Uncharacterized protein OS=Triticum urartu PE=3 SV=1 - [T1M639_TRIUA]	29.3812	23.48	54	3	3	6	2.00218e+09	115	12.9952	10.77
	A4	Sequence	# PSMs	# Proteins	# Protein Groups	Protein Group Accessions	Modifications	ΔCn	Area	q-Value	PEP	XCorr	Charge	MH+ [Da]	ΔM [ppm]	RT [min]	# Missed Cleavages
	High	EIAQDFKTDLR	3	53	1	T1M639		0	1.29381e+09	0	1.375e-05	3.23769	2	1335.69	3.46081	74.9636	1
	High	FRPGTVALR	2	35	1	T1M639		0	2160964222	0.002	0.02461	2.95009	3	1016.6	0.939406	68.013	0
	High	STELLIR	1	49	1	T1M639		0	2.55177e+09	0.002	0.02688	2.3826	2	831.492	-1.42535	75.5935	0
M7ZMQ6	Histone H4 OS=Triticum urartu GN=TRIUR3_25662 PE=3 SV=1 - [M7ZMQ6_TRIUA]	64.0814	52.43	6	1	9	19	1.96855e+09	103	11.3604	11.356
	A4	Sequence	# PSMs	# Proteins	# Protein Groups	Protein Group Accessions	Modifications	ΔCn	Area	q-Value	PEP	XCorr	Charge	MH+ [Da]	ΔM [ppm]	RT [min]	# Missed Cleavages
	High	KTVTAmDVVYALKR	1	36	2	M7ZMQ6;A0A1D5Z8I6	M6(Oxidation)	0	1.84774e+07	0	1.174e-11	4.69354	3	1610.89	-1.19405	81.0709	2
	High	VLRDNIQGITKPAIR	2	41	2	M7ZMQ6;A0A1D5Z8I6		0	290047544	0	7.712e-09	4.4921	4	1694	-3.90805	72.1686	1
	High	ISGLIYEETRGVLK	3	46	2	M7ZMQ6;A0A1D5Z8I6		0	111149371	0	5.392e-08	3.66836	2	1577.89	1.55791	89.1229	1
	High	DNIQGITKPAIR	4	42	2	M7ZMQ6;A0A1D5Z8I6		0	2057056229	0	2.288e-06	3.54601	3	1325.75	-1.82309	69.9865	0
	High	ISGLIYEETR	2	47	2	M7ZMQ6;A0A1D5Z8I6		0	3029344877	0	2.186e-06	3.43538	2	1180.62	0.538919	79.9613	0
	High	TVTAmDVVYALK	1	37	2	M7ZMQ6;A0A1D5Z8I6	M5(Oxidation)	0	3.88136e+08	0	9.572e-07	3.42491	2	1326.7	2.95111	92.1681	0
	High	DNIQGITKPAIRR	2	41	2	M7ZMQ6;A0A1D5Z8I6		0	366141984	0	0.0001356	3.39488	4	1481.85	-2.14468	64.8557	1
	High	TVTAmDVVYALKR	3	37	2	M7ZMQ6;A0A1D5Z8I6	M5(Oxidation)	0	8.19255e+08	0	2.576e-07	3.17269	3	1482.8	-1.51572	87.5674	1
	High	DAVTYTEHAK	1	1	1	M7ZMQ6		0	5.23669e+06	0	9.834e-05	2.57838	2	1134.55	5.09114	55.8698	0
T1NJN3	Uncharacterized protein OS=Triticum urartu PE=4 SV=1 - [T1NJN3_TRIUA]	226.765	62.12	19	1	7	63	1.71288e+09	66	7.46097	6.02393
	A4	Sequence	# PSMs	# Proteins	# Protein Groups	Protein Group Accessions	Modifications	ΔCn	Area	q-Value	PEP	XCorr	Charge	MH+ [Da]	ΔM [ppm]	RT [min]	# Missed Cleavages
	High	KTITLEVESSDTIDNVK	4	1	1	T1NJN3		0	1067883760	0	5.427e-17	5.87586	2	1891.98	-3.39407	79.4056	1
	High	AKIQDKEGIPPDQQR	5	114	4	M9MTY6;Q6EZA4;A0A1D6SFB9;T1NJN3		0	7.46905e+07	0	1.604e-05	5.19105	4	1722.91	-2.65662	54.6091	2
	High	TITLEVESSDTIDNVK	2	108	3	M9MTY6;Q6EZA4;T1NJN3		0	971624914	0	1.466e-13	4.96641	2	1763.89	-2.11843	87.3946	0
	High	IQDKEGIPPDQQR	39	114	4	M9MTY6;Q6EZA4;A0A1D6SFB9;T1NJN3		0	2.39108e+09	0	9.175e-11	4.84449	2	1523.78	-1.69787	57.056	1
	High	TITLEVESSDTIDNVKAK	1	108	3	M9MTY6;Q6EZA4;T1NJN3		0	95745005	0	2.359e-09	3.87621	3	1963.02	-0.889383	81.5642	1
	High	ESTLHLVLR	3	116	3	M9MTY6;A0A1D6SFB9;T1NJN3		0	1.67967e+09	0	0.0003116	2.59601	2	1067.62	-2.32065	78.7628	0
	High	EGIPPDQQR	9	117	4	M9MTY6;Q6EZA4;A0A1D6SFB9;T1NJN3		0	2.9049e+07	0.001	0.01038	1.9005	2	1039.51	-2.09457	54.3773	0
W5AWZ0	Uncharacterized protein OS=Triticum aestivum PE=4 SV=1 - [W5AWZ0_WHEAT]	15.4058	10.58	3	2	2	5	1655353440	189	19.1076	7.51807
	A4	Sequence	# PSMs	# Proteins	# Protein Groups	Protein Group Accessions	Modifications	ΔCn	Area	q-Value	PEP	XCorr	Charge	MH+ [Da]	ΔM [ppm]	RT [min]	# Missed Cleavages
	High	AcNSmSVPLQcK	2	3	1	W5AWZ0	C2(Carbamidomethyl); M5(Oxidation); C11(Carbamidomethyl)	0	1.03446e+09	0	1.313e-07	3.02471	2	1410.62	-0.176661	61.505	0
	High	TLAVTLPK	3	3	1	W5AWZ0		0	2.27624e+09	0.001	0.008691	2.16302	2	842.533	-1.98895	79.4828	0
M7Z732	Histone H2A OS=Triticum urartu GN=TRIUR3_06578 PE=3 SV=1 - [M7Z732_TRIUA]	13.2987	28.06	40	2	4	6	1.6428e+09	139	14.7415	11.1802
	A4	Sequence	# PSMs	# Proteins	# Protein Groups	Protein Group Accessions	Modifications	ΔCn	Area	q-Value	PEP	XCorr	Charge	MH+ [Da]	ΔM [ppm]	RT [min]	# Missed Cleavages
	High	LLAGVTIAHGGVIPK	1	11	1	M7Z732		0	6.21987e+07	0	1.504e-06	3.23159	3	1445.88	-2.06569	83.1387	0
	High	AGLQFPVGR	2	147	5	M7ZU19;M7Z732;A0A1D6SA76;A0A1D6BFT7;T1NIW9		0	2557353724	0	0.0002345	2.24357	2	944.531	-0.435081	83.3593	0
	High	INPVLLPK	1	16	1	M7Z732		0	7.16675e+08	0.002	0.01922	2.30272	2	893.58	-2.13484	80.5175	0
	High	HLLLAVR	2	71	4	A0A1D6BFT7;A0A1D6SA76;M7Z732;A0A1D6AJU2		0	1654369110	0.002	0.01961	2.00773	2	821.535	-1.10249	73.2258	0
A0A0A8IBJ2	ATP synthase subunit alpha, chloroplastic OS=Triticum monococcum subsp. monococcum GN=atpA PE=3 SV=1 - [A0A0A8IBJ2_TRIMO]	122.535	47.62	13	20	22	38	1.58824e+09	504	55.2612	6.48096
	A4	Sequence	# PSMs	# Proteins	# Protein Groups	Protein Group Accessions	Modifications	ΔCn	Area	q-Value	PEP	XCorr	Charge	MH+ [Da]	ΔM [ppm]	RT [min]	# Missed Cleavages
	High	QSQANPLPVEEQIATIYTGTR	3	6	1	A0A0A8IBJ2		0	8.37412e+06	0	5.935e-19	5.85007	2	2316.18	-0.926309	102.084	0
	High	VVNALAKPIDGKGEILASESR	1	4	1	A0A0A8IBJ2		0	481820243	0	3.124e-10	4.99439	4	2167.21	-1.05111	75.0798	1
	High	SVYEPLQTGLIAIDSmIPIGR	1	6	1	A0A0A8IBJ2	M16(Oxidation)	0	16188310	0	1.792e-10	4.10884	3	2289.22	1.85334	106.368	0
	High	VVNALAKPIDGK	2	4	1	A0A0A8IBJ2		0	9.75067e+07	0	5.067e-06	3.98829	3	1224.73	0.44195	65.8068	0
	High	GYLDSLEIEQVNK	1	6	1	A0A0A8IBJ2		0	120946122	0	4.661e-09	3.7758	2	1507.76	-4.99155	92.0651	0
	High	DTKPQFQEIISSSK	2	6	1	A0A0A8IBJ2		0	44801026	0	2.006e-06	3.68045	3	1607.83	-1.20323	79.4953	0
	High	IIGLGEImSGELVEFAEGTR	2	7	1	A0A0A8IBJ2	M8(Oxidation)	0	21789036	0	2.48e-08	3.67267	3	2137.08	-2.13563	105.454	0
	High	HTLIIYDDLSK	1	8	1	A0A0A8IBJ2		0	115563162	0	3.347e-07	3.64133	2	1317.7	-3.83593	83.1184	0
	High	TAVATDTILNQK	1	5	1	A0A0A8IBJ2		0	569511799	0	2.979e-07	3.5605	2	1274.7	0.386711	73.9334	0
	High	IAQIPVSEAYLGR	2	5	1	A0A0A8IBJ2		0	1.39059e+09	0	8.232e-10	3.3324	2	1416.79	0.942253	88.8477	0
	High	TFTEQAEILLK	2	5	1	A0A0A8IBJ2		0	545565290	0	3.514e-06	3.15482	2	1292.71	1.55968	93.7733	0
	High	EAYPGDVFYLHSR	3	8	1	A0A0A8IBJ2		0	1.47075e+08	0	1.778e-06	2.97169	3	1553.73	-3.91855	86.9862	0
	High	LIESPAPSIISR	2	5	1	A0A0A8IBJ2		0	1210196739	0	2.92e-08	2.7723	2	1282.73	-3.02299	82.2114	0
	High	VVQVGDGIAR	2	7	1	A0A0A8IBJ2		0	2163920064	0	1.554e-05	2.35529	2	1013.57	-0.583592	67.5841	0
	High	VGSAAQIK	2	11	2	P12862;A0A0A8IBJ2		0	97118640	0	0.002629	2.20698	2	773.451	-1.30865	52.8502	0
	High	EAIQEQLER	1	6	1	A0A0A8IBJ2		0	497612160	0	0.001669	2.08222	2	1115.57	0.509558	68.5604	0
	High	GIALNLESK	2	7	1	A0A0A8IBJ2		0	511143280	0	0.004325	1.8506	2	944.541	-0.308279	78.2351	0
	High	GEILASESR	1	5	1	A0A0A8IBJ2		0	0	0	0.00213	1.84459	2	961.494	-1.11103	59.9692	0
	High	VGIENIGR	2	7	1	A0A0A8IBJ2		0	672415468	0.001	0.009573	1.8756	2	857.486	1.99774	71.2214	0
	High	QmSLLLR	2	15	2	P12862;A0A0A8IBJ2	M2(Oxidation)	0	3.56501e+08	0.002	0.01208	1.87183	2	876.497	-0.437611	74.8898	0
	High	QMSLLLR	1	15	2	P12862;A0A0A8IBJ2		0	5.13741e+07	0.002	0.02087	1.85882	2	860.501	-1.53187	86.443	0
	High	FLDELRK	1	6	1	A0A0A8IBJ2		0	91384028	0.004	0.06478	2.4337	3	920.518	-2.47299	72.3632	1
	High	FLDELR	1	6	1	A0A0A8IBJ2		0	1.17151e+08	0.006	0.08693	1.63634	2	792.424	-1.12364	80.3746	0
Q2PCC1	Non-specific lipid-transfer protein OS=Triticum aestivum GN=ltp9.2d PE=3 SV=1 - [Q2PCC1_WHEAT]	37.7716	59.13	5	3	7	12	1.58531e+09	115	11.1396	8.86572
	A4	Sequence	# PSMs	# Proteins	# Protein Groups	Protein Group Accessions	Modifications	ΔCn	Area	q-Value	PEP	XCorr	Charge	MH+ [Da]	ΔM [ppm]	RT [min]	# Missed Cleavages
	High	GNGASPSAAccSGVR	4	10	1	Q2PCC1	C10(Carbamidomethyl); C11(Carbamidomethyl)	0	1191055890	0	1.023e-05	4.42799	3	1450.61	-1.51762	55.0559	0
	High	cGVSVPYAISSSVDcSK	2	10	3	A0A077RVM2;Q1KMV0;Q2PCC1	C1(Carbamidomethyl); C15(Carbamidomethyl)	0	2142377176	0	1.087e-10	3.97909	2	1815.82	-1.74038	87.36	0
	High	STADKQAVcK	1	1	1	Q2PCC1	C9(Carbamidomethyl)	0	3.88028e+06	0	6.542e-07	2.83839	2	1107.54	-2.22516	43.4185	1
	High	cGVSVPYAISSSVDcSKIH	1	1	1	Q2PCC1	C1(Carbamidomethyl); C15(Carbamidomethyl)	0	0	0	3.735e-08	2.33426	3	2065.97	-1.16937	87.0853	1
	High	SAAAGLNAGK	1	9	2	Q1KMV0;Q2PCC1		0	1.12937e+09	0	0.0005994	2.33124	2	859.462	-1.37012	51.5418	0
	High	AAGIPTK	2	9	2	Q1KMV0;Q2PCC1		0	1422489981	0.003	0.03941	2.01167	2	657.392	-1.00354	53.2971	0
	High	SLASSAR	1	7	2	Q1KMV0;Q2PCC1		0	3.73267e+08	0.004	0.0622	1.92569	2	691.372	-2.32812	48.2273	0
Q1KMV0	Non-specific lipid-transfer protein OS=Triticum aestivum GN=TRAES_3BF088400030CFD_c1 PE=2 SV=1 - [Q1KMV0_WHEAT]	25.9696	60	4	1	7	10	1.56475e+09	115	11.1106	8.86572
	A4	Sequence	# PSMs	# Proteins	# Protein Groups	Protein Group Accessions	Modifications	ΔCn	Area	q-Value	PEP	XCorr	Charge	MH+ [Da]	ΔM [ppm]	RT [min]	# Missed Cleavages
	High	cGVSVPYAISSSVDcSK	2	10	3	A0A077RVM2;Q1KMV0;Q2PCC1	C1(Carbamidomethyl); C15(Carbamidomethyl)	0	2142377176	0	1.087e-10	3.97909	2	1815.82	-1.74038	87.36	0
	High	GNGANPSAAccSGVR	2	6	1	Q1KMV0	C10(Carbamidomethyl); C11(Carbamidomethyl)	0	233956505	0	5.589e-10	3.27896	2	1477.63	-0.926675	55.0354	0
	High	SAAAGLNAGK	1	9	2	Q1KMV0;Q2PCC1		0	1.12937e+09	0	0.0005994	2.33124	2	859.462	-1.37012	51.5418	0
	High	STADKQAAcKcIK	1	15	2	A0A077RVM2;Q1KMV0	C9(Carbamidomethyl); C11(Carbamidomethyl)	0	4.13593e+06	0	7.235e-05	2.24112	3	1480.72	-2.84027	46.5344	2
	High	AAGIPTK	2	9	2	Q1KMV0;Q2PCC1		0	1422489981	0.003	0.03941	2.01167	2	657.392	-1.00354	53.2971	0
	High	SLASSAR	1	7	2	Q1KMV0;Q2PCC1		0	3.73267e+08	0.004	0.0622	1.92569	2	691.372	-2.32812	48.2273	0
	High	STADKQAAcK	1	15	2	A0A077RVM2;Q1KMV0	C9(Carbamidomethyl)	0	620931	0.009	0.1203	1.75231	3	1079.51	-1.96638	39.8464	1
A0A1D5RYQ7	Uncharacterized protein OS=Triticum aestivum PE=3 SV=1 - [A0A1D5RYQ7_WHEAT]	76.1873	55.52	3	3	13	22	1.51933e+09	281	30.6003	5.05908
	A4	Sequence	# PSMs	# Proteins	# Protein Groups	Protein Group Accessions	Modifications	ΔCn	Area	q-Value	PEP	XCorr	Charge	MH+ [Da]	ΔM [ppm]	RT [min]	# Missed Cleavages
	High	VSFAPASVDSWVANAVASLSR	1	3	1	A0A1D5RYQ7		0	6.28845e+07	0	1.853e-17	6.06667	2	2134.1	2.84582	107.59	0
	High	TTEELGLLSPDQGIAAAK	3	5	2	A0A1D5SY81;A0A1D5RYQ7		0	680523151	0	1.579e-13	5.29674	2	1813.95	-3.30302	92.1985	0
	High	AAFPNITTSIAPFEDDTVQR	2	4	2	A0A1D5RYQ7;A0A1D5SY81		0	3.72976e+08	0	1.887e-15	5.19525	2	2193.09	1.43885	103.53	0
	High	FAAGVSVDTFVEcVGR	1	3	1	A0A1D5RYQ7	C13(Carbamidomethyl)	0	1.62922e+08	0	4.574e-13	4.70999	2	1713.82	-0.991116	100.61	0
	High	LINEYGLDGVDVDYER	3	5	2	A0A1D5SY81;A0A1D5RYQ7		0	4.45895e+08	0	2.13e-14	4.61133	2	1869.88	-2.31114	92.7428	0
	High	LKAAFPNITTSIAPFEDDTVQR	2	4	2	A0A1D5RYQ7;A0A1D5SY81		0	1.67692e+07	0	9.7e-08	3.74494	3	2434.25	-5.48889	99.6864	1
	High	LPGFFIWSADSSK	1	5	2	A0A1D5SY81;A0A1D5RYQ7		0	1.3821e+08	0	1.566e-08	3.65881	2	1454.73	-0.93568	105.489	0
	High	EYLGAQSTGVR	2	4	2	A0A1D5SY81;A0A1D5RYQ7		0	1.97562e+09	0	7.301e-07	2.79473	2	1180.6	0.0249228	65.3979	0
	High	VLASLQTGK	2	5	2	A0A1D5SY81;A0A1D5RYQ7		0	1483656741	0	0.0005679	2.04223	2	916.547	0.799014	65.4158	0
	High	QTGFYPGAR	2	3	1	A0A1D5RYQ7		0	1098710784	0.002	0.01608	2.57342	2	996.488	-1.40635	68.8127	0
	High	AQEIVANH	1	5	2	A0A1D5SY81;A0A1D5RYQ7		0	3.47235e+08	0.002	0.01233	2.42176	2	881.447	-0.315477	53.8581	0
	High	ADVAAIK	1	4	2	A0A1D5SY81;A0A1D5RYQ7		0	3.95541e+08	0.003	0.03998	2.44662	2	687.402	-2.0411	57.1895	0
	High	FTYETR	1	5	2	A0A1D5SY81;A0A1D5RYQ7		0	934474426	0.007	0.08969	1.5401	2	816.387	-2.24638	62.5678	0
M8AMK8	Actin-7 OS=Triticum urartu GN=TRIUR3_11102 PE=3 SV=1 - [M8AMK8_TRIUA]	40.6782	21.01	4	3	7	11	1.49573e+09	376	41.5487	5.47803
	A4	Sequence	# PSMs	# Proteins	# Protein Groups	Protein Group Accessions	Modifications	ΔCn	Area	q-Value	PEP	XCorr	Charge	MH+ [Da]	ΔM [ppm]	RT [min]	# Missed Cleavages
	High	LAYVALDYEQELETAR	1	7	1	M8AMK8		0	30741696	0	9.31e-15	4.79623	2	1883.93	-2.17919	98.5653	0
	High	DAYVGDEAQAKR	1	2	1	M8AMK8		0	30808013	0	8.769e-07	3.29141	3	1322.63	-0.970764	55.8512	1
	High	EITALAPSSmK	1	19	2	W5FAY5;M8AMK8	M10(Oxidation)	0	3.29214e+08	0	0.001986	2.96332	2	1163.6	0.723652	67.7042	0
	High	AVFPSIVGRPR	3	22	2	W5FAY5;M8AMK8		0	307291244	0	0.0005322	2.77819	3	1198.71	1.70468	79.7365	0
	High	VIAPPERK	1	4	1	M8AMK8		0	3.78955e+07	0	0.003731	2.44765	3	909.551	-0.717139	53.2041	1
	High	AGFAGDDAPR	2	22	2	W5FAY5;M8AMK8		0	3.8507e+09	0	1.199e-05	2.20592	2	976.449	0.374554	61.4042	0
	High	HTGVmVGmGQK	2	22	2	W5FAY5;M8AMK8	M5(Oxidation); M8(Oxidation)	0	1.17657e+08	0	0.002708	2.16875	2	1176.55	0.133609	48.0289	0
W5FAY5	Uncharacterized protein OS=Triticum aestivum PE=3 SV=1 - [W5FAY5_WHEAT]	69.5549	41.11	20	10	14	20	1.49573e+09	377	41.6289	5.49072
	A4	Sequence	# PSMs	# Proteins	# Protein Groups	Protein Group Accessions	Modifications	ΔCn	Area	q-Value	PEP	XCorr	Charge	MH+ [Da]	ΔM [ppm]	RT [min]	# Missed Cleavages
	High	HTGVmVGmGQKDAYVGDEAQSKR	1	20	1	W5FAY5	M5(Oxidation); M8(Oxidation)	0	2.78227e+07	0	5.809e-15	7.6929	4	2496.15	-2.61033	58.5139	2
	High	TTGIVLDSGDGVSHTVPIYEGYALPHAILR	1	18	1	W5FAY5		0	0	0	1.52e-12	5.27378	4	3151.64	-0.505617	99.392	0
	High	SYELPDGQVITIGAER	1	15	1	W5FAY5		0	277923316	0	2.859e-12	4.50987	2	1747.88	-0.852543	96.7701	0
	High	VAPEEHPVLLTEAPLNPK	1	17	1	W5FAY5		0	7.37749e+07	0	5.368e-12	4.0927	3	1954.06	-1.66263	83.8785	0
	High	LAYVALDYEQELENAK	1	3	1	W5FAY5		0	5549818	0	8.875e-12	3.88181	2	1868.92	-3.092	97.9189	0
	High	DAYVGDEAQSKR	3	21	1	W5FAY5		0	2.93665e+08	0	1.085e-08	3.7662	3	1338.62	-2.81059	54.1533	1
	High	EITALAPSSmK	1	19	2	W5FAY5;M8AMK8	M10(Oxidation)	0	3.29214e+08	0	0.001986	2.96332	2	1163.6	0.723652	67.7042	0
	High	AVFPSIVGRPR	3	22	2	W5FAY5;M8AMK8		0	307291244	0	0.0005322	2.77819	3	1198.71	1.70468	79.7365	0
	High	DAYVGDEAQSK	1	21	1	W5FAY5		0	94531964	0	4.126e-06	2.56302	2	1182.52	-3.38959	56.8624	0
	High	AGFAGDDAPR	2	22	2	W5FAY5;M8AMK8		0	3.8507e+09	0	1.199e-05	2.20592	2	976.449	0.374554	61.4042	0
	High	HTGVmVGmGQK	2	22	2	W5FAY5;M8AMK8	M5(Oxidation); M8(Oxidation)	0	1.17657e+08	0	0.002708	2.16875	2	1176.55	0.133609	48.0289	0
	High	IKVVAPPER	1	16	1	W5FAY5		0	6.49257e+07	0.001	0.00997	2.38154	3	1008.62	-3.85352	61.9831	1
	High	GYSFTTTAER	1	19	1	W5FAY5		0	227000320	0.001	0.008883	2.02829	2	1132.52	-1.77599	70.9044	0
	High	IKVVAPPERK	1	16	1	W5FAY5		0	69387790	0.002	0.01453	2.97898	3	1136.71	-1.05609	56.1991	2
A0A1D5SY81	Uncharacterized protein OS=Triticum aestivum PE=3 SV=1 - [A0A1D5SY81_WHEAT]	65.2847	45.67	2	1	11	19	1.46458e+09	289	31.753	5.46533
	A4	Sequence	# PSMs	# Proteins	# Protein Groups	Protein Group Accessions	Modifications	ΔCn	Area	q-Value	PEP	XCorr	Charge	MH+ [Da]	ΔM [ppm]	RT [min]	# Missed Cleavages
	High	TTEELGLLSPDQGIAAAK	3	5	2	A0A1D5SY81;A0A1D5RYQ7		0	680523151	0	1.579e-13	5.29674	2	1813.95	-3.30302	92.1985	0
	High	AAFPNITTSIAPFEDDTVQR	2	4	2	A0A1D5RYQ7;A0A1D5SY81		0	3.72976e+08	0	1.887e-15	5.19525	2	2193.09	1.43885	103.53	0
	High	AAHPNVSVmAGLGGDSVLDIVK	1	2	1	A0A1D5SY81	M9(Oxidation)	0	8.29699e+07	0	6.066e-08	4.89505	3	2166.12	-0.162426	93.5201	0
	High	LINEYGLDGVDVDYER	3	5	2	A0A1D5SY81;A0A1D5RYQ7		0	4.45895e+08	0	2.13e-14	4.61133	2	1869.88	-2.31114	92.7428	0
	High	LKAAFPNITTSIAPFEDDTVQR	2	4	2	A0A1D5RYQ7;A0A1D5SY81		0	1.67692e+07	0	9.7e-08	3.74494	3	2434.25	-5.48889	99.6864	1
	High	LPGFFIWSADSSK	1	5	2	A0A1D5SY81;A0A1D5RYQ7		0	1.3821e+08	0	1.566e-08	3.65881	2	1454.73	-0.93568	105.489	0
	High	EYLGAQSTGVR	2	4	2	A0A1D5SY81;A0A1D5RYQ7		0	1.97562e+09	0	7.301e-07	2.79473	2	1180.6	0.0249228	65.3979	0
	High	VLASLQTGK	2	5	2	A0A1D5SY81;A0A1D5RYQ7		0	1483656741	0	0.0005679	2.04223	2	916.547	0.799014	65.4158	0
	High	AQEIVANH	1	5	2	A0A1D5SY81;A0A1D5RYQ7		0	3.47235e+08	0.002	0.01233	2.42176	2	881.447	-0.315477	53.8581	0
	High	ADVAAIK	1	4	2	A0A1D5SY81;A0A1D5RYQ7		0	3.95541e+08	0.003	0.03998	2.44662	2	687.402	-2.0411	57.1895	0
	High	FTYETR	1	5	2	A0A1D5SY81;A0A1D5RYQ7		0	934474426	0.007	0.08969	1.5401	2	816.387	-2.24638	62.5678	0
A0A1D6BFT7	Histone H2A OS=Triticum aestivum PE=3 SV=1 - [A0A1D6BFT7_WHEAT]	29.3817	49.07	84	2	5	9	1.43959e+09	214	22.8842	10.7993
	A4	Sequence	# PSMs	# Proteins	# Protein Groups	Protein Group Accessions	Modifications	ΔCn	Area	q-Value	PEP	XCorr	Charge	MH+ [Da]	ΔM [ppm]	RT [min]	# Missed Cleavages
	High	LLAGVTIAHGGVIPNINSVLLPK	3	35	1	A0A1D6BFT7		0	107048172	0	7.217e-18	5.95035	3	2296.37	-2.37164	104.28	0
	High	KSPAAAEKEAK	1	29	1	A0A1D6BFT7		0	1.69852e+06	0	0.001246	2.45003	3	1129.62	-1.7395	41.587	2
	High	AGLQFPVGR	2	147	5	M7ZU19;M7Z732;A0A1D6SA76;A0A1D6BFT7;T1NIW9		0	2557353724	0	0.0002345	2.24357	2	944.531	-0.435081	83.3593	0
	High	HLLLAVR	2	71	4	A0A1D6BFT7;A0A1D6SA76;M7Z732;A0A1D6AJU2		0	1654369110	0.002	0.01961	2.00773	2	821.535	-1.10249	73.2258	0
	High	NDQELGR	1	67	3	A0A1D6BFT7;A0A1D6SA76;A0A1D6AJU2		0	98852468	0.002	0.01104	1.94647	2	831.396	0.433394	49.8497	0
A0A1D6SA76	Histone H2A OS=Triticum aestivum PE=3 SV=1 - [A0A1D6SA76_WHEAT]	15.0249	32.86	90	0	4	6	1436858434	140	14.8044	10.6675
	A4	Sequence	# PSMs	# Proteins	# Protein Groups	Protein Group Accessions	Modifications	ΔCn	Area	q-Value	PEP	XCorr	Charge	MH+ [Da]	ΔM [ppm]	RT [min]	# Missed Cleavages
	High	LLAGVTIAHGGVIPNINPVLLPK	1	49	2	A0A1D6SA76;A0A1D6AJU2		0	92856200	0	8.873e-14	5.31407	3	2306.4	-0.26554	104.143	0
	High	AGLQFPVGR	2	147	5	M7ZU19;M7Z732;A0A1D6SA76;A0A1D6BFT7;T1NIW9		0	2557353724	0	0.0002345	2.24357	2	944.531	-0.435081	83.3593	0
	High	HLLLAVR	2	71	4	A0A1D6BFT7;A0A1D6SA76;M7Z732;A0A1D6AJU2		0	1654369110	0.002	0.01961	2.00773	2	821.535	-1.10249	73.2258	0
	High	NDQELGR	1	67	3	A0A1D6BFT7;A0A1D6SA76;A0A1D6AJU2		0	98852468	0.002	0.01104	1.94647	2	831.396	0.433394	49.8497	0
H9NAV6	Superoxide dismutase [Cu-Zn] OS=Triticum aestivum PE=2 SV=1 - [H9NAV6_WHEAT]	42.5642	59.87	2	2	5	8	1.38341e+09	152	15.0824	6.17627
	A4	Sequence	# PSMs	# Proteins	# Protein Groups	Protein Group Accessions	Modifications	ΔCn	Area	q-Value	PEP	XCorr	Charge	MH+ [Da]	ΔM [ppm]	RT [min]	# Missed Cleavages
	High	GTIFFTQEGDGPTTVTGSVTGLK	1	2	1	H9NAV6		0	288197291	0	1.548e-19	6.44643	2	2313.15	-3.71785	97.6008	0
	High	AVVVHGDADDLGKGGHELSK	3	6	2	H9NAV6;C3VQ50		0	1.08624e+09	0	1.382e-14	6.38818	3	2004.01	-1.72591	62.3316	1
	High	HAGDLGNVTAGADGVANINVTDcHIPLTGPNSIVGR	1	1	1	H9NAV6	C23(Carbamidomethyl)	0	5.07236e+07	0	2.326e-15	6.02548	4	3582.77	-1.79238	94.0236	0
	High	AVAVLTGSEGVK	2	7	2	H9NAV6;C3VQ50		0	2587379352	0	2.092e-07	3.20844	2	1130.64	0.231728	71.0026	0
	High	AVVVHGDADDLGK	1	6	2	H9NAV6;C3VQ50		0	476623199	0	3.379e-06	3.16561	3	1295.65	-3.64276	62.0385	0
C3VQ50	Superoxide dismutase [Cu-Zn] OS=Triticum aestivum GN=SOD1 PE=2 SV=1 - [C3VQ50_WHEAT]	48.7982	36.18	5	1	4	9	1.38341e+09	152	15.1255	6.17627
	A4	Sequence	# PSMs	# Proteins	# Protein Groups	Protein Group Accessions	Modifications	ΔCn	Area	q-Value	PEP	XCorr	Charge	MH+ [Da]	ΔM [ppm]	RT [min]	# Missed Cleavages
	High	GTIFFTQEGEGPTTVTGSVTGLK	3	5	1	C3VQ50		0	320458778	0	7.865e-18	6.52784	2	2327.17	-3.28656	97.5536	0
	High	AVVVHGDADDLGKGGHELSK	3	6	2	H9NAV6;C3VQ50		0	1.08624e+09	0	1.382e-14	6.38818	3	2004.01	-1.72591	62.3316	1
	High	AVAVLTGSEGVK	2	7	2	H9NAV6;C3VQ50		0	2587379352	0	2.092e-07	3.20844	2	1130.64	0.231728	71.0026	0
	High	AVVVHGDADDLGK	1	6	2	H9NAV6;C3VQ50		0	476623199	0	3.379e-06	3.16561	3	1295.65	-3.64276	62.0385	0
M7ZU19	Histone H2A OS=Triticum urartu GN=TRIUR3_12064 PE=3 SV=1 - [M7ZU19_TRIUA]	5.74016	11.11	31	1	2	3	1317168829	144	14.9935	11.1509
	A4	Sequence	# PSMs	# Proteins	# Protein Groups	Protein Group Accessions	Modifications	ΔCn	Area	q-Value	PEP	XCorr	Charge	MH+ [Da]	ΔM [ppm]	RT [min]	# Missed Cleavages
	High	AGLQFPVGR	2	147	5	M7ZU19;M7Z732;A0A1D6SA76;A0A1D6BFT7;T1NIW9		0	2557353724	0	0.0002345	2.24357	2	944.531	-0.435081	83.3593	0
	High	HVLLAIR	1	4	1	M7ZU19		0	76983934	0.007	0.08955	1.63855	2	821.534	-1.91972	72.0749	0
T1NIW9	Histone H2A OS=Triticum urartu PE=3 SV=1 - [T1NIW9_TRIUA]	7.19129	17.83	39	1	2	3	1.2965e+09	129	13.3755	10.5796
	A4	Sequence	# PSMs	# Proteins	# Protein Groups	Protein Group Accessions	Modifications	ΔCn	Area	q-Value	PEP	XCorr	Charge	MH+ [Da]	ΔM [ppm]	RT [min]	# Missed Cleavages
	High	AGLQFPVGR	2	147	5	M7ZU19;M7Z732;A0A1D6SA76;A0A1D6BFT7;T1NIW9		0	2557353724	0	0.0002345	2.24357	2	944.531	-0.435081	83.3593	0
	High	HIQLAVRNDEELSR	1	12	1	T1NIW9		0	3.56404e+07	0.006	0.08653	3.08968	3	1679.88	-0.225078	68.1719	1
A0A077RVM2	Non-specific lipid-transfer protein OS=Triticum aestivum GN=TRAES_3BF088300030CFD_c1 PE=3 SV=1 - [A0A077RVM2_WHEAT]	29.065	53.91	10	2	6	11	1.24328e+09	115	11.1116	9.05615
	A4	Sequence	# PSMs	# Proteins	# Protein Groups	Protein Group Accessions	Modifications	ΔCn	Area	q-Value	PEP	XCorr	Charge	MH+ [Da]	ΔM [ppm]	RT [min]	# Missed Cleavages
	High	cGVSVPYAISSSVDcSK	2	10	3	A0A077RVM2;Q1KMV0;Q2PCC1	C1(Carbamidomethyl); C15(Carbamidomethyl)	0	2142377176	0	1.087e-10	3.97909	2	1815.82	-1.74038	87.36	0
	High	GNGANPPAAccSGVR	3	4	1	A0A077RVM2	C10(Carbamidomethyl); C11(Carbamidomethyl)	0	1.58197e+08	0	1.265e-08	3.31636	2	1487.65	0.646664	56.4441	0
	High	SAAGGLNAGK	2	13	1	A0A077RVM2		0	58742914	0	0.0002563	2.44755	2	845.443	-5.83925	49.8429	0
	High	STADKQAAcKcIK	1	15	2	A0A077RVM2;Q1KMV0	C9(Carbamidomethyl); C11(Carbamidomethyl)	0	4.13593e+06	0	7.235e-05	2.24112	3	1480.72	-2.84027	46.5344	2
	High	AAGIPSK	2	11	2	A0A077RVM2;Q9ATG4		0	1.42926e+09	0.002	0.02231	2.32582	2	643.377	-0.98654	51.3273	0
	High	STADKQAAcK	1	15	2	A0A077RVM2;Q1KMV0	C9(Carbamidomethyl)	0	620931	0.009	0.1203	1.75231	3	1079.51	-1.96638	39.8464	1
W5FN32	Uncharacterized protein OS=Triticum aestivum PE=4 SV=1 - [W5FN32_WHEAT]	60.7172	52	1	2	12	18	1176664080	225	23.5502	7.79639
	A4	Sequence	# PSMs	# Proteins	# Protein Groups	Protein Group Accessions	Modifications	ΔCn	Area	q-Value	PEP	XCorr	Charge	MH+ [Da]	ΔM [ppm]	RT [min]	# Missed Cleavages
	High	LDPGKSWQLNmPAGTAGAR	1	3	2	W5FN32;W5FNH7	M11(Oxidation)	0	85536178	0	4.897e-08	4.26721	3	1985.99	-0.299805	76.4219	1
	High	GQFEHNcPPTNYSK	1	3	2	Q8S4P7;W5FN32	C7(Carbamidomethyl)	0	541369643	0	3.607e-08	4.13863	3	1678.72	-1.92514	60.1742	0
	High	cITGDcGGALAcR	3	1	1	W5FN32	C1(Carbamidomethyl); C6(Carbamidomethyl); C12(Carbamidomethyl)	0	871157048	0	2.543e-10	3.94974	2	1410.59	-1.56517	67.4724	0
	High	cSTDITKEcLK	2	1	1	W5FN32	C1(Carbamidomethyl); C9(Carbamidomethyl)	0	353968418	0	2.924e-08	3.70314	2	1354.63	-1.8676	62.1949	1
	High	SWQLNmPAGTAGAR	1	3	2	W5FN32;W5FNH7	M6(Oxidation)	0	282248269	0	4.509e-09	3.4119	2	1475.71	0.113882	75.5135	0
	High	GKcPDAYSYAK	1	8	4	Q8S4P7;W5FN32;A0A1D5YUG2;W5FNH7	C3(Carbamidomethyl)	0	1.3929e+08	0	0.004162	3.07866	3	1259.57	-0.526186	58.5841	1
	High	ELQVPGGcASAcGK	1	4	2	Q8S4P7;W5FN32	C8(Carbamidomethyl); C12(Carbamidomethyl)	0	923982263	0	5.03e-08	3.06016	2	1433.65	-2.34685	68.3922	0
	High	cSYTVWPGALPGGGAR	2	2	2	W5FN32;W5FNH7	C1(Carbamidomethyl)	0	3.6556e+08	0	5.676e-08	3.03715	2	1648.79	-0.165442	92.488	0
	High	FGGDTYccR	1	9	4	Q8S4P7;A0A1D5YUG2;W5FNH7;W5FN32	C7(Carbamidomethyl); C8(Carbamidomethyl)	0	1734852929	0	0.0001135	2.93272	2	1135.43	1.10481	62.714	0
	High	TGcTFDGSGR	2	7	4	Q8S4P7;W5FN32;A0A1D5YUG2;W5FNH7	C3(Carbamidomethyl)	0	7.4178e+08	0	5.901e-06	2.81716	2	1057.44	-0.433505	56.5722	0
	High	cPDAYSYAK	2	9	4	Q8S4P7;A0A1D5YUG2;W5FNH7;W5FN32	C1(Carbamidomethyl)	0	2.56732e+08	0	2.762e-05	2.6999	2	1074.46	0.915391	63.2413	0
	High	EcLKELQVPGGcASAcGK	1	4	2	Q8S4P7;W5FN32	C2(Carbamidomethyl); C12(Carbamidomethyl); C16(Carbamidomethyl)	0	0	0	0.00114	2.44583	3	1963.89	-5.1258	73.4553	1
A0A1D6RID7	Uncharacterized protein OS=Triticum aestivum PE=4 SV=1 - [A0A1D6RID7_WHEAT]	82.7976	58.05	8	5	11	21	1.15373e+09	267	28.3273	5.08447
	A4	Sequence	# PSMs	# Proteins	# Protein Groups	Protein Group Accessions	Modifications	ΔCn	Area	q-Value	PEP	XCorr	Charge	MH+ [Da]	ΔM [ppm]	RT [min]	# Missed Cleavages
	High	SKPETGEVIGVFESVQPSDTDLGAK	3	7	1	A0A1D6RID7		0	994109228	0	4.784e-18	8.05603	3	2590.29	-0.179253	94.2868	0
	High	QLVATGKPESFSGPFLVPSYR	1	7	1	A0A1D6RID7		0	4.90976e+07	0	4.639e-10	4.64663	3	2280.2	-0.760718	95.3427	0
	High	GTGTANQcPTIDGGVDSFPFK	2	7	2	P27665;A0A1D6RID7	C8(Carbamidomethyl)	0	7.01392e+07	0	3.082e-10	4.54702	2	2168.99	1.4317	93.6701	0
	High	NASSSTGNITLSVTK	1	8	2	P27665;A0A1D6RID7		0	1634342877	0	1.373e-10	4.07204	2	1479.76	-1.84264	73.4226	0
	High	AEGIQKNEPPAFQK	3	5	1	A0A1D6RID7		0	64811542	0	4.837e-08	3.98443	3	1556.8	-1.30306	64.7682	1
	High	GGSTGYDNAVALPAGGRGDEEELAKENVK	2	7	1	A0A1D6RID7		0	126942234	0	5.734e-07	3.88459	4	2904.39	-1.26979	76.0967	2
	High	GDEEELAKENVK	2	8	2	P27665;A0A1D6RID7		0	4.162e+07	0	6.755e-07	3.40214	2	1360.66	-1.46195	60.6599	1
	High	RLTFDEIQSK	3	8	2	P27665;A0A1D6RID7		0	631412913	0	5.445e-07	3.24738	2	1236.66	-0.756126	73.2986	1
	High	KFcLEPTSFTVK	1	6	2	P27665;A0A1D6RID7	C3(Carbamidomethyl)	0	51998082	0	3.737e-06	2.94566	2	1456.75	-1.33348	87.5109	1
	High	FcLEPTSFTVK	1	6	2	P27665;A0A1D6RID7	C2(Carbamidomethyl)	0	241936614	0	5.863e-05	2.90598	2	1328.65	-0.635692	94.0298	0
	High	VPFLFTVK	2	8	1	A0A1D6RID7		0	832739963	0	0.004297	2.03585	2	950.57	-0.620855	100.303	0
Q8S4P7	Thaumatin-like protein OS=Triticum aestivum PE=2 SV=1 - [Q8S4P7_WHEAT]	53.6653	52	1	5	12	17	1.13354e+09	225	23.5822	7.60596
	A4	Sequence	# PSMs	# Proteins	# Protein Groups	Protein Group Accessions	Modifications	ΔCn	Area	q-Value	PEP	XCorr	Charge	MH+ [Da]	ΔM [ppm]	RT [min]	# Missed Cleavages
	High	LDPGQSWALNmPAGTAGAR	1	1	1	Q8S4P7	M11(Oxidation)	0	170508074	0	1.05e-12	4.21667	2	1928.93	-1.35176	83.4286	0
	High	GQFEHNcPPTNYSK	1	3	2	Q8S4P7;W5FN32	C7(Carbamidomethyl)	0	541369643	0	3.607e-08	4.13863	3	1678.72	-1.92514	60.1742	0
	High	LDPGQSWALNMPAGTAGAR	1	1	1	Q8S4P7		0	10829804	0	6.069e-09	3.78378	2	1912.93	-3.00028	92.6708	0
	High	cITGDcGGTLAcR	1	1	1	Q8S4P7	C1(Carbamidomethyl); C6(Carbamidomethyl); C12(Carbamidomethyl)	0	602208426	0	2.935e-08	3.44681	2	1440.6	-4.62607	66.2022	0
	High	cATDITKEcLK	2	3	1	Q8S4P7	C1(Carbamidomethyl); C9(Carbamidomethyl)	0	3.18749e+08	0	3.411e-07	3.3724	2	1338.64	-2.22707	64.0424	1
	High	cSYTVWPGALPGGGVR	2	1	1	Q8S4P7	C1(Carbamidomethyl)	0	194877233	0	4.7e-09	3.34319	2	1676.82	1.91866	94.2135	0
	High	GKcPDAYSYAK	1	8	4	Q8S4P7;W5FN32;A0A1D5YUG2;W5FNH7	C3(Carbamidomethyl)	0	1.3929e+08	0	0.004162	3.07866	3	1259.57	-0.526186	58.5841	1
	High	ELQVPGGcASAcGK	1	4	2	Q8S4P7;W5FN32	C8(Carbamidomethyl); C12(Carbamidomethyl)	0	923982263	0	5.03e-08	3.06016	2	1433.65	-2.34685	68.3922	0
	High	FGGDTYccR	1	9	4	Q8S4P7;A0A1D5YUG2;W5FNH7;W5FN32	C7(Carbamidomethyl); C8(Carbamidomethyl)	0	1734852929	0	0.0001135	2.93272	2	1135.43	1.10481	62.714	0
	High	TGcTFDGSGR	2	7	4	Q8S4P7;W5FN32;A0A1D5YUG2;W5FNH7	C3(Carbamidomethyl)	0	7.4178e+08	0	5.901e-06	2.81716	2	1057.44	-0.433505	56.5722	0
	High	cPDAYSYAK	2	9	4	Q8S4P7;A0A1D5YUG2;W5FNH7;W5FN32	C1(Carbamidomethyl)	0	2.56732e+08	0	2.762e-05	2.6999	2	1074.46	0.915391	63.2413	0
	High	EcLKELQVPGGcASAcGK	1	4	2	Q8S4P7;W5FN32	C2(Carbamidomethyl); C12(Carbamidomethyl); C16(Carbamidomethyl)	0	0	0	0.00114	2.44583	3	1963.89	-5.1258	73.4553	1
	High	cATDITK	1	3	1	Q8S4P7	C1(Carbamidomethyl)	0	1.49266e+07	0.002	0.0186	2.01947	2	808.387	0.35791	50.9444	0
A0A1D5YUG2	Uncharacterized protein OS=Triticum aestivum PE=4 SV=1 - [A0A1D5YUG2_WHEAT]	46.8908	37.45	3	2	8	13	1.12982e+09	235	24.6545	6.48096
	A4	Sequence	# PSMs	# Proteins	# Protein Groups	Protein Group Accessions	Modifications	ΔCn	Area	q-Value	PEP	XCorr	Charge	MH+ [Da]	ΔM [ppm]	RT [min]	# Missed Cleavages
	High	LDPGQSWQLNMPAGTAGAR	1	3	1	A0A1D5YUG2		0	1.39866e+07	0	1.436e-15	4.76366	2	1969.95	-0.174551	91.2213	0
	High	GHcITGDcAGALScR	2	2	1	A0A1D5YUG2	C3(Carbamidomethyl); C8(Carbamidomethyl); C14(Carbamidomethyl)	0	365021509	0	2.376e-07	4.499	3	1634.68	-0.498608	63.9359	0
	High	GQFEHNcPPTNYSR	2	5	2	A0A1D5YUG2;W5FNH7	C7(Carbamidomethyl)	0	2.0999e+08	0	7.05e-08	4.14989	3	1706.73	-2.09959	61.0481	0
	High	LDPGQSWQLNmPAGTAGAR	1	3	1	A0A1D5YUG2	M11(Oxidation)	0	72296523	0	4.574e-16	4.01695	2	1985.95	-1.66948	82.0914	0
	High	GKcPDAYSYAK	1	8	4	Q8S4P7;W5FN32;A0A1D5YUG2;W5FNH7	C3(Carbamidomethyl)	0	1.3929e+08	0	0.004162	3.07866	3	1259.57	-0.526186	58.5841	1
	High	FGGDTYccR	1	9	4	Q8S4P7;A0A1D5YUG2;W5FNH7;W5FN32	C7(Carbamidomethyl); C8(Carbamidomethyl)	0	1734852929	0	0.0001135	2.93272	2	1135.43	1.10481	62.714	0
	High	TGcTFDGSGR	2	7	4	Q8S4P7;W5FN32;A0A1D5YUG2;W5FNH7	C3(Carbamidomethyl)	0	7.4178e+08	0	5.901e-06	2.81716	2	1057.44	-0.433505	56.5722	0
	High	AATcAVDITR	1	5	2	A0A1D5YUG2;W5FNH7	C4(Carbamidomethyl)	0	912831237	0	6.986e-05	2.72699	2	1077.54	0.71582	65.4704	0
	High	cPDAYSYAK	2	9	4	Q8S4P7;A0A1D5YUG2;W5FNH7;W5FN32	C1(Carbamidomethyl)	0	2.56732e+08	0	2.762e-05	2.6999	2	1074.46	0.915391	63.2413	0
W5FNH7	Uncharacterized protein OS=Triticum aestivum PE=4 SV=1 - [W5FNH7_WHEAT]	45.3897	32.26	2	1	10	14	1.12982e+09	310	32.9462	8.95361
	A4	Sequence	# PSMs	# Proteins	# Protein Groups	Protein Group Accessions	Modifications	ΔCn	Area	q-Value	PEP	XCorr	Charge	MH+ [Da]	ΔM [ppm]	RT [min]	# Missed Cleavages
	High	LDPGKSWQLNmPAGTAGAR	1	3	2	W5FN32;W5FNH7	M11(Oxidation)	0	85536178	0	4.897e-08	4.26721	3	1985.99	-0.299805	76.4219	1
	High	GQFEHNcPPTNYSR	2	5	2	A0A1D5YUG2;W5FNH7	C7(Carbamidomethyl)	0	2.0999e+08	0	7.05e-08	4.14989	3	1706.73	-2.09959	61.0481	0
	High	SWQLNmPAGTAGAR	1	3	2	W5FN32;W5FNH7	M6(Oxidation)	0	282248269	0	4.509e-09	3.4119	2	1475.71	0.113882	75.5135	0
	High	GKcPDAYSYAK	1	8	4	Q8S4P7;W5FN32;A0A1D5YUG2;W5FNH7	C3(Carbamidomethyl)	0	1.3929e+08	0	0.004162	3.07866	3	1259.57	-0.526186	58.5841	1
	High	cSYTVWPGALPGGGAR	2	2	2	W5FN32;W5FNH7	C1(Carbamidomethyl)	0	3.6556e+08	0	5.676e-08	3.03715	2	1648.79	-0.165442	92.488	0
	High	FGGDTYccR	1	9	4	Q8S4P7;A0A1D5YUG2;W5FNH7;W5FN32	C7(Carbamidomethyl); C8(Carbamidomethyl)	0	1734852929	0	0.0001135	2.93272	2	1135.43	1.10481	62.714	0
	High	TGcTFDGSGR	2	7	4	Q8S4P7;W5FN32;A0A1D5YUG2;W5FNH7	C3(Carbamidomethyl)	0	7.4178e+08	0	5.901e-06	2.81716	2	1057.44	-0.433505	56.5722	0
	High	AATcAVDITR	1	5	2	A0A1D5YUG2;W5FNH7	C4(Carbamidomethyl)	0	912831237	0	6.986e-05	2.72699	2	1077.54	0.71582	65.4704	0
	High	cPDAYSYAK	2	9	4	Q8S4P7;A0A1D5YUG2;W5FNH7;W5FN32	C1(Carbamidomethyl)	0	2.56732e+08	0	2.762e-05	2.6999	2	1074.46	0.915391	63.2413	0
	High	VPGGcASAcGK	1	1	1	W5FNH7	C5(Carbamidomethyl); C9(Carbamidomethyl)	0	1.80744e+07	0	2.982e-05	2.14386	2	1063.46	-2.0655	49.2234	0
W5ERL4	Uncharacterized protein OS=Triticum aestivum PE=4 SV=1 - [W5ERL4_WHEAT]	44.2794	47.64	3	2	9	12	1129439418	233	24.3864	6.39209
	A4	Sequence	# PSMs	# Proteins	# Protein Groups	Protein Group Accessions	Modifications	ΔCn	Area	q-Value	PEP	XCorr	Charge	MH+ [Da]	ΔM [ppm]	RT [min]	# Missed Cleavages
	High	LQcTQYGQAPNTLAEFGLNK	1	5	2	M8B053;W5ERL4	C3(Carbamidomethyl)	0	27863384	0	1.739e-16	5.95851	2	2253.1	-0.412959	94.2471	0
	High	YccTGSAANNcGPTDYSR	2	4	2	M8B053;W5ERL4	C2(Carbamidomethyl); C3(Carbamidomethyl); C11(Carbamidomethyl)	0	231403520	0	4.619e-18	5.91217	2	2053.77	-2.57167	62.5746	0
	High	AAGGcNNAcTVFKEDR	2	5	2	M8B053;W5ERL4	C5(Carbamidomethyl); C9(Carbamidomethyl)	0	673168841	0	3.252e-10	4.4593	3	1769.76	-3.84281	64.8362	1
	High	cQYTVWAAAVPAGGGR	1	5	2	M8B053;W5ERL4	C1(Carbamidomethyl)	0	0	0	4.557e-09	4.02208	2	1663.8	-0.185432	89.7442	0
	High	TGcSFDGAGNGR	1	3	1	W5ERL4	C3(Carbamidomethyl)	0	2.49367e+08	0	4.007e-09	3.67847	2	1198.49	-0.592026	57.9496	0
	High	AAGGcNNAcTVFK	1	5	2	M8B053;W5ERL4	C5(Carbamidomethyl); C9(Carbamidomethyl)	0	27048209	0	1.535e-09	3.3642	2	1369.6	0.0914515	66.5494	0
	High	GQcSDAYSYPK	1	5	2	M8B053;W5ERL4	C3(Carbamidomethyl)	0	1.96302e+07	0	7.896e-06	2.73182	2	1275.53	-2.29829	63.1953	0
	High	VITPQcPNELR	2	4	2	M8B053;W5ERL4	C6(Carbamidomethyl)	0	2.46578e+09	0	0.0004772	2.61525	2	1326.68	-2.38177	70.9701	0
	High	GGPQcPR	1	2	1	W5ERL4	C5(Carbamidomethyl)	0	1.25757e+06	0.002	0.02353	1.3949	2	771.355	-1.66074	46.0292	0
M8B053	Uncharacterized protein OS=Triticum urartu GN=TRIUR3_05091 PE=4 SV=1 - [M8B053_TRIUA]	43.9602	37.12	2	1	8	11	1.12345e+09	299	31.9925	8.35303
	A4	Sequence	# PSMs	# Proteins	# Protein Groups	Protein Group Accessions	Modifications	ΔCn	Area	q-Value	PEP	XCorr	Charge	MH+ [Da]	ΔM [ppm]	RT [min]	# Missed Cleavages
	High	LQcTQYGQAPNTLAEFGLNK	1	5	2	M8B053;W5ERL4	C3(Carbamidomethyl)	0	27863384	0	1.739e-16	5.95851	2	2253.1	-0.412959	94.2471	0
	High	YccTGSAANNcGPTDYSR	2	4	2	M8B053;W5ERL4	C2(Carbamidomethyl); C3(Carbamidomethyl); C11(Carbamidomethyl)	0	231403520	0	4.619e-18	5.91217	2	2053.77	-2.57167	62.5746	0
	High	AAGGcNNAcTVFKEDR	2	5	2	M8B053;W5ERL4	C5(Carbamidomethyl); C9(Carbamidomethyl)	0	673168841	0	3.252e-10	4.4593	3	1769.76	-3.84281	64.8362	1
	High	cQYTVWAAAVPAGGGR	1	5	2	M8B053;W5ERL4	C1(Carbamidomethyl)	0	0	0	4.557e-09	4.02208	2	1663.8	-0.185432	89.7442	0
	High	AAGGcNNAcTVFK	1	5	2	M8B053;W5ERL4	C5(Carbamidomethyl); C9(Carbamidomethyl)	0	27048209	0	1.535e-09	3.3642	2	1369.6	0.0914515	66.5494	0
	High	LDAGQTWSIDVPAGTTSGR	1	3	1	M8B053		0	0	0	1.792e-09	3.35926	2	1931.94	-1.70234	90.5132	0
	High	GQcSDAYSYPK	1	5	2	M8B053;W5ERL4	C3(Carbamidomethyl)	0	1.96302e+07	0	7.896e-06	2.73182	2	1275.53	-2.29829	63.1953	0
	High	VITPQcPNELR	2	4	2	M8B053;W5ERL4	C6(Carbamidomethyl)	0	2.46578e+09	0	0.0004772	2.61525	2	1326.68	-2.38177	70.9701	0
A0A1D5VIX2	Uncharacterized protein OS=Triticum aestivum PE=3 SV=1 - [A0A1D5VIX2_WHEAT]	44.0276	30.49	10	2	8	13	1.05769e+09	305	32.444	8.38232
	A4	Sequence	# PSMs	# Proteins	# Protein Groups	Protein Group Accessions	Modifications	ΔCn	Area	q-Value	PEP	XCorr	Charge	MH+ [Da]	ΔM [ppm]	RT [min]	# Missed Cleavages
	High	VATPAQAQEVHANLR	2	4	2	A0A077RSI3;A0A1D5VIX2		0	5.29299e+08	0	2.709e-11	4.3415	3	1604.85	-0.700367	66.441	0
	High	EAGSTmAVVAEQTK	1	4	1	A0A1D5VIX2	M6(Oxidation)	0	534829742	0	4.861e-11	4.01485	2	1437.69	-0.461998	59.3768	0
	High	VATPAQAQEVHANLRDWLK	2	4	2	A0A077RSI3;A0A1D5VIX2		0	2.25808e+08	0	7.031e-08	3.99446	4	2147.13	-1.73841	87.7309	1
	High	VIAcVGETLEQR	1	7	2	A0A077RSI3;A0A1D5VIX2	C4(Carbamidomethyl)	0	9.64074e+08	0	2.769e-08	3.57724	2	1374.7	-0.0945133	77.4899	0
	High	EAGSTMAVVAEQTK	1	4	1	A0A1D5VIX2		0	44155901	0	3.091e-10	3.41034	2	1421.69	-2.32667	70.9521	0
	High	SLmGESSEFVGEK	3	7	2	A0A077RSI3;A0A1D5VIX2	M3(Oxidation)	0	3.92169e+08	0	1.021e-05	3.1624	2	1415.63	-2.10798	72.8225	0
	High	IIYGGSVTGAScK	1	6	2	A0A077RSI3;A0A1D5VIX2	C12(Carbamidomethyl)	0	8.81113e+08	0	7.954e-08	2.85476	2	1312.66	-0.707004	68.6162	0
	High	TNVSPEVAESTR	1	4	1	A0A1D5VIX2		0	1.32788e+09	0	1.296e-06	2.80432	2	1289.63	-2.09404	62.4717	0
	High	VAYALAQGLK	1	12	2	A0A077RSI3;A0A1D5VIX2		0	806664641	0	1.053e-05	2.48346	2	1033.6	-0.0481761	79.2569	0
A0A1D6BRN0	Glyceraldehyde-3-phosphate dehydrogenase OS=Triticum aestivum PE=3 SV=1 - [A0A1D6BRN0_WHEAT]	99.0674	49.25	7	10	17	32	1.05431e+09	333	36.1916	6.88818
	A4	Sequence	# PSMs	# Proteins	# Protein Groups	Protein Group Accessions	Modifications	ΔCn	Area	q-Value	PEP	XCorr	Charge	MH+ [Da]	ΔM [ppm]	RT [min]	# Missed Cleavages
	High	LTGmSFRVPTVDVSVVDLTVR	1	6	1	A0A1D6BRN0	M4(Oxidation)	0	1.66131e+07	0	1.318e-14	6.11419	3	2307.23	-2.45552	102.139	1
	High	NPEEIPWGEAGADYVVESTGVFTDKDK	1	6	1	A0A1D6BRN0		0	7.49223e+07	0	3.389e-17	5.96395	3	2953.37	-1.52788	104.247	1
	High	LKDDKTLLFGEKPVTVFGVR	1	6	1	A0A1D6BRN0		0	9.03763e+07	0	4.983e-15	5.39471	4	2262.29	1.31093	91.1182	2
	High	VPTVDVSVVDLTVRTEK	1	6	1	A0A1D6BRN0		0	20644692	0	2.147e-10	4.92433	3	1857.03	-2.91992	92.4508	1
	High	VPTVDVSVVDLTVR	4	23	2	A0A1D6BRN0;A5YVV3		0	1.09142e+09	0	1.251e-06	4.16694	3	1498.84	-3.55108	98.2941	0
	High	LVSWYDNEWGYSNR	2	12	1	A0A1D6BRN0		0	233350799	0	3.433e-11	3.80889	2	1788.8	1.76518	96.7715	0
	High	AGIALNDHFVK	4	8	2	A0A1D6BRN0;A5YVV3		0	916498447	0	1.24e-05	3.57287	3	1184.64	-1.71265	76.8478	0
	High	AASFNIIPSSTGAAK	2	22	2	A0A1D6BRN0;A5YVV3		0	426909272	0	4.345e-09	3.54327	2	1434.75	-3.62687	85.0018	0
	High	TLLFGEKPVTVFGVR	3	6	1	A0A1D6BRN0		0	331638596	0	1.884e-11	3.13684	2	1662.96	-0.238274	98.4735	0
	High	YDTVHGHWK	2	6	1	A0A1D6BRN0		0	191484308	0	6.377e-05	2.96626	2	1142.54	-1.30308	56.8606	0
	High	AASYDDIKK	2	6	1	A0A1D6BRN0		0	543793900	0	1.525e-05	2.75783	3	1010.51	-2.40346	54.7729	1
	High	KVVISAPSK	2	5	1	A0A1D6BRN0		0	4.78109e+08	0	0.0007032	2.32317	2	928.582	-1.13155	57.4774	1
	High	SSIFDAK	2	21	2	A0A1D6BRN0;A5YVV3		0	998715695	0.003	0.04807	2.07607	2	767.392	-2.08372	70.9842	0
	High	VVISAPSK	1	5	1	A0A1D6BRN0		0	5.7796e+08	0.003	0.03852	2.04993	2	800.485	-3.52468	61.7645	0
	High	LTGMSFR	1	7	2	A0A1D6BRN0;T1NSH3		0	9.24697e+07	0.003	0.03655	1.75508	2	811.412	-1.42644	74.6297	0
	High	LTGmSFR	1	7	2	A0A1D6BRN0;T1NSH3	M4(Oxidation)	0	1050460674	0.007	0.1043	1.33922	2	827.407	-1.08074	61.3769	0
	High	VLPELNGK	1	29	2	A0A1D6BRN0;A5YVV3		0	1.02104e+09	0.008	0.1164	1.43678	2	869.508	-0.841723	71.1304	0
	High	TVDGPSSKDWR	1	22	2	A0A1D6BRN0;A5YVV3		0	143458182	0.009	0.1252	2.28925	3	1247.6	-2.58098	61.5865	1
A0A1D6C8E8	Uncharacterized protein OS=Triticum aestivum PE=4 SV=1 - [A0A1D6C8E8_WHEAT]	53.4718	48.45	5	3	5	14	1.05078e+09	97	10.006	4.93213
	A4	Sequence	# PSMs	# Proteins	# Protein Groups	Protein Group Accessions	Modifications	ΔCn	Area	q-Value	PEP	XCorr	Charge	MH+ [Da]	ΔM [ppm]	RT [min]	# Missed Cleavages
	High	VLTKmEGVESFDIDmEQQK	3	6	2	M7Z0C2;A0A1D6C8E8	M5(Oxidation); M15(Oxidation)	0	8.02334e+08	0	3.388e-13	5.84093	3	2259.05	-0.601123	77.4466	1
	High	mEGVESFDIDmEQQK	1	6	2	M7Z0C2;A0A1D6C8E8	M1(Oxidation); M11(Oxidation)	0	580231927	0	9.007e-15	4.61279	2	1817.75	-1.42552	79.1934	0
	High	VAmScGGcSGAVKR	3	5	1	A0A1D6C8E8	M3(Oxidation); C5(Carbamidomethyl); C8(Carbamidomethyl)	0	1.68652e+08	0	2.777e-11	4.25802	3	1455.65	-1.27415	47.3907	1
	High	GNVKPEDVFQTVSK	3	5	1	A0A1D6C8E8		0	1.76979e+09	0	5.682e-08	4.05332	3	1547.81	0.0920284	78.6306	0
	High	VAMScGGcSGAVKR	1	5	1	A0A1D6C8E8	C5(Carbamidomethyl); C8(Carbamidomethyl)	0	5.38366e+07	0	3.32e-05	3.72605	3	1439.65	-4.39647	54.3644	1
	High	VAmScGGcSGAVK	2	5	1	A0A1D6C8E8	M3(Oxidation); C5(Carbamidomethyl); C8(Carbamidomethyl)	0	2.16099e+08	0	1.242e-10	3.59006	2	1299.55	-1.09983	49.5146	0
	High	VAMScGGcSGAVK	1	5	1	A0A1D6C8E8	C5(Carbamidomethyl); C8(Carbamidomethyl)	0	27274081	0	8.341e-10	2.77487	2	1283.55	-1.65147	57.9593	0
A5YVV3	Glyceraldehyde-3-phosphate dehydrogenase OS=Triticum aestivum GN=GAPC PE=2 SV=1 - [A5YVV3_WHEAT]	66.1701	37.98	26	7	13	23	1.03706e+09	337	36.6258	7.51807
	A4	Sequence	# PSMs	# Proteins	# Protein Groups	Protein Group Accessions	Modifications	ΔCn	Area	q-Value	PEP	XCorr	Charge	MH+ [Da]	ΔM [ppm]	RT [min]	# Missed Cleavages
	High	VPTVDVSVVDLTVR	4	23	2	A0A1D6BRN0;A5YVV3		0	1.09142e+09	0	1.251e-06	4.16694	3	1498.84	-3.55108	98.2941	0
	High	AGIALNDHFVK	4	8	2	A0A1D6BRN0;A5YVV3		0	916498447	0	1.24e-05	3.57287	3	1184.64	-1.71265	76.8478	0
	High	AASFNIIPSSTGAAK	2	22	2	A0A1D6BRN0;A5YVV3		0	426909272	0	4.345e-09	3.54327	2	1434.75	-3.62687	85.0018	0
	High	LAKPATYDQIK	2	16	1	A5YVV3		0	472989664	0	2.639e-05	3.46006	3	1247.7	-2.17267	63.0389	0
	High	AAIKEESEGNLK	2	16	1	A5YVV3		0	5.23106e+08	0	1.73e-05	2.98416	3	1288.67	-1.35777	55.5621	1
	High	LVSWYDNEWGYSTR	1	10	1	A5YVV3		0	4.7262e+07	0	4.894e-10	2.93611	2	1775.8	-0.0718591	97.6764	0
	High	KVIISAPSK	1	19	1	A5YVV3		0	1.27511e+08	0	0.0007438	2.60513	2	942.597	-1.465	59.3025	1
	High	VIISAPSK	1	19	1	A5YVV3		0	181455552	0.001	0.007376	1.99797	2	814.502	-1.84614	64.4501	0
	High	SSIFDAK	2	21	2	A0A1D6BRN0;A5YVV3		0	998715695	0.003	0.04807	2.07607	2	767.392	-2.08372	70.9842	0
	High	YDTVHGQWK	1	14	1	A5YVV3		0	54628868	0.007	0.09662	2.23308	3	1133.54	-1.38416	62.3674	0
	High	LTGmAFR	1	29	1	A5YVV3	M4(Oxidation)	0	466654444	0.007	0.09242	1.54293	2	811.412	-1.80871	62.6452	0
	High	VLPELNGK	1	29	2	A0A1D6BRN0;A5YVV3		0	1.02104e+09	0.008	0.1164	1.43678	2	869.508	-0.841723	71.1304	0
	High	TVDGPSSKDWR	1	22	2	A0A1D6BRN0;A5YVV3		0	143458182	0.009	0.1252	2.28925	3	1247.6	-2.58098	61.5865	1
A0A1D5SZM5	Uncharacterized protein OS=Triticum aestivum PE=4 SV=1 - [A0A1D5SZM5_WHEAT]	62.0319	38	6	1	9	15	9.7379e+08	300	32.0919	5.69385
	A4	Sequence	# PSMs	# Proteins	# Protein Groups	Protein Group Accessions	Modifications	ΔCn	Area	q-Value	PEP	XCorr	Charge	MH+ [Da]	ΔM [ppm]	RT [min]	# Missed Cleavages
	High	TFQDSGVTLLTGDLYDHGSLVSAVK	2	3	2	A0A1D5SZM5;A0A1D6D6A7		0	73691564	0	6.552e-18	7.22916	3	2623.32	-1.18045	103.745	0
	High	AADVVISTLGSmQIADQTK	2	2	1	A0A1D5SZM5	M12(Oxidation)	0	56522147	0	3.522e-14	5.28774	2	1964	1.34171	87.8404	0
	High	LGHPTLALVR	2	4	2	A0A1D5SZM5;A0A1D6D6A7		0	1350736484	0	8.418e-05	3.50637	3	1076.66	-1.59281	75.3913	0
	High	YTTVDDLLNR	1	4	2	A0A1D5SZM5;A0A1D6D6A7		0	125554014	0	2.194e-05	2.78375	2	1209.61	-1.32993	87.7676	0
	High	ILVIGATGYIGR	2	4	2	A0A1D5SZM5;A0A1D6D6A7		0	4.89831e+08	0	7.075e-06	2.64226	2	1232.73	-1.23673	92.5798	0
	High	TGAVEPAK	1	5	2	A0A1D5SZM5;A0A1D6D6A7		0	2.30232e+07	0	0.0002087	2.55764	2	772.419	-0.660402	46.5571	0
	High	FFPSEFGLDVDR	3	5	2	A0A1D5SZM5;A0A1D6D6A7		0	7.31867e+07	0	1.002e-06	2.48187	2	1428.68	-0.164125	101.806	0
	High	VYVPEDAVLK	1	4	2	A0A1D5SZM5;A0A1D6D6A7		0	1080801434	0	0.0002399	1.66585	2	1132.62	-0.733044	80.8924	0
	High	HVVAASAR	1	6	2	A0A1D5SZM5;A0A1D6D6A7		0	6.3028e+07	0.004	0.05803	1.70747	2	810.458	-0.734406	43.8375	0
A0A1D6D6A7	Uncharacterized protein OS=Triticum aestivum PE=4 SV=1 - [A0A1D6D6A7_WHEAT]	55.0549	41	5	2	10	17	9.7379e+08	300	32.213	5.69385
	A4	Sequence	# PSMs	# Proteins	# Protein Groups	Protein Group Accessions	Modifications	ΔCn	Area	q-Value	PEP	XCorr	Charge	MH+ [Da]	ΔM [ppm]	RT [min]	# Missed Cleavages
	High	TFQDSGVTLLTGDLYDHGSLVSAVK	2	3	2	A0A1D5SZM5;A0A1D6D6A7		0	73691564	0	6.552e-18	7.22916	3	2623.32	-1.18045	103.745	0
	High	AADVVISTLGAmQIADQTK	3	1	1	A0A1D6D6A7	M12(Oxidation)	0	71160892	0	4.016e-14	6.14796	2	1948.01	4.75555	91.3388	0
	High	LGHPTLALVR	2	4	2	A0A1D5SZM5;A0A1D6D6A7		0	1350736484	0	8.418e-05	3.50637	3	1076.66	-1.59281	75.3913	0
	High	YTTVDDLLNR	1	4	2	A0A1D5SZM5;A0A1D6D6A7		0	125554014	0	2.194e-05	2.78375	2	1209.61	-1.32993	87.7676	0
	High	ILVIGATGYIGR	2	4	2	A0A1D5SZM5;A0A1D6D6A7		0	4.89831e+08	0	7.075e-06	2.64226	2	1232.73	-1.23673	92.5798	0
	High	TGAVEPAK	1	5	2	A0A1D5SZM5;A0A1D6D6A7		0	2.30232e+07	0	0.0002087	2.55764	2	772.419	-0.660402	46.5571	0
	High	FFPSEFGLDVDR	3	5	2	A0A1D5SZM5;A0A1D6D6A7		0	7.31867e+07	0	1.002e-06	2.48187	2	1428.68	-0.164125	101.806	0
	High	DAVPSDPAK	1	1	1	A0A1D6D6A7		0	219803498	0	0.00573	2.01958	2	899.445	-1.69011	55.7566	0
	High	VYVPEDAVLK	1	4	2	A0A1D5SZM5;A0A1D6D6A7		0	1080801434	0	0.0002399	1.66585	2	1132.62	-0.733044	80.8924	0
	High	HVVAASAR	1	6	2	A0A1D5SZM5;A0A1D6D6A7		0	6.3028e+07	0.004	0.05803	1.70747	2	810.458	-0.734406	43.8375	0
A0A1D5YCS8	Uncharacterized protein OS=Triticum aestivum PE=3 SV=1 - [A0A1D5YCS8_WHEAT]	31.9118	34.84	22	1	7	9	9.72637e+08	244	26.6553	8.99756
	A4	Sequence	# PSMs	# Proteins	# Protein Groups	Protein Group Accessions	Modifications	ΔCn	Area	q-Value	PEP	XCorr	Charge	MH+ [Da]	ΔM [ppm]	RT [min]	# Missed Cleavages
	High	GVFITcNYEPAGNVIGQKPY	2	3	2	C3UZE4;A0A1D5YCS8	C6(Carbamidomethyl)	0	2.50097e+08	0	1.199e-15	5.56147	2	2227.09	3.15993	94.6961	0
	High	VcGHYTQVVWR	1	37	4	C3UZE5;C3UZE4;M8AAN4;A0A1D5YCS8	C2(Carbamidomethyl)	0	1.19185e+08	0	9.718e-10	3.87355	2	1404.68	-4.45031	73.7453	0
	High	AAVGVGAVSWSTK	1	5	1	A0A1D5YCS8		0	5.11395e+08	0	2.386e-06	3.56829	2	1232.66	-1.82604	81.3844	0
	High	LQGFAQSYANQR	2	15	4	M8AAN4;C3UZE5;C3UZE4;A0A1D5YCS8		0	1.83998e+09	0	2.753e-08	3.44653	2	1382.69	3.01517	72.9613	0
	High	DYDYGSNTcAGGK	1	5	2	C3UZE4;A0A1D5YCS8	C9(Carbamidomethyl)	0	1.11337e+07	0	4.039e-09	3.04594	2	1407.55	-1.49707	60.6722	0
	High	ASTSIGcAR	1	18	4	M8AAN4;C3UZE5;C3UZE4;A0A1D5YCS8	C7(Carbamidomethyl)	0	5.66533e+08	0	0.0003173	1.87419	2	922.44	-1.77201	52.5457	0
	High	LWVDEKKDYDYGSNTcAGGK	1	5	2	C3UZE4;A0A1D5YCS8	C16(Carbamidomethyl)	0	6.21604e+07	0.001	0.007231	2.74281	4	2306.04	-0.752315	71.5432	2
A7LM55	Peptidyl-prolyl cis-trans isomerase OS=Triticum aestivum PE=2 SV=1 - [A7LM55_WHEAT]	63.2352	49.71	15	8	8	20	9.53415e+08	171	18.3331	8.33838
	A4	Sequence	# PSMs	# Proteins	# Protein Groups	Protein Group Accessions	Modifications	ΔCn	Area	q-Value	PEP	XCorr	Charge	MH+ [Da]	ΔM [ppm]	RT [min]	# Missed Cleavages
	High	HVVFGEVVEGmDVVK	3	7	1	A7LM55	M11(Oxidation)	0	292626704	0	1.036e-15	4.85498	2	1659.84	-0.62103	81.5745	0
	High	IVmELYKDAVPR	3	4	1	A7LM55	M3(Oxidation)	0	1.42554e+09	0	1.27e-08	4.17697	2	1449.78	-0.210586	75.7385	1
	High	GNGTGGESIYGEK	2	6	1	A7LM55		0	2.5907e+08	0	1.065e-06	3.59197	2	1268.57	-1.6566	61.1441	0
	High	VFFDMTVGGAPAGR	2	4	1	A7LM55		0	5.97698e+08	0	8.042e-08	3.34756	2	1424.7	-1.14686	94.9203	0
	High	VFFDmTVGGAPAGR	4	4	1	A7LM55	M5(Oxidation)	0	669885846	0	5.418e-09	3.20325	2	1440.69	-2.18002	83.6395	0
	High	FADEKFVHK	1	7	1	A7LM55		0	24626119	0	9.356e-05	2.84362	2	1120.58	-1.92551	60.5075	1
	High	SGKPLHYK	1	10	1	A7LM55		0	5.76847e+07	0	0.0009142	2.55822	3	929.519	-1.7976	45.3927	0
	High	VIPDFmcQGGDFTR	1	3	1	A7LM55	M6(Oxidation); C7(Carbamidomethyl)	0	0	0	3.202e-07	2.1559	2	1658.73	-0.857847	86.4939	0
	High	IVmELYK	2	7	1	A7LM55	M3(Oxidation)	0	764821233	0.002	0.01989	1.90665	2	911.486	-4.61719	68.7893	0
	High	IVMELYK	1	7	1	A7LM55		0	1.75502e+08	0.002	0.02808	1.87455	2	895.494	-2.40358	81.1246	0
M7ZR60	Phosphoglycerate kinase OS=Triticum urartu GN=TRIUR3_04791 PE=3 SV=1 - [M7ZR60_TRIUA]	120.52	52.17	36	1	21	32	9.24988e+08	460	48.886	5.60498
	A4	Sequence	# PSMs	# Proteins	# Protein Groups	Protein Group Accessions	Modifications	ΔCn	Area	q-Value	PEP	XCorr	Charge	MH+ [Da]	ΔM [ppm]	RT [min]	# Missed Cleavages
	High	KGVTTIIGGGDSVAAVEK	2	34	2	M7ZR60;A0A1D6RDZ8		0	2.05919e+08	0	2.696e-11	5.99684	3	1701.94	-1.7424	76.8924	1
	High	KSVGDLTAADLEGKR	1	5	2	M7ZR60;A0A1D6RDZ8		0	2.07629e+07	0	4.073e-08	5.41478	3	1559.84	-1.53309	69.9004	2
	High	FYKEEEKNDPEFAK	2	63	3	M7ZR60;A0A1D6AGT9;A0A1D6RDZ8		0	211468902	0	1.485e-06	4.94442	4	1773.82	-5.19108	62.0805	2
	High	LASLADLFVNDAFGTAHR	1	44	2	M7ZR60;A0A1D6RDZ8		0	2.54405e+07	0	1.737e-14	4.88826	3	1917.98	0.166608	106.168	0
	High	AQGLSVGSSLVEEDKLELATSLLAK	1	35	2	M7ZR60;A0A1D6RDZ8		0	2.51024e+07	0	1.852e-12	4.8452	3	2558.39	-1.01845	104.27	1
	High	KAEDVIGPEVEK	2	47	2	M7ZR60;A0A1D6RDZ8		0	9.57549e+07	0	4.201e-07	4.42345	2	1313.69	-3.84903	65.0215	1
	High	SVGDLTAADLEGKR	2	5	2	M7ZR60;A0A1D6RDZ8		0	9.35128e+08	0	3.581e-07	3.89463	3	1431.74	0.226294	75.3283	1
	High	RPFAAIVGGSK	2	49	2	M7ZR60;A0A1D6RDZ8		0	185747320	0	2.215e-05	3.8778	3	1102.64	-0.97537	70.4234	0
	High	GVTTIIGGGDSVAAVEK	3	47	3	M7ZR60;A0A1D6AGT9;A0A1D6RDZ8		0	773563534	0	5.382e-07	3.85385	3	1573.84	-0.100731	82.9743	0
	High	ELDYLDGAVSNPK	2	46	2	M7ZR60;A0A1D6RDZ8		0	156210511	0	2.12e-08	3.77066	2	1420.69	-0.965658	82.8728	0
	High	LVADLANGAVLLLENVR	1	31	1	M7ZR60		0	9.55562e+06	0	8.246e-09	3.69766	3	1780.03	-1.09795	107.093	0
	High	ELPGVVALDEGVmTR	2	4	2	M7ZR60;A0A1D6RDZ8	M13(Oxidation)	0	1066270686	0	7.167e-11	3.55263	2	1601.82	-0.276193	93.3381	0
	High	KLAELSKK	1	34	2	M7ZR60;A0A1D6RDZ8		0	1.53815e+07	0	0.001911	3.20606	3	916.582	-0.89467	47.6324	2
	High	ADLNVPLDDNQNITDDTR	1	5	2	M7ZR60;A0A1D6RDZ8		0	0	0	9.698e-12	3.20461	2	2028.94	-1.2705	83.6986	0
	High	SVGDLTAADLEGK	1	5	2	M7ZR60;A0A1D6RDZ8		0	83767992	0	6.952e-08	3.18622	2	1275.64	0.180799	80.4187	0
	High	VILTSHLGRPK	1	5	2	M7ZR60;A0A1D6RDZ8		0	135533233	0	0.002201	2.93353	3	1220.75	-0.334539	63.1333	0
	High	FAVGTESIAK	1	33	2	M7ZR60;A0A1D6RDZ8		0	9.26113e+07	0	0.000702	2.32166	2	1022.55	-1.42953	73.6569	0
	High	FSLAPLVPR	1	37	2	M7ZR60;A0A1D6RDZ8		0	225406038	0	0.0004283	2.32157	2	999.597	-1.53842	97.6595	0
	High	IGVIESLLEK	1	44	2	M7ZR60;A0A1D6RDZ8		0	102256509	0	0.00288	2.16402	2	1100.66	0.0784066	100.893	0
	High	AHASTEGVTK	2	63	3	M7ZR60;A0A1D6AGT9;A0A1D6RDZ8		0	1.20419e+07	0.003	0.04562	2.1916	2	1000.51	1.04171	44.3804	0
	High	AAIPTIK	2	5	2	M7ZR60;A0A1D6RDZ8		0	697446542	0.003	0.0513	1.77077	2	713.455	-1.15039	69.494	0
A0A1D6RDZ8	Phosphoglycerate kinase OS=Triticum aestivum PE=3 SV=1 - [A0A1D6RDZ8_WHEAT]	125.473	44.01	21	2	22	33	9.24988e+08	568	59.0516	9.27588
	A4	Sequence	# PSMs	# Proteins	# Protein Groups	Protein Group Accessions	Modifications	ΔCn	Area	q-Value	PEP	XCorr	Charge	MH+ [Da]	ΔM [ppm]	RT [min]	# Missed Cleavages
	High	KGVTTIIGGGDSVAAVEK	2	34	2	M7ZR60;A0A1D6RDZ8		0	2.05919e+08	0	2.696e-11	5.99684	3	1701.94	-1.7424	76.8924	1
	High	KSVGDLTAADLEGKR	1	5	2	M7ZR60;A0A1D6RDZ8		0	2.07629e+07	0	4.073e-08	5.41478	3	1559.84	-1.53309	69.9004	2
	High	LVADLENGAVLLLENVR	1	14	1	A0A1D6RDZ8		0	8065085	0	3.159e-15	5.22484	2	1838.04	-0.218659	106.944	0
	High	FYKEEEKNDPEFAK	2	63	3	M7ZR60;A0A1D6AGT9;A0A1D6RDZ8		0	211468902	0	1.485e-06	4.94442	4	1773.82	-5.19108	62.0805	2
	High	LASLADLFVNDAFGTAHR	1	44	2	M7ZR60;A0A1D6RDZ8		0	2.54405e+07	0	1.737e-14	4.88826	3	1917.98	0.166608	106.168	0
	High	AQGLSVGSSLVEEDKLELATSLLAK	1	35	2	M7ZR60;A0A1D6RDZ8		0	2.51024e+07	0	1.852e-12	4.8452	3	2558.39	-1.01845	104.27	1
	High	KAEDVIGPEVEK	2	47	2	M7ZR60;A0A1D6RDZ8		0	9.57549e+07	0	4.201e-07	4.42345	2	1313.69	-3.84903	65.0215	1
	High	SVGDLTAADLEGKR	2	5	2	M7ZR60;A0A1D6RDZ8		0	9.35128e+08	0	3.581e-07	3.89463	3	1431.74	0.226294	75.3283	1
	High	RPFAAIVGGSK	2	49	2	M7ZR60;A0A1D6RDZ8		0	185747320	0	2.215e-05	3.8778	3	1102.64	-0.97537	70.4234	0
	High	GVTTIIGGGDSVAAVEK	3	47	3	M7ZR60;A0A1D6AGT9;A0A1D6RDZ8		0	773563534	0	5.382e-07	3.85385	3	1573.84	-0.100731	82.9743	0
	High	ELDYLDGAVSNPK	2	46	2	M7ZR60;A0A1D6RDZ8		0	156210511	0	2.12e-08	3.77066	2	1420.69	-0.965658	82.8728	0
	High	ELPGVVALDEGVmTR	2	4	2	M7ZR60;A0A1D6RDZ8	M13(Oxidation)	0	1066270686	0	7.167e-11	3.55263	2	1601.82	-0.276193	93.3381	0
	High	LSELLGIAVK	1	14	1	A0A1D6RDZ8		0	8.50234e+07	0	2.599e-06	3.42606	2	1042.65	-0.398165	94.5028	0
	High	KLAELSKK	1	34	2	M7ZR60;A0A1D6RDZ8		0	1.53815e+07	0	0.001911	3.20606	3	916.582	-0.89467	47.6324	2
	High	ADLNVPLDDNQNITDDTR	1	5	2	M7ZR60;A0A1D6RDZ8		0	0	0	9.698e-12	3.20461	2	2028.94	-1.2705	83.6986	0
	High	SVGDLTAADLEGK	1	5	2	M7ZR60;A0A1D6RDZ8		0	83767992	0	6.952e-08	3.18622	2	1275.64	0.180799	80.4187	0
	High	VILTSHLGRPK	1	5	2	M7ZR60;A0A1D6RDZ8		0	135533233	0	0.002201	2.93353	3	1220.75	-0.334539	63.1333	0
	High	FAVGTESIAK	1	33	2	M7ZR60;A0A1D6RDZ8		0	9.26113e+07	0	0.000702	2.32166	2	1022.55	-1.42953	73.6569	0
	High	FSLAPLVPR	1	37	2	M7ZR60;A0A1D6RDZ8		0	225406038	0	0.0004283	2.32157	2	999.597	-1.53842	97.6595	0
	High	IGVIESLLEK	1	44	2	M7ZR60;A0A1D6RDZ8		0	102256509	0	0.00288	2.16402	2	1100.66	0.0784066	100.893	0
	High	AHASTEGVTK	2	63	3	M7ZR60;A0A1D6AGT9;A0A1D6RDZ8		0	1.20419e+07	0.003	0.04562	2.1916	2	1000.51	1.04171	44.3804	0
	High	AAIPTIK	2	5	2	M7ZR60;A0A1D6RDZ8		0	697446542	0.003	0.0513	1.77077	2	713.455	-1.15039	69.494	0
A0A075VWW4	ATP synthase subunit beta, chloroplastic OS=Triticum timopheevii GN=atpB PE=3 SV=1 - [A0A075VWW4_TRITI]	125.523	61.85	11	23	26	40	9.23736e+08	498	53.8509	5.16064
	A4	Sequence	# PSMs	# Proteins	# Protein Groups	Protein Group Accessions	Modifications	ΔCn	Area	q-Value	PEP	XCorr	Charge	MH+ [Da]	ΔM [ppm]	RT [min]	# Missed Cleavages
	High	IFNVLGEPVDNLGPVDSSATFPIHR	1	7	1	A0A075VWW4		0	329448987	0	5.523e-18	7.77866	3	2694.39	0.130248	104.095	0
	High	GmEVIDTGAPLSVPVGGATLGR	1	6	1	A0A075VWW4	M2(Oxidation)	0	3.23066e+08	0	4.171e-13	5.11312	2	2113.1	1.19255	93.7685	0
	High	mPSAVGYQPTLSTEmGSLQER	1	10	1	A0A075VWW4	M1(Oxidation); M15(Oxidation)	0	1.09335e+08	0	3.59e-12	4.6065	3	2314.07	1.36445	79.6696	0
	High	VGLTALTMAEYFR	1	9	1	A0A075VWW4		0	5.57948e+07	0	1.176e-09	4.37315	2	1471.76	-2.92414	105.237	0
	High	mRTNPTTSPPGASTIEEK	1	4	1	A0A075VWW4	M1(Oxidation)	0	0	0	4.847e-05	4.2288	3	1932.93	-0.644796	62.1292	1
	High	GIYPAVDPLDSTSTmLQPR	2	9	1	A0A075VWW4	M15(Oxidation)	0	86429914	0	6.871e-14	4.12878	2	2077.02	-1.04782	93.7986	0
	High	TVLImELINNIAK	1	8	1	A0A075VWW4	M5(Oxidation)	0	2.15186e+08	0	3.136e-10	4.02788	2	1487.85	-1.14122	106.796	0
	High	IVGNEHYETAQR	2	8	1	A0A075VWW4		0	1.05157e+09	0	2.337e-11	3.92309	2	1416.68	-1.52854	55.9117	0
	High	FVQAGSEVSALLGR	2	9	1	A0A075VWW4		0	834241605	0	7.667e-11	3.90531	2	1433.77	-2.43656	96.0801	0
	High	LPYIYNALVVQSR	1	7	1	A0A075VWW4		0	8.35831e+07	0	1.386e-10	3.65765	2	1535.86	-1.27265	100.073	0
	High	VGLTALTmAEYFR	2	9	1	A0A075VWW4	M8(Oxidation)	0	51247116	0	5.557e-08	3.52432	2	1487.75	-4.23371	98.2953	0
	High	IDQIIGPVLDVTFPPGK	1	5	1	A0A075VWW4		0	4.03718e+07	0	1.734e-06	3.38259	2	1809.01	-3.82786	104.614	0
	High	TNPTTSPPGASTIEEK	3	5	1	A0A075VWW4		0	885392688	0	1.777e-10	3.27959	2	1629.8	0.0670197	66.0049	0
	High	AVAmSATDGLmR	3	5	1	A0A075VWW4	M4(Oxidation); M11(Oxidation)	0	1.81577e+08	0	0.0001693	3.25324	2	1254.58	-3.64686	62.0248	0
	High	AHGGVSVFGGVGER	2	8	1	A0A075VWW4		0	9.27774e+07	0	8.353e-07	3.24704	2	1328.67	-0.0537941	73.2999	0
	High	VALVYGQmNEPPGAR	2	9	1	A0A075VWW4	M8(Oxidation)	0	6.60357e+07	0	2.836e-10	3.01865	2	1617.8	-2.24433	74.6358	0
	High	AITLEEENKSQK	2	3	1	A0A075VWW4		0	4.8956e+08	0	5.201e-07	2.82123	2	1389.72	-0.855212	59.4125	1
	High	AVAMSATDGLmR	1	5	1	A0A075VWW4	M11(Oxidation)	0	1.25396e+08	0	0.004651	2.71073	2	1238.58	-3.1673	70.0123	0
	High	IGLFGGAGVGK	1	19	3	A0A075VWW4;M7Y940;Q41534		0	745949104	0	3.504e-06	2.62959	2	975.561	-1.08294	87.592	0
	High	SAPAFIELDTK	1	10	2	A0A075VWW4;A0A1D5WJS1		0	4.14324e+08	0	3.549e-05	2.60313	2	1191.63	0.116413	88.652	0
	High	VVDLLAPYR	1	9	1	A0A075VWW4		0	369024928	0	0.002152	2.56604	2	1045.6	0.069123	93.6768	0
	High	EGNDLYmEmK	1	8	1	A0A075VWW4	M7(Oxidation); M9(Oxidation)	0	4.85096e+07	0	1.846e-06	2.43325	2	1261.5	-2.48843	61.1238	0
	High	TREGNDLYmEmK	1	8	1	A0A075VWW4	M9(Oxidation); M11(Oxidation)	0	2.97452e+07	0	0.003071	2.21225	2	1518.65	-1.01968	57.0167	1
	High	AITLEEENK	1	5	1	A0A075VWW4		0	175982800	0	0.000189	2.05954	2	1046.54	0.878912	65.5142	0
	High	ESGVINEK	1	7	1	A0A075VWW4		0	30575445	0	0.003319	1.73216	2	875.448	1.55176	52.6364	0
	High	VVDLLAPYRR	1	9	1	A0A075VWW4		0	302965352	0.001	0.005974	2.82983	3	1201.71	0.163229	83.6603	1
	High	LSIFETGIK	1	11	2	A0A075VWW4;A0A1D5WJS1		0	4.28216e+08	0.001	0.007001	2.34126	2	1007.58	0.0355024	92.068	0
	High	mPSAVGYQPTLSTEMGSLQER	1	10	1	A0A075VWW4	M1(Oxidation)	0	0	0.002	0.0171	2.24354	3	2298.08	3.01231	90.1614	0
	High	VKETLQR	1	9	1	A0A075VWW4		0	5.47104e+07	0.005	0.07087	1.65101	2	873.515	-0.739883	48.8751	1
A0A1D5U3N1	Uncharacterized protein OS=Triticum aestivum PE=3 SV=1 - [A0A1D5U3N1_WHEAT]	28.2468	10	6	3	3	6	9.22007e+08	440	47.5806	5.08447
	A4	Sequence	# PSMs	# Proteins	# Protein Groups	Protein Group Accessions	Modifications	ΔCn	Area	q-Value	PEP	XCorr	Charge	MH+ [Da]	ΔM [ppm]	RT [min]	# Missed Cleavages
	High	AVANQPISVAIEAGGR	3	6	1	A0A1D5U3N1		0	1.43104e+09	0	3.121e-12	4.60104	2	1552.84	-1.56283	83.3955	0
	High	VVTIDGYEDVPVNSEK	1	6	1	A0A1D5U3N1		0	523821712	0	5.877e-13	4.25265	2	1763.87	-0.658415	82.4922	0
	High	cGIAVEPSYPTK	2	5	1	A0A1D5U3N1	C1(Carbamidomethyl)	0	8.1116e+08	0	1.808e-09	3.94948	2	1321.64	-2.24532	73.7028	0
A0A1D5ZGS2	Uncharacterized protein OS=Triticum aestivum PE=3 SV=1 - [A0A1D5ZGS2_WHEAT]	161.398	58.37	23	1	20	40	9.21342e+08	430	46.2635	5.80811
	A4	Sequence	# PSMs	# Proteins	# Protein Groups	Protein Group Accessions	Modifications	ΔCn	Area	q-Value	PEP	XCorr	Charge	MH+ [Da]	ΔM [ppm]	RT [min]	# Missed Cleavages
	High	YGQDATNVGDEGGFAPNIQENKEGLELLK	2	17	3	A0A1D5ZGS2;A0A1D5ZG58;M7ZLY3		0	7.63119e+07	0	2.203e-14	7.17322	3	3106.49	-3.01162	93.6616	1
	High	SGETEDTFIADLAVGLSTGQIK	2	12	3	A0A1D5ZG58;A0A1D5ZGS2;M7ZLY3		0	1.3595e+07	0	1.724e-17	6.94265	2	2252.13	-1.48177	107.087	0
	High	YGQDATNVGDEGGFAPNIQENK	1	17	3	A0A1D5ZGS2;A0A1D5ZG58;M7ZLY3		0	9.41597e+06	0	2.002e-16	5.70877	2	2324.05	1.72852	79.6843	0
	High	LAmQEFmILPTGAASFK	2	11	2	A0A1D5ZG58;A0A1D5ZGS2	M3(Oxidation); M7(Oxidation)	0	2.19198e+07	0	3.033e-13	5.22447	2	1886.94	0.42805	98.3807	0
	High	AAVPSGASTGVYEALELRDGGSDYLGK	1	12	2	A0A1D5ZG58;A0A1D5ZGS2		0	112528853	0	3.281e-11	5.09355	3	2683.32	-1.09637	94.3587	1
	High	AAVPSGASTGVYEALELR	3	12	2	A0A1D5ZG58;A0A1D5ZGS2		0	1.01409e+09	0	3.272e-11	5.0072	3	1790.93	-1.64279	95.3399	0
	High	GNPTVEVDVccSDGTFAR	1	10	2	A0A1D5ZG58;A0A1D5ZGS2	C10(Carbamidomethyl); C11(Carbamidomethyl)	0	4.91769e+08	0	5.326e-15	4.952	2	1983.85	-0.879633	81.3561	0
	High	LAMQEFmILPTGAASFK	1	11	2	A0A1D5ZG58;A0A1D5ZGS2	M7(Oxidation)	0	3.86616e+07	0	3.345e-12	4.94353	2	1870.94	-1.82946	104.237	0
	High	QLVLPVPAFNVINGGSHAGNK	2	11	2	A0A1D5ZG58;A0A1D5ZGS2		0	0	0	2.656e-13	4.6281	3	2132.16	-0.101981	101.763	0
	High	AVNNVNSIIAPALVGK	1	6	2	A0A1D5ZGS2;M7ZLY3		0	189132995	0	2.177e-10	4.57315	2	1579.92	-0.326603	93.8241	0
	High	IEEELGDAAVYAGLK	3	5	1	A0A1D5ZGS2		0	595111988	0	6.602e-10	4.26034	2	1577.8	-3.69942	91.806	0
	High	VNQIGSVTESIEAVK	3	13	3	A0A1D5ZG58;A0A1D5ZGS2;M7ZLY3		0	1135593944	0	4.152e-10	4.18629	2	1573.84	0.269549	88.2763	0
	High	KIPLYQHIANLAGNK	2	17	2	A0A1D5ZG58;A0A1D5ZGS2		0	124246756	0	5.865e-10	3.90788	3	1679.96	-0.369068	81.2773	1
	High	HAGWGVMTSHR	2	13	3	A0A1D5ZG58;A0A1D5ZGS2;M7ZLY3		0	344420768	0	0.002623	3.61119	3	1238.58	-0.821029	63.0245	0
	High	mGVEVYHNLK	2	13	3	A0A1D5ZG58;A0A1D5ZGS2;M7ZLY3	M1(Oxidation)	0	166930116	0	4.97e-08	3.46227	2	1205.6	0.463049	64.4325	0
	High	MGVEVYHNLK	2	13	3	A0A1D5ZG58;A0A1D5ZGS2;M7ZLY3		0	185802828	0	1.135e-05	3.44492	2	1189.6	-3.70266	69.9912	0
	High	TYDLNFKEENNDGSQK	1	13	3	A0A1D5ZG58;A0A1D5ZGS2;M7ZLY3		0	1.85663e+07	0	6.258e-06	3.42838	3	1901.85	-1.80289	72.0177	1
	High	LAMQEFMILPTGAASFK	1	11	2	A0A1D5ZG58;A0A1D5ZGS2		0	7.83746e+06	0	1.22e-09	3.22972	2	1854.94	-2.94135	105.954	0
	High	HAGWGVmTSHR	3	13	3	A0A1D5ZG58;A0A1D5ZGS2;M7ZLY3	M7(Oxidation)	0	2.10117e+08	0	0.0005454	3.21711	3	1254.58	-1.6224	55.4039	0
	High	DGGSDYLGK	1	19	3	A0A1D5ZG58;A0A1D5ZGS2;M7ZLY3		0	2.48272e+08	0	0.00135	2.564	2	911.405	-5.99558	62.0104	0
	High	ISGDSLKNVYK	1	14	3	A0A1D5ZG58;A0A1D5ZGS2;M7ZLY3		0	1.05827e+07	0	0.003011	2.39114	3	1223.66	-1.13229	68.1281	1
	High	ScNALLLK	1	13	3	A0A1D5ZG58;A0A1D5ZGS2;M7ZLY3	C2(Carbamidomethyl)	0	614338892	0.001	0.007214	1.96613	2	918.506	-1.41426	74.4071	0
	High	EGLELLK	1	28	3	M7ZLY3;A0A1D5ZGS2;A0A1D5ZG58		0	1.41823e+08	0.003	0.05174	1.70375	2	801.469	-3.53434	82.9194	0
	High	ISGDSLK	1	19	3	A0A1D5ZG58;A0A1D5ZGS2;M7ZLY3		0	2.40033e+08	0.007	0.09903	2.11981	2	719.392	-1.7137	55.7353	0
A0A1D5ZG58	Uncharacterized protein OS=Triticum aestivum PE=3 SV=1 - [A0A1D5ZG58_WHEAT]	151.221	58.37	23	2	20	38	9.21342e+08	430	46.3176	5.97314
	A4	Sequence	# PSMs	# Proteins	# Protein Groups	Protein Group Accessions	Modifications	ΔCn	Area	q-Value	PEP	XCorr	Charge	MH+ [Da]	ΔM [ppm]	RT [min]	# Missed Cleavages
	High	YGQDATNVGDEGGFAPNIQENKEGLELLK	2	17	3	A0A1D5ZGS2;A0A1D5ZG58;M7ZLY3		0	7.63119e+07	0	2.203e-14	7.17322	3	3106.49	-3.01162	93.6616	1
	High	SGETEDTFIADLAVGLSTGQIK	2	12	3	A0A1D5ZG58;A0A1D5ZGS2;M7ZLY3		0	1.3595e+07	0	1.724e-17	6.94265	2	2252.13	-1.48177	107.087	0
	High	YGQDATNVGDEGGFAPNIQENK	1	17	3	A0A1D5ZGS2;A0A1D5ZG58;M7ZLY3		0	9.41597e+06	0	2.002e-16	5.70877	2	2324.05	1.72852	79.6843	0
	High	LAmQEFmILPTGAASFK	2	11	2	A0A1D5ZG58;A0A1D5ZGS2	M3(Oxidation); M7(Oxidation)	0	2.19198e+07	0	3.033e-13	5.22447	2	1886.94	0.42805	98.3807	0
	High	AAVPSGASTGVYEALELRDGGSDYLGK	1	12	2	A0A1D5ZG58;A0A1D5ZGS2		0	112528853	0	3.281e-11	5.09355	3	2683.32	-1.09637	94.3587	1
	High	AAVPSGASTGVYEALELR	3	12	2	A0A1D5ZG58;A0A1D5ZGS2		0	1.01409e+09	0	3.272e-11	5.0072	3	1790.93	-1.64279	95.3399	0
	High	GNPTVEVDVccSDGTFAR	1	10	2	A0A1D5ZG58;A0A1D5ZGS2	C10(Carbamidomethyl); C11(Carbamidomethyl)	0	4.91769e+08	0	5.326e-15	4.952	2	1983.85	-0.879633	81.3561	0
	High	LAMQEFmILPTGAASFK	1	11	2	A0A1D5ZG58;A0A1D5ZGS2	M7(Oxidation)	0	3.86616e+07	0	3.345e-12	4.94353	2	1870.94	-1.82946	104.237	0
	High	QLVLPVPAFNVINGGSHAGNK	2	11	2	A0A1D5ZG58;A0A1D5ZGS2		0	0	0	2.656e-13	4.6281	3	2132.16	-0.101981	101.763	0
	High	AVDNVNLIIAPALIGK	1	2	1	A0A1D5ZG58		0	1.16235e+07	0	4.027e-09	4.45974	2	1620.97	-2.09621	104.566	0
	High	IEEELGAAAVYAGLK	1	5	1	A0A1D5ZG58		0	182201181	0	1.3e-10	4.24136	2	1533.81	-0.726532	94.2122	0
	High	VNQIGSVTESIEAVK	3	13	3	A0A1D5ZG58;A0A1D5ZGS2;M7ZLY3		0	1135593944	0	4.152e-10	4.18629	2	1573.84	0.269549	88.2763	0
	High	KIPLYQHIANLAGNK	2	17	2	A0A1D5ZG58;A0A1D5ZGS2		0	124246756	0	5.865e-10	3.90788	3	1679.96	-0.369068	81.2773	1
	High	HAGWGVMTSHR	2	13	3	A0A1D5ZG58;A0A1D5ZGS2;M7ZLY3		0	344420768	0	0.002623	3.61119	3	1238.58	-0.821029	63.0245	0
	High	mGVEVYHNLK	2	13	3	A0A1D5ZG58;A0A1D5ZGS2;M7ZLY3	M1(Oxidation)	0	166930116	0	4.97e-08	3.46227	2	1205.6	0.463049	64.4325	0
	High	MGVEVYHNLK	2	13	3	A0A1D5ZG58;A0A1D5ZGS2;M7ZLY3		0	185802828	0	1.135e-05	3.44492	2	1189.6	-3.70266	69.9912	0
	High	TYDLNFKEENNDGSQK	1	13	3	A0A1D5ZG58;A0A1D5ZGS2;M7ZLY3		0	1.85663e+07	0	6.258e-06	3.42838	3	1901.85	-1.80289	72.0177	1
	High	LAMQEFMILPTGAASFK	1	11	2	A0A1D5ZG58;A0A1D5ZGS2		0	7.83746e+06	0	1.22e-09	3.22972	2	1854.94	-2.94135	105.954	0
	High	HAGWGVmTSHR	3	13	3	A0A1D5ZG58;A0A1D5ZGS2;M7ZLY3	M7(Oxidation)	0	2.10117e+08	0	0.0005454	3.21711	3	1254.58	-1.6224	55.4039	0
	High	DGGSDYLGK	1	19	3	A0A1D5ZG58;A0A1D5ZGS2;M7ZLY3		0	2.48272e+08	0	0.00135	2.564	2	911.405	-5.99558	62.0104	0
	High	ISGDSLKNVYK	1	14	3	A0A1D5ZG58;A0A1D5ZGS2;M7ZLY3		0	1.05827e+07	0	0.003011	2.39114	3	1223.66	-1.13229	68.1281	1
	High	ScNALLLK	1	13	3	A0A1D5ZG58;A0A1D5ZGS2;M7ZLY3	C2(Carbamidomethyl)	0	614338892	0.001	0.007214	1.96613	2	918.506	-1.41426	74.4071	0
	High	EGLELLK	1	28	3	M7ZLY3;A0A1D5ZGS2;A0A1D5ZG58		0	1.41823e+08	0.003	0.05174	1.70375	2	801.469	-3.53434	82.9194	0
	High	ISGDSLK	1	19	3	A0A1D5ZG58;A0A1D5ZGS2;M7ZLY3		0	2.40033e+08	0.007	0.09903	2.11981	2	719.392	-1.7137	55.7353	0
P12862	ATP synthase subunit alpha, mitochondrial OS=Triticum aestivum GN=ATPA PE=3 SV=1 - [ATPAM_WHEAT]	67.0614	31.63	16	13	15	22	9.15424e+08	509	55.2297	5.89697
	A4	Sequence	# PSMs	# Proteins	# Protein Groups	Protein Group Accessions	Modifications	ΔCn	Area	q-Value	PEP	XCorr	Charge	MH+ [Da]	ΔM [ppm]	RT [min]	# Missed Cleavages
	High	VYGLNEIQAGEmVEFASGVK	3	6	1	P12862	M12(Oxidation)	0	1.59937e+07	0	3.498e-14	5.71199	2	2157.06	3.46875	96.4849	0
	High	mTNFYTNFQVDEIGR	1	5	1	P12862	M1(Oxidation)	0	162984430	0	1.101e-12	4.36472	2	1850.83	-2.52255	95.5765	0
	High	GIRPAINVGLSVSR	1	4	1	P12862		0	79679531	0	3.779e-06	4.11472	3	1438.85	-2.21254	80.4746	0
	High	TAIAIDTILNQK	1	7	1	P12862		0	2.33031e+08	0	5.465e-08	3.67492	2	1300.75	-1.24567	94.4802	0
	High	AAELTTLLESR	2	4	1	P12862		0	7.21602e+08	0	7.488e-07	3.42062	2	1203.66	-1.51685	93.2378	0
	High	TGSIVDVPAGK	1	9	1	P12862		0	7.52934e+08	0	2.937e-06	3.09152	2	1043.57	-0.743605	69.5301	0
	High	QPQYEPLPIEK	1	6	1	P12862		0	1.65692e+07	0	0.004386	2.64219	2	1341.7	-2.68298	80.161	0
	High	VGSAAQLK	2	11	2	P12862;A0A0A8IBJ2		0	97118640	0	0.002629	2.20698	2	773.451	-1.30865	52.8502	0
	High	EAFPGDVFYLHSR	1	7	1	P12862		0	1.60507e+07	0	0.0004665	1.88795	2	1537.74	-1.75	93.4857	0
	High	GALSDHER	1	10	1	P12862		0	1.0636e+07	0.002	0.01808	2.00502	2	884.42	-2.21469	47.3235	0
	High	APGIIER	2	11	1	P12862		0	450475809	0.002	0.02919	1.8802	2	755.44	-1.01546	62.9116	0
	High	QmSLLLR	2	15	2	P12862;A0A0A8IBJ2	M2(Oxidation)	0	3.56501e+08	0.002	0.01208	1.87183	2	876.497	-0.437611	74.8898	0
	High	QMSLLLR	1	15	2	P12862;A0A0A8IBJ2		0	5.13741e+07	0.002	0.02087	1.85882	2	860.501	-1.53187	86.443	0
	High	EGDLVKR	1	12	1	P12862		0	8.16467e+06	0.002	0.02643	1.62906	2	816.458	0.079361	49.2288	1
	High	LELAQYR	1	5	1	P12862		0	2.44352e+08	0.003	0.04486	1.608	2	892.489	0.859637	73.868	0
	High	VVSVGDGIAR	1	9	1	P12862		0	1.27174e+09	0.006	0.08198	1.90294	2	972.548	0.521132	68.3775	0
A0A1D5UKX4	Adenosylhomocysteinase OS=Triticum aestivum PE=3 SV=1 - [A0A1D5UKX4_WHEAT]	90.0621	38.76	14	1	21	27	9.09828e+08	485	53.221	5.89697
	A4	Sequence	# PSMs	# Proteins	# Protein Groups	Protein Group Accessions	Modifications	ΔCn	Area	q-Value	PEP	XCorr	Charge	MH+ [Da]	ΔM [ppm]	RT [min]	# Missed Cleavages
	High	LYQmQESGTLLFPAINVNDSVTK	2	14	2	A0A1D5UKX4;W5B7Z6	M4(Oxidation)	0	16186710	0	2.769e-20	5.69094	2	2584.29	-2.07913	102.902	0
	High	SGKVPDPESTDNPEFK	3	10	2	A0A1D5UKX4;W5B7Z6		0	728292665	0	3.867e-11	5.07939	3	1746.82	-0.25713	67.0857	1
	High	LVGVSEETTTGVKR	2	15	2	A0A1D5UKX4;W5B7Z6		0	1247674116	0	4.709e-06	4.23474	3	1475.81	-0.523839	63.8796	1
	High	SQSDYISIPVEGPYKPAAYRY	1	4	1	A0A1D5UKX4		0	2.01856e+07	0	2.622e-08	4.03712	3	2404.18	1.02783	92.4349	1
	High	SKFDNLYGcR	1	14	2	A0A1D5UKX4;W5B7Z6	C9(Carbamidomethyl)	0	2.11365e+08	0	2.411e-06	3.35403	2	1259.58	0.785255	69.0446	1
	High	VPDPESTDNPEFK	1	10	2	A0A1D5UKX4;W5B7Z6		0	302892137	0	1.047e-06	3.21657	2	1474.67	-0.480371	70.5532	0
	High	VAVVcGYGDVGK	1	14	2	A0A1D5UKX4;W5B7Z6	C5(Carbamidomethyl)	0	339108623	0	7.538e-07	3.0718	2	1223.61	-2.80233	72.5607	0
	High	LVGVSEETTTGVK	1	15	2	A0A1D5UKX4;W5B7Z6		0	7.52746e+08	0	1.17e-05	3.00892	2	1319.7	-4.88836	69.1212	0
	High	TGIIVLAEGR	1	8	2	A0A1D5UKX4;W5B7Z6		0	1.29915e+08	0	3.449e-05	2.6415	2	1028.61	0.217498	84.8792	0
	High	IVLTIIRDGLK	1	15	2	A0A1D5UKX4;W5B7Z6		0	28569766	0	0.002839	2.56604	3	1240.8	-1.62333	91.5192	1
	High	ATDVmIAGK	1	15	2	A0A1D5UKX4;W5B7Z6	M5(Oxidation)	0	496839473	0	0.0001256	2.5306	2	921.471	-0.265381	58.667	0
	High	DSAAVFAWK	1	13	2	A0A1D5UKX4;W5B7Z6		0	81152396	0	0.000627	2.51853	2	994.498	-1.3463	90.2892	0
	High	TEFGPSQPFK	1	8	2	A0A1D5UKX4;W5B7Z6		0	115986930	0	0.002183	2.33415	2	1137.55	-3.978	76.6617	0
	High	DLSQADFGR	1	14	2	A0A1D5UKX4;W5B7Z6		0	1.71408e+08	0	0.004961	1.98354	2	1008.47	-1.34775	73.3237	0
	High	WVFPETK	2	8	2	A0A1D5UKX4;W5B7Z6		0	2.70773e+07	0.001	0.009467	1.87796	2	906.471	-0.795679	86.264	0
	High	RITIKPQTDR	1	15	2	A0A1D5UKX4;W5B7Z6		0	96437045	0.002	0.01519	3.0072	3	1227.72	-0.240227	54.0489	1
	High	VKDLSQADFGR	1	14	2	A0A1D5UKX4;W5B7Z6		0	1.25937e+08	0.002	0.03044	2.64193	3	1235.64	1.28573	67.1233	1
	High	KVYVLPK	1	10	2	A0A1D5UKX4;W5B7Z6		0	302105036	0.002	0.01434	2.24919	2	846.544	-1.0034	63.4203	1
	High	VAALHLGK	1	12	2	A0A1D5UKX4;W5B7Z6		0	2.04433e+08	0.002	0.02634	2.07146	2	808.503	-1.02771	64.4042	0
	High	ITIKPQTDR	1	15	2	A0A1D5UKX4;W5B7Z6		0	108964828	0.003	0.05144	2.09084	2	1071.62	-0.191473	57.723	0
	High	IVLTIIR	2	15	2	A0A1D5UKX4;W5B7Z6		0	7.29063e+08	0.004	0.06267	1.47189	2	827.571	-0.448118	89.9407	0
W5B7Z6	Adenosylhomocysteinase OS=Triticum aestivum PE=3 SV=1 - [W5B7Z6_WHEAT]	90.069	38.76	12	1	21	27	9.09828e+08	485	53.213	5.79541
	A4	Sequence	# PSMs	# Proteins	# Protein Groups	Protein Group Accessions	Modifications	ΔCn	Area	q-Value	PEP	XCorr	Charge	MH+ [Da]	ΔM [ppm]	RT [min]	# Missed Cleavages
	High	LYQmQESGTLLFPAINVNDSVTK	2	14	2	A0A1D5UKX4;W5B7Z6	M4(Oxidation)	0	16186710	0	2.769e-20	5.69094	2	2584.29	-2.07913	102.902	0
	High	SGKVPDPESTDNPEFK	3	10	2	A0A1D5UKX4;W5B7Z6		0	728292665	0	3.867e-11	5.07939	3	1746.82	-0.25713	67.0857	1
	High	LVGVSEETTTGVKR	2	15	2	A0A1D5UKX4;W5B7Z6		0	1247674116	0	4.709e-06	4.23474	3	1475.81	-0.523839	63.8796	1
	High	SQSDYISIPIEGPYKPAAYRY	1	2	1	W5B7Z6		0	2.27608e+07	0	4.417e-08	4.04402	3	2418.2	-0.80574	94.8908	1
	High	SKFDNLYGcR	1	14	2	A0A1D5UKX4;W5B7Z6	C9(Carbamidomethyl)	0	2.11365e+08	0	2.411e-06	3.35403	2	1259.58	0.785255	69.0446	1
	High	VPDPESTDNPEFK	1	10	2	A0A1D5UKX4;W5B7Z6		0	302892137	0	1.047e-06	3.21657	2	1474.67	-0.480371	70.5532	0
	High	VAVVcGYGDVGK	1	14	2	A0A1D5UKX4;W5B7Z6	C5(Carbamidomethyl)	0	339108623	0	7.538e-07	3.0718	2	1223.61	-2.80233	72.5607	0
	High	LVGVSEETTTGVK	1	15	2	A0A1D5UKX4;W5B7Z6		0	7.52746e+08	0	1.17e-05	3.00892	2	1319.7	-4.88836	69.1212	0
	High	TGIIVLAEGR	1	8	2	A0A1D5UKX4;W5B7Z6		0	1.29915e+08	0	3.449e-05	2.6415	2	1028.61	0.217498	84.8792	0
	High	IVLTIIRDGLK	1	15	2	A0A1D5UKX4;W5B7Z6		0	28569766	0	0.002839	2.56604	3	1240.8	-1.62333	91.5192	1
	High	ATDVmIAGK	1	15	2	A0A1D5UKX4;W5B7Z6	M5(Oxidation)	0	496839473	0	0.0001256	2.5306	2	921.471	-0.265381	58.667	0
	High	DSAAVFAWK	1	13	2	A0A1D5UKX4;W5B7Z6		0	81152396	0	0.000627	2.51853	2	994.498	-1.3463	90.2892	0
	High	TEFGPSQPFK	1	8	2	A0A1D5UKX4;W5B7Z6		0	115986930	0	0.002183	2.33415	2	1137.55	-3.978	76.6617	0
	High	DLSQADFGR	1	14	2	A0A1D5UKX4;W5B7Z6		0	1.71408e+08	0	0.004961	1.98354	2	1008.47	-1.34775	73.3237	0
	High	WVFPETK	2	8	2	A0A1D5UKX4;W5B7Z6		0	2.70773e+07	0.001	0.009467	1.87796	2	906.471	-0.795679	86.264	0
	High	RITIKPQTDR	1	15	2	A0A1D5UKX4;W5B7Z6		0	96437045	0.002	0.01519	3.0072	3	1227.72	-0.240227	54.0489	1
	High	VKDLSQADFGR	1	14	2	A0A1D5UKX4;W5B7Z6		0	1.25937e+08	0.002	0.03044	2.64193	3	1235.64	1.28573	67.1233	1
	High	KVYVLPK	1	10	2	A0A1D5UKX4;W5B7Z6		0	302105036	0.002	0.01434	2.24919	2	846.544	-1.0034	63.4203	1
	High	VAALHLGK	1	12	2	A0A1D5UKX4;W5B7Z6		0	2.04433e+08	0.002	0.02634	2.07146	2	808.503	-1.02771	64.4042	0
	High	ITIKPQTDR	1	15	2	A0A1D5UKX4;W5B7Z6		0	108964828	0.003	0.05144	2.09084	2	1071.62	-0.191473	57.723	0
	High	IVLTIIR	2	15	2	A0A1D5UKX4;W5B7Z6		0	7.29063e+08	0.004	0.06267	1.47189	2	827.571	-0.448118	89.9407	0
W5GUI9	Phenylalanine ammonia-lyase OS=Triticum aestivum PE=3 SV=1 - [W5GUI9_WHEAT]	61.6821	26.85	93	17	18	21	9.02327e+08	704	75.5719	6.27783
	A4	Sequence	# PSMs	# Proteins	# Protein Groups	Protein Group Accessions	Modifications	ΔCn	Area	q-Value	PEP	XCorr	Charge	MH+ [Da]	ΔM [ppm]	RT [min]	# Missed Cleavages
	High	DASGVSVELDEEARPR	1	3	1	W5GUI9		0	5.27757e+08	0	4.833e-09	3.93891	3	1729.83	-1.68904	75.2033	0
	High	INTLLQGYSGIR	1	23	1	W5GUI9		0	16042809	0	5.644e-08	3.88473	2	1334.74	-0.455722	89.8114	0
	High	EVNSVNDNPVIDVHR	1	8	1	W5GUI9		0	64221235	0	1.711e-08	3.75575	3	1706.84	-2.73823	72.4571	0
	High	TSPQWLGPQIEVIR	1	83	1	W5GUI9		0	78997339	0	5.909e-07	3.17161	2	1623.88	-0.807015	98.5886	0
	High	VGQVAAVAQAK	2	4	2	W5GUI9;Q9LD25		0	1259603822	0	1.339e-06	3.13934	2	1041.6	-0.381501	59.8263	0
	High	VAFENGTAPIPNLIK	1	4	1	W5GUI9		0	4.97885e+07	0	5.199e-07	3.08606	2	1583.88	-0.727293	95.6017	0
	High	KTAEAVDILK	2	7	1	W5GUI9		0	53961354	0	3.11e-05	3.02649	2	1087.63	-1.3666	70.064	1
	High	DGPALQVELLR	1	6	1	W5GUI9		0	4.5648e+07	0	3.012e-06	2.92137	2	1210.68	1.74996	94.988	0
	High	TAEAVDILK	1	7	1	W5GUI9		0	29114325	0	0.0001273	2.53218	2	959.537	-3.9033	77.827	0
	High	NPSLDYGFK	1	75	1	W5GUI9		0	0	0	0.0002189	2.51552	2	1040.5	-0.668312	79.1626	0
	High	AAGIEGGFFK	1	8	1	W5GUI9		0	22628479	0	1.83e-05	2.42208	2	996.514	-1.07246	86.6284	0
	High	VLTmNPTGDLSSAR	1	8	1	W5GUI9	M4(Oxidation)	0	118795100	0	5.793e-05	2.19416	2	1477.73	-0.648211	70.8656	0
	High	VFLGISQNK	1	4	1	W5GUI9		0	1.45687e+08	0	0.0004265	2.17532	2	1005.57	-3.21674	78.4872	0
	High	NcVTQVSK	1	8	1	W5GUI9	C2(Carbamidomethyl)	0	5145559	0	0.001545	1.9399	2	935.462	0.857942	51.8233	0
	High	MVAQFREPVVK	1	3	1	W5GUI9		0	34195979	0.001	0.00728	2.95739	2	1303.72	-1.04337	72.9443	1
	High	mVAQFREPVVK	1	3	1	W5GUI9	M1(Oxidation)	0	7.52746e+08	0.002	0.01799	2.88638	2	1319.71	-5.13243	68.7643	1
	High	LAIANIGK	1	8	1	W5GUI9		0	247912367	0.002	0.01621	2.09729	2	799.502	-1.61896	75.5099	0
	High	INKFEEELR	1	4	1	W5GUI9		0	101209680	0.002	0.01135	1.70489	2	1177.63	4.28574	70.0099	1
	High	IEGASLR	1	3	1	W5GUI9		0	6.9463e+08	0.005	0.0754	1.32447	2	745.42	-0.390104	59.3791	0
C3UZE5	Pathogenesis-related protein 1-1 OS=Triticum aestivum GN=Pr-1-1 PE=2 SV=1 - [C3UZE5_WHEAT]	28.0174	48.17	21	3	7	8	9.00043e+08	164	17.6236	8.45557
	A4	Sequence	# PSMs	# Proteins	# Protein Groups	Protein Group Accessions	Modifications	ΔCn	Area	q-Value	PEP	XCorr	Charge	MH+ [Da]	ΔM [ppm]	RT [min]	# Missed Cleavages
	High	KDYNYGSNTcASGK	1	2	1	C3UZE5	C10(Carbamidomethyl)	0	2.2517e+07	0	6.95e-08	4.52721	3	1564.67	0.368067	53.0068	1
	High	GVFITcNYEPAGNVVGQKPY	1	4	1	C3UZE5	C6(Carbamidomethyl)	0	0	0	1.009e-07	4.00032	3	2213.07	0.399652	92.4765	0
	High	VcGHYTQVVWR	1	37	4	C3UZE5;C3UZE4;M8AAN4;A0A1D5YCS8	C2(Carbamidomethyl)	0	1.19185e+08	0	9.718e-10	3.87355	2	1404.68	-4.45031	73.7453	0
	High	AAVGVSAVSWSTK	1	2	2	C3UZE5;C3UZE4		0	293614185	0	5.749e-09	3.61431	2	1262.67	-0.284885	80.6653	0
	High	LQGFAQSYANQR	2	15	4	M8AAN4;C3UZE5;C3UZE4;A0A1D5YCS8		0	1.83998e+09	0	2.753e-08	3.44653	2	1382.69	3.01517	72.9613	0
	High	DYNYGSNTcASGK	1	2	1	C3UZE5	C9(Carbamidomethyl)	0	7.02286e+06	0	8.362e-09	3.3848	2	1436.58	0.792136	59.5479	0
	High	ASTSIGcAR	1	18	4	M8AAN4;C3UZE5;C3UZE4;A0A1D5YCS8	C7(Carbamidomethyl)	0	5.66533e+08	0	0.0003173	1.87419	2	922.44	-1.77201	52.5457	0
C3UZE4	Pathogenisis-related protein 1.1 OS=Triticum aestivum PE=2 SV=1 - [C3UZE4_WHEAT]	31.9578	51.83	21	0	7	9	9.00043e+08	164	17.6086	8.23584
	A4	Sequence	# PSMs	# Proteins	# Protein Groups	Protein Group Accessions	Modifications	ΔCn	Area	q-Value	PEP	XCorr	Charge	MH+ [Da]	ΔM [ppm]	RT [min]	# Missed Cleavages
	High	GVFITcNYEPAGNVIGQKPY	2	3	2	C3UZE4;A0A1D5YCS8	C6(Carbamidomethyl)	0	2.50097e+08	0	1.199e-15	5.56147	2	2227.09	3.15993	94.6961	0
	High	VcGHYTQVVWR	1	37	4	C3UZE5;C3UZE4;M8AAN4;A0A1D5YCS8	C2(Carbamidomethyl)	0	1.19185e+08	0	9.718e-10	3.87355	2	1404.68	-4.45031	73.7453	0
	High	AAVGVSAVSWSTK	1	2	2	C3UZE5;C3UZE4		0	293614185	0	5.749e-09	3.61431	2	1262.67	-0.284885	80.6653	0
	High	LQGFAQSYANQR	2	15	4	M8AAN4;C3UZE5;C3UZE4;A0A1D5YCS8		0	1.83998e+09	0	2.753e-08	3.44653	2	1382.69	3.01517	72.9613	0
	High	DYDYGSNTcAGGK	1	5	2	C3UZE4;A0A1D5YCS8	C9(Carbamidomethyl)	0	1.11337e+07	0	4.039e-09	3.04594	2	1407.55	-1.49707	60.6722	0
	High	ASTSIGcAR	1	18	4	M8AAN4;C3UZE5;C3UZE4;A0A1D5YCS8	C7(Carbamidomethyl)	0	5.66533e+08	0	0.0003173	1.87419	2	922.44	-1.77201	52.5457	0
	High	LWVDEKKDYDYGSNTcAGGK	1	5	2	C3UZE4;A0A1D5YCS8	C16(Carbamidomethyl)	0	6.21604e+07	0.001	0.007231	2.74281	4	2306.04	-0.752315	71.5432	2
A0A1D5VTK7	Uncharacterized protein OS=Triticum aestivum PE=3 SV=1 - [A0A1D5VTK7_WHEAT]	12.6782	25.15	3	4	4	6	8.97675e+08	171	16.7435	8.06006
	A4	Sequence	# PSMs	# Proteins	# Protein Groups	Protein Group Accessions	Modifications	ΔCn	Area	q-Value	PEP	XCorr	Charge	MH+ [Da]	ΔM [ppm]	RT [min]	# Missed Cleavages
	High	VLALPTAcGQSASVLSK	3	2	1	A0A1D5VTK7	C8(Carbamidomethyl)	0	1294051868	0	1.867e-10	3.14311	2	1701.92	0.425917	88.048	0
	High	TAVGTPATVK	1	3	1	A0A1D5VTK7		0	1161889810	0	0.000127	2.10308	2	944.54	-1.53604	57.1557	0
	High	cLcAAmDAK	1	2	1	A0A1D5VTK7	C1(Carbamidomethyl); C3(Carbamidomethyl); M6(Oxidation)	0	2.37085e+08	0	0.0005095	1.84297	2	1055.43	-1.13948	53.6164	0
	High	AccTEVK	1	3	1	A0A1D5VTK7	C2(Carbamidomethyl); C3(Carbamidomethyl)	0	1.24501e+07	0.002	0.01541	1.0313	2	867.369	-0.514084	46.3511	0
A0A077RSI3	Uncharacterized protein OS=Triticum aestivum GN=TRAES_3BF079100070CFD_c1 PE=3 SV=1 - [A0A077RSI3_WHEAT]	43.5666	36.76	8	2	8	13	8.8395e+08	253	26.8019	5.69385
	A4	Sequence	# PSMs	# Proteins	# Protein Groups	Protein Group Accessions	Modifications	ΔCn	Area	q-Value	PEP	XCorr	Charge	MH+ [Da]	ΔM [ppm]	RT [min]	# Missed Cleavages
	High	VATPAQAQEVHANLR	2	4	2	A0A077RSI3;A0A1D5VIX2		0	5.29299e+08	0	2.709e-11	4.3415	3	1604.85	-0.700367	66.441	0
	High	EAGSTmEVVAEQTK	1	3	1	A0A077RSI3	M6(Oxidation)	0	276021853	0	1.106e-09	4.01361	2	1495.69	-0.516894	60.2365	0
	High	VATPAQAQEVHANLRDWLK	2	4	2	A0A077RSI3;A0A1D5VIX2		0	2.25808e+08	0	7.031e-08	3.99446	4	2147.13	-1.73841	87.7309	1
	High	VIAcVGETLEQR	1	7	2	A0A077RSI3;A0A1D5VIX2	C4(Carbamidomethyl)	0	9.64074e+08	0	2.769e-08	3.57724	2	1374.7	-0.0945133	77.4899	0
	High	SLmGESSEFVGEK	3	7	2	A0A077RSI3;A0A1D5VIX2	M3(Oxidation)	0	3.92169e+08	0	1.021e-05	3.1624	2	1415.63	-2.10798	72.8225	0
	High	TNVSPEVAASTR	2	3	1	A0A077RSI3		0	4.925e+08	0	2.005e-06	2.98013	2	1231.63	-2.00512	62.5272	0
	High	IIYGGSVTGAScK	1	6	2	A0A077RSI3;A0A1D5VIX2	C12(Carbamidomethyl)	0	8.81113e+08	0	7.954e-08	2.85476	2	1312.66	-0.707004	68.6162	0
	High	VAYALAQGLK	1	12	2	A0A077RSI3;A0A1D5VIX2		0	806664641	0	1.053e-05	2.48346	2	1033.6	-0.0481761	79.2569	0
A0A1D6AQ68	Uncharacterized protein OS=Triticum aestivum PE=4 SV=1 - [A0A1D6AQ68_WHEAT]	63.3334	16.65	9	3	11	19	8.80109e+08	829	85.4103	7.97217
	A4	Sequence	# PSMs	# Proteins	# Protein Groups	Protein Group Accessions	Modifications	ΔCn	Area	q-Value	PEP	XCorr	Charge	MH+ [Da]	ΔM [ppm]	RT [min]	# Missed Cleavages
	High	AGATVGDHNYPAFSVVFTSNK	1	1	1	A0A1D6AQ68		0	0	0	2.161e-13	5.4435	3	2182.05	-2.2426	93.0477	0
	High	LAGGAGAILASTK	1	4	3	A0A1D6A9W4;A0A1D6B5Y4;A0A1D6AQ68		0	656963017	0	8.57e-09	4.37218	2	1129.66	-1.06371	77.4262	0
	High	VTVSPETLQFSPTEK	2	3	2	A0A1D6A9W4;A0A1D6AQ68		0	317125964	0	2.261e-09	4.02297	2	1662.86	-1.68434	87.3231	0
	High	QARPEWSPAAIK	3	10	4	A0A1D6A9W4;A0A1D6B5Y4;A0A1D6AL49;A0A1D6AQ68		0	6.17742e+08	0	4.062e-05	3.717	3	1353.73	-1.27031	73.6742	0
	High	SVGSDAAAAYTAK	3	1	1	A0A1D6AQ68		0	630179286	0	4.473e-08	3.64701	2	1211.59	0.157149	66.2111	0
	High	GTVVGSTPPSPR	2	4	2	A0A1D6AL49;A0A1D6AQ68		0	1262881792	0	1.356e-07	3.40527	2	1154.62	0.978687	61.3934	0
	High	QVAVFGSSIScSK	1	4	3	A0A1D6A9W4;A0A1D6B5Y4;A0A1D6AQ68	C11(Carbamidomethyl)	0	5.57431e+07	0	4.226e-08	3.10448	2	1369.68	-0.310582	78.3937	0
	High	IVLcESGVNAR	2	5	3	A0A1D6A9W4;A0A1D6B5Y4;A0A1D6AQ68	C4(Carbamidomethyl)	0	7.20483e+08	0	5.823e-07	2.79236	2	1217.63	-0.769494	71.3572	0
	High	TQTSPTATIVFR	2	4	1	A0A1D6AQ68		0	611818542	0	6.731e-06	2.57482	2	1321.7	-4.88298	81.2378	0
	High	AVGMAPGAR	1	14	5	A0A1D6A9W4;A0A1D6B5Y4;A0A1D6AL49;A0A1D6AQ68;A0A1D6ABC9		0	4.70243e+08	0.001	0.009979	1.86135	2	829.434	-1.06423	56.5882	0
	High	mASFSSR	1	17	3	A0A1D6A9W4;A0A1D6AL49;A0A1D6AQ68	M1(Oxidation)	0	3.65203e+07	0.004	0.05536	1.72438	2	801.357	1.36888	53.1229	0
A0A078BQY4	RUBISCO activase alpha (Fragment) OS=Triticum aestivum GN=rca2_alpha PE=4 SV=1 - [A0A078BQY4_WHEAT]	102.063	48.51	35	12	19	28	8.65006e+08	404	44.5541	5.88428
	A4	Sequence	# PSMs	# Proteins	# Protein Groups	Protein Group Accessions	Modifications	ΔCn	Area	q-Value	PEP	XCorr	Charge	MH+ [Da]	ΔM [ppm]	RT [min]	# Missed Cleavages
	High	VQLADTYmSQAALGDANQDAmK	2	28	1	A0A078BQY4	M8(Oxidation); M21(Oxidation)	0	233561324	0	8.081e-16	6.34377	3	2373.06	-2.81358	78.3458	0
	High	VPIVVTGNDFSTLYAPLIR	2	27	1	A0A078BQY4		0	8.61487e+07	0	4.435e-19	6.08996	2	2075.15	-2.13179	105.955	0
	High	LLEYGHmLVQEQDNVKR	2	28	1	A0A078BQY4	M7(Oxidation)	0	218176873	0	5.493e-12	5.8653	4	2088.06	1.63964	73.0252	1
	High	mccLFINDLDAGAGR	1	41	2	A0A078BQY4;A0A0M5JP75	M1(Oxidation); C2(Carbamidomethyl); C3(Carbamidomethyl)	0	60487823	0	1.121e-12	5.11044	2	1728.75	-0.58373	94.4345	0
	High	GLAYDISDDQQDITR	2	38	2	A0A078BQY4;A0A0M5JP75		0	8.65605e+08	0	8.816e-13	4.47658	2	1709.79	-5.83931	82.2629	0
	High	YREAADmIKK	2	32	1	A0A078BQY4	M7(Oxidation)	0	9.5456e+07	0	0.004497	4.10708	4	1240.63	-1.16262	49.324	2
	High	IVDTFPGQSIDFFGALR	2	35	2	A0A0M5JP75;A0A078BQY4		0	184660273	0	7.176e-10	3.80682	2	1882.97	1.0505	106.568	0
	High	IPLILGIWGGK	1	29	1	A0A078BQY4		0	6.66856e+07	0	3.476e-07	3.04768	2	1166.73	0.732859	106.705	0
	High	GIFQTDNVSDESVVK	1	26	1	A0A078BQY4		0	161951371	0	4.458e-10	2.80973	2	1637.8	-0.432477	83.5671	0
	High	DGPVTFEQPK	2	28	1	A0A078BQY4		0	915220259	0	0.0002376	2.66361	2	1117.55	-2.56199	72.4509	0
	High	ARVYDDEVR	1	37	2	A0A078BQY4;A0A0M5JP75		0	3.96823e+07	0	0.001442	2.65399	2	1122.55	0.125942	56.9134	1
	High	VYDDEVRK	2	37	2	A0A078BQY4;A0A0M5JP75		0	222681614	0	0.0003911	2.63264	3	1023.51	-1.01187	51.8639	1
	High	NFmTLPNIK	1	42	2	A0A078BQY4;A0A0M5JP75	M3(Oxidation)	0	3.15633e+08	0	0.003163	2.01479	2	1093.57	-1.56621	81.4665	0
	High	YREAADmIK	1	32	1	A0A078BQY4	M7(Oxidation)	0	1.47827e+08	0.002	0.02115	2.9347	3	1112.54	-2.6017	53.7202	1
	High	LVNSRDGPVTFEQPK	1	28	1	A0A078BQY4		0	0	0.002	0.01193	2.72725	3	1686.88	0.997865	71.0465	1
	High	VYDDEVR	1	37	2	A0A078BQY4;A0A0M5JP75		0	3.01178e+08	0.002	0.01726	1.8698	2	895.414	-2.02853	57.7577	0
	High	TGSFYGK	1	4	1	A0A078BQY4		0	3.11208e+07	0.002	0.02036	1.84529	2	759.368	1.00902	59.8298	0
	High	LVVHLSK	1	31	1	A0A078BQY4		0	190348970	0.003	0.05385	2.0175	2	795.508	-0.481353	64.3343	0
	High	NFDPTAR	2	9	1	A0A078BQY4		0	814193275	0.003	0.04796	1.78347	2	820.395	-0.158925	62.1037	0
A0A1D5V1Q2	Elongation factor 1-alpha OS=Triticum aestivum PE=3 SV=1 - [A0A1D5V1Q2_WHEAT]	18.6258	13.69	17	1	6	6	8.59834e+08	431	47.4029	9.20264
	A4	Sequence	# PSMs	# Proteins	# Protein Groups	Protein Group Accessions	Modifications	ΔCn	Area	q-Value	PEP	XCorr	Charge	MH+ [Da]	ΔM [ppm]	RT [min]	# Missed Cleavages
	High	GYVASNSKDDPAK	1	8	1	A0A1D5V1Q2		0	9.1237e+06	0	2.228e-05	3.13538	3	1351.65	-2.81664	50.8544	1
	High	IGGIGTVPVGR	1	32	2	A0A1D5YIS3;A0A1D5V1Q2		0	1.35471e+09	0	0.0009903	2.75435	2	1025.61	-0.589465	75.8386	0
	High	EVSSYLKK	1	28	2	A0A1D5YIS3;A0A1D5V1Q2		0	4.86201e+07	0	0.004453	2.36274	3	953.529	-1.4772	59.53	1
	High	STTTGHLIYK	1	24	2	A0A1D5YIS3;A0A1D5V1Q2		0	134797675	0	0.0005316	2.34575	3	1120.6	-0.532368	61.0417	0
	High	STNLDWYK	1	24	2	A0A1D5YIS3;A0A1D5V1Q2		0	5.0401e+07	0	0.0008052	2.17701	2	1026.49	0.189102	79.6732	0
	High	QTVAVGVIK	1	27	2	A0A1D5YIS3;A0A1D5V1Q2		0	1089992194	0.006	0.08696	2.3642	2	914.565	-1.65545	70.481	0
A0A1D5YIS3	Elongation factor 1-alpha OS=Triticum aestivum PE=3 SV=1 - [A0A1D5YIS3_WHEAT]	22.4255	14.08	26	2	7	7	8.59834e+08	426	47.0608	9.29053
	A4	Sequence	# PSMs	# Proteins	# Protein Groups	Protein Group Accessions	Modifications	ΔCn	Area	q-Value	PEP	XCorr	Charge	MH+ [Da]	ΔM [ppm]	RT [min]	# Missed Cleavages
	High	GFVASNSKDDPAK	1	17	1	A0A1D5YIS3		0	11029637	0	5.47e-08	3.67671	2	1335.65	-1.10649	55.8335	1
	High	RGFVASNSKDDPAK	1	17	1	A0A1D5YIS3		0	2.11438e+07	0	0.0001576	3.25844	3	1491.75	-0.375763	51.7886	2
	High	IGGIGTVPVGR	1	32	2	A0A1D5YIS3;A0A1D5V1Q2		0	1.35471e+09	0	0.0009903	2.75435	2	1025.61	-0.589465	75.8386	0
	High	EVSSYLKK	1	28	2	A0A1D5YIS3;A0A1D5V1Q2		0	4.86201e+07	0	0.004453	2.36274	3	953.529	-1.4772	59.53	1
	High	STTTGHLIYK	1	24	2	A0A1D5YIS3;A0A1D5V1Q2		0	134797675	0	0.0005316	2.34575	3	1120.6	-0.532368	61.0417	0
	High	STNLDWYK	1	24	2	A0A1D5YIS3;A0A1D5V1Q2		0	5.0401e+07	0	0.0008052	2.17701	2	1026.49	0.189102	79.6732	0
	High	QTVAVGVIK	1	27	2	A0A1D5YIS3;A0A1D5V1Q2		0	1089992194	0.006	0.08696	2.3642	2	914.565	-1.65545	70.481	0
M8AAN4	Pathogenesis-related protein 1 OS=Triticum urartu GN=TRIUR3_18461 PE=3 SV=1 - [M8AAN4_TRIUA]	28.3745	58.94	30	4	7	8	8.57486e+08	151	16.1746	7.6792
	A4	Sequence	# PSMs	# Proteins	# Protein Groups	Protein Group Accessions	Modifications	ΔCn	Area	q-Value	PEP	XCorr	Charge	MH+ [Da]	ΔM [ppm]	RT [min]	# Missed Cleavages
	High	VVcNNNLGVFITcNYEPR	1	10	1	M8AAN4	C3(Carbamidomethyl); C13(Carbamidomethyl)	0	7.68118e+07	0	8.094e-18	5.3147	2	2169.02	0.283582	96.3449	0
	High	QDYDYGSNTcAAGK	1	4	1	M8AAN4	C10(Carbamidomethyl)	0	1.97648e+07	0	2.401e-13	4.21907	2	1549.62	-0.343006	61.2264	0
	High	VcGHYTQVVWR	1	37	4	C3UZE5;C3UZE4;M8AAN4;A0A1D5YCS8	C2(Carbamidomethyl)	0	1.19185e+08	0	9.718e-10	3.87355	2	1404.68	-4.45031	73.7453	0
	High	LQGFAQSYANQR	2	15	4	M8AAN4;C3UZE5;C3UZE4;A0A1D5YCS8		0	1.83998e+09	0	2.753e-08	3.44653	2	1382.69	3.01517	72.9613	0
	High	AADAVNAWVGEK	1	10	1	M8AAN4		0	69553774	0	1.013e-05	3.2501	2	1230.61	0.0784115	78.5746	0
	High	ATVGVGAVSWSTK	1	3	1	M8AAN4		0	165940786	0	3.344e-06	3.09982	2	1262.67	-2.21841	82.8462	0
	High	ASTSIGcAR	1	18	4	M8AAN4;C3UZE5;C3UZE4;A0A1D5YCS8	C7(Carbamidomethyl)	0	5.66533e+08	0	0.0003173	1.87419	2	922.44	-1.77201	52.5457	0
A0A1D5VJZ3	Uncharacterized protein OS=Triticum aestivum PE=4 SV=1 - [A0A1D5VJZ3_WHEAT]	26.5671	37.22	6	2	7	10	8.53562e+08	180	19.6476	5.22412
	A4	Sequence	# PSMs	# Proteins	# Protein Groups	Protein Group Accessions	Modifications	ΔCn	Area	q-Value	PEP	XCorr	Charge	MH+ [Da]	ΔM [ppm]	RT [min]	# Missed Cleavages
	High	SFNKEEIDKEIEDK	1	7	2	A0A1D5W1T3;A0A1D5VJZ3		0	1.94175e+07	0	1.797e-11	4.38296	3	1723.83	-3.8449	72.8895	2
	High	VVETIEASPPEIK	2	6	2	A0A1D5W1T3;A0A1D5VJZ3		0	1136727140	0	4.047e-10	3.78059	2	1411.77	-0.324166	78.0767	0
	High	SGTTPLSPAIVFILDK	2	12	2	A0A1D5W1T3;A0A1D5VJZ3		0	243595049	0	2.309e-11	3.7365	2	1658.93	-1.75536	106.751	0
	High	AAAAEFLK	1	10	1	A0A1D5VJZ3		0	5.58463e+08	0	0.002425	2.05468	2	820.455	-1.67913	73.4326	0
	High	LVSDAVAK	1	12	2	A0A1D5W1T3;A0A1D5VJZ3		0	7.28237e+08	0.002	0.01257	1.79685	2	802.466	-1.56579	56.9361	0
	High	IDFPGAK	2	12	2	A0A1D5W1T3;A0A1D5VJZ3		0	695720276	0.003	0.04439	1.74038	2	747.403	-1.3056	73.7039	0
	High	KAAAAEFLK	1	10	1	A0A1D5VJZ3		0	9.99649e+07	0.009	0.1286	2.36127	2	948.552	0.993506	66.0753	1
A0A1D5W1T3	Uncharacterized protein OS=Triticum aestivum PE=4 SV=1 - [A0A1D5W1T3_WHEAT]	28.3099	38.24	2	1	6	9	8.53562e+08	204	21.8725	4.84326
	A4	Sequence	# PSMs	# Proteins	# Protein Groups	Protein Group Accessions	Modifications	ΔCn	Area	q-Value	PEP	XCorr	Charge	MH+ [Da]	ΔM [ppm]	RT [min]	# Missed Cleavages
	High	KEEEKPAEAAAPAAEEPEKK	1	6	1	A0A1D5W1T3		0	1.46189e+07	0	5.594e-12	6.15869	4	2152.08	0.0445026	51.8912	2
	High	SFNKEEIDKEIEDK	1	7	2	A0A1D5W1T3;A0A1D5VJZ3		0	1.94175e+07	0	1.797e-11	4.38296	3	1723.83	-3.8449	72.8895	2
	High	VVETIEASPPEIK	2	6	2	A0A1D5W1T3;A0A1D5VJZ3		0	1136727140	0	4.047e-10	3.78059	2	1411.77	-0.324166	78.0767	0
	High	SGTTPLSPAIVFILDK	2	12	2	A0A1D5W1T3;A0A1D5VJZ3		0	243595049	0	2.309e-11	3.7365	2	1658.93	-1.75536	106.751	0
	High	LVSDAVAK	1	12	2	A0A1D5W1T3;A0A1D5VJZ3		0	7.28237e+08	0.002	0.01257	1.79685	2	802.466	-1.56579	56.9361	0
	High	IDFPGAK	2	12	2	A0A1D5W1T3;A0A1D5VJZ3		0	695720276	0.003	0.04439	1.74038	2	747.403	-1.3056	73.7039	0
M7Z4Y9	Fructose-bisphosphate aldolase OS=Triticum urartu GN=TRIUR3_13681 PE=3 SV=1 - [M7Z4Y9_TRIUA]	75.6033	39.69	9	1	16	22	8.36802e+08	388	41.9764	6.16357
	A4	Sequence	# PSMs	# Proteins	# Protein Groups	Protein Group Accessions	Modifications	ΔCn	Area	q-Value	PEP	XCorr	Charge	MH+ [Da]	ΔM [ppm]	RT [min]	# Missed Cleavages
	High	TWGGRPENVAAAQEALLLR	1	8	2	M7Z4Y9;W5EDL3		0	155771792	0	1.887e-12	6.16426	3	2052.1	-1.13284	93.1115	0
	High	YTSDGEAAEASENmFVK	1	6	1	M7Z4Y9	M14(Oxidation)	0	0	0	7.28e-16	5.93567	2	1864.79	-1.27666	74.1895	0
	High	IVDILVEQGIVPGIK	2	13	3	M7Z4Y9;W5EDL3;W5G4A2		0	229315439	0	7.937e-13	4.98101	2	1592.96	-2.10388	104.329	0
	High	IVDILVEQGIVPGIKVDK	2	13	3	M7Z4Y9;W5EDL3;W5G4A2		0	1.36647e+08	0	2.432e-11	4.94054	2	1935.15	-2.19015	100.08	1
	High	GILAmDESNATcGKR	1	14	3	M7Z4Y9;W5EDL3;W5G4A2	M5(Oxidation); C12(Carbamidomethyl)	0	129104718	0	2.26e-08	4.07093	3	1638.76	-0.688627	62.9166	1
	High	KIVDILVEQGIVPGIK	1	13	3	M7Z4Y9;W5EDL3;W5G4A2		0	2.06465e+07	0	1.796e-05	3.86658	3	1721.05	-3.01862	100.664	1
	High	LASIGLENTEANR	1	9	2	M7Z4Y9;W5EDL3		0	980517392	0	2.056e-08	3.59719	2	1387.71	-2.34071	75.4296	0
	High	AKANSLAQLGK	1	11	3	M7Z4Y9;W5G4A2;W5EDL3		0	70134031	0	2.742e-06	3.58361	2	1100.64	-3.13432	61.2945	1
	High	GILAmDESNATcGK	1	14	3	M7Z4Y9;W5EDL3;W5G4A2	M5(Oxidation); C12(Carbamidomethyl)	0	130238262	0	3.14e-09	3.49103	2	1482.66	-0.30952	67.2099	0
	High	TVVSIPNGPSELAVK	2	14	3	M7Z4Y9;W5EDL3;W5G4A2		0	0	0	2.76e-05	3.15498	2	1510.84	-2.28183	87.2232	0
	High	EAAYYQQGAR	2	13	3	M7Z4Y9;W5EDL3;W5G4A2		0	451233795	0	1.657e-06	2.92198	2	1156.54	-1.84427	59.37	0
	High	ATPEEVASYTLK	2	10	2	M7Z4Y9;W5EDL3		0	183395080	0	4.275e-05	2.39718	2	1308.66	-2.67513	81.2482	0
	High	ANSLAQLGK	1	11	3	M7Z4Y9;W5G4A2;W5EDL3		0	431179410	0	0.003163	2.14067	2	901.512	1.66832	67.2192	0
	High	ALQNTcLK	1	13	3	M7Z4Y9;W5G4A2;W5EDL3	C6(Carbamidomethyl)	0	2.14999e+08	0.002	0.02317	1.65996	2	947.498	0.253519	59.7329	0
	High	TFEVAQK	2	15	3	M7Z4Y9;W5EDL3;W5G4A2		0	476511303	0.002	0.02971	1.19704	2	822.436	0.326286	60.7828	0
	High	EAAWGLAR	1	23	4	D8L9Q5;M7Z4Y9;W5EDL3;W5G4A2		0	1053376872	0.006	0.08045	1.45315	2	873.462	4.92572	77.2553	0
W5EDL3	Fructose-bisphosphate aldolase OS=Triticum aestivum PE=3 SV=1 - [W5EDL3_WHEAT]	72.822	39.69	4	1	16	22	8.36802e+08	388	41.8435	7.21045
	A4	Sequence	# PSMs	# Proteins	# Protein Groups	Protein Group Accessions	Modifications	ΔCn	Area	q-Value	PEP	XCorr	Charge	MH+ [Da]	ΔM [ppm]	RT [min]	# Missed Cleavages
	High	TWGGRPENVAAAQEALLLR	1	8	2	M7Z4Y9;W5EDL3		0	155771792	0	1.887e-12	6.16426	3	2052.1	-1.13284	93.1115	0
	High	IVDILVEQGIVPGIK	2	13	3	M7Z4Y9;W5EDL3;W5G4A2		0	229315439	0	7.937e-13	4.98101	2	1592.96	-2.10388	104.329	0
	High	IVDILVEQGIVPGIKVDK	2	13	3	M7Z4Y9;W5EDL3;W5G4A2		0	1.36647e+08	0	2.432e-11	4.94054	2	1935.15	-2.19015	100.08	1
	High	GILAmDESNATcGKR	1	14	3	M7Z4Y9;W5EDL3;W5G4A2	M5(Oxidation); C12(Carbamidomethyl)	0	129104718	0	2.26e-08	4.07093	3	1638.76	-0.688627	62.9166	1
	High	KIVDILVEQGIVPGIK	1	13	3	M7Z4Y9;W5EDL3;W5G4A2		0	2.06465e+07	0	1.796e-05	3.86658	3	1721.05	-3.01862	100.664	1
	High	LASIGLENTEANR	1	9	2	M7Z4Y9;W5EDL3		0	980517392	0	2.056e-08	3.59719	2	1387.71	-2.34071	75.4296	0
	High	AKANSLAQLGK	1	11	3	M7Z4Y9;W5G4A2;W5EDL3		0	70134031	0	2.742e-06	3.58361	2	1100.64	-3.13432	61.2945	1
	High	GILAmDESNATcGK	1	14	3	M7Z4Y9;W5EDL3;W5G4A2	M5(Oxidation); C12(Carbamidomethyl)	0	130238262	0	3.14e-09	3.49103	2	1482.66	-0.30952	67.2099	0
	High	TVVSIPNGPSELAVK	2	14	3	M7Z4Y9;W5EDL3;W5G4A2		0	0	0	2.76e-05	3.15498	2	1510.84	-2.28183	87.2232	0
	High	EAAYYQQGAR	2	13	3	M7Z4Y9;W5EDL3;W5G4A2		0	451233795	0	1.657e-06	2.92198	2	1156.54	-1.84427	59.37	0
	High	ATPEEVASYTLK	2	10	2	M7Z4Y9;W5EDL3		0	183395080	0	4.275e-05	2.39718	2	1308.66	-2.67513	81.2482	0
	High	ANSLAQLGK	1	11	3	M7Z4Y9;W5G4A2;W5EDL3		0	431179410	0	0.003163	2.14067	2	901.512	1.66832	67.2192	0
	High	YTSDGEAAAAKENmFVK	1	1	1	W5EDL3	M14(Oxidation)	0	0	0.001	0.006645	3.15436	3	1847.85	-1.44179	67.8436	1
	High	ALQNTcLK	1	13	3	M7Z4Y9;W5G4A2;W5EDL3	C6(Carbamidomethyl)	0	2.14999e+08	0.002	0.02317	1.65996	2	947.498	0.253519	59.7329	0
	High	TFEVAQK	2	15	3	M7Z4Y9;W5EDL3;W5G4A2		0	476511303	0.002	0.02971	1.19704	2	822.436	0.326286	60.7828	0
	High	EAAWGLAR	1	23	4	D8L9Q5;M7Z4Y9;W5EDL3;W5G4A2		0	1053376872	0.006	0.08045	1.45315	2	873.462	4.92572	77.2553	0
A0A1D5VZ21	Uncharacterized protein OS=Triticum aestivum PE=3 SV=1 - [A0A1D5VZ21_WHEAT]	43.0981	18.23	5	1	2	8	8.36513e+08	181	19.1168	4.80518
	A4	Sequence	# PSMs	# Proteins	# Protein Groups	Protein Group Accessions	Modifications	ΔCn	Area	q-Value	PEP	XCorr	Charge	MH+ [Da]	ΔM [ppm]	RT [min]	# Missed Cleavages
	High	SIPPIcTcVDEAFEcASTcK	6	5	2	A0A1D5VZ21;A0A1D5VI53	C6(Carbamidomethyl); C8(Carbamidomethyl); C15(Carbamidomethyl); C19(Carbamidomethyl)	0	1.53258e+09	0	3.54e-13	5.96254	3	2344.99	-0.999265	100.241	0
	High	cGDEVEQcAPTcK	2	5	1	A0A1D5VZ21	C1(Carbamidomethyl); C8(Carbamidomethyl); C12(Carbamidomethyl)	0	1.4045e+08	0	3.377e-13	3.98885	2	1553.6	-1.81388	58.3791	0
P27665	Oxygen-evolving enhancer protein 1, chloroplastic OS=Triticum aestivum GN=PSBO PE=2 SV=1 - [PSBO_WHEAT]	38.3938	22.46	1	1	7	11	835897468	325	34.7187	8.55811
	A4	Sequence	# PSMs	# Proteins	# Protein Groups	Protein Group Accessions	Modifications	ΔCn	Area	q-Value	PEP	XCorr	Charge	MH+ [Da]	ΔM [ppm]	RT [min]	# Missed Cleavages
	High	GGRGDEEELAKENVK	1	1	1	P27665		0	2.00878e+08	0	2.368e-08	4.69811	3	1630.8	-0.477334	57.0635	2
	High	GTGTANQcPTIDGGVDSFPFK	2	7	2	P27665;A0A1D6RID7	C8(Carbamidomethyl)	0	7.01392e+07	0	3.082e-10	4.54702	2	2168.99	1.4317	93.6701	0
	High	NASSSTGNITLSVTK	1	8	2	P27665;A0A1D6RID7		0	1634342877	0	1.373e-10	4.07204	2	1479.76	-1.84264	73.4226	0
	High	GDEEELAKENVK	2	8	2	P27665;A0A1D6RID7		0	4.162e+07	0	6.755e-07	3.40214	2	1360.66	-1.46195	60.6599	1
	High	RLTFDEIQSK	3	8	2	P27665;A0A1D6RID7		0	631412913	0	5.445e-07	3.24738	2	1236.66	-0.756126	73.2986	1
	High	KFcLEPTSFTVK	1	6	2	P27665;A0A1D6RID7	C3(Carbamidomethyl)	0	51998082	0	3.737e-06	2.94566	2	1456.75	-1.33348	87.5109	1
	High	FcLEPTSFTVK	1	6	2	P27665;A0A1D6RID7	C2(Carbamidomethyl)	0	241936614	0	5.863e-05	2.90598	2	1328.65	-0.635692	94.0298	0
Q9LD25	Phenylalanine ammonia lyase (Fragment) OS=Triticum aestivum GN=War7.2 PE=2 SV=1 - [Q9LD25_WHEAT]	11.1091	29.35	1	1	2	4	8.22498e+08	92	10.2965	11.6636
	A4	Sequence	# PSMs	# Proteins	# Protein Groups	Protein Group Accessions	Modifications	ΔCn	Area	q-Value	PEP	XCorr	Charge	MH+ [Da]	ΔM [ppm]	RT [min]	# Missed Cleavages
	High	DASGISVELDEEARPR	2	1	1	Q9LD25		0	385391379	0	5.007e-08	3.38807	3	1743.85	-0.429791	80.035	0
	High	VGQVAAVAQAK	2	4	2	W5GUI9;Q9LD25		0	1259603822	0	1.339e-06	3.13934	2	1041.6	-0.381501	59.8263	0
W5D0E3	Fructose-bisphosphate aldolase OS=Triticum aestivum GN=TRAES_3BF107400010CFD_c1 PE=3 SV=1 - [W5D0E3_WHEAT]	41.9496	32.68	5	2	11	13	8.21757e+08	358	38.8711	7.21045
	A4	Sequence	# PSMs	# Proteins	# Protein Groups	Protein Group Accessions	Modifications	ΔCn	Area	q-Value	PEP	XCorr	Charge	MH+ [Da]	ΔM [ppm]	RT [min]	# Missed Cleavages
	High	IGLTEPSQLSIDQNAQGLAR	1	1	1	W5D0E3		0	2.00322e+07	0	3.2e-07	4.79587	3	2111.11	1.86584	90.8923	0
	High	GILAADESTGTIGK	1	22	3	W5D0E3;A0A1D5VV61;W5HZ47		0	676019056	0	7.806e-10	3.87714	2	1332.7	-0.917597	75.1226	0
	High	KVAPEVIAEYTVR	1	15	2	W5D0E3;A0A1D5VV61		0	166248137	0	3.672e-05	3.33263	3	1474.82	-1.00756	80.3957	1
	High	ANSEATLGTYK	1	19	2	W5D0E3;A0A1D5VV61		0	35611311	0	1.344e-05	2.93958	2	1154.57	-1.31907	64.1183	0
	High	FASINVENVEDNRR	2	15	2	W5D0E3;A0A1D5VV61		0	552307458	0	0.0003379	2.82772	3	1662.82	-0.519378	76.2404	1
	High	NAAYIGTPGK	2	16	2	W5D0E3;A0A1D5VV61		0	1137006154	0	2.727e-05	2.75505	2	991.519	-1.80814	62.4505	0
	High	KPWNLSFSFGR	1	19	2	W5D0E3;A0A1D5VV61		0	22578657	0	0.0001019	2.70852	2	1338.7	-0.114493	95.4652	0
	High	VAPEVIAEYTVR	1	15	2	W5D0E3;A0A1D5VV61		0	652244556	0	1.151e-06	2.13114	2	1346.73	-1.18458	87.8764	0
	High	EGNVLPGIK	1	5	1	W5D0E3		0	6.5336e+07	0	0.001492	1.86216	2	926.529	-1.49903	75.2878	0
	High	ALQQSTLK	1	25	3	W5HZ47;W5D0E3;A0A1D5VV61		0	1.9195e+08	0.002	0.0225	1.66005	2	888.514	-0.962973	56.4021	0
	High	YKDELIK	1	14	2	W5D0E3;A0A1D5VV61		0	6.35139e+08	0.007	0.09326	1.78004	2	908.508	-1.22652	61.0727	1
A0A1D5VV61	Fructose-bisphosphate aldolase OS=Triticum aestivum PE=3 SV=1 - [A0A1D5VV61_WHEAT]	49.4989	36.59	15	2	12	15	8.21757e+08	358	38.772	7.21045
	A4	Sequence	# PSMs	# Proteins	# Protein Groups	Protein Group Accessions	Modifications	ΔCn	Area	q-Value	PEP	XCorr	Charge	MH+ [Da]	ΔM [ppm]	RT [min]	# Missed Cleavages
	High	IGATEPSQLSIDQNAQGLAR	2	11	1	A0A1D5VV61		0	157291768	0	1.515e-10	4.82379	3	2069.05	-4.15033	82.3287	0
	High	GILAADESTGTIGK	1	22	3	W5D0E3;A0A1D5VV61;W5HZ47		0	676019056	0	7.806e-10	3.87714	2	1332.7	-0.917597	75.1226	0
	High	KVAPEVIAEYTVR	1	15	2	W5D0E3;A0A1D5VV61		0	166248137	0	3.672e-05	3.33263	3	1474.82	-1.00756	80.3957	1
	High	ANSEATLGTYK	1	19	2	W5D0E3;A0A1D5VV61		0	35611311	0	1.344e-05	2.93958	2	1154.57	-1.31907	64.1183	0
	High	FASINVENVEDNRR	2	15	2	W5D0E3;A0A1D5VV61		0	552307458	0	0.0003379	2.82772	3	1662.82	-0.519378	76.2404	1
	High	NAAYIGTPGK	2	16	2	W5D0E3;A0A1D5VV61		0	1137006154	0	2.727e-05	2.75505	2	991.519	-1.80814	62.4505	0
	High	AGNVLPGIK	1	15	2	W5HZ47;A0A1D5VV61		0	0	0	8.876e-05	2.75257	2	868.524	-1.26293	74.2925	0
	High	KPWNLSFSFGR	1	19	2	W5D0E3;A0A1D5VV61		0	22578657	0	0.0001019	2.70852	2	1338.7	-0.114493	95.4652	0
	High	cAYVTEIVLAAcYK	1	10	1	A0A1D5VV61	C1(Carbamidomethyl); C12(Carbamidomethyl)	0	0	0	1.675e-09	2.37075	2	1660.8	-1.59212	101.076	0
	High	VAPEVIAEYTVR	1	15	2	W5D0E3;A0A1D5VV61		0	652244556	0	1.151e-06	2.13114	2	1346.73	-1.18458	87.8764	0
	High	ALQQSTLK	1	25	3	W5HZ47;W5D0E3;A0A1D5VV61		0	1.9195e+08	0.002	0.0225	1.66005	2	888.514	-0.962973	56.4021	0
	High	YKDELIK	1	14	2	W5D0E3;A0A1D5VV61		0	6.35139e+08	0.007	0.09326	1.78004	2	908.508	-1.22652	61.0727	1
A0A1D6AL49	Uncharacterized protein OS=Triticum aestivum PE=4 SV=1 - [A0A1D6AL49_WHEAT]	102.832	24.87	15	13	17	29	7.83622e+08	784	80.9851	7.6499
	A4	Sequence	# PSMs	# Proteins	# Protein Groups	Protein Group Accessions	Modifications	ΔCn	Area	q-Value	PEP	XCorr	Charge	MH+ [Da]	ΔM [ppm]	RT [min]	# Missed Cleavages
	High	ASNGATDVVIGVIDTGVYPEGR	2	1	1	A0A1D6AL49		0	8.95026e+07	0	1.483e-14	6.23806	2	2190.11	0.778524	103.028	0
	High	AKITAPDGVLVTVSPETLR	1	4	1	A0A1D6AL49		0	44050903	0	1.91e-07	5.92362	3	1967.12	1.61842	90.8282	1
	High	SFAADPSLPPTPSK	5	1	1	A0A1D6AL49		0	1.25314e+08	0	8.67e-06	3.89442	2	1414.72	-2.40203	77.0244	0
	High	NmDNAGGVIGDmSTGEASTPFAR	1	1	1	A0A1D6AL49	M2(Oxidation); M12(Oxidation)	0	0	0	1.928e-05	3.82124	3	2329.99	-3.33357	80.4003	0
	High	ITAPDGVLVTVSPETLR	1	4	1	A0A1D6AL49		0	7.95946e+07	0	6.165e-09	3.81151	2	1767.98	-0.774358	96.1137	0
	High	QARPEWSPAAIK	3	10	4	A0A1D6A9W4;A0A1D6B5Y4;A0A1D6AL49;A0A1D6AQ68		0	6.17742e+08	0	4.062e-05	3.717	3	1353.73	-1.27031	73.6742	0
	High	IVFcELGVTAQAAK	1	3	1	A0A1D6AL49	C4(Carbamidomethyl)	0	2.23219e+08	0	3.395e-11	3.5457	2	1506.8	-0.354439	90.3886	0
	High	GTVVGSTPPSPR	2	4	2	A0A1D6AL49;A0A1D6AQ68		0	1262881792	0	1.356e-07	3.40527	2	1154.62	0.978687	61.3934	0
	High	NVGSDATTTYR	2	2	1	A0A1D6AL49		0	451182761	0	2.395e-06	2.68699	2	1184.55	-1.85028	58.589	0
	High	LPVVYGGDVGSK	1	3	1	A0A1D6AL49		0	1.02371e+08	0	0.004228	2.67861	2	1190.64	-3.2574	76.2428	0
	High	KSFAADPSLPPTPSK	3	1	1	A0A1D6AL49		0	65168123	0	5.388e-05	2.5864	2	1542.82	0.0132734	70.6027	1
	High	TQTSPTATIIFR	1	1	1	A0A1D6AL49		0	0	0	5.56e-06	2.50594	2	1335.72	-4.57629	86.1733	0
	High	EIGASVTEK	1	1	1	A0A1D6AL49		0	236522578	0	0.001256	2.50454	2	933.486	-2.53302	58.399	0
	High	SALmTTAR	1	9	1	A0A1D6AL49	M4(Oxidation)	0	1.04294e+07	0	0.001947	2.14256	2	866.44	0.0401359	52.5742	0
	High	AVGMAPGAR	1	14	5	A0A1D6A9W4;A0A1D6B5Y4;A0A1D6AL49;A0A1D6AQ68;A0A1D6ABC9		0	4.70243e+08	0.001	0.009979	1.86135	2	829.434	-1.06423	56.5882	0
	High	TQGYAVTFAR	1	3	1	A0A1D6AL49		0	2.99074e+08	0.002	0.03392	2.41684	2	1113.57	4.60575	76.222	0
	High	SALMTTAR	1	9	1	A0A1D6AL49		0	1.15422e+08	0.002	0.02905	1.71572	2	850.443	-2.06284	60.6533	0
	High	mASFSSR	1	17	3	A0A1D6A9W4;A0A1D6AL49;A0A1D6AQ68	M1(Oxidation)	0	3.65203e+07	0.004	0.05536	1.72438	2	801.357	1.36888	53.1229	0
W5ESR1	Adenylosuccinate synthetase, chloroplastic OS=Triticum aestivum GN=PURA PE=3 SV=1 - [W5ESR1_WHEAT]	47.2519	23.04	2	4	9	13	7.67695e+08	473	51.4704	6.96143
	A4	Sequence	# PSMs	# Proteins	# Protein Groups	Protein Group Accessions	Modifications	ΔCn	Area	q-Value	PEP	XCorr	Charge	MH+ [Da]	ΔM [ppm]	RT [min]	# Missed Cleavages
	High	VGSGPFPTELLGK	2	8	2	A0A1D6S0C3;W5ESR1		0	4.18196e+08	0	6.61e-09	4.41163	2	1301.71	-1.0644	95.8714	0
	High	EIDELESNGVScEGR	1	1	1	W5ESR1	C12(Carbamidomethyl)	0	25813989	0	3.832e-14	4.09603	2	1693.73	-0.365828	71.9521	0
	High	RLESLGQVVGVLGTQWGDEGKGK	1	1	1	W5ESR1		0	1.07137e+07	0	3.939e-08	3.81207	3	2413.28	-3.40972	99.2621	2
	High	ASGmEFGTTTGRPR	2	8	2	A0A1D6S0C3;W5ESR1	M4(Oxidation)	0	900753599	0	0.0001908	3.25577	3	1483.7	-0.178601	57.6911	0
	High	LGISYcTK	1	1	1	W5ESR1	C6(Carbamidomethyl)	0	100213490	0	0.003736	2.19497	2	941.475	-1.14938	70.4582	0
	High	FKGFEYSSK	2	8	2	A0A1D6S0C3;W5ESR1		0	1.37895e+08	0	0.002088	2.02622	2	1092.53	-1.46437	68.8167	1
	High	GIGPcYSNK	1	8	2	A0A1D6S0C3;W5ESR1	C5(Carbamidomethyl)	0	107434912	0.002	0.02266	1.83516	2	995.461	-0.665291	61.3149	0
	High	RcGWLDIVALK	1	7	2	A0A1D5XZ60;W5ESR1	C2(Carbamidomethyl)	0	9.06559e+06	0.003	0.05419	2.74244	2	1330.73	-0.310689	98.5922	1
	High	LVDILAR	2	1	1	W5ESR1		0	9.84136e+08	0.006	0.08364	1.99737	2	799.504	0.747619	83.0953	0
M8AAC0	Subtilisin-chymotrypsin inhibitor-2B OS=Triticum urartu GN=TRIUR3_07546 PE=4 SV=1 - [M8AAC0_TRIUA]	43.5221	84.29	10	4	8	14	7.62997e+08	70	7.73215	5.45264
	A4	Sequence	# PSMs	# Proteins	# Protein Groups	Protein Group Accessions	Modifications	ΔCn	Area	q-Value	PEP	XCorr	Charge	MH+ [Da]	ΔM [ppm]	RT [min]	# Missed Cleavages
	High	VVIVPVGSVVTQEVDLNR	4	5	1	M8AAC0		0	945948080	0	2.494e-11	5.68729	3	1923.09	-1.75274	100.027	0
	High	TIKEAEEKIK	1	8	1	M8AAC0		0	4.58787e+07	0	0.002203	3.19999	3	1188.68	-1.99031	55.2423	2
	High	VWVDTVAEVPKIG	1	9	2	M8AAC0;W5BJ99		0	107053128	0	1.37e-06	2.73687	2	1412.78	2.25973	95.8128	1
	High	VWVDTVAEVPK	2	9	2	M8AAC0;W5BJ99		0	0	0	4.363e-06	2.61357	2	1242.67	-2.18697	86.1385	0
	High	VVIVPVGSVVTQEVDLNRVR	1	5	1	M8AAC0		0	3.6853e+08	0	0.002885	2.07717	3	2178.26	-1.7924	97.4696	1
	High	TEWPELVGR	3	12	2	M8AAC0;W5BJ99		0	974511514	0	0.001449	2.00537	2	1086.56	-0.433161	89.4412	0
	High	TIKEAEEK	1	8	1	M8AAC0		0	5.65116e+07	0.002	0.01201	2.81193	3	947.503	-1.69871	44.7593	1
	High	IKADRPDLK	1	11	2	M8AAC0;W5BJ99		0	109541267	0.003	0.04661	2.24356	2	1055.62	-0.515757	53.5645	1
A0A1D5UFV4	Uncharacterized protein OS=Triticum aestivum PE=4 SV=1 - [A0A1D5UFV4_WHEAT]	15.6273	13.21	2	3	3	5	7.60466e+08	106	10.7737	9.90576
	A4	Sequence	# PSMs	# Proteins	# Protein Groups	Protein Group Accessions	Modifications	ΔCn	Area	q-Value	PEP	XCorr	Charge	MH+ [Da]	ΔM [ppm]	RT [min]	# Missed Cleavages
	High	KKYAPVcITmPTAK	1	2	1	A0A1D5UFV4	C7(Carbamidomethyl); M10(Oxidation)	0	42027634	0	0.002586	4.08593	3	1623.86	-1.31241	63.2095	2
	High	KYAPVcITmPTAK	2	2	1	A0A1D5UFV4	C6(Carbamidomethyl); M9(Oxidation)	0	41217868	0	1.946e-05	3.11041	2	1495.76	-2.35481	68.5066	1
	High	YAPVcITmPTAK	2	2	1	A0A1D5UFV4	C5(Carbamidomethyl); M8(Oxidation)	0	2198152691	0	5.798e-07	2.47949	2	1367.67	-1.05855	74.488	0
A0A1D5SA32	Uncharacterized protein OS=Triticum aestivum PE=3 SV=1 - [A0A1D5SA32_WHEAT]	11.1207	3.01	16	2	2	2	7.52934e+08	897	98.6999	6.18896
	A4	Sequence	# PSMs	# Proteins	# Protein Groups	Protein Group Accessions	Modifications	ΔCn	Area	q-Value	PEP	XCorr	Charge	MH+ [Da]	ΔM [ppm]	RT [min]	# Missed Cleavages
	High	VVGQTEAVNAVAEAVLR	1	11	1	A0A1D5SA32		0	0	0	1.312e-06	3.21577	2	1725.94	-4.29163	102.367	0
	High	TAVVEGLAQR	1	14	1	A0A1D5SA32		0	7.52934e+08	0	3.564e-05	2.82594	2	1043.58	-4.60325	69.1871	0
A0A0C4BJ55	Uncharacterized protein OS=Triticum aestivum PE=4 SV=1 - [A0A0C4BJ55_WHEAT]	42.0946	32.95	7	7	7	9	7.4933e+08	258	27.9384	6.78564
	A4	Sequence	# PSMs	# Proteins	# Protein Groups	Protein Group Accessions	Modifications	ΔCn	Area	q-Value	PEP	XCorr	Charge	MH+ [Da]	ΔM [ppm]	RT [min]	# Missed Cleavages
	High	APDFAAEAVFDQEFINVK	2	6	1	A0A0C4BJ55		0	126085428	0	6.773e-20	6.62056	2	2010.98	-1.49703	105.008	0
	High	TLQALQYVQENPDEVcPAGWKPGEK	1	6	1	A0A0C4BJ55	C16(Carbamidomethyl)	0	8.15955e+06	0	5.263e-15	6.21722	3	2857.37	-3.21906	91.8077	0
	High	AAAEYDLPLVGNK	1	3	1	A0A0C4BJ55		0	1.03919e+08	0	4.852e-09	3.64627	2	1360.71	0.426255	88.9206	0
	High	SFGVLIPDQGIALR	2	7	1	A0A0C4BJ55		0	1.22117e+09	0	0.0001651	3.48131	2	1485.84	-2.06498	102.202	0
	High	LSDYIGKK	1	7	1	A0A0C4BJ55		0	2.77637e+08	0.002	0.02748	2.31759	3	923.519	-1.09463	58.5177	1
	High	SVDETLR	1	7	1	A0A0C4BJ55		0	7.49181e+08	0.002	0.02566	1.63988	2	819.421	0.509923	58.6097	0
	High	LSDYIGK	1	7	1	A0A0C4BJ55		0	1.72311e+08	0.005	0.06628	1.73025	2	795.425	0.241407	65.8007	0
P58386	Photosystem I P700 chlorophyll a apoprotein A2 OS=Triticum aestivum GN=psaB PE=3 SV=1 - [PSAB_WHEAT]	18.923	4.77	2	4	4	6	7.4283e+08	734	82.5329	7.15186
	A4	Sequence	# PSMs	# Proteins	# Protein Groups	Protein Group Accessions	Modifications	ΔCn	Area	q-Value	PEP	XCorr	Charge	MH+ [Da]	ΔM [ppm]	RT [min]	# Missed Cleavages
	High	FSQGLAQDPTTR	2	1	1	P58386		0	1257563693	0	7.381e-09	3.60426	2	1320.65	-0.714335	66.3682	0
	High	DYNPEQNEDNVLAR	2	1	1	P58386		0	2.34267e+08	0	1.772e-09	2.96741	2	1676.75	-1.95674	75.5283	0
	High	FSQGLAQDPTTRR	1	1	1	P58386		0	7.36658e+08	0	0.003817	2.49967	3	1476.75	-1.96018	62.474	1
	High	TPLANLIR	1	2	1	P58386		0	11014712	0	0.002501	2.25726	2	897.551	-1.14262	86.8518	0
A0A1D5T798	Glyceraldehyde-3-phosphate dehydrogenase OS=Triticum aestivum PE=3 SV=1 - [A0A1D5T798_WHEAT]	70.9798	46.3	9	11	15	21	7.36778e+08	365	38.752	7.04932
	A4	Sequence	# PSMs	# Proteins	# Protein Groups	Protein Group Accessions	Modifications	ΔCn	Area	q-Value	PEP	XCorr	Charge	MH+ [Da]	ΔM [ppm]	RT [min]	# Missed Cleavages
	High	VPTPNVSVVDLVVQVSKK	1	8	1	A0A1D5T798		0	189366499	0	3.327e-20	7.54571	3	1908.11	-1.68538	103.871	1
	High	VVDLADIVADQWK	1	3	1	A0A1D5T798		0	0	0	6.215e-11	4.27292	2	1471.78	-1.39565	105.576	0
	High	GTMTTTHSYTGDQR	2	14	3	A0A1D5T798;M7ZNG9;A0A1D5XJY0		0	94829570	0	7.161e-07	4.08431	3	1555.68	-0.755184	54.6009	0
	High	YDSTLGIFDADVKPVGDNAISVDGK	1	8	1	A0A1D5T798		0	0	0	2.527e-11	4.06264	3	2596.27	-2.66656	97.5892	0
	High	GDSSPLEVIAINDTGGVK	1	7	1	A0A1D5T798		0	7.85688e+07	0	1.633e-09	4.01469	2	1771.9	-1.3412	96.3236	0
	High	AAALNIVPTSTGAAK	2	13	3	A0A1D5T798;M7ZNG9;A0A1D5XJY0		0	1.1492e+09	0	3.384e-10	3.81001	2	1384.78	-1.19273	78.3359	0
	High	VIAWYDNEWGYSQR	1	9	1	A0A1D5T798		0	1.29182e+08	0	2.915e-10	3.45041	2	1786.81	-1.9153	97.6021	0
	High	GTmTTTHSYTGDQR	2	14	3	A0A1D5T798;M7ZNG9;A0A1D5XJY0	M3(Oxidation)	0	7.75119e+07	0	1.449e-06	3.27866	3	1571.67	-1.86156	49.1854	0
	High	TLAEEVNQAFR	2	8	1	A0A1D5T798		0	7.04853e+08	0	5.755e-07	3.0804	2	1277.65	-1.1592	91.0703	0
	High	KTLAEEVNQAFR	1	8	1	A0A1D5T798		0	24781977	0	2.272e-08	2.7455	2	1405.74	-1.13991	87.8029	1
	High	AVALVLPNLK	1	7	1	A0A1D5T798		0	3.56284e+08	0	0.0001839	2.27464	2	1037.67	-1.29477	95.165	0
	High	KVLITAPGK	1	7	1	A0A1D5T798		0	24360461	0	0.0002122	2.26616	2	926.604	0.525683	61.3812	1
	High	VLITAPGK	1	7	1	A0A1D5T798		0	251723395	0	0.00537	1.89703	2	798.508	-0.23167	67.4071	0
	High	LNGIALR	2	14	3	A0A1D5T798;M7ZNG9;A0A1D5XJY0		0	291812968	0.001	0.009518	2.24869	2	756.472	-1.43572	72.4746	0
	High	LLDASHR	1	13	3	A0A1D5T798;M7ZNG9;A0A1D5XJY0		0	9.71592e+07	0.002	0.01153	1.81934	2	811.44	-2.16416	51.4899	0
	High	DAAANELK	1	8	1	A0A1D5T798		0	1.44992e+08	0.006	0.08446	2.06365	2	831.419	-1.71179	54.5647	0
A0A1D5XIG8	Uncharacterized protein OS=Triticum aestivum PE=4 SV=1 - [A0A1D5XIG8_WHEAT]	92.3661	45.64	21	4	25	31	7.14419e+08	482	52.7724	7.81104
	A4	Sequence	# PSMs	# Proteins	# Protein Groups	Protein Group Accessions	Modifications	ΔCn	Area	q-Value	PEP	XCorr	Charge	MH+ [Da]	ΔM [ppm]	RT [min]	# Missed Cleavages
	High	NLFTGTYmPSTSLTGGFR	1	18	2	A0A1D5XIG8;W5DX10	M8(Oxidation)	0	97582856	0	5.14e-14	4.67838	2	1965.94	0.05258	98.7479	0
	High	VcSYLDPSEPTHTK	1	14	1	A0A1D5XIG8	C2(Carbamidomethyl)	0	29750947	0	5.319e-07	4.24488	3	1633.75	-2.71227	67.7193	0
	High	EFVGDRFVGEEGRK	2	12	2	A0A1D5XIG8;W5DX10		0	296255702	0	0.0005768	3.75519	4	1624.81	-1.73367	71.5876	2
	High	ADmNIESHDAVFAVK	2	16	2	A0A1D5XIG8;W5DX10	M3(Oxidation)	0	1.69142e+08	0	1.136e-06	3.36346	3	1662.78	-0.450288	74.9177	0
[truncated: 4,499 more rows]

## Sheet: R-3
Proteome analysis of glumes of wild emmer wheat grown in a greenhouse (raw data) Replicate #3
[truncated: 8,124 more rows]
