# Supplementary material for: The dead, hardened floral bracts of dispersal units of wild wheat function as storage for active hydrolases and in enhancing seedling vigor
Source: PLoS One. 2017 May 11;12(5):e0177537. doi: 10.1371/journal.pone.0177537 (PMC5426743; doi:10.1371/journal.pone.0177537)
Supplement: S2 Table — List of proteins released from dead glumes of wild emmer wheat after filtering. (XLSX) [file pone.0177537.s003.xlsx]

## Sheet: All proteins
															List of all proteins released from dead glumes of wild emmer wheat grown in a greenhouse and are considered present (for details see Materials and methods)
															Proteome parameter definition is given in Table S1.
Line No.	Accession	Description	Protein name	Gene names (primary )	Pathways	Interpro_IDs	Interpro_names	# AAs	No. peptides cutoff	MW [kDa]	calc. pI	ΣCoverage	Σ# Proteins	Σ# Unique Peptides	Σ# Peptides	Σ# PSMs	1.Wild_emmer_coverage	2.Wild_emmer_coverage	3.Wild_emmer_coverage	1.Wild_emmer Area	2.Wild_emmer Area	3.Wild_emmer Area	1.Wild_emmer_log2	2.Wild_emmer_log2	3.Wild_emmer_log2	1.Wild_emmer_peptides	2.Wild_emmer_peptides	3.Wild_emmer_peptides	1.Wild_emmer_present_cov30	2.Wild_emmer_present_cov30	3.Wild_emmer_present_cov30	Wild_emmer_present_cov30	1.Wild_emmer_present_cov20	2.Wild_emmer_present_cov20	3.Wild_emmer_present_cov20	Wild_emmer_present_cov20
1	Q6QAX7	Uncharacterized protein OS=Triticum aestivum GN=wrsi5-1 PE=2 SV=2 - [Q6QAX7_WHEAT]	Uncharacterized protein	wrsi5-1		IPR000877;	Proteinase inhibitor I12, Bowman-Birk	90	1	9.59259	8.35303	65.56	7	6	11	136	65.56	58.89	65.56	7.15931e+09	2.23769e+10	4.16259e+10	32.7372	34.3813	35.2768	10	10	11	1	1	1	1	1	1	1	1
2	Q9S8J7	Basic protein 2 (Fragment) OS=Triticum aestivum PE=1 SV=1 - [Q9S8J7_WHEAT]	Basic protein 2 (Fragment)					28	1	2.88844	7.98682	75	1	2	3	17	75	75	75	4.16185e+09	2.05846e+10	3.06059e+10	31.9546	34.2608	34.8331	2	3	2	1	1	1	1	1	1	1	1
3	A0A1D5YHT3	Non-specific lipid-transfer protein OS=Triticum aestivum PE=3 SV=1 - [A0A1D5YHT3_WHEAT]	Non-specific lipid-transfer protein			IPR016140;IPR000528;	Bifunctional inhibitor/plant lipid transfer protein/seed storage helical domain; Plant lipid transfer protein/Par allergen	105	1	10.6754	9.39307	69.52	4	3	9	42	54.29	69.52	63.81	2.78421e+09	1.96643e+10	2.62997e+10	31.3746	34.1949	34.6143	5	8	7	1	1	1	1	1	1	1	1
4	A0A096UNV4	Uncharacterized protein OS=Triticum aestivum PE=4 SV=1 - [A0A096UNV4_WHEAT]	Uncharacterized protein			IPR000864;	Proteinase inhibitor I13, potato inhibitor I	71	1	7.84213	6.68311	83.1	4	3	9	78	83.1	80.28	80.28	8.48194e+09	1.33107e+10	2.49118e+10	32.9817	33.6319	34.5361	7	7	7	1	1	1	1	1	1	1	1
5	A0A1D6CJB7	Uncharacterized protein OS=Triticum aestivum PE=4 SV=1 - [A0A1D6CJB7_WHEAT]	Uncharacterized protein			IPR029058;IPR000073;IPR000639;	Alpha/Beta hydrolase fold; Alpha/beta hydrolase fold-1; Epoxide hydrolase-like	322	1.61	35.4663	5.68115	63.04	3	7	20	96	28.57	51.86	63.04	1.80994e+09	4.0487e+09	1.68898e+10	30.7533	31.9148	33.9754	10	15	19	1	1	1	1	1	1	1	1
6	A0A1D6CYV0	Uncharacterized protein OS=Triticum aestivum PE=4 SV=1 - [A0A1D6CYV0_WHEAT]	Uncharacterized protein			IPR029058;IPR000073;IPR000639;	Alpha/Beta hydrolase fold; Alpha/beta hydrolase fold-1; Epoxide hydrolase-like	322	1.61	35.4283	5.52881	45.96	2	3	16	73	11.49	31.99	45.96	1.92202e+09	4.73386e+09	1.64764e+10	30.84	32.1404	33.9397	7	12	16	1	1	1	1	1	1	1	1
7	W5CR25	Uncharacterized protein OS=Triticum aestivum GN=TRAES_3BF115600300CFD_c1 PE=4 SV=1 - [W5CR25_WHEAT]	Uncharacterized protein			IPR000782;	FAS1 domain	261	1.305	26.4617	6.53662	13.41	4	2	2	22	13.41	13.41	13.41	2.52393e+09	9319249638	1.56791e+10	31.233	33.1176	33.8681	2	2	2
8	Q2PCB6	Non-specific lipid-transfer protein OS=Triticum aestivum GN=ltp9.4b PE=2 SV=1 - [Q2PCB6_WHEAT]	Non-specific lipid-transfer protein	ltp9.4b		IPR016140;IPR000528;	Bifunctional inhibitor/plant lipid transfer protein/seed storage helical domain; Plant lipid transfer protein/Par allergen	121	1	12.3703	9.20264	46.28	2	2	7	17	5.79	46.28	41.32	7.05608e+08	2482325082	1.1472e+10	29.3943	31.209	33.4174	1	6	5		1	1	1		1	1	1
9	Q9ATG4	Non-specific lipid-transfer protein OS=Triticum aestivum GN=LTP2 PE=2 SV=1 - [Q9ATG4_WHEAT]	Non-specific lipid-transfer protein	LTP2		IPR016140;IPR000528;	Bifunctional inhibitor/plant lipid transfer protein/seed storage helical domain; Plant lipid transfer protein/Par allergen	115	1	11.2508	9.20264	59.13	3	8	9	62	52.17	59.13	53.91	1.23673e+09	5.56279e+09	6.91412e+09	30.2039	32.3732	32.6869	7	9	8	1	1	1	1	1	1	1	1
10	A0A1D5UKX4	Adenosylhomocysteinase OS=Triticum aestivum PE=3 SV=1 - [A0A1D5UKX4_WHEAT]	Adenosylhomocysteinase (EC 3.3.1.1)		Amino-acid biosynthesis; L-homocysteine biosynthesis; L-homocysteine from S-adenosyl-L-homocysteine: step 1/1. {ECO:0000256|RuleBase:RU000548}.	IPR000043;IPR015878;IPR016040;IPR020082;	Adenosylhomocysteinase-like; S-adenosyl-L-homocysteine hydrolase, NAD binding domain; NAD(P)-binding domain; S-adenosyl-L-homocysteine hydrolase, conserved site	485	2.425	53.221	5.89697	59.59	3	3	33	99	20	38.76	59.59	156153220	9.09828e+08	6.13517e+09	27.2184	29.761	32.5145	10	21	33	1	1	1	1	1	1	1	1
11	W5B7Z6	Adenosylhomocysteinase OS=Triticum aestivum PE=3 SV=1 - [W5B7Z6_WHEAT]	Adenosylhomocysteinase (EC 3.3.1.1)		Amino-acid biosynthesis; L-homocysteine biosynthesis; L-homocysteine from S-adenosyl-L-homocysteine: step 1/1. {ECO:0000256|RuleBase:RU000548}.	IPR000043;IPR015878;IPR016040;IPR020082;	Adenosylhomocysteinase-like; S-adenosyl-L-homocysteine hydrolase, NAD binding domain; NAD(P)-binding domain; S-adenosyl-L-homocysteine hydrolase, conserved site	485	2.425	53.213	5.79541	59.18	4	3	33	99	20	38.76	59.18	156153220	9.09828e+08	6.13517e+09	27.2184	29.761	32.5145	10	21	33	1	1	1	1	1	1	1	1
12	W5D700	Uncharacterized protein OS=Triticum aestivum GN=TRAES_3BF070600020CFD_c1 PE=4 SV=1 - [W5D700_WHEAT]	Uncharacterized protein			IPR000864;	Proteinase inhibitor I13, potato inhibitor I	71	1	7.87211	5.47803	80.28	6	2	8	48	53.52	80.28	53.52	7.10606e+08	2.31744e+09	5.87146e+09	29.4045	31.1099	32.4511	5	7	6	1	1	1	1	1	1	1	1
13	Q9FS79	Triosephosphat-isomerase OS=Triticum aestivum GN=tpis PE=2 SV=1 - [Q9FS79_WHEAT]	Triosephosphat-isomerase	tpis		IPR013785;IPR022896;IPR000652;IPR020861;	Aldolase-type TIM barrel; Triosephosphate isomerase, bacterial/eukaryotic; Triosephosphate isomerase; Triosephosphate isomerase, active site	253	1.265	26.7859	5.46533	60.47	8	3	13	49	35.18	29.64	60.47	3.5517e+08	1.05769e+09	5.71644e+09	28.4039	29.9783	32.4125	7	7	13	1	1	1	1	1	1	1	1
14	A0A1D5TBU1	Adenosylhomocysteinase OS=Triticum aestivum PE=3 SV=1 - [A0A1D5TBU1_WHEAT]	Adenosylhomocysteinase (EC 3.3.1.1)		Amino-acid biosynthesis; L-homocysteine biosynthesis; L-homocysteine from S-adenosyl-L-homocysteine: step 1/1. {ECO:0000256|RuleBase:RU000548}.	IPR000043;IPR015878;IPR016040;IPR020082;	Adenosylhomocysteinase-like; S-adenosyl-L-homocysteine hydrolase, NAD binding domain; NAD(P)-binding domain; S-adenosyl-L-homocysteine hydrolase, conserved site	485	2.425	53.192	5.92236	53.2	4	4	27	71	14.02	25.57	53.2	131672181	9.09828e+08	5.43217e+09	26.9724	29.761	32.3389	7	15	27	1	1	1	1	1	1	1	1
15	A0A1D5RYQ7	Uncharacterized protein OS=Triticum aestivum PE=3 SV=1 - [A0A1D5RYQ7_WHEAT]	Uncharacterized protein			IPR000677;IPR001223;IPR001579;IPR013781;IPR017853;	2S globulin; Glycoside hydrolase family 18, catalytic domain; Glycoside hydrolase, chitinase active site; Glycoside hydrolase superfamily	281	1.405	30.6003	5.05908	56.58	2	3	14	67	50.89	55.52	56.58	5.86222e+08	1.51933e+09	5.057e+09	29.1269	30.5008	32.2356	12	13	13	1	1	1	1	1	1	1	1
16	A0A1D5SZM5	Uncharacterized protein OS=Triticum aestivum PE=4 SV=1 - [A0A1D5SZM5_WHEAT]	Uncharacterized protein			IPR016040;IPR008030;	NAD(P)-binding domain; NmrA-like domain	300	1.5	32.0919	5.69385	57.33	5	4	14	50	17.33	38	57.33	2.07669e+08	9.7379e+08	4.84784e+09	27.6297	29.859	32.1747	5	9	13	1	1	1	1	1	1	1	1
17	A0A1D6D6A7	Uncharacterized protein OS=Triticum aestivum PE=4 SV=1 - [A0A1D6D6A7_WHEAT]	Uncharacterized protein			IPR016040;IPR008030;	NAD(P)-binding domain; NmrA-like domain	300	1.5	32.213	5.69385	56.33	4	4	14	55	23.67	41	56.33	2.07669e+08	9.7379e+08	4.84784e+09	27.6297	29.859	32.1747	6	10	13	1	1	1	1	1	1	1	1
18	A0A077RSI3	Uncharacterized protein OS=Triticum aestivum GN=TRAES_3BF079100070CFD_c1 PE=3 SV=1 - [A0A077RSI3_WHEAT]	Uncharacterized protein			IPR013785;IPR022896;IPR000652;IPR020861;	Aldolase-type TIM barrel; Triosephosphate isomerase, bacterial/eukaryotic; Triosephosphate isomerase; Triosephosphate isomerase, active site	253	1.265	26.8019	5.69385	78.66	8	5	15	60	37.15	37.15	78.66	3.19614e+08	8.8395e+08	4.71885e+09	28.2518	29.7194	32.1358	8	9	15	1	1	1	1	1	1	1	1
19	P11383	Ribulose bisphosphate carboxylase large chain OS=Triticum aestivum GN=rbcL PE=1 SV=2 - [RBL_WHEAT]	Ribulose bisphosphate carboxylase large chain (RuBisCO large subunit) (EC 4.1.1.39)	rbcL		IPR033966;IPR020878;IPR000685;IPR017443;IPR020888;	RuBisCO; Ribulose bisphosphate carboxylase, large chain, active site; Ribulose bisphosphate carboxylase, large subunit, C-terminal; Ribulose bisphosphate carboxylase, large subunit, ferrodoxin-like N-terminal; Ribulose bisphosphate carboxylase large subunit, type I	477	2.385	52.8174	6.68311	62.47	33	38	38	166	39.2	62.47	57.65	1.42778e+09	6.58643e+09	4.3752e+09	30.4111	32.6168	32.0267	20	38	30	1	1	1	1	1	1	1	1
20	M9MTY6	Dimeric ubiquitin OS=Triticum aestivum PE=2 SV=1 - [M9MTY6_WHEAT]	Dimeric ubiquitin			IPR019956;IPR029071;IPR019954;IPR000626;	Ubiquitin; Ubiquitin-related domain; Ubiquitin conserved site; Ubiquitin domain	153	1	17.0842	6.06201	60.78	153	3	14	178	45.1	53.59	60.78	1.37043e+09	3.22617e+09	4.23333e+09	30.352	31.5872	31.9791	9	11	12	1	1	1	1	1	1	1	1
21	A0A1D6AZ07	Uncharacterized protein OS=Triticum aestivum PE=4 SV=1 - [A0A1D6AZ07_WHEAT]	Uncharacterized protein			IPR019956;IPR029071;IPR019954;IPR000626;	Ubiquitin; Ubiquitin-related domain; Ubiquitin conserved site; Ubiquitin domain	229	1.145	25.7558	8.25049	74.24	142	2	13	176	63.76	59.83	73.36	1.37043e+09	3.22617e+09	4.23333e+09	30.352	31.5872	31.9791	10	9	11	1	1	1	1	1	1	1	1
22	W5BEY1	Uncharacterized protein OS=Triticum aestivum PE=4 SV=1 - [W5BEY1_WHEAT]	Uncharacterized protein			IPR008947;IPR003154;	Phospholipase C/P1 nuclease domain; S1/P1 nuclease	288	1.44	32.0256	6.07471	28.47	17	2	7	22	0	20.83	26.04	0	7.42784e+08	4.03453e+09		29.4684	31.9098		6	6						1	1	1
23	A0A1D5VI53	Uncharacterized protein OS=Triticum aestivum PE=3 SV=1 - [A0A1D5VI53_WHEAT]	Uncharacterized protein			IPR000877;	Proteinase inhibitor I12, Bowman-Birk	181	1	19.0758	5.03369	40.88	2	3	4	40	40.88	23.2	23.2	1.84395e+09	2.56777e+09	3.74047e+09	30.7802	31.2579	31.8006	4	3	3	1	1	1	1	1	1	1	1
24	A0A1D6AQ68	Uncharacterized protein OS=Triticum aestivum PE=4 SV=1 - [A0A1D6AQ68_WHEAT]	Uncharacterized protein			IPR003137;IPR000209;IPR023828;IPR015500;IPR034197;IPR010259;	PA domain; Peptidase S8/S53 domain; Peptidase S8, subtilisin, Ser-active site; Peptidase S8, subtilisin-related; Cucumisin-like catalytic domain; Peptidase S8 propeptide/proteinase inhibitor I9	829	4.145	85.4103	7.97217	35.59	7	9	21	79	32.09	16.65	35.59	6.77633e+08	8.80109e+08	3.65197e+09	29.3359	29.7131	31.766	18	11	20	1	1	1	1	1	1	1	1
25	A0A1D5U667	Uncharacterized protein OS=Triticum aestivum PE=3 SV=1 - [A0A1D5U667_WHEAT]	Uncharacterized protein			IPR006045;IPR001929;IPR019780;IPR014710;IPR011051;	Cupin 1; Germin; Germin, manganese binding site; RmlC-like jelly roll fold; RmlC-like cupin domain	249	1.245	26.2075	8.90967	30.92	4	2	4	13	12.85	24.9	6.83	1.87778e+08	529322692	3565352127	27.4845	28.9796	31.7314	2	3	1	1	1		1	1	1		1
26	A0A1D5TAT3	Uncharacterized protein OS=Triticum aestivum PE=4 SV=1 - [A0A1D5TAT3_WHEAT]	Uncharacterized protein			IPR008947;IPR003154;	Phospholipase C/P1 nuclease domain; S1/P1 nuclease	288	1.44	32.0697	5.77002	34.03	18	3	8	19	0	22.57	31.6	0	583178431	3.48684e+09		29.1194	31.6993		6	7		1	1	1		1	1	1
27	A0A1D6AL49	Uncharacterized protein OS=Triticum aestivum PE=4 SV=1 - [A0A1D6AL49_WHEAT]	Uncharacterized protein			IPR003137;IPR000209;IPR023828;IPR015500;IPR034197;IPR010259;	PA domain; Peptidase S8/S53 domain; Peptidase S8, subtilisin, Ser-active site; Peptidase S8, subtilisin-related; Cucumisin-like catalytic domain; Peptidase S8 propeptide/proteinase inhibitor I9	784	3.92	80.9851	7.6499	47.7	12	22	26	100	23.98	24.87	47.7	5.44175e+08	7.83622e+08	3.19155e+09	29.0195	29.5456	31.5716	16	17	25	1	1	1	1	1	1	1	1
28	A0A1D5S3I5	Uncharacterized protein OS=Triticum aestivum PE=4 SV=1 - [A0A1D5S3I5_WHEAT]	Uncharacterized protein			IPR001229;	Jacalin-like lectin domain	147	1	15.5577	4.50049	36.73	1	4	4	21	30.61	36.73	36.73	2.32523e+08	2.70191e+08	3146678185	27.7928	28.0094	31.5512	3	4	4	1	1	1	1	1	1	1	1
29	Q0WXG8	Triticain alpha OS=Triticum aestivum PE=2 SV=1 - [Q0WXG8_WHEAT]	Triticain alpha (EC 3.4.22.-)			IPR000118;IPR025661;IPR000169;IPR025660;IPR013128;IPR000668;IPR013201;	Granulin; Cysteine peptidase, asparagine active site; Cysteine peptidase, cysteine active site; Cysteine peptidase, histidine active site; Peptidase C1A; Peptidase C1A, papain C-terminal; Cathepsin propeptide inhibitor domain (I29)	461	2.305	50.3749	5.12256	25.16	5	8	8	29	22.78	9.54	22.13	842282988	9.22007e+08	3.0775e+09	29.6497	29.7802	31.5191	7	3	6					1	1	1	1
30	A0A1D6BK39	Peroxidase OS=Triticum aestivum PE=3 SV=1 - [A0A1D6BK39_WHEAT]	Peroxidase (EC 1.11.1.7)			IPR010255;IPR002016;IPR000823;IPR019794;IPR019793;IPR033905;	Haem peroxidase; Haem peroxidase, plant/fungal/bacterial; Plant peroxidase; Peroxidase, active site; Peroxidases heam-ligand binding site; Secretory peroxidase	356	1.78	37.575	7.03467	23.88	6	4	9	24	11.52	8.99	23.88	1.71607e+08	2.75825e+08	3.00587e+09	27.3545	28.0392	31.4851	4	3	9					1	1	1	1
31	A0A1D6CN27	Peroxidase OS=Triticum aestivum PE=3 SV=1 - [A0A1D6CN27_WHEAT]	Peroxidase (EC 1.11.1.7)			IPR010255;IPR002016;IPR000823;IPR019794;IPR019793;IPR033905;	Haem peroxidase; Haem peroxidase, plant/fungal/bacterial; Plant peroxidase; Peroxidase, active site; Peroxidases heam-ligand binding site; Secretory peroxidase	358	1.79	37.6519	6.771	23.46	7	2	7	20	8.66	6.15	23.46	1.36419e+08	2.68693e+08	2.86664e+09	27.0235	28.0014	31.4167	3	2	7					1	1	1	1
32	W5F9T2	Histone H2B OS=Triticum aestivum PE=3 SV=1 - [W5F9T2_WHEAT]	Histone H2B			IPR009072;IPR007125;IPR000558;	Histone-fold; Histone H2A/H2B/H3; Histone H2B	152	1	16.4811	9.99365	46.71	75	2	9	40	34.87	46.71	44.08	7.77479e+08	2.51808e+09	2859493840	29.5342	31.2297	31.4131	6	8	7	1	1	1	1	1	1	1	1
33	A0A1D6S518	Uncharacterized protein OS=Triticum aestivum PE=4 SV=1 - [A0A1D6S518_WHEAT]	Uncharacterized protein			IPR029044;IPR002618;IPR016267;	Nucleotide-diphospho-sugar transferases; UDPGP family; UTP--glucose-1-phosphate uridylyltransferase	473	2.365	51.6322	5.33838	81.18	5	2	35	81	17.55	43.13	79.07	7.8694e+07	4.86145e+08	2.82783e+09	26.2297	28.8568	31.3971	7	17	34	1	1	1	1	1	1	1	1
34	A0A1D5ZGS2	Uncharacterized protein OS=Triticum aestivum PE=3 SV=1 - [A0A1D5ZGS2_WHEAT]	Uncharacterized protein			IPR000941;IPR020810;IPR029065;IPR020809;IPR020811;IPR029017;	Enolase; Enolase, C-terminal TIM barrel domain; Enolase C-terminal domain-like; Enolase, conserved site; Enolase, N-terminal; Enolase N-terminal domain-like	430	2.15	46.2635	5.80811	63.49	16	2	23	97	26.05	58.37	50.93	9.69795e+07	9.21342e+08	2.82362e+09	26.5312	29.7792	31.3949	9	19	19	1	1	1	1	1	1	1	1
35	A0A1D6AC03	Uncharacterized protein OS=Triticum aestivum PE=4 SV=1 - [A0A1D6AC03_WHEAT]	Uncharacterized protein			IPR001805;IPR002173;IPR011611;IPR029056;	Adenosine kinase; Carbohydrate/puine kinase, PfkB, conserved site; Carbohydrate kinase PfkB; Ribokinase-like	344	1.72	37.2207	5.09717	55.52	3	2	16	40	18.9	35.17	49.71	7.31093e+07	3.53606e+08	2.80813e+09	26.1236	28.3976	31.387	5	10	14	1	1	1	1	1	1	1	1
36	A0A1D6AK65	Uncharacterized protein OS=Triticum aestivum PE=4 SV=1 - [A0A1D6AK65_WHEAT]	Uncharacterized protein			IPR001805;IPR002173;IPR011611;IPR029056;	Adenosine kinase; Carbohydrate/puine kinase, PfkB, conserved site; Carbohydrate kinase PfkB; Ribokinase-like	345	1.725	37.1648	5.16064	62.61	6	5	19	48	27.83	34.78	61.45	7.31093e+07	3.56733e+08	2.80813e+09	26.1236	28.4103	31.387	7	10	18	1	1	1	1	1	1	1	1
37	A0A1D6D2L5	Uncharacterized protein OS=Triticum aestivum PE=4 SV=1 - [A0A1D6D2L5_WHEAT]	Uncharacterized protein			IPR029061;IPR009014;IPR005475;IPR005478;IPR033248;IPR033247;IPR005474;	Thiamin diphosphate-binding fold; Transketolase C-terminal/Pyruvate-ferredoxin oxidoreductase domain II; Transketolase-like, pyrimidine-binding domain; Transketolase, bacterial-like; Transketolase, C-terminal domain; Transketolase family; Transketolase, N-terminal	745	3.725	80.0052	6.29053	54.63	8	2	33	101	20.54	32.08	54.63	7.71745e+07	3.84217e+08	2.75107e+09	26.2016	28.5173	31.3573	13	20	33	1	1	1	1	1	1	1	1
38	A0A1D6BU60	Uncharacterized protein OS=Triticum aestivum PE=4 SV=1 - [A0A1D6BU60_WHEAT]	Uncharacterized protein			IPR029061;IPR009014;IPR005475;IPR005478;IPR033248;IPR033247;IPR005474;	Thiamin diphosphate-binding fold; Transketolase C-terminal/Pyruvate-ferredoxin oxidoreductase domain II; Transketolase-like, pyrimidine-binding domain; Transketolase, bacterial-like; Transketolase, C-terminal domain; Transketolase family; Transketolase, N-terminal	747	3.735	80.1183	6.29053	54.48	6	2	33	100	18.21	34.27	54.48	7.71745e+07	3.84217e+08	2.75107e+09	26.2016	28.5173	31.3573	11	22	33	1	1	1	1	1	1	1	1
39	W5AFW9	Uncharacterized protein OS=Triticum aestivum PE=3 SV=1 - [W5AFW9_WHEAT]	Uncharacterized protein			IPR004000;IPR020902;IPR004001;	Actin family; Actin/actin-like conserved site; Actin, conserved site	376	1.88	41.5487	5.47803	25.53	4	4	9	28	8.51	22.87	25.53	450076482	1.49573e+09	2.69837e+09	28.7456	30.4782	31.3294	3	8	9					1	1	1	1
40	A0A0C4BJ55	Uncharacterized protein OS=Triticum aestivum PE=4 SV=1 - [A0A0C4BJ55_WHEAT]	Uncharacterized protein			IPR000866;IPR019479;IPR012336;IPR013766;	Alkyl hydroperoxide reductase subunit C/ Thiol specific antioxidant; Peroxiredoxin, C-terminal; Thioredoxin-like fold; Thioredoxin domain	258	1.29	27.9384	6.78564	57.75	7	10	10	35	41.86	32.95	57.75	2.942e+08	7.4933e+08	2.69719e+09	28.1322	29.481	31.3288	8	7	10	1	1	1	1	1	1	1	1
41	W5DL22	Plastocyanin OS=Triticum aestivum PE=3 SV=1 - [W5DL22_WHEAT]	Plastocyanin			IPR000923;IPR028871;IPR001235;IPR008972;IPR002387;	Blue (type 1) copper domain; Blue (type 1) copper protein, binding site; Blue (type 1) copper protein, plastocyanin-type; Cupredoxin; Plastocyanin	153	1	15.5147	5.38916	20.92	3	2	2	7	20.92	5.23	20.92	1.12189e+09	4.74831e+09	2.52656e+09	30.0633	32.1448	31.2345	2	1	2					1		1	1
42	A0A1D5TV46	Serine hydroxymethyltransferase OS=Triticum aestivum PE=3 SV=1 - [A0A1D5TV46_WHEAT]	Serine hydroxymethyltransferase (EC 2.1.2.1)		One-carbon metabolism; tetrahydrofolate interconversion. {ECO:0000256|RuleBase:RU000585}.	IPR015424;IPR015421;IPR015422;IPR001085;IPR019798;	Pyridoxal phosphate-dependent transferase; Pyridoxal phosphate-dependent transferase, major region, subdomain 1; Pyridoxal phosphate-dependent transferase, subdomain 2; Serine hydroxymethyltransferase; Serine hydroxymethyltransferase, pyridoxal phosphate binding site	464	2.32	50.6206	6.85889	57.76	8	18	24	53	11.21	18.97	57.76	3.39132e+07	2.6346e+08	2.50451e+09	25.0153	27.973	31.2219	4	8	24	1	1	1	1	1	1	1	1
43	A3KLL4	Malate dehydrogenase OS=Triticum aestivum PE=2 SV=1 - [A3KLL4_WHEAT]	Malate dehydrogenase (EC 1.1.1.37)			IPR001557;IPR022383;IPR001236;IPR015955;IPR001252;IPR011274;IPR010945;IPR016040;	L-lactate/malate dehydrogenase; Lactate/malate dehydrogenase, C-terminal; Lactate/malate dehydrogenase, N-terminal; Lactate dehydrogenase/glycoside hydrolase, family 4, C-terminal; Malate dehydrogenase, active site; Malate dehydrogenase, NAD-dependent, cytosolic; Malate dehydrogenase, type 2; NAD(P)-binding domain	333	1.665	35.4632	6.0874	54.35	5	17	17	54	24.62	45.65	54.35	1.44105e+08	6.8532e+08	2.48738e+09	27.1025	29.3522	31.212	6	13	16	1	1	1	1	1	1	1	1
44	P20858	ATP synthase subunit beta, chloroplastic OS=Triticum aestivum GN=atpB PE=3 SV=1 - [ATPB_WHEAT]	ATP synthase subunit beta, chloroplastic (EC 3.6.3.14) (ATP synthase F1 sector subunit beta) (F-ATPase subunit beta)	atpB		IPR003593;IPR005722;IPR020003;IPR004100;IPR000194;IPR024034;IPR027417;	AAA+ ATPase domain; ATP synthase, F1 complex, beta subunit; ATPase, alpha/beta subunit, nucleotide-binding domain, active site; ATPase, F1/V1/A1 complex, alpha/beta subunit, N-terminal domain; ATPase, F1/V1/A1 complex, alpha/beta subunit, nucleotide-binding domain; ATPase, F1/V1 complex, beta/alpha subunit, C-terminal; P-loop containing nucleoside triphosphate hydrolase	498	2.49	53.8239	5.16064	61.85	4	24	27	88	27.11	61.85	42.17	1.20238e+08	9.23736e+08	2.39584e+09	26.8413	29.7829	31.1579	9	26	22	1	1	1	1	1	1	1	1
45	A0A1D6A9W4	Uncharacterized protein OS=Triticum aestivum PE=4 SV=1 - [A0A1D6A9W4_WHEAT]	Uncharacterized protein			IPR003137;IPR000209;IPR023828;IPR015500;IPR034197;IPR010259;	PA domain; Peptidase S8/S53 domain; Peptidase S8, subtilisin, Ser-active site; Peptidase S8, subtilisin-related; Cucumisin-like catalytic domain; Peptidase S8 propeptide/proteinase inhibitor I9	780	3.9	80.3677	7.97217	23.46	10	2	13	45	16.03	14.87	22.05	5.11077e+08	6.65063e+08	2.3528e+09	28.929	29.3089	31.1317	9	10	12					1	1	1	1
46	H9NAV6	Superoxide dismutase [Cu-Zn] OS=Triticum aestivum PE=2 SV=1 - [H9NAV6_WHEAT]	Superoxide dismutase [Cu-Zn] (EC 1.15.1.1)			IPR018152;IPR001424;	Superoxide dismutase, copper/zinc, binding site; Superoxide dismutase, copper/zinc binding domain	152	1	15.0824	6.17627	59.87	2	2	5	31	36.18	59.87	36.18	1.11894e+09	1.38341e+09	2.35199e+09	30.0595	30.3656	31.1312	4	5	4	1	1	1	1	1	1	1	1
47	Q2PCC1	Non-specific lipid-transfer protein OS=Triticum aestivum GN=ltp9.2d PE=3 SV=1 - [Q2PCC1_WHEAT]	Non-specific lipid-transfer protein	ltp9.2d		IPR016140;IPR000528;	Bifunctional inhibitor/plant lipid transfer protein/seed storage helical domain; Plant lipid transfer protein/Par allergen	115	1	11.1396	8.86572	59.13	2	7	8	36	59.13	59.13	59.13	1.22936e+09	1.58531e+09	2.34924e+09	30.1953	30.5621	31.1295	8	7	6	1	1	1	1	1	1	1	1
48	A0A1D5VJZ1	Uncharacterized protein OS=Triticum aestivum PE=4 SV=1 - [A0A1D5VJZ1_WHEAT]	Uncharacterized protein			IPR008469;	DREPP family	209	1.045	22.378	5.04639	62.2	5	4	13	35	25.36	32.06	62.2	1.18631e+08	8.53562e+08	2342011025	26.8219	29.6689	31.1251	5	7	13	1	1	1	1	1	1	1	1
49	A0A1D5W1T3	Uncharacterized protein OS=Triticum aestivum PE=4 SV=1 - [A0A1D5W1T3_WHEAT]	Uncharacterized protein			IPR008469;	DREPP family	204	1.02	21.8725	4.84326	58.82	2	4	13	33	25.98	38.24	58.82	1.18631e+08	8.53562e+08	2342011025	26.8219	29.6689	31.1251	5	6	13	1	1	1	1	1	1	1	1
50	A0A1D6ALA4	Uncharacterized protein OS=Triticum aestivum PE=4 SV=1 - [A0A1D6ALA4_WHEAT]	Uncharacterized protein			IPR016140;	Bifunctional inhibitor/plant lipid transfer protein/seed storage helical domain	196	1	19.0818	8.1333	10.2	3	2	2	14	10.2	10.2	10.2	361393457	3.35417e+09	2236762295	28.429	31.6433	31.0588	2	2	2
51	A0A1D6CJD7	Uncharacterized protein OS=Triticum aestivum PE=4 SV=1 - [A0A1D6CJD7_WHEAT]	Uncharacterized protein			IPR029058;IPR013094;IPR023753;	Alpha/Beta hydrolase fold; Alpha/beta hydrolase fold-3; FAD/NAD(P)-binding domain	834	4.17	89.5889	6.20166	13.79	2	2	8	12	0	3	13.79	0	6.1016e+07	2.23264e+09		25.8627	31.0561		2	8
52	A0A1D5Z4N3	Ribulose bisphosphate carboxylase small chain OS=Triticum aestivum PE=3 SV=1 - [A0A1D5Z4N3_WHEAT]	Ribulose bisphosphate carboxylase small chain (EC 4.1.1.39)			IPR024681;IPR000894;	Ribulose bisphosphate carboxylase, small chain; Ribulose bisphosphate carboxylase small chain, domain	128	1	14.8624	6.1001	90.63	11	4	12	36	52.34	90.63	51.56	2.84549e+08	5.93931e+09	2230063532	28.0841	32.4676	31.0544	5	10	8	1	1	1	1	1	1	1	1
53	A0A1D6AGT9	Phosphoglycerate kinase OS=Triticum aestivum PE=3 SV=1 - [A0A1D6AGT9_WHEAT]	Phosphoglycerate kinase (EC 2.7.2.3)			IPR001576;IPR015901;IPR015911;IPR015824;	Phosphoglycerate kinase; Phosphoglycerate kinase, conserved site; Phosphoglycerate kinase, N-terminal	401	2.005	42.1477	5.85889	73.57	13	19	29	94	39.9	53.62	71.07	2.04699e+08	673821156	2228044573	27.6089	29.3278	31.0531	13	18	28	1	1	1	1	1	1	1	1
54	A0A1D5Z8I6	Histone H4 OS=Triticum aestivum PE=3 SV=1 - [A0A1D5Z8I6_WHEAT]	Histone H4			IPR009072;IPR001951;IPR019809;	Histone-fold; Histone H4; Histone H4, conserved site	147	1	16.4023	11.5317	65.99	32	11	11	65	63.27	65.99	65.31	1.49405e+09	2.72081e+09	2220813985	30.4766	31.3414	31.0484	8	10	10	1	1	1	1	1	1	1	1
55	A0A1D5YTI6	Histone H2B OS=Triticum aestivum PE=3 SV=1 - [A0A1D5YTI6_WHEAT]	Histone H2B			IPR009072;IPR007125;IPR000558;	Histone-fold; Histone H2A/H2B/H3; Histone H2B	156	1	16.7512	10.1108	46.79	18	2	8	28	26.92	36.54	44.23	6.50039e+08	2.04482e+09	2.19972e+09	29.276	30.9293	31.0347	5	6	6	1	1	1	1	1	1	1	1
56	A0A1D5RYQ8	Uncharacterized protein OS=Triticum aestivum PE=3 SV=1 - [A0A1D5RYQ8_WHEAT]	Uncharacterized protein			IPR018181;IPR029048;IPR029047;IPR013126;	Heat shock protein 70, conserved site; Heat shock protein 70kD, C-terminal domain; Heat shock protein 70kD, peptide-binding domain; Heat shock protein 70 family	648	3.24	71	5.24951	46.91	14	4	35	107	37.96	30.86	40.59	3.87574e+08	6.10173e+08	2.141e+09	28.5299	29.1846	30.9956	22	20	31	1	1	1	1	1	1	1	1
57	A0A1D5YF62	Uncharacterized protein OS=Triticum aestivum PE=3 SV=1 - [A0A1D5YF62_WHEAT]	Uncharacterized protein			IPR018181;IPR029048;IPR029047;IPR013126;	Heat shock protein 70, conserved site; Heat shock protein 70kD, C-terminal domain; Heat shock protein 70kD, peptide-binding domain; Heat shock protein 70 family	648	3.24	71.1501	5.21143	30.71	13	2	27	75	17.75	23.92	27.31	3.17967e+08	4.30913e+08	2.141e+09	28.2443	28.6828	30.9956	11	17	24	1	1	1	1	1	1	1	1
58	A0A1D5Z0B6	Uncharacterized protein OS=Triticum aestivum PE=3 SV=1 - [A0A1D5Z0B6_WHEAT]	Uncharacterized protein			IPR013785;IPR022896;IPR000652;IPR020861;	Aldolase-type TIM barrel; Triosephosphate isomerase, bacterial/eukaryotic; Triosephosphate isomerase; Triosephosphate isomerase, active site	294	1.47	31.4961	7.7085	46.6	5	5	16	38	24.15	29.25	46.6	4.60383e+07	2.60253e+08	2.12653e+09	25.4563	27.9553	30.9859	5	7	16	1	1	1	1	1	1	1	1
59	A0A1D5YNN8	Uncharacterized protein OS=Triticum aestivum PE=3 SV=1 - [A0A1D5YNN8_WHEAT]	Uncharacterized protein			IPR013785;IPR022896;IPR000652;IPR020861;	Aldolase-type TIM barrel; Triosephosphate isomerase, bacterial/eukaryotic; Triosephosphate isomerase; Triosephosphate isomerase, active site	301	1.505	32.1784	7.1665	37.87	1	2	13	29	18.27	21.26	37.87	4.88746e+07	2.60483e+08	2.12653e+09	25.5426	27.9566	30.9859	4	5	13	1	1	1	1	1	1	1	1
60	A0A1D5YXC6	Uncharacterized protein OS=Triticum aestivum PE=4 SV=1 - [A0A1D5YXC6_WHEAT]	Uncharacterized protein			IPR029058;IPR013094;IPR023753;	Alpha/Beta hydrolase fold; Alpha/beta hydrolase fold-3; FAD/NAD(P)-binding domain	887	4.435	95.2246	6.63916	15.9	1	4	10	15	0	4.4	15.9	0	6.46877e+07	2.08791e+09		25.947	30.9594		3	10
61	W5G1K3	Uncharacterized protein OS=Triticum aestivum PE=3 SV=1 - [W5G1K3_WHEAT]	Uncharacterized protein			IPR013215;IPR006276;IPR002629;	Cobalamin-independent methionine synthase MetE, N-terminal; Cobalamin-independent methionine synthase; Cobalamin-independent methionine synthase MetE, C-terminal/archaeal	765	3.825	84.4993	6.03662	57.65	8	4	37	90	13.86	28.37	55.56	4.98234e+07	4.11276e+08	2085557726	25.5703	28.6155	30.9578	7	18	36	1	1	1	1	1	1	1	1
62	A0A096USZ7	Uncharacterized protein OS=Triticum aestivum PE=3 SV=1 - [A0A096USZ7_WHEAT]	Uncharacterized protein			IPR013215;IPR006276;IPR002629;	Cobalamin-independent methionine synthase MetE, N-terminal; Cobalamin-independent methionine synthase; Cobalamin-independent methionine synthase MetE, C-terminal/archaeal	765	3.825	84.5683	6.11279	57.52	10	3	36	85	11.11	25.62	55.42	4.64999e+07	4.11276e+08	2085557726	25.4707	28.6155	30.9578	6	17	35	1	1	1	1	1	1	1	1
63	A0A1D6BPN1	Uncharacterized protein OS=Triticum aestivum PE=4 SV=1 - [A0A1D6BPN1_WHEAT]	Uncharacterized protein			IPR029068;IPR004360;IPR004361;IPR018146;	Glyoxalase/Bleomycin resistance protein/Dihydroxybiphenyl dioxygenase; Glyoxalase/fosfomycin resistance/dioxygenase domain; Glyoxalase I; Glyoxalase I, conserved site	291	1.455	32.5614	5.61768	55.67	11	16	17	63	30.24	40.21	55.33	1.82161e+08	6.70845e+08	2.07e+09	27.4406	29.3214	30.947	9	12	16	1	1	1	1	1	1	1	1
64	O64394	Thioredoxin H-type OS=Triticum aestivum PE=2 SV=3 - [TRXH_WHEAT]	Thioredoxin H-type (Trx-H) (TrxTa)			IPR005746;IPR012336;IPR017937;IPR013766;	Thioredoxin; Thioredoxin-like fold; Thioredoxin, conserved site; Thioredoxin domain	127	1	13.515	5.22412	30.71	3	5	5	23	25.2	30.71	25.2	2.54869e+08	3.869e+08	2.06826e+09	27.9252	28.5274	30.9458	3	5	4	1	1	1	1	1	1	1	1
65	Q9SAW5	Ribulose bisphosphate carboxylase small chain (Fragment) OS=Triticum aestivum GN=rbcS PE=3 SV=1 - [Q9SAW5_WHEAT]	Ribulose bisphosphate carboxylase small chain (EC 4.1.1.39) (Fragment)	rbcS		IPR024681;IPR000894;IPR024680;	Ribulose bisphosphate carboxylase, small chain; Ribulose bisphosphate carboxylase small chain, domain; Ribulose-1,5-bisphosphate carboxylase small subunit, N-terminal	165	1	18.5334	8.55811	55.15	20	3	11	32	25.45	51.52	42.42	3.10921e+08	2.81515e+09	2.02425e+09	28.212	31.3906	30.9147	4	8	9	1	1	1	1	1	1	1	1
66	A0A1D6BRN0	Glyceraldehyde-3-phosphate dehydrogenase OS=Triticum aestivum PE=3 SV=1 - [A0A1D6BRN0_WHEAT]	Glyceraldehyde-3-phosphate dehydrogenase (EC 1.2.1.-)			IPR020831;IPR020830;IPR020829;IPR020828;IPR006424;IPR016040;	Glyceraldehyde/Erythrose phosphate dehydrogenase family; Glyceraldehyde 3-phosphate dehydrogenase, active site; Glyceraldehyde 3-phosphate dehydrogenase, catalytic domain; Glyceraldehyde 3-phosphate dehydrogenase, NAD(P) binding domain; Glyceraldehyde-3-phosphate dehydrogenase, type I; NAD(P)-binding domain	333	1.665	36.1916	6.88818	56.46	6	13	18	74	25.23	46.85	44.14	1.53762e+08	1.04686e+09	2.00479e+09	27.1961	29.9634	30.9008	8	16	16	1	1	1	1	1	1	1	1
67	I3NM23	Lipoxygenase OS=Triticum aestivum GN=Lpx PE=3 SV=1 - [I3NM23_WHEAT]	Lipoxygenase (EC 1.13.11.-)	Lpx	Lipid metabolism; oxylipin biosynthesis. {ECO:0000256|RuleBase:RU003975}.	IPR000907;IPR013819;IPR020834;IPR020833;IPR001246;IPR027433;IPR001024;	Lipoxygenase; Lipoxygenase, C-terminal; Lipoxygenase, conserved site; Lipoxygenase, iron binding site; Lipoxygenase, plant; Lipoxygenase, domain 3; PLAT/LH2 domain	861	4.305	95.9192	6.27783	42.86	34	2	32	82	6.62	24.74	42.86	6.11812e+07	3.73546e+08	1996597567	25.8666	28.4767	30.8949	6	22	32	1	1	1	1	1	1	1	1
68	X2D2D5	Lipoxygenase OS=Triticum aestivum GN=Lpx PE=3 SV=1 - [X2D2D5_WHEAT]	Lipoxygenase (EC 1.13.11.-)	Lpx	Lipid metabolism; oxylipin biosynthesis. {ECO:0000256|RuleBase:RU003975}.	IPR000907;IPR013819;IPR020834;IPR020833;IPR001246;IPR027433;IPR001024;	Lipoxygenase; Lipoxygenase, C-terminal; Lipoxygenase, conserved site; Lipoxygenase, iron binding site; Lipoxygenase, plant; Lipoxygenase, domain 3; PLAT/LH2 domain	861	4.305	96.0073	6.27783	58.77	31	2	44	98	6.62	29.5	58.77	6.11812e+07	3.73546e+08	1996597567	25.8666	28.4767	30.8949	6	24	43	1	1	1	1	1	1	1	1
69	C6K7G4	Lipoxygenase OS=Triticum aestivum GN=Lox1 PE=2 SV=1 - [C6K7G4_WHEAT]	Lipoxygenase (EC 1.13.11.-)	Lox1	Lipid metabolism; oxylipin biosynthesis. {ECO:0000256|RuleBase:RU003975}.	IPR000907;IPR013819;IPR020834;IPR020833;IPR001246;IPR027433;IPR001024;	Lipoxygenase; Lipoxygenase, C-terminal; Lipoxygenase, conserved site; Lipoxygenase, iron binding site; Lipoxygenase, plant; Lipoxygenase, domain 3; PLAT/LH2 domain	861	4.305	95.9583	6.31592	54.94	32	2	42	101	6.62	31.01	54.94	6.11812e+07	3.73546e+08	1996597567	25.8666	28.4767	30.8949	6	26	41	1	1	1	1	1	1	1	1
70	W5D0E3	Fructose-bisphosphate aldolase OS=Triticum aestivum GN=TRAES_3BF107400010CFD_c1 PE=3 SV=1 - [W5D0E3_WHEAT]	Fructose-bisphosphate aldolase (EC 4.1.2.13)		Carbohydrate degradation; glycolysis; D-glyceraldehyde 3-phosphate and glycerone phosphate from D-glucose: step 4/4. {ECO:0000256|SAAS:SAAS00336717}.	IPR029768;IPR013785;IPR000741;	Fructose-bisphosphate aldolase class-I active site; Aldolase-type TIM barrel; Fructose-bisphosphate aldolase, class-I	358	1.79	38.8711	7.21045	43.02	4	4	15	42	16.48	30.73	37.43	2.05199e+08	8.21757e+08	1.97463e+09	27.6124	29.6141	30.8789	7	10	13	1	1	1	1	1	1	1	1
71	A0A1D5VE13	Fructose-bisphosphate aldolase OS=Triticum aestivum PE=3 SV=1 - [A0A1D5VE13_WHEAT]	Fructose-bisphosphate aldolase (EC 4.1.2.13)		Carbohydrate degradation; glycolysis; D-glyceraldehyde 3-phosphate and glycerone phosphate from D-glucose: step 4/4. {ECO:0000256|SAAS:SAAS00336717}.	IPR029768;IPR013785;IPR000741;	Fructose-bisphosphate aldolase class-I active site; Aldolase-type TIM barrel; Fructose-bisphosphate aldolase, class-I	358	1.79	38.786	7.21045	50.56	13	5	17	49	16.48	34.64	47.49	2.05199e+08	8.21757e+08	1.97463e+09	27.6124	29.6141	30.8789	7	11	16	1	1	1	1	1	1	1	1
72	A0A1D5UUS2	Ribulose bisphosphate carboxylase small chain OS=Triticum aestivum PE=3 SV=1 - [A0A1D5UUS2_WHEAT]	Ribulose bisphosphate carboxylase small chain (EC 4.1.1.39)			IPR024681;IPR000894;IPR024680;	Ribulose bisphosphate carboxylase, small chain; Ribulose bisphosphate carboxylase small chain, domain; Ribulose-1,5-bisphosphate carboxylase small subunit, N-terminal	140	1	15.3369	8.71924	44.29	2	3	10	33	36.43	44.29	38.57	3.69467e+08	2.90587e+09	1.97288e+09	28.4609	31.4363	30.8777	6	8	8	1	1	1	1	1	1	1	1
73	A0A1D5TAT2	Uncharacterized protein OS=Triticum aestivum PE=4 SV=1 - [A0A1D5TAT2_WHEAT]	Uncharacterized protein			IPR008947;IPR003154;	Phospholipase C/P1 nuclease domain; S1/P1 nuclease	290	1.45	32.5459	5.80811	40.69	11	2	10	26	7.93	33.1	29.31	2.03908e+07	2.87082e+08	1.9698e+09	24.2814	28.0969	30.8754	2	7	8	1	1	1	1	1	1	1	1
74	A0A1D5VJT5	Uncharacterized protein OS=Triticum aestivum PE=4 SV=1 - [A0A1D5VJT5_WHEAT]	Uncharacterized protein			IPR011256;IPR006917;	Regulatory factor, effector binding domain; SOUL haem-binding protein	303	1.515	32.6043	5.52881	46.2	1	8	15	48	18.81	34.65	46.2	5.06292e+07	2.92984e+08	1.93362e+09	25.5935	28.1262	30.8487	4	10	15	1	1	1	1	1	1	1	1
75	A0A1D5RYL0	Uncharacterized protein OS=Triticum aestivum PE=3 SV=1 - [A0A1D5RYL0_WHEAT]	Uncharacterized protein			IPR009072;IPR007125;IPR000164;	Histone-fold; Histone H2A/H2B/H3; Histone H3/CENP-A	115	1	12.8713	11.5903	23.48	35	4	4	14	17.39	23.48	23.48	7.70565e+08	2.00218e+09	1.90715e+09	29.5213	30.8989	30.8288	2	3	4					1	1	1	1
76	A0A1D5TH84	Uncharacterized protein OS=Triticum aestivum PE=3 SV=1 - [A0A1D5TH84_WHEAT]	Uncharacterized protein			IPR006045;IPR001929;IPR019780;IPR014710;IPR011051;	Cupin 1; Germin; Germin, manganese binding site; RmlC-like jelly roll fold; RmlC-like cupin domain	249	1.245	26.1156	8.88037	30.92	2	2	4	14	12.85	12.45	24.9	1.87778e+08	5.38725e+08	1.83835e+09	27.4845	29.005	30.7758	2	2	3	1	1	1	1	1	1	1	1
77	A0A1D5Y2X9	Uncharacterized protein OS=Triticum aestivum PE=3 SV=1 - [A0A1D5Y2X9_WHEAT]	Uncharacterized protein			IPR018181;IPR029048;IPR029047;IPR013126;IPR004753;	Heat shock protein 70, conserved site; Heat shock protein 70kD, C-terminal domain; Heat shock protein 70kD, peptide-binding domain; Heat shock protein 70 family; Cell shape determining protein MreB	592	2.96	64.5846	4.93213	51.69	8	2	35	104	32.43	26.01	48.14	3.87574e+08	6.10173e+08	1.79334e+09	28.5299	29.1846	30.74	17	17	32	1	1	1	1	1	1	1	1
78	W5DYF8	Uncharacterized protein OS=Triticum aestivum PE=3 SV=1 - [W5DYF8_WHEAT]	Uncharacterized protein			IPR018181;IPR029048;IPR029047;IPR013126;	Heat shock protein 70, conserved site; Heat shock protein 70kD, C-terminal domain; Heat shock protein 70kD, peptide-binding domain; Heat shock protein 70 family	657	3.285	71.8023	5.2876	40.03	15	6	31	87	22.37	20.09	38.36	3.87574e+08	5.41535e+08	1.79334e+09	28.5299	29.0125	30.74	14	16	29	1	1	1	1	1	1	1	1
79	A0A1D6ATH8	Glyceraldehyde-3-phosphate dehydrogenase OS=Triticum aestivum PE=3 SV=1 - [A0A1D6ATH8_WHEAT]	Glyceraldehyde-3-phosphate dehydrogenase (EC 1.2.1.-)			IPR020831;IPR020830;IPR020829;IPR020828;IPR006424;IPR016040;	Glyceraldehyde/Erythrose phosphate dehydrogenase family; Glyceraldehyde 3-phosphate dehydrogenase, active site; Glyceraldehyde 3-phosphate dehydrogenase, catalytic domain; Glyceraldehyde 3-phosphate dehydrogenase, NAD(P) binding domain; Glyceraldehyde-3-phosphate dehydrogenase, type I; NAD(P)-binding domain	295	1.475	32.0783	7.15186	45.76	17	9	14	47	29.49	36.95	45.76	1.49687e+08	871079629	1.78708e+09	27.1574	29.6982	30.735	8	11	13	1	1	1	1	1	1	1	1
80	A0A1D5SAW1	Uncharacterized protein OS=Triticum aestivum PE=4 SV=1 - [A0A1D5SAW1_WHEAT]	Uncharacterized protein			IPR000877;	Proteinase inhibitor I12, Bowman-Birk	88	1	9.48964	8.35303	54.55	7	3	7	34	47.73	47.73	54.55	8.77392e+08	2.76557e+09	1.78094e+09	29.7086	31.3649	30.73	5	6	6	1	1	1	1	1	1	1	1
81	A0A1D6RID7	Uncharacterized protein OS=Triticum aestivum PE=4 SV=1 - [A0A1D6RID7_WHEAT]	Uncharacterized protein			IPR011250;IPR002628;	Outer membrane protein/outer membrane enzyme PagP, beta-barrel; Photosystem II PsbO, manganese-stabilising	267	1.335	28.3273	5.08447	61.05	8	5	13	50	32.58	61.05	53.18	3.02606e+08	1.15373e+09	1772420252	28.1729	30.1037	30.7231	6	12	12	1	1	1	1	1	1	1	1
82	Q8LGN5	Glutathione-S-transferase 19E50 OS=Triticum aestivum PE=2 SV=1 - [Q8LGN5_WHEAT]	Glutathione-S-transferase 19E50			IPR010987;IPR004045;IPR004046;IPR034347;IPR012336;	Glutathione S-transferase, C-terminal-like; Glutathione S-transferase, N-terminal; Glutathione S-transferase, C-terminal; Glutathione S-transferases Phi, C-terminal; Thioredoxin-like fold	219	1.095	24.9008	6.43018	35.16	19	4	9	25	23.74	27.85	35.16	8.04449e+07	3.32197e+08	1.73159e+09	26.2615	28.3075	30.6894	4	6	9	1	1	1	1	1	1	1	1
83	A0A1D6RDZ8	Phosphoglycerate kinase OS=Triticum aestivum PE=3 SV=1 - [A0A1D6RDZ8_WHEAT]	Phosphoglycerate kinase (EC 2.7.2.3)			IPR001576;IPR015901;IPR015911;IPR015824;	Phosphoglycerate kinase; Phosphoglycerate kinase, conserved site; Phosphoglycerate kinase, N-terminal	568	2.84	59.0516	9.27588	52.46	10	2	27	91	21.65	44.01	50.7	3.03181e+08	9.24988e+08	1.69304e+09	28.1756	29.7849	30.657	12	22	25	1	1	1	1	1	1	1	1
84	L0GED8	14-3-3 protein OS=Triticum aestivum GN=14R2 PE=2 SV=1 - [L0GED8_WHEAT]	14-3-3 protein	14R2		IPR000308;IPR023409;IPR023410;	14-3-3 protein; 14-3-3 protein, conserved site; 14-3-3 domain	261	1.305	29.2467	4.88135	59.77	6	9	17	51	23.37	45.98	57.47	1.93593e+08	5.34497e+08	1.68281e+09	27.5285	28.9936	30.6482	6	14	16	1	1	1	1	1	1	1	1
85	A7WK82	4-hydroxyphenylpyruvate dioxygenase OS=Triticum aestivum GN=hppd PE=2 SV=1 - [A7WK82_WHEAT]	4-hydroxyphenylpyruvate dioxygenase	hppd		IPR005956;IPR029068;IPR004360;	4-hydroxyphenylpyruvate dioxygenase; Glyoxalase/Bleomycin resistance protein/Dihydroxybiphenyl dioxygenase; Glyoxalase/fosfomycin resistance/dioxygenase domain	381	1.905	40.5443	6.23975	39.63	1	4	10	34	17.06	18.37	39.63	1.92819e+08	3.8183e+08	1.67953e+09	27.5227	28.5084	30.6454	5	5	10	1	1	1	1	1	1	1	1
86	W5GDZ8	4-hydroxyphenylpyruvate dioxygenase OS=Triticum aestivum PE=3 SV=1 - [W5GDZ8_WHEAT]	4-hydroxyphenylpyruvate dioxygenase			IPR005956;IPR029068;IPR004360;	4-hydroxyphenylpyruvate dioxygenase; Glyoxalase/Bleomycin resistance protein/Dihydroxybiphenyl dioxygenase; Glyoxalase/fosfomycin resistance/dioxygenase domain	433	2.165	46.3491	5.78271	35.8	2	7	13	48	23.33	24.94	34.64	1.92819e+08	3.8183e+08	1.67953e+09	27.5227	28.5084	30.6454	8	9	11	1	1	1	1	1	1	1	1
87	A0A1D5TSU7	Uncharacterized protein OS=Triticum aestivum PE=3 SV=1 - [A0A1D5TSU7_WHEAT]	Uncharacterized protein			IPR000308;IPR023409;IPR023410;	14-3-3 protein; 14-3-3 protein, conserved site; 14-3-3 domain	220	1.1	24.9316	5.40186	49.09	5	2	13	31	16.82	27.27	46.36	1.11612e+08	4.1861e+08	1.65727e+09	26.7339	28.641	30.6262	4	7	12	1	1	1	1	1	1	1	1
88	A0A1D5WBD9	Uncharacterized protein OS=Triticum aestivum PE=3 SV=1 - [A0A1D5WBD9_WHEAT]	Uncharacterized protein			IPR000308;IPR023409;IPR023410;	14-3-3 protein; 14-3-3 protein, conserved site; 14-3-3 domain	261	1.305	29.5999	4.89404	45.21	6	4	14	33	14.18	24.9	42.91	1.11612e+08	4.1861e+08	1.65727e+09	26.7339	28.641	30.6262	4	8	13	1	1	1	1	1	1	1	1
89	A0A1D5YFE5	Uncharacterized protein OS=Triticum aestivum PE=3 SV=1 - [A0A1D5YFE5_WHEAT]	Uncharacterized protein			IPR029058;IPR001563;IPR033124;	Alpha/Beta hydrolase fold; Peptidase S10, serine carboxypeptidase; Serine carboxypeptidases, histidine active site	474	2.37	51.7317	6.1001	41.56	6	13	14	37	9.28	18.14	41.56	3.09866e+07	1.82245e+08	1592331904	24.8851	27.4413	30.5685	4	7	14	1	1	1	1	1	1	1	1
90	W5FM07	Uncharacterized protein OS=Triticum aestivum PE=4 SV=1 - [W5FM07_WHEAT]	Uncharacterized protein			IPR001938;IPR017949;	Thaumatin; Thaumatin, conserved site	257	1.285	26.9107	6.72705	46.69	2	4	10	26	11.28	34.24	38.52	9.857e+07	1.12982e+09	1589535400	26.5546	30.0734	30.566	3	8	8	1	1	1	1	1	1	1	1
91	W5FNH7	Uncharacterized protein OS=Triticum aestivum PE=4 SV=1 - [W5FNH7_WHEAT]	Uncharacterized protein			IPR001938;IPR017949;	Thaumatin; Thaumatin, conserved site	310	1.55	32.9462	8.95361	43.87	1	3	12	27	9.35	32.26	32.9	9.857e+07	1.12982e+09	1589535400	26.5546	30.0734	30.566	3	10	8	1	1	1	1	1	1	1	1
92	A0A1D5UFV4	Uncharacterized protein OS=Triticum aestivum PE=4 SV=1 - [A0A1D5UFV4_WHEAT]	Uncharacterized protein					106	1	10.7737	9.90576	13.21	2	3	3	13	13.21	13.21	13.21	4.48185e+08	7.60466e+08	1.54961e+09	28.7395	29.5023	30.5293	2	3	2
93	A0A1D5RST4	Uncharacterized protein OS=Triticum aestivum PE=4 SV=1 - [A0A1D5RST4_WHEAT]	Uncharacterized protein			IPR012951;IPR016169;IPR016166;IPR016167;IPR006094;	Berberine/berberine-like; CO dehydrogenase flavoprotein-like, FAD-binding, subdomain 2; FAD-binding, type 2; FAD-binding, type 2, subdomain 1; FAD linked oxidase, N-terminal	510	2.55	56.164	6.63916	30.59	3	7	15	41	13.53	19.61	28.63	1.64611e+08	6.53292e+08	1525789801	27.2945	29.2832	30.5069	7	10	14	1	1	1	1	1	1	1	1
94	A0A1D6AL50	Uncharacterized protein OS=Triticum aestivum PE=3 SV=1 - [A0A1D6AL50_WHEAT]	Uncharacterized protein			IPR003137;IPR000209;IPR023827;IPR023828;IPR015500;IPR034197;IPR010259;	PA domain; Peptidase S8/S53 domain; Peptidase S8, subtilisin, Asp-active site; Peptidase S8, subtilisin, Ser-active site; Peptidase S8, subtilisin-related; Cucumisin-like catalytic domain; Peptidase S8 propeptide/proteinase inhibitor I9	780	3.9	80.6971	6.49365	18.97	33	2	12	43	8.72	10.38	18.08	2.17245e+08	3.61982e+08	1.49738e+09	27.6947	28.4313	30.4798	6	8	10
95	A0A1D5Y3S2	Histone H2A OS=Triticum aestivum PE=3 SV=1 - [A0A1D5Y3S2_WHEAT]	Histone H2A			IPR009072;IPR002119;IPR007125;IPR032454;IPR032458;	Histone-fold; Histone H2A; Histone H2A/H2B/H3; Histone H2A, C-terminal domain; Histone H2A conserved site	155	1	16.3023	10.5942	25.16	37	2	4	16	20.65	25.16	20	3.14659e+08	1.6428e+09	1.49738e+09	28.2292	30.6135	30.4798	3	4	3					1	1	1	1
96	A0A1D6BFT7	Histone H2A OS=Triticum aestivum PE=3 SV=1 - [A0A1D6BFT7_WHEAT]	Histone H2A			IPR009072;IPR002119;IPR007125;IPR032454;IPR032458;	Histone-fold; Histone H2A; Histone H2A/H2B/H3; Histone H2A, C-terminal domain; Histone H2A conserved site	214	1.07	22.8842	10.7993	49.07	66	2	5	21	32.24	49.07	49.07	2.4552e+08	1.43959e+09	1.47414e+09	27.8713	30.423	30.4572	3	5	5	1	1	1	1	1	1	1	1
97	A0A1D6ABC9	Uncharacterized protein OS=Triticum aestivum PE=3 SV=1 - [A0A1D6ABC9_WHEAT]	Uncharacterized protein			IPR003137;IPR000209;IPR023827;IPR023828;IPR015500;IPR034197;IPR010259;	PA domain; Peptidase S8/S53 domain; Peptidase S8, subtilisin, Asp-active site; Peptidase S8, subtilisin, Ser-active site; Peptidase S8, subtilisin-related; Cucumisin-like catalytic domain; Peptidase S8 propeptide/proteinase inhibitor I9	783	3.915	80.8222	6.3667	15.96	31	5	10	36	9.83	9.83	15.07	2.39962e+08	3.72026e+08	1.46002e+09	27.8382	28.4708	30.4433	7	7	9
98	A0A1D5XTW4	Uncharacterized protein OS=Triticum aestivum PE=4 SV=1 - [A0A1D5XTW4_WHEAT]	Uncharacterized protein			IPR023753;IPR016156;IPR004099;	FAD/NAD(P)-binding domain; FAD/NAD-linked reductase, dimerisation domain; Pyridine nucleotide-disulphide oxidoreductase, dimerisation domain	435	2.175	46.3468	5.36377	51.72	1	4	17	35	14.71	31.72	40.23	6.54067e+07	2.14844e+08	1.44049e+09	25.9629	27.6787	30.4239	5	10	14	1	1	1	1	1	1	1	1
99	A0A1D5X453	Uncharacterized protein OS=Triticum aestivum PE=4 SV=1 - [A0A1D5X453_WHEAT]	Uncharacterized protein			IPR023753;IPR016156;IPR004099;	FAD/NAD(P)-binding domain; FAD/NAD-linked reductase, dimerisation domain; Pyridine nucleotide-disulphide oxidoreductase, dimerisation domain	435	2.175	46.4347	5.30029	42.76	1	3	16	37	18.62	34.48	27.82	6.54067e+07	2.31789e+08	1.43857e+09	25.9629	27.7882	30.422	6	11	12	1	1	1	1	1	1	1	1
100	W5AWZ0	Uncharacterized protein OS=Triticum aestivum PE=4 SV=1 - [W5AWZ0_WHEAT]	Uncharacterized protein			IPR016140;	Bifunctional inhibitor/plant lipid transfer protein/seed storage helical domain	189	1	19.1076	7.51807	10.58	3	2	2	13	10.58	10.58	10.58	2.47463e+08	1655353440	1434796914	27.8826	30.6245	30.4182	2	2	2
101	Q41518	Single-stranded nucleic acid binding protein OS=Triticum aestivum GN=whGRP-1 PE=2 SV=1 - [Q41518_WHEAT]	Single-stranded nucleic acid binding protein	whGRP-1		IPR012677;IPR000504;	RNA recognition motif domain	167	1	16.2453	5.24951	58.08	8	3	8	32	43.11	52.69	37.13	1.78924e+08	6.01742e+08	1392297749	27.4148	29.1646	30.3748	5	7	5	1	1	1	1	1	1	1	1
102	A0A1D6A2L5	Uncharacterized protein OS=Triticum aestivum PE=4 SV=1 - [A0A1D6A2L5_WHEAT]	Uncharacterized protein			IPR012677;IPR000504;	RNA recognition motif domain	174	1	16.9456	5.5415	48.85	10	2	7	30	21.84	43.68	40.23	1.78924e+08	6.01742e+08	1392297749	27.4148	29.1646	30.3748	3	6	5	1	1	1	1	1	1	1	1
103	W5ESR1	Adenylosuccinate synthetase, chloroplastic OS=Triticum aestivum GN=PURA PE=3 SV=1 - [W5ESR1_WHEAT]	Adenylosuccinate synthetase, chloroplastic (AMPSase) (AdSS) (EC 6.3.4.4) (IMP--aspartate ligase)	PURA	Purine metabolism; AMP biosynthesis via de novo pathway; AMP from IMP: step 1/2. {ECO:0000256|HAMAP-Rule:MF_03125, ECO:0000256|RuleBase:RU000520}.	IPR018220;IPR033128;IPR001114;IPR027417;	Adenylosuccinate synthase, GTP-binding site; Adenylosuccinate synthase, active site; Adenylosuccinate synthetase; P-loop containing nucleoside triphosphate hydrolase	473	2.365	51.4704	6.96143	28.96	3	7	14	35	9.09	24.31	25.79	7.08601e+07	7.67695e+08	1.39212e+09	26.0785	29.516	30.3746	4	10	12					1	1	1	1
104	A0A1D5SM29	Uncharacterized protein OS=Triticum aestivum PE=3 SV=1 - [A0A1D5SM29_WHEAT]	Uncharacterized protein			IPR010987;IPR004045;IPR004046;IPR034347;IPR012336;	Glutathione S-transferase, C-terminal-like; Glutathione S-transferase, N-terminal; Glutathione S-transferase, C-terminal; Glutathione S-transferases Phi, C-terminal; Thioredoxin-like fold	248	1.24	27.983	5.61768	27.82	5	3	8	23	21.77	20.97	27.82	7.30792e+07	2.88241e+08	1.35175e+09	26.123	28.1027	30.3322	5	5	8					1	1	1	1
105	Q06I90	Fasciclin-like protein FLA16 OS=Triticum aestivum PE=2 SV=1 - [Q06I90_WHEAT]	Fasciclin-like protein FLA16			IPR000782;	FAS1 domain	263	1.315	27.0721	8.71924	33.46	3	2	6	13	3.04	20.53	33.46	3.10616e+07	2.54255e+08	1.27049e+09	24.8886	27.9217	30.2427	1	4	6		1	1	1		1	1	1
106	A0A1D6DK42	Uncharacterized protein OS=Triticum aestivum PE=4 SV=1 - [A0A1D6DK42_WHEAT]	Uncharacterized protein					221	1.105	23.0856	4.51318	69.68	3	12	12	26	15.38	41.63	63.35	2.65443e+07	1.71037e+08	1239610559	24.6619	27.3497	30.2072	2	7	10	1	1	1	1	1	1	1	1
107	A0A1D6BMJ6	Fructose-bisphosphate aldolase OS=Triticum aestivum PE=3 SV=1 - [A0A1D6BMJ6_WHEAT]	Fructose-bisphosphate aldolase (EC 4.1.2.13)		Carbohydrate degradation; glycolysis; D-glyceraldehyde 3-phosphate and glycerone phosphate from D-glucose: step 4/4. {ECO:0000256|SAAS:SAAS00336717}.	IPR029768;IPR013785;IPR000741;	Fructose-bisphosphate aldolase class-I active site; Aldolase-type TIM barrel; Fructose-bisphosphate aldolase, class-I	360	1.8	37.8498	6.80029	37.5	3	2	15	30	4.17	31.39	28.33	1.73543e+08	3.59491e+08	1.2184e+09	27.3707	28.4214	30.1823	2	11	12	1	1	1	1	1	1	1	1
108	A0A077RYD0	Uncharacterized protein OS=Triticum aestivum GN=TRAES_3BF093600150CFD_c1 PE=4 SV=1 - [A0A077RYD0_WHEAT]	Uncharacterized protein			IPR006948;IPR006947;IPR015424;IPR015421;IPR015422;	Alliinase, C-terminal; EGF-like, alliinase; Pyridoxal phosphate-dependent transferase; Pyridoxal phosphate-dependent transferase, major region, subdomain 1; Pyridoxal phosphate-dependent transferase, subdomain 2	483	2.415	52.8741	6.21436	34.16	3	4	12	30	10.35	14.91	31.26	4.70711e+07	1.88374e+08	1.21007e+09	25.4883	27.489	30.1724	4	6	11	1	1	1	1	1	1	1	1
109	A0A1D5V9N0	Uncharacterized protein OS=Triticum aestivum PE=3 SV=1 - [A0A1D5V9N0_WHEAT]	Uncharacterized protein			IPR013785;IPR001585;IPR004732;IPR018225;	Aldolase-type TIM barrel; Transaldolase/Fructose-6-phosphate aldolase; Transaldolase type 2; Transaldolase, active site	431	2.155	46.3762	6.30322	41.76	4	21	21	46	23.67	27.61	37.59	7.87864e+07	2.91406e+08	1.19785e+09	26.2314	28.1185	30.1578	9	11	18	1	1	1	1	1	1	1	1
110	V9HXE7	Uncharacterized protein OS=Triticum aestivum PE=2 SV=1 - [V9HXE7_WHEAT]	Uncharacterized protein			IPR003496;	ABA/WDS induced protein	250	1.25	27.4382	5.2876	62.4	1	13	25	70	6	62.4	62.4	0	1.75055e+08	1.18956e+09		27.3832	30.1478	1	22	24		1	1	1		1	1	1
111	A0A1D5RY74	Malate dehydrogenase OS=Triticum aestivum PE=3 SV=1 - [A0A1D5RY74_WHEAT]	Malate dehydrogenase (EC 1.1.1.37)			IPR001557;IPR022383;IPR001236;IPR015955;IPR001252;IPR010097;IPR016040;	L-lactate/malate dehydrogenase; Lactate/malate dehydrogenase, C-terminal; Lactate/malate dehydrogenase, N-terminal; Lactate dehydrogenase/glycoside hydrolase, family 4, C-terminal; Malate dehydrogenase, active site; Malate dehydrogenase, type 1; NAD(P)-binding domain	341	1.705	35.5038	8.38232	43.7	7	11	12	35	21.11	28.74	43.7	6.22627e+07	267811074	1.17713e+09	25.8919	27.9966	30.1326	4	8	11	1	1	1	1	1	1	1	1
112	A0A1D5VD89	Uncharacterized protein OS=Triticum aestivum PE=4 SV=1 - [A0A1D5VD89_WHEAT]	Uncharacterized protein			IPR017849;IPR017850;IPR011258;IPR006124;IPR005995;	Alkaline phosphatase-like, alpha/beta/alpha; Alkaline-phosphatase-like, core domain; BPG-independent PGAM, N-terminal; Metalloenzyme; Phosphoglycerate mutase, 2,3-bisphosphoglycerate-independent	511	2.555	55.7064	5.68115	48.34	14	2	18	36	3.33	25.64	41.29	3.9018e+07	1.34945e+08	1.15562e+09	25.2176	27.0078	30.106	2	9	16		1	1	1		1	1	1
113	Q41534	ATP synthase subunit beta OS=Triticum aestivum GN=atp2 PE=2 SV=1 - [Q41534_WHEAT]	ATP synthase subunit beta (EC 3.6.3.14)	atp2		IPR003593;IPR020971;IPR005722;IPR020003;IPR004100;IPR000194;IPR024034;IPR027417;	AAA+ ATPase domain; ATP synthase, F1 beta subunit; ATP synthase, F1 complex, beta subunit; ATPase, alpha/beta subunit, nucleotide-binding domain, active site; ATPase, F1/V1/A1 complex, alpha/beta subunit, N-terminal domain; ATPase, F1/V1/A1 complex, alpha/beta subunit, nucleotide-binding domain; ATPase, F1/V1 complex, beta/alpha subunit, C-terminal; P-loop containing nucleoside triphosphate hydro…	553	2.765	59.2119	5.85889	45.21	6	3	18	44	21.52	31.1	45.21	6.27495e+07	4.65181e+08	1.14669e+09	25.9031	28.7932	30.0948	8	12	18	1	1	1	1	1	1	1	1
114	P12112	ATP synthase subunit alpha, chloroplastic OS=Triticum aestivum GN=atpA PE=3 SV=2 - [ATPA_WHEAT]	ATP synthase subunit alpha, chloroplastic (EC 3.6.3.14) (ATP synthase F1 sector subunit alpha) (F-ATPase subunit alpha)	atpA		IPR023366;IPR000793;IPR033732;IPR005294;IPR020003;IPR004100;IPR000194;IPR027417;	ATP synthase subunit alpha-like domain; ATP synthase, alpha subunit, C-terminal; ATP synthase, F1 complex, alpha subunit nucleotide-binding domain; ATP synthase, F1 complex, alpha subunit; ATPase, alpha/beta subunit, nucleotide-binding domain, active site; ATPase, F1/V1/A1 complex, alpha/beta subunit, N-terminal domain; ATPase, F1/V1/A1 complex, alpha/beta subunit, nucleotide-binding domain; P-lo…	504	2.52	55.2612	6.48096	50.4	4	22	25	68	17.86	47.82	31.75	1.58857e+08	1.58824e+09	1.13006e+09	27.2432	30.5648	30.0738	9	23	16	1	1	1	1	1	1	1	1
115	Q8S4P7	Thaumatin-like protein OS=Triticum aestivum PE=2 SV=1 - [Q8S4P7_WHEAT]	Thaumatin-like protein			IPR001938;IPR017949;	Thaumatin; Thaumatin, conserved site	225	1.125	23.5822	7.60596	52	1	5	12	35	38.67	52	42.67	1.03093e+08	1.13354e+09	1128800142	26.6194	30.0782	30.0721	7	12	8	1	1	1	1	1	1	1	1
116	W5FN32	Uncharacterized protein OS=Triticum aestivum PE=4 SV=1 - [W5FN32_WHEAT]	Uncharacterized protein			IPR001938;IPR017949;	Thaumatin; Thaumatin, conserved site	225	1.125	23.5502	7.79639	52	1	2	12	35	31.56	52	41.78	1.03128e+08	1176664080	1128800142	26.6199	30.1321	30.0721	6	12	8	1	1	1	1	1	1	1	1
117	A0A1D6BRX1	Ferredoxin OS=Triticum aestivum PE=3 SV=1 - [A0A1D6BRX1_WHEAT]	Ferredoxin			IPR001041;IPR006058;IPR012675;IPR010241;	2Fe-2S ferredoxin-type iron-sulfur binding domain; 2Fe-2S ferredoxin, iron-sulphur binding site; Beta-grasp domain; Ferredoxin [2Fe-2S], plant	127	1	13.4488	5.24951	37.01	3	2	2	11	37.01	11.81	37.01	9.38774e+08	8.22246e+08	1.12333e+09	29.8062	29.615	30.0651	2	1	2	1		1	1	1		1	1
118	A0A1D5ZG19	Uncharacterized protein OS=Triticum aestivum PE=4 SV=1 - [A0A1D5ZG19_WHEAT]	Uncharacterized protein			IPR016040;IPR020904;IPR002347;	NAD(P)-binding domain; Short-chain dehydrogenase/reductase, conserved site; Short-chain dehydrogenase/reductase SDR	263	1.315	27.9552	5.8208	48.67	4	12	12	30	29.66	30.42	42.97	4.82653e+07	1.62096e+08	1120722894	25.5245	27.2723	30.0618	6	7	11	1	1	1	1	1	1	1	1
119	A0A1D5SL74	Histone H2A OS=Triticum aestivum PE=3 SV=1 - [A0A1D5SL74_WHEAT]	Histone H2A			IPR009072;IPR002119;IPR007125;IPR032454;IPR032458;	Histone-fold; Histone H2A; Histone H2A/H2B/H3; Histone H2A, C-terminal domain; Histone H2A conserved site	135	1	14.2922	10.8579	34.07	49	2	5	13	28.89	11.85	34.07	2.56392e+08	1328103096	1.08078e+09	27.9338	30.3067	30.0094	3	2	5	1	1	1	1	1	1	1	1
120	A0A1D6C8E8	Uncharacterized protein OS=Triticum aestivum PE=4 SV=1 - [A0A1D6C8E8_WHEAT]	Uncharacterized protein			IPR006121;	Heavy metal-associated domain, HMA	97	1	10.006	4.93213	48.45	5	5	5	38	48.45	48.45	48.45	3.16925e+08	1.05078e+09	1.07688e+09	28.2396	29.9688	30.0042	5	5	5	1	1	1	1	1	1	1	1
121	W5CQE4	Uncharacterized protein OS=Triticum aestivum GN=TRAES_3BF117100050CFD_c1 PE=4 SV=1 - [W5CQE4_WHEAT]	Uncharacterized protein			IPR011256;IPR006917;	Regulatory factor, effector binding domain; SOUL haem-binding protein	221	1.105	23.8028	5.23682	64.71	1	7	14	34	15.84	47.96	56.11	2.04333e+07	1.44492e+08	1.04983e+09	24.2844	27.1064	29.9675	3	10	11	1	1	1	1	1	1	1	1
122	A0A1D5W2F2	Uncharacterized protein OS=Triticum aestivum PE=4 SV=1 - [A0A1D5W2F2_WHEAT]	Uncharacterized protein			IPR018226;IPR001153;IPR009009;	Barwin, conserved site; Barwin domain; RlpA-like protein, double-psi beta-barrel domain	146	1	15.6075	7.94287	54.11	5	4	5	19	23.97	52.74	23.97	9.50067e+08	3.28278e+09	1.03959e+09	29.8235	31.6123	29.9534	3	4	3	1	1	1	1	1	1	1	1
123	A0A1D6BU69	Peroxidase OS=Triticum aestivum PE=3 SV=1 - [A0A1D6BU69_WHEAT]	Peroxidase (EC 1.11.1.7)			IPR010255;IPR002016;IPR000823;IPR019794;IPR019793;IPR033905;	Haem peroxidase; Haem peroxidase, plant/fungal/bacterial; Plant peroxidase; Peroxidase, active site; Peroxidases heam-ligand binding site; Secretory peroxidase	348	1.74	36.9207	7.97217	16.09	67	4	6	12	3.74	6.32	13.51	243654850	1.33406e+08	1.03673e+09	27.8603	26.9913	29.9494	1	2	5
124	A0A1D6ARF6	Uncharacterized protein OS=Triticum aestivum PE=3 SV=1 - [A0A1D6ARF6_WHEAT]	Uncharacterized protein			IPR026015;IPR020781;IPR000711;	F1F0 ATP synthase OSCP/delta subunit, N-terminal domain; ATPase, OSCP/delta subunit, conserved site; ATPase, OSCP/delta subunit	249	1.245	26.5345	4.77979	34.54	4	8	8	24	12.05	27.71	27.31	1.4096e+08	3.37223e+08	1.02633e+09	27.0707	28.3291	29.9348	2	6	7	1	1	1	1	1	1	1	1
125	A0A1D5UKG2	Uncharacterized protein OS=Triticum aestivum PE=4 SV=1 - [A0A1D5UKG2_WHEAT]	Uncharacterized protein			IPR001024;	PLAT/LH2 domain	188	1	19.8295	5.49072	35.11	6	5	5	12	10.64	21.28	35.11	7.04237e+07	331988826	1.01618e+09	26.0696	28.3066	29.9205	2	3	5	1	1	1	1	1	1	1	1
126	Q84UH6	Dehydroascorbate reductase OS=Triticum aestivum GN=DHAR PE=2 SV=1 - [Q84UH6_WHEAT]	Dehydroascorbate reductase	DHAR		IPR010987;IPR004045;IPR012336;	Glutathione S-transferase, C-terminal-like; Glutathione S-transferase, N-terminal; Thioredoxin-like fold	212	1.06	23.3431	6.29053	91.04	7	16	17	41	38.68	50.94	87.74	1.52208e+08	2.48092e+08	1.01562e+09	27.1815	27.8863	29.9197	6	9	15	1	1	1	1	1	1	1	1
127	A0A1D5YZ83	Uncharacterized protein OS=Triticum aestivum PE=4 SV=1 - [A0A1D5YZ83_WHEAT]	Uncharacterized protein			IPR003685;	Photosystem I PsaD	205	1.025	21.8653	9.70068	28.78	2	7	7	14	7.32	19.51	28.78	1.73773e+07	4.10153e+08	1.01092e+09	24.0507	28.6116	29.913	1	4	7						1	1	1
128	A0A1D5SEC2	Uncharacterized protein OS=Triticum aestivum PE=4 SV=1 - [A0A1D5SEC2_WHEAT]	Uncharacterized protein			IPR012951;IPR016169;IPR016166;IPR016167;IPR006094;	Berberine/berberine-like; CO dehydrogenase flavoprotein-like, FAD-binding, subdomain 2; FAD-binding, type 2; FAD-binding, type 2, subdomain 1; FAD linked oxidase, N-terminal	498	2.49	54.9436	6.58057	25.7	6	5	11	28	16.47	23.49	19.08	1.04031e+08	4.04791e+08	1.00779e+09	26.6324	28.5926	29.9085	7	10	8					1	1	1	1
129	Q332R4	ATP synthase subunit alpha OS=Triticum aestivum GN=atp1 PE=3 SV=1 - [Q332R4_WHEAT]	ATP synthase subunit alpha	atp1		IPR023366;IPR000793;IPR033732;IPR005294;IPR020003;IPR004100;IPR000194;IPR027417;	ATP synthase subunit alpha-like domain; ATP synthase, alpha subunit, C-terminal; ATP synthase, F1 complex, alpha subunit nucleotide-binding domain; ATP synthase, F1 complex, alpha subunit; ATPase, alpha/beta subunit, nucleotide-binding domain, active site; ATPase, F1/V1/A1 complex, alpha/beta subunit, N-terminal domain; ATPase, F1/V1/A1 complex, alpha/beta subunit, nucleotide-binding domain; P-lo…	509	2.545	55.2717	5.89697	44.01	9	17	20	46	11.98	31.63	26.13	2.12018e+08	9.15424e+08	9.87118e+08	27.6596	29.7699	29.8786	6	15	13	1	1	1	1	1	1	1	1
130	A0A1D5XVG2	Uncharacterized protein OS=Triticum aestivum PE=3 SV=1 - [A0A1D5XVG2_WHEAT]	Uncharacterized protein			IPR013215;IPR006276;IPR002629;	Cobalamin-independent methionine synthase MetE, N-terminal; Cobalamin-independent methionine synthase; Cobalamin-independent methionine synthase MetE, C-terminal/archaeal	766	3.83	84.3413	6.3667	31.2	7	5	20	44	6.4	15.54	29.11	4.9078e+06	143674973	9.7414e+08	22.2266	27.0982	29.8596	3	10	19		1	1	1		1	1	1
131	A0A077RSY3	Uncharacterized protein OS=Triticum aestivum GN=TRAES_3BF065100030CFD_c1 PE=4 SV=1 - [A0A077RSY3_WHEAT]	Uncharacterized protein			IPR029058;IPR002925;	Alpha/Beta hydrolase fold; Dienelactone hydrolase	244	1.22	26.2732	5.42725	29.1	3	6	6	13	18.03	11.07	29.1	1.77744e+07	1.56064e+08	9.49569e+08	24.0833	27.2176	29.8227	3	3	6					1	1	1	1
132	Q8VX48	Phosphoglucomutase (Fragment) OS=Triticum aestivum GN=PGM PE=2 SV=1 - [Q8VX48_WHEAT]	Phosphoglucomutase (EC 5.4.2.2) (Fragment)	PGM		IPR005844;IPR016055;IPR005845;IPR005846;IPR005843;IPR016066;IPR005841;	Alpha-D-phosphohexomutase, alpha/beta/alpha domain I; Alpha-D-phosphohexomutase, alpha/beta/alpha I/II/III; Alpha-D-phosphohexomutase, alpha/beta/alpha domain II; Alpha-D-phosphohexomutase, alpha/beta/alpha domain III; Alpha-D-phosphohexomutase, C-terminal; Alpha-D-phosphohexomutase, conserved site; Alpha-D-phosphohexomutase superfamily	581	2.905	62.7498	5.97314	48.54	4	2	22	41	8.26	15.66	48.54	2.07287e+07	1.47695e+08	9.44894e+08	24.3051	27.138	29.8156	4	9	21	1	1	1	1	1	1	1	1
133	A0A1D5VZ21	Uncharacterized protein OS=Triticum aestivum PE=3 SV=1 - [A0A1D5VZ21_WHEAT]	Uncharacterized protein			IPR000877;	Proteinase inhibitor I12, Bowman-Birk	181	1	19.1168	4.80518	26.52	4	2	3	25	18.23	18.23	26.52	5.38278e+08	8.36513e+08	9.27415e+08	29.0038	29.6398	29.7886	2	2	3					1	1	1	1
134	A0A1D5TJV7	Uncharacterized protein OS=Triticum aestivum PE=4 SV=1 - [A0A1D5TJV7_WHEAT]	Uncharacterized protein			IPR003823;	Domain of unknown function CP12	126	1	13.1561	4.70361	36.51	4	6	6	17	33.33	33.33	36.51	1.62235e+08	3.3327e+08	900995682	27.2735	28.3121	29.7469	4	4	6	1	1	1	1	1	1	1	1
135	A0A1D5SQ20	Serine hydroxymethyltransferase OS=Triticum aestivum PE=3 SV=1 - [A0A1D5SQ20_WHEAT]	Serine hydroxymethyltransferase (EC 2.1.2.1)		One-carbon metabolism; tetrahydrofolate interconversion. {ECO:0000256|RuleBase:RU000585}.	IPR015424;IPR015421;IPR015422;IPR001085;IPR019798;	Pyridoxal phosphate-dependent transferase; Pyridoxal phosphate-dependent transferase, major region, subdomain 1; Pyridoxal phosphate-dependent transferase, subdomain 2; Serine hydroxymethyltransferase; Serine hydroxymethyltransferase, pyridoxal phosphate binding site	533	2.665	57.9864	7.79639	24.58	10	6	12	20	3.75	4.69	24.58	1.98579e+07	8.16737e+07	8.96146e+08	24.2432	26.2834	29.7392	2	2	12							1
136	W5GUI9	Phenylalanine ammonia-lyase OS=Triticum aestivum PE=3 SV=1 - [W5GUI9_WHEAT]	Phenylalanine ammonia-lyase (EC 4.3.1.24)		Phenylpropanoid metabolism; trans-cinnamate biosynthesis; trans-cinnamate from L-phenylalanine: step 1/1. {ECO:0000256|RuleBase:RU003955}.	IPR001106;IPR024083;IPR008948;IPR022313;IPR005922;IPR023144;	Aromatic amino acid lyase; Fumarase/histidase, N-terminal; L-Aspartase-like; Phenylalanine/histidine ammonia-lyases, active site; Phenylalanine ammonia-lyase; Phenylalanine ammonia-lyase, shielding domain	704	3.52	75.5719	6.27783	42.76	78	25	28	53	1.56	28.13	42.61	8.79077e+07	9.02327e+08	8.93429e+08	26.3895	29.7491	29.7348	1	19	26		1	1	1		1	1	1
137	Q5S1S6	Peroxiredoxin Q, chloroplastic OS=Triticum aestivum GN=PRX1 PE=1 SV=1 - [PRXQ_WHEAT]	Peroxiredoxin Q, chloroplastic (EC 1.11.1.15) (Thioredoxin reductase)	PRX1		IPR000866;IPR012336;IPR013766;	Alkyl hydroperoxide reductase subunit C/ Thiol specific antioxidant; Thioredoxin-like fold; Thioredoxin domain	217	1.085	23.3491	9.67139	41.94	6	9	9	18	6.45	17.51	41.94	0	1.57257e+08	8.90002e+08		27.2285	29.7292	1	5	8		1	1	1		1	1	1
138	A0A1D5ZGA2	Purple acid phosphatase OS=Triticum aestivum PE=3 SV=1 - [A0A1D5ZGA2_WHEAT]	Purple acid phosphatase (EC 3.1.3.2)			IPR004843;IPR029052;IPR008963;IPR015914;IPR025733;	Calcineurin-like phosphoesterase domain, ApaH type; Metallo-dependent phosphatase-like; Purple acid phosphatase-like, N-terminal; Purple acid phosphatase, N-terminal; Iron/zinc purple acid phosphatase-like C-terminal domain	610	3.05	68.4633	6.7417	36.23	17	2	23	37		12.13	34.43	0	1.11196e+08	887786751		26.7285	29.7256		7	22		1	1	1		1	1	1
139	A0A1D5S132	Uncharacterized protein OS=Triticum aestivum PE=4 SV=1 - [A0A1D5S132_WHEAT]	Uncharacterized protein			IPR006044;IPR006045;IPR014710;IPR011051;	11-S seed storage protein, plant; Cupin 1; RmlC-like jelly roll fold; RmlC-like cupin domain	358	1.79	38.1047	6.17627	37.43	10	2	13	31	16.76	17.6	37.43	5.25625e+07	1.24363e+08	8.79098e+08	25.6475	26.89	29.7114	5	6	13	1	1	1	1	1	1	1	1
140	W5C8D1	Uncharacterized protein OS=Triticum aestivum PE=3 SV=1 - [W5C8D1_WHEAT]	Uncharacterized protein			IPR014038;IPR010987;IPR014717;IPR001326;	Translation elongation factor EF1B, beta/delta subunit, guanine nucleotide exchange domain; Glutathione S-transferase, C-terminal-like; Translation elongation factor EF1B/ribosomal protein S6; Translation elongation factor EF1B, beta/delta chains, conserved site	218	1.09	23.3176	4.66553	38.07	4	2	8	26	27.52	37.61	24.77	1.03302e+08	5.40377e+08	8.75257e+08	26.6223	29.0094	29.7051	5	7	5	1	1	1	1	1	1	1	1
141	A0A1D5S607	Uncharacterized protein OS=Triticum aestivum PE=4 SV=1 - [A0A1D5S607_WHEAT]	Uncharacterized protein			IPR029058;IPR002925;	Alpha/Beta hydrolase fold; Dienelactone hydrolase	240	1.2	25.3979	5.45264	42.5	7	8	10	25	17.08	23.75	36.25	5.9673e+07	1.8875e+08	8.64521e+08	25.8306	27.4919	29.6873	4	6	9	1	1	1	1	1	1	1	1
142	A0A1D5WN33	Uncharacterized protein OS=Triticum aestivum PE=4 SV=1 - [A0A1D5WN33_WHEAT]	Uncharacterized protein			IPR006948;IPR006947;IPR015424;IPR015421;IPR015422;	Alliinase, C-terminal; EGF-like, alliinase; Pyridoxal phosphate-dependent transferase; Pyridoxal phosphate-dependent transferase, major region, subdomain 1; Pyridoxal phosphate-dependent transferase, subdomain 2	480	2.4	52.8411	6.3667	27.08	5	3	10	25	10.21	17.92	21.04	2.13808e+07	1.14243e+08	8.42414e+08	24.3498	26.7675	29.65	4	6	9					1	1	1	1
143	A0A1D5XQA2	Uncharacterized protein OS=Triticum aestivum PE=3 SV=1 - [A0A1D5XQA2_WHEAT]	Uncharacterized protein			IPR000308;IPR023409;IPR023410;	14-3-3 protein; 14-3-3 protein, conserved site; 14-3-3 domain	253	1.265	27.9821	6.53662	21.34	8	2	5	14	12.25	14.62	18.97	8.36344e+07	3.46221e+08	8.41048e+08	26.3176	28.3671	29.6476	3	4	4					1	1	1	1
144	A0A1D6S0C3	Adenylosuccinate synthetase, chloroplastic OS=Triticum aestivum GN=PURA PE=3 SV=1 - [A0A1D6S0C3_WHEAT]	Adenylosuccinate synthetase, chloroplastic (AMPSase) (AdSS) (EC 6.3.4.4) (IMP--aspartate ligase)	PURA	Purine metabolism; AMP biosynthesis via de novo pathway; AMP from IMP: step 1/2. {ECO:0000256|HAMAP-Rule:MF_03125, ECO:0000256|RuleBase:RU000520}.	IPR018220;IPR033128;IPR001114;IPR027417;	Adenylosuccinate synthase, GTP-binding site; Adenylosuccinate synthase, active site; Adenylosuccinate synthetase; P-loop containing nucleoside triphosphate hydrolase	474	2.37	51.5687	7.37158	18.57	8	3	10	32	10.97	16.88	15.4	4.47075e+07	5.49846e+08	8.26886e+08	25.414	29.0345	29.6231	5	7	8
145	A0A1D6D5I2	Uncharacterized protein OS=Triticum aestivum PE=4 SV=1 - [A0A1D6D5I2_WHEAT]	Uncharacterized protein			IPR022408;IPR000582;IPR014352;	Acyl-CoA-binding protein, ACBP, conserved site; Acyl-CoA-binding protein, ACBP; FERM/acyl-CoA-binding protein, 3-helical bundle	92	1	10.016	5.50342	78.26	1	4	6	21	47.83	61.96	78.26	1.25874e+08	5.54996e+08	8.26708e+08	26.9074	29.0479	29.6228	3	4	6	1	1	1	1	1	1	1	1
146	A0A1D5XQ18	Uncharacterized protein OS=Triticum aestivum PE=4 SV=1 - [A0A1D5XQ18_WHEAT]	Uncharacterized protein			IPR029044;IPR004901;	Nucleotide-diphospho-sugar transferases; Reversibly glycosylated polypeptide family	367	1.835	41.3146	5.61768	34.88	14	12	12	21	4.63	7.9	34.88	5.76333e+07	102901238	8.20328e+08	25.7804	26.6167	29.6116	2	3	12	1	1	1	1	1	1	1	1
147	A0A1D6CEB2	Uncharacterized protein OS=Triticum aestivum PE=3 SV=1 - [A0A1D6CEB2_WHEAT]	Uncharacterized protein			IPR000308;IPR023409;IPR023410;	14-3-3 protein; 14-3-3 protein, conserved site; 14-3-3 domain	227	1.135	24.8117	6.55127	25.55	3	2	6	16	11.01	15.86	16.3	9.35891e+07	3.29869e+08	8.18918e+08	26.4798	28.2973	29.6091	3	4	4					1	1	1	1
148	E6Y289	Translationally-controlled tumor protein OS=Triticum aestivum PE=2 SV=1 - [E6Y289_WHEAT]	Translationally-controlled tumor protein			IPR011057;IPR011323;IPR018103;IPR018105;	Mss4-like; Translationally controlled tumour protein, conserved site; Translationally controlled tumour protein	168	1	18.7663	4.7417	44.64	3	7	7	16	9.52	30.36	44.64	8.8222e+07	236008766	8.05448e+08	26.3946	27.8143	29.5852	2	5	7	1	1	1	1	1	1	1	1
149	A0A1D5X443	Uncharacterized protein OS=Triticum aestivum PE=4 SV=1 - [A0A1D5X443_WHEAT]	Uncharacterized protein			IPR012677;IPR000504;	RNA recognition motif domain	152	1	15.1839	5.60498	42.76	5	4	6	16	25	42.76	21.05	3.70637e+08	4.28184e+08	8.0039e+08	28.4654	28.6737	29.5761	3	6	3	1	1	1	1	1	1	1	1
150	A0A077RVM2	Non-specific lipid-transfer protein OS=Triticum aestivum GN=TRAES_3BF088300030CFD_c1 PE=3 SV=1 - [A0A077RVM2_WHEAT]	Non-specific lipid-transfer protein			IPR016140;IPR000528;	Bifunctional inhibitor/plant lipid transfer protein/seed storage helical domain; Plant lipid transfer protein/Par allergen	115	1	11.1116	9.05615	53.91	8	3	6	23	51.3	53.91	30.43	7.19362e+08	1.24328e+09	7.93772e+08	29.4221	30.2115	29.5642	5	6	3	1	1	1	1	1	1	1	1
151	A0A1D5S8C5	Uncharacterized protein OS=Triticum aestivum PE=4 SV=1 - [A0A1D5S8C5_WHEAT]	Uncharacterized protein			IPR016140;IPR033872;	Bifunctional inhibitor/plant lipid transfer protein/seed storage helical domain; Non-specific lipid-transfer protein type 2	145	1	15.3289	10.4331	23.45	1	4	4	17	22.76	23.45	23.45	1.36773e+08	6.32125e+08	7.91005e+08	27.0272	29.2356	29.5591	3	4	4					1	1	1	1
152	A0A1D5YRW6	Fructose-bisphosphate aldolase OS=Triticum aestivum PE=3 SV=1 - [A0A1D5YRW6_WHEAT]	Fructose-bisphosphate aldolase (EC 4.1.2.13)		Carbohydrate degradation; glycolysis; D-glyceraldehyde 3-phosphate and glycerone phosphate from D-glucose: step 4/4. {ECO:0000256|SAAS:SAAS00336717}.	IPR029768;IPR013785;IPR000741;	Fructose-bisphosphate aldolase class-I active site; Aldolase-type TIM barrel; Fructose-bisphosphate aldolase, class-I	349	1.745	37.8614	5.75732	49.28	5	7	19	61	47.28	49.28	49.28	7.89977e+07	6.69146e+08	7.81302e+08	26.2353	29.3177	29.5413	14	19	18	1	1	1	1	1	1	1	1
153	Q00434	Oxygen-evolving enhancer protein 2, chloroplastic OS=Triticum aestivum GN=PSBP PE=2 SV=1 - [PSBP_WHEAT]	Oxygen-evolving enhancer protein 2, chloroplastic (OEE2) (23 kDa subunit of oxygen evolving system of photosystem II) (23 kDa thylakoid membrane protein) (OEC 23 kDa subunit)	PSBP		IPR016123;IPR002683;	Mog1/PsbP, alpha/beta/alpha sandwich; PsbP family	258	1.29	27.2528	8.70459	44.57	4	10	10	34	17.83	44.19	44.57	2.81655e+07	1.94e+08	7.66538e+08	24.7474	27.5315	29.5138	4	9	8	1	1	1	1	1	1	1	1
154	A0A1D6RQ96	Uncharacterized protein OS=Triticum aestivum PE=4 SV=1 - [A0A1D6RQ96_WHEAT]	Uncharacterized protein			IPR006948;IPR015424;IPR015421;IPR015422;	Alliinase, C-terminal; Pyridoxal phosphate-dependent transferase; Pyridoxal phosphate-dependent transferase, major region, subdomain 1; Pyridoxal phosphate-dependent transferase, subdomain 2	340	1.7	38.0571	7.25439	34.41	1	5	12	23	14.41	12.35	34.41	2.13808e+07	9.97904e+07	7.63212e+08	24.3498	26.5724	29.5075	4	4	12	1	1	1	1	1	1	1	1
155	A0A1D5TGU9	Uncharacterized protein OS=Triticum aestivum PE=4 SV=1 - [A0A1D5TGU9_WHEAT]	Uncharacterized protein			IPR003496;	ABA/WDS induced protein	264	1.32	28.8118	5.36377	43.94	1	4	16	45	0	38.26	43.56	0	1.46434e+08	758893920		27.1257	29.4993		12	15		1	1	1		1	1	1
156	A0A1D6A916	Uncharacterized protein OS=Triticum aestivum PE=3 SV=1 - [A0A1D6A916_WHEAT]	Uncharacterized protein			IPR011356;IPR000819;IPR023042;IPR008283;	Peptidase M17, leucine aminopeptidase/peptidase B; Peptidase M17, leucyl aminopeptidase, C-terminal; Peptidase M17, leucine aminopeptidase; Peptidase M17, leucyl aminopeptidase, N-terminal	625	3.125	65.0106	8.27979	48.32	10	4	21	37	7.04	27.84	44.8	4.28727e+07	1.9929e+08	7.55257e+08	25.3536	27.5703	29.4924	4	11	20	1	1	1	1	1	1	1	1
157	A0A1D6S9G7	Uncharacterized protein OS=Triticum aestivum PE=3 SV=1 - [A0A1D6S9G7_WHEAT]	Uncharacterized protein			IPR011356;IPR000819;IPR023042;IPR008283;	Peptidase M17, leucine aminopeptidase/peptidase B; Peptidase M17, leucyl aminopeptidase, C-terminal; Peptidase M17, leucine aminopeptidase; Peptidase M17, leucyl aminopeptidase, N-terminal	592	2.96	61.3879	8.11865	44.76	9	2	19	35	7.43	25.68	41.39	4.28727e+07	1.9929e+08	7.55257e+08	25.3536	27.5703	29.4924	4	10	18	1	1	1	1	1	1	1	1
158	A0A078BQY4	RUBISCO activase alpha (Fragment) OS=Triticum aestivum GN=rca2_alpha PE=4 SV=1 - [A0A078BQY4_WHEAT]	RUBISCO activase alpha (EC 4.1.1.36) (Fragment)	rca2_alpha		IPR003959;IPR027417;	ATPase, AAA-type, core; P-loop containing nucleoside triphosphate hydrolase	404	2.02	44.5541	5.88428	54.46	24	3	22	58	29.95	48.51	31.93	3.36943e+08	8.65006e+08	7.5315e+08	28.3279	29.6881	29.4884	10	19	13	1	1	1	1	1	1	1	1
159	D8L9Q5	Fructose-bisphosphate aldolase OS=Triticum aestivum GN=fba PE=3 SV=1 - [D8L9Q5_WHEAT]	Fructose-bisphosphate aldolase (EC 4.1.2.13)	fba	Carbohydrate degradation; glycolysis; D-glyceraldehyde 3-phosphate and glycerone phosphate from D-glucose: step 4/4. {ECO:0000256|SAAS:SAAS00336717}.	IPR029768;IPR013785;IPR000741;	Fructose-bisphosphate aldolase class-I active site; Aldolase-type TIM barrel; Fructose-bisphosphate aldolase, class-I	385	1.925	41.3362	8.08936	30.91	7	11	12	29	13.25	22.86	30.91	6.64575e+07	5.35379e+08	7.44402e+08	25.9859	28.996	29.4715	4	8	12	1	1	1	1	1	1	1	1
160	A0A1D6CEJ1	Uncharacterized protein OS=Triticum aestivum PE=4 SV=1 - [A0A1D6CEJ1_WHEAT]	Uncharacterized protein			IPR010987;IPR004045;IPR012336;	Glutathione S-transferase, C-terminal-like; Glutathione S-transferase, N-terminal; Thioredoxin-like fold	321	1.605	35.3182	8.14795	9.03	2	2	3	8	2.49	5.92	5.61	2.93866e+08	561717148	721163073	28.1306	29.0653	29.4258	1	2	2
161	A0A1D5TQ60	Uncharacterized protein OS=Triticum aestivum PE=4 SV=1 - [A0A1D5TQ60_WHEAT]	Uncharacterized protein			IPR023222;IPR008797;	PsbQ-like domain; Oxygen-evolving enhancer protein 3	214	1.07	22.8782	9.61279	50.93	6	12	12	33	10.75	22.43	50.93	1.92692e+07	339075216	7.2047e+08	24.1998	28.337	29.4244	2	5	12	1	1	1	1	1	1	1	1
162	A0A0C4BJE5	Serine hydroxymethyltransferase OS=Triticum aestivum PE=3 SV=1 - [A0A0C4BJE5_WHEAT]	Serine hydroxymethyltransferase (EC 2.1.2.1)		One-carbon metabolism; tetrahydrofolate interconversion. {ECO:0000256|RuleBase:RU000585}.	IPR015424;IPR015421;IPR015422;IPR001085;IPR019798;	Pyridoxal phosphate-dependent transferase; Pyridoxal phosphate-dependent transferase, major region, subdomain 1; Pyridoxal phosphate-dependent transferase, subdomain 2; Serine hydroxymethyltransferase; Serine hydroxymethyltransferase, pyridoxal phosphate binding site	510	2.55	56.0868	8.20654	41.76	4	19	19	48	13.73	39.61	26.27	3.80485e+07	469757643	7.11774e+08	25.1813	28.8073	29.4068	6	18	13	1	1	1	1	1	1	1	1
163	A0A1D5YBJ4	Uncharacterized protein OS=Triticum aestivum PE=4 SV=1 - [A0A1D5YBJ4_WHEAT]	Uncharacterized protein			IPR012677;IPR000504;	RNA recognition motif domain	293	1.465	31.943	4.56396	34.13	3	8	9	26	23.55	21.84	24.57	1.40289e+08	3.2075e+08	7.04168e+08	27.0638	28.2569	29.3913	6	6	6	1	1	1	1	1	1	1	1
164	A0A1D5VGP3	Uncharacterized protein OS=Triticum aestivum PE=3 SV=1 - [A0A1D5VGP3_WHEAT]	Uncharacterized protein			IPR001461;IPR033121;IPR021109;IPR032799;IPR032861;	Aspartic peptidase A1 family; Peptidase family A1 domain; Aspartic peptidase domain; Xylanase inhibitor, C-terminal; Xylanase inhibitor, N-terminal	349	1.745	35.0759	8.646	24.36	5	3	5	20	14.04	17.77	24.36	1.42437e+08	4.67536e+08	6.90051e+08	27.0857	28.8005	29.3621	3	4	5					1	1	1	1
165	A0A077RYA3	Uncharacterized protein OS=Triticum aestivum GN=TRAES_3BF007300380CFD_c1 PE=3 SV=1 - [A0A077RYA3_WHEAT]	Uncharacterized protein			IPR017896;IPR017900;IPR017491;	4Fe-4S ferredoxin-type, iron-sulphur binding domain; 4Fe-4S ferredoxin, iron-sulphur binding, conserved site; Photosystem I protein PsaC	81	1	8.92018	7.50342	62.96	3	5	5	13	27.16	54.32	62.96	142272189	4.85297e+08	6.77251e+08	27.0841	28.8543	29.3351	2	4	5	1	1	1	1	1	1	1	1
166	A0A1D6CDM3	Sucrose synthase OS=Triticum aestivum PE=3 SV=1 - [A0A1D6CDM3_WHEAT]	Sucrose synthase (EC 2.4.1.13)			IPR001296;IPR000368;IPR012820;	Glycosyl transferase, family 1; Sucrose synthase; Sucrose synthase, plant/cyanobacteria	808	4.04	92.283	6.13818	33.54	33	22	22	40	1.36	10.27	32.8	1.58094e+07	9.46858e+07	6.70122e+08	23.9143	26.4966	29.3198	1	8	21		1	1	1		1	1	1
167	P00068	Cytochrome c OS=Triticum aestivum PE=1 SV=1 - [CYC_WHEAT]	Cytochrome c			IPR009056;IPR002327;	Cytochrome c-like domain; Cytochrome c, class IA/ IB	112	1	12.0401	9.31982	31.25	9	4	4	10	13.39	20.54	31.25	9176416	1.29726e+08	6.68083e+08	23.1295	26.9509	29.3155	1	2	4		1	1	1		1	1	1
168	A0A1D6A625	Uncharacterized protein OS=Triticum aestivum PE=4 SV=1 - [A0A1D6A625_WHEAT]	Uncharacterized protein			IPR009020;IPR010259;	Protease propeptides/proteinase inhibitor I9; Peptidase S8 propeptide/proteinase inhibitor I9	139	1	14.9787	6.52197	29.5	7	6	6	19	29.5	23.02	29.5	1.23116e+08	4.27016e+08	6.60113e+08	26.8754	28.6697	29.2981	5	4	6					1	1	1	1
169	A0A1D6AS14	Uncharacterized protein OS=Triticum aestivum PE=4 SV=1 - [A0A1D6AS14_WHEAT]	Uncharacterized protein			IPR008162;	Inorganic pyrophosphatase	287	1.435	31.8214	5.63037	48.78	4	14	14	28	25.78	20.56	42.16	5.40761e+07	1.59447e+08	6.53307e+08	25.6885	27.2485	29.2832	7	6	12	1	1	1	1	1	1	1	1
170	A0A1D5TNS1	Uncharacterized protein OS=Triticum aestivum PE=4 SV=1 - [A0A1D5TNS1_WHEAT]	Uncharacterized protein			IPR013097;IPR011008;	Stress responsive alpha-beta barrel; Dimeric alpha-beta barrel	271	1.355	27.5447	7.62061	21.03	3	6	6	14	14.76	14.76	21.03	4.80949e+07	1.03024e+08	6.49201e+08	25.5194	26.6184	29.2741	4	4	5					1	1	1	1
171	A0A1D6AR73	Uncharacterized protein OS=Triticum aestivum PE=4 SV=1 - [A0A1D6AR73_WHEAT]	Uncharacterized protein			IPR013149;IPR013154;IPR011032;IPR016040;IPR020843;IPR014189;	Alcohol dehydrogenase, C-terminal; Alcohol dehydrogenase, N-terminal; GroES-like; NAD(P)-binding domain; Polyketide synthase, enoylreductase domain; Quinone oxidoreductase PIG3	327	1.635	34.0759	6.40479	41.28	4	2	12	21	5.81	16.51	38.23	2.71449e+07	1.17659e+08	6.43568e+08	24.6942	26.81	29.2615	2	5	10	1	1	1	1	1	1	1	1
172	Q45NB7	Glutamine synthetase OS=Triticum aestivum GN=GS1 PE=2 SV=1 - [Q45NB7_WHEAT]	Glutamine synthetase (EC 6.3.1.2)	GS1		IPR008147;IPR014746;IPR008146;IPR027303;IPR027302;	Glutamine synthetase, beta-Grasp domain; Glutamine synthetase/guanido kinase, catalytic domain; Glutamine synthetase, catalytic domain; Glutamine synthetase, glycine-rich site; Glutamine synthetase, N-terminal conserved site	356	1.78	39.1726	5.60498	26.4	12	8	10	21	12.92	10.67	26.4	3.33853e+07	5.40968e+07	6.43337e+08	24.9927	25.689	29.261	4	3	10					1	1	1	1
173	A0A1D5UUP9	Uncharacterized protein OS=Triticum aestivum PE=3 SV=1 - [A0A1D5UUP9_WHEAT]	Uncharacterized protein			IPR020818;IPR011032;	GroES chaperonin family; GroES-like	100	1	10.921	8.39697	22	1	2	2	3	0	13	22	0	5.42606e+07	641668438		25.6934	29.2573		1	2							1
174	A0A1D5VDV6	Malate dehydrogenase OS=Triticum aestivum PE=3 SV=1 - [A0A1D5VDV6_WHEAT]	Malate dehydrogenase (EC 1.1.1.37)			IPR001557;IPR022383;IPR001236;IPR015955;IPR001252;IPR010097;IPR016040;	L-lactate/malate dehydrogenase; Lactate/malate dehydrogenase, C-terminal; Lactate/malate dehydrogenase, N-terminal; Lactate dehydrogenase/glycoside hydrolase, family 4, C-terminal; Malate dehydrogenase, active site; Malate dehydrogenase, type 1; NAD(P)-binding domain	328	1.64	34.2701	8.5874	41.16	7	9	11	21	7.62	11.28	37.2	2.29544e+07	1.95974e+08	6.31335e+08	24.4523	27.5461	29.2338	3	5	9	1	1	1	1	1	1	1	1
175	A0A1D5UAB5	Uncharacterized protein OS=Triticum aestivum PE=3 SV=1 - [A0A1D5UAB5_WHEAT]	Uncharacterized protein			IPR033697;IPR001568;IPR018188;IPR033130;	Ribonuclease T2, eukaryotic; Ribonuclease T2-like; Ribonuclease T2, His active site 1; Ribonuclease T2, His active site 2	240	1.2	26.7622	6.52197	31.25	1	3	6	12	5.42	15.83	31.25	5.71894e+07	1.30025e+08	6.13797e+08	25.7692	26.9542	29.1932	1	3	6		1	1	1		1	1	1
176	A0A096UQD1	Uncharacterized protein OS=Triticum aestivum PE=4 SV=1 - [A0A096UQD1_WHEAT]	Uncharacterized protein			IPR022408;IPR000582;IPR014352;	Acyl-CoA-binding protein, ACBP, conserved site; Acyl-CoA-binding protein, ACBP; FERM/acyl-CoA-binding protein, 3-helical bundle	93	1	10.2651	5.0083	76.34	1	4	6	22	48.39	66.67	60.22	1.26982e+08	5.47953e+08	612255447	26.9201	29.0295	29.1896	3	4	4	1	1	1	1	1	1	1	1
177	W4ZUZ6	Dihydrolipoyl dehydrogenase OS=Triticum aestivum PE=4 SV=1 - [W4ZUZ6_WHEAT]	Dihydrolipoyl dehydrogenase (EC 1.8.1.4)			IPR023753;IPR016156;IPR006258;IPR004099;IPR012999;	FAD/NAD(P)-binding domain; FAD/NAD-linked reductase, dimerisation domain; Dihydrolipoamide dehydrogenase; Pyridine nucleotide-disulphide oxidoreductase, dimerisation domain; Pyridine nucleotide-disulphide oxidoreductase, class I, active site	502	2.51	52.7034	7.18115	29.48	4	9	12	23	3.59	12.95	26.1	2.89923e+07	2.43566e+08	6.12233e+08	24.7892	27.8597	29.1895	2	7	10						1	1	1
178	A0A1D5YMV0	Uncharacterized protein OS=Triticum aestivum PE=4 SV=1 - [A0A1D5YMV0_WHEAT]	Uncharacterized protein			IPR008979;IPR000933;IPR013781;IPR017853;	Galactose-binding domain-like; Glycoside hydrolase, family 29; Glycoside hydrolase superfamily	486	2.43	53.2695	7.02002	20.37	1	4	10	20	4.53	13.79	16.87	1.84772e+07	9.30945e+07	6.02209e+08	24.1392	26.4722	29.1657	2	6	9						1	1	1
179	A0A1D6DEU2	Uncharacterized protein OS=Triticum aestivum PE=3 SV=1 - [A0A1D6DEU2_WHEAT]	Uncharacterized protein			IPR004788;IPR020672;	Ribose 5-phosphate isomerase, type A; Ribose-5-phosphate isomerase, type A, subgroup	276	1.38	28.7382	6.56592	24.64	7	3	7	16	11.59	11.59	24.64	4.34384e+07	201750193	5.99704e+08	25.3725	27.588	29.1597	4	4	7					1	1	1	1
180	A0A1D5SNX9	Uncharacterized protein OS=Triticum aestivum PE=4 SV=1 - [A0A1D5SNX9_WHEAT]	Uncharacterized protein			IPR029068;IPR004360;IPR004361;IPR018146;	Glyoxalase/Bleomycin resistance protein/Dihydroxybiphenyl dioxygenase; Glyoxalase/fosfomycin resistance/dioxygenase domain; Glyoxalase I; Glyoxalase I, conserved site	334	1.67	36.617	6.29053	25.75	9	4	9	15	8.08	4.19	23.65	6.98463e+07	1.04029e+08	5.93536e+08	26.0577	26.6324	29.1448	3	2	8					1	1	1	1
181	A0A1D6DFN1	Phosphoribulokinase OS=Triticum aestivum PE=3 SV=1 - [A0A1D6DFN1_WHEAT]	Phosphoribulokinase (EC 2.7.1.19)			IPR027417;IPR006082;IPR006083;	P-loop containing nucleoside triphosphate hydrolase; Phosphoribulokinase; Phosphoribulokinase/uridine kinase	330	1.65	37.1099	5.18604	36.06	5	12	12	25	9.39	18.48	32.73	3.70184e+07	1.71908e+08	5.78453e+08	25.1417	27.3571	29.1076	3	7	10	1	1	1	1	1	1	1	1
182	A0A1D5YCF1	Uncharacterized protein OS=Triticum aestivum PE=4 SV=1 - [A0A1D5YCF1_WHEAT]	Uncharacterized protein			IPR008990;IPR003375;	Electron transport accessory protein-like domain; Photosystem I PsaE, reaction centre subunit IV	148	1	15.5921	9.70068	54.05	3	4	4	8	21.62	54.05	35.81	5.83352e+07	1.34929e+08	5.74784e+08	25.7979	27.0076	29.0984	1	4	3		1	1	1		1	1	1
183	A0A1D5YIS3	Elongation factor 1-alpha OS=Triticum aestivum PE=3 SV=1 - [A0A1D5YIS3_WHEAT]	Elongation factor 1-alpha			IPR004161;IPR031157;IPR027417;IPR000795;IPR009000;IPR009001;IPR004539;IPR004160;	Translation elongation factor EFTu-like, domain 2; Tr-type G domain, conserved site; P-loop containing nucleoside triphosphate hydrolase; Transcription factor, GTP-binding domain; Translation protein, beta-barrel domain; Translation elongation factor EF1A/initiation factor IF2gamma, C-terminal; Translation elongation factor EF1A, eukaryotic/archaeal; Translation elongation factor EFTu/EF1A, C-ter…	426	2.13	47.0608	9.29053	25.82	26	3	11	19	4.69	14.08	23.71	3.26271e+08	8.59834e+08	566527679	28.2815	29.6795	29.0776	2	7	9						1	1	1
184	A0A096USP9	Uncharacterized protein OS=Triticum aestivum PE=4 SV=1 - [A0A096USP9_WHEAT]	Uncharacterized protein			IPR005900;IPR006148;	6-phosphogluconolactonase, DevB-type; Glucosamine/galactosamine-6-phosphate isomerase	321	1.605	34.4631	8.48486	54.83	3	12	12	25	2.49	10.9	52.96	2.02559e+07	7.96313e+07	5.58805e+08	24.2718	26.2468	29.0578	1	4	11		1	1	1		1	1	1
185	A0A0M5JP75	Chloroplast ribulose bisphosphate carboxylase/oxygenase activase B OS=Triticum aestivum PE=2 SV=1 - [A0A0M5JP75_WHEAT]	Chloroplast ribulose bisphosphate carboxylase/oxygenase activase B			IPR003959;IPR027417;	ATPase, AAA-type, core; P-loop containing nucleoside triphosphate hydrolase	425	2.125	47.1978	7.75244	20.47	10	2	10	26	14.35	18.12	9.88	2.19593e+08	4.94139e+08	5.57087e+08	27.7103	28.8803	29.0533	6	8	5					1	1	1	1
186	W5I1K0	Uncharacterized protein OS=Triticum aestivum PE=3 SV=1 - [W5I1K0_WHEAT]	Uncharacterized protein			IPR016461;IPR001077;IPR012967;IPR029063;IPR011991;	O-methyltransferase COMT-type; O-methyltransferase, family 2; Plant methyltransferase dimerisation; S-adenosyl-L-methionine-dependent methyltransferase; Winged helix-turn-helix DNA-binding domain	360	1.8	38.7026	5.96045	36.67	24	5	13	16	4.72	11.94	29.17	0	7.44793e+07	5.56817e+08		26.1503	29.0526	1	4	10		1	1	1		1	1	1
187	A0A1D6B7P8	Aconitate hydratase OS=Triticum aestivum PE=3 SV=1 - [A0A1D6B7P8_WHEAT]	Aconitate hydratase (Aconitase) (EC 4.2.1.3)			IPR015931;IPR001030;IPR015928;IPR015932;IPR006249;IPR018136;IPR000573;	Aconitase/3-isopropylmalate dehydratase large subunit, alpha/beta/alpha, subdomain 1/3; Aconitase/3-isopropylmalate dehydratase large subunit, alpha/beta/alpha domain; Aconitase/3-isopropylmalate dehydratase, swivel; Aconitase/3-isopropylmalate dehydratase large subunit, alpha/beta/alpha, subdomain 2; Aconitase/Iron-responsive element-binding protein 2; Aconitase family, 4Fe-4S cluster binding si…	975	4.875	106.08	6.81494	28.92	14	18	23	40	5.03	12.21	23.49	1.63429e+07	1.10618e+08	5.53867e+08	23.9622	26.721	29.045	5	11	18					1	1	1	1
188	A0A1D5ZD12	Uncharacterized protein OS=Triticum aestivum PE=4 SV=1 - [A0A1D5ZD12_WHEAT]	Uncharacterized protein			IPR006076;IPR023753;	FAD dependent oxidoreductase; FAD/NAD(P)-binding domain	410	2.05	42.9093	5.65576	49.02	4	2	16	33	4.88	10	46.59	3.01421e+07	7.26862e+07	5.53568e+08	24.8453	26.1152	29.0442	2	4	15		1	1	1		1	1	1
189	A0A1D5TAJ8	Uncharacterized protein OS=Triticum aestivum PE=4 SV=1 - [A0A1D5TAJ8_WHEAT]	Uncharacterized protein			IPR013785;IPR001155;	Aldolase-type TIM barrel; NADH:flavin oxidoreductase/NADH oxidase, N-terminal	319	1.595	35.6021	6.80029	36.68	12	10	10	17	3.13	14.73	36.68	41849259	8.16448e+07	5.51654e+08	25.3187	26.2829	29.0392	1	4	10		1	1	1		1	1	1
190	A0A1D5XF08	Uncharacterized protein OS=Triticum aestivum PE=4 SV=1 - [A0A1D5XF08_WHEAT]	Uncharacterized protein			IPR000772;	Ricin B, lectin domain	347	1.735	38.6108	6.72705	43.52	9	11	13	31	13.26	29.68	40.92	3.25618e+07	2.82873e+08	5.49745e+08	24.9567	28.0756	29.0342	4	9	11	1	1	1	1	1	1	1	1
191	A0A0C5B4U4	Triticum aestivum x Lophopyrum elongatum cultivar SR3 methionine sulfoxide reductase MSRA4.1 mRNA OS=Triticum aestivum x Thinopyrum elongatum PE=2 SV=1 - [A0A0C5B4U4_9POAL]	Triticum aestivum x Lophopyrum elongatum cultivar SR3 methionine sulfoxide reductase MSRA4.1 mRNA			IPR002569;	Peptide methionine sulphoxide reductase MsrA	263	1.315	28.416	8.29443	42.97	2	2	12	25	12.17	14.83	42.97	1.55474e+07	7.70375e+07	5.4502e+08	23.8902	26.1991	29.0217	3	4	12	1	1	1	1	1	1	1	1
192	A0A1D5RUP2	Nucleoside diphosphate kinase OS=Triticum aestivum PE=3 SV=1 - [A0A1D5RUP2_WHEAT]	Nucleoside diphosphate kinase (EC 2.7.4.6)			IPR001564;IPR023005;	Nucleoside diphosphate kinase; Nucleoside diphosphate kinase, active site	150	1	16.6066	6.80029	44	6	8	8	23	15.33	32.67	44	2.31494e+07	1.42826e+08	5.42933e+08	24.4645	27.0897	29.0162	3	5	8	1	1	1	1	1	1	1	1
193	A0A077RAG2	Uncharacterized protein OS=Triticum aestivum GN=TRAES_3BF151800050CFD_c1 PE=3 SV=1 - [A0A077RAG2_WHEAT]	Uncharacterized protein			IPR001199;IPR018506;	Cytochrome b5-like heme/steroid binding domain; Cytochrome b5, heme-binding site	137	1	15.0286	5.30029	41.61	4	4	5	14	31.39	31.39	41.61	1.03961e+08	2.00258e+08	5.39318e+08	26.6315	27.5773	29.0066	3	3	4	1	1	1	1	1	1	1	1
194	W5G5Q1	Uncharacterized protein OS=Triticum aestivum PE=3 SV=1 - [W5G5Q1_WHEAT]	Uncharacterized protein			IPR001199;	Cytochrome b5-like heme/steroid binding domain	102	1	10.6995	6.7417	65.69	1	5	5	13	40.2	40.2	63.73	1.4368e+08	3.14127e+08	5.31872e+08	27.0983	28.2268	28.9865	4	4	4	1	1	1	1	1	1	1	1
195	A0A1D5TPL2	Uncharacterized protein OS=Triticum aestivum PE=4 SV=1 - [A0A1D5TPL2_WHEAT]	Uncharacterized protein			IPR013813;IPR006056;IPR019897;IPR006175;	Endoribonuclease L-PSP/chorismate mutase-like; RidA family; RidA, conserved site; YjgF/YER057c/UK114 family	177	1	18.5616	8.646	44.63	2	8	8	14	6.21	40.68	36.16	3.32893e+07	1.21831e+08	530935096	24.9886	26.8603	28.984	1	6	6		1	1	1		1	1	1
196	W4ZUV9	Beta-hexosaminidase OS=Triticum aestivum PE=3 SV=1 - [W4ZUV9_WHEAT]	Beta-hexosaminidase (EC 3.2.1.52)			IPR025705;IPR029018;IPR015883;IPR013781;IPR017853;IPR029019;	Beta-hexosaminidase; Chitobiase/beta-hexosaminidase domain 2-like; Glycoside hydrolase family 20, catalytic domain; Glycoside hydrolase superfamily; Beta-hexosaminidase, eukaryotic type, N-terminal	542	2.71	60.0382	5.97314	22.51	3	10	10	14	1.29	5.9	22.51	3.03956e+07	5.83079e+07	5.28448e+08	24.8574	25.7972	28.9772	1	3	10						1	1	1
197	A0A1D5YFR1	Uncharacterized protein OS=Triticum aestivum PE=3 SV=1 - [A0A1D5YFR1_WHEAT]	Uncharacterized protein			IPR021135;IPR022805;IPR018129;IPR033129;IPR015813;	Phosphoenolpyruvate carboxylase; Phosphoenolpyruvate carboxylase, bacterial/plant-type; Phosphoenolpyruvate carboxylase, Lys active site; Phosphoenolpyruvate carboxylase, His active site; Pyruvate/Phosphoenolpyruvate kinase-like domain	972	4.86	110.151	5.84619	34.36	17	20	31	51	0	15.84	32.61	0	148830084	5.28301e+08		27.1491	28.9768		13	29		1	1	1		1	1	1
198	A0A1D6B1Q1	Uncharacterized protein OS=Triticum aestivum PE=4 SV=1 - [A0A1D6B1Q1_WHEAT]	Uncharacterized protein			IPR005959;IPR011234;IPR015377;	Fumarylacetoacetase; Fumarylacetoacetase, C-terminal-related; Fumarylacetoacetase, N-terminal	426	2.13	46.8146	5.90967	25.35	4	8	8	19	12.21	14.55	25.35	1.05938e+07	9.84371e+07	527643950	23.3367	26.5527	28.975	3	4	8					1	1	1	1
199	A0A1D6BNE4	Uncharacterized protein OS=Triticum aestivum PE=4 SV=1 - [A0A1D6BNE4_WHEAT]	Uncharacterized protein			IPR011992;IPR018247;IPR002048;	EF-hand domain pair; EF-Hand 1, calcium-binding site; EF-hand domain	148	1	16.7216	5.16064	39.19	6	6	6	8	8.11	8.11	39.19	2.99186e+07	140852007	522656653	24.8345	27.0696	28.9613	1	1	6			1				1
200	A0A1D5UI37	Dirigent protein OS=Triticum aestivum PE=3 SV=1 - [A0A1D5UI37_WHEAT]	Dirigent protein			IPR004265;	Plant disease resistance response protein	188	1	18.9735	5.36377	10.11	4	2	2	5	0	10.11	10.11	0	3.01838e+08	5.2113e+08		28.1692	28.9571		2	2
201	A0A1D6AA24	Uncharacterized protein OS=Triticum aestivum PE=4 SV=1 - [A0A1D6AA24_WHEAT]	Uncharacterized protein			IPR013149;IPR013154;IPR011032;IPR016040;IPR020843;IPR014189;	Alcohol dehydrogenase, C-terminal; Alcohol dehydrogenase, N-terminal; GroES-like; NAD(P)-binding domain; Polyketide synthase, enoylreductase domain; Quinone oxidoreductase PIG3	327	1.635	34.1159	6.15088	36.09	2	2	12	19	5.81	17.13	32.42	2.71449e+07	6.96686e+07	5.20403e+08	24.6942	26.054	28.9551	2	5	9	1	1	1	1	1	1	1	1
202	A0A1D5V9I0	Uncharacterized protein OS=Triticum aestivum PE=4 SV=1 - [A0A1D5V9I0_WHEAT]	Uncharacterized protein			IPR023210;	NADP-dependent oxidoreductase domain	341	1.705	37.7394	6.90283	54.25	12	16	16	30	10.56	29.91	50.44	2.43713e+07	1.33291e+08	5.20083e+08	24.5387	26.99	28.9542	2	10	15	1	1	1	1	1	1	1	1
203	W5A921	Uncharacterized protein OS=Triticum aestivum PE=4 SV=1 - [W5A921_WHEAT]	Uncharacterized protein			IPR000782;	FAS1 domain	261	1.305	26.8249	8.73389	33.72	1	2	6	15	7.66	20.69	25.67	2.06999e+07	2.44077e+08	5.18566e+08	24.3031	27.8628	28.95	2	4	5	1	1	1	1	1	1	1	1
204	W5BRQ1	Uncharacterized protein OS=Triticum aestivum PE=4 SV=1 - [W5BRQ1_WHEAT]	Uncharacterized protein			IPR008972;IPR003245;	Cupredoxin; Phytocyanin domain	189	1	20.065	8.96826	22.75	2	4	4	9		22.75	22.75	0	1.62009e+08	5.10417e+08		27.2715	28.9271		3	4						1	1	1
205	A0A077S3V2	Aspartate aminotransferase OS=Triticum aestivum GN=TRAES_3BF023000050CFD_c1 PE=4 SV=1 - [A0A077S3V2_WHEAT]	Aspartate aminotransferase (EC 2.6.1.1)			IPR004839;IPR000796;IPR004838;IPR015424;IPR015421;	Aminotransferase, class I/classII; Aspartate/other aminotransferase; Aminotransferases, class-I, pyridoxal-phosphate-binding site; Pyridoxal phosphate-dependent transferase; Pyridoxal phosphate-dependent transferase, major region, subdomain 1	454	2.27	49.4874	8.22119	45.37	1	2	16	25	1.76	11.45	43.39	2.54505e+07	105677861	4.95808e+08	24.6012	26.6551	28.8852	1	5	15		1	1	1		1	1	1
206	A0A1D5VDW6	Aspartate aminotransferase OS=Triticum aestivum PE=4 SV=1 - [A0A1D5VDW6_WHEAT]	Aspartate aminotransferase (EC 2.6.1.1)			IPR004839;IPR000796;IPR004838;IPR015424;IPR015421;	Aminotransferase, class I/classII; Aspartate/other aminotransferase; Aminotransferases, class-I, pyridoxal-phosphate-binding site; Pyridoxal phosphate-dependent transferase; Pyridoxal phosphate-dependent transferase, major region, subdomain 1	455	2.275	49.5625	8.47021	45.27	7	2	16	28	4.4	14.29	43.3	1.75817e+07	1.15314e+08	4.95808e+08	24.0676	26.781	28.8852	2	6	15		1	1	1		1	1	1
207	A0A1D5X6S0	Uncharacterized protein OS=Triticum aestivum PE=4 SV=1 - [A0A1D5X6S0_WHEAT]	Uncharacterized protein					79	1	8.33401	7.54736	46.84	2	3	3	7	12.66	46.84	12.66	471266206	4.53977e+08	493148414	28.812	28.758	28.8774	1	3	1		1				1
208	A0A1D5XW86	Uncharacterized protein OS=Triticum aestivum PE=4 SV=1 - [A0A1D5XW86_WHEAT]	Uncharacterized protein			IPR010987;IPR004045;IPR012336;	Glutathione S-transferase, C-terminal-like; Glutathione S-transferase, N-terminal; Thioredoxin-like fold	243	1.215	27.0969	5.40186	60.08	11	10	11	30	32.92	30.86	51.03	3.74348e+07	1.33163e+08	4.87819e+08	25.1579	26.9886	28.8618	5	5	10	1	1	1	1	1	1	1	1
209	W5G718	Uncharacterized protein OS=Triticum aestivum PE=3 SV=1 - [W5G718_WHEAT]	Uncharacterized protein			IPR023753;IPR016156;IPR006324;IPR004099;IPR012999;	FAD/NAD(P)-binding domain; FAD/NAD-linked reductase, dimerisation domain; Glutathione-disulphide reductase; Pyridine nucleotide-disulphide oxidoreductase, dimerisation domain; Pyridine nucleotide-disulphide oxidoreductase, class I, active site	496	2.48	52.9984	6.29053	34.27	7	10	10	15	0	6.85	34.27	0	5.21735e+07	4.83408e+08		25.6368	28.8487		3	10		1	1	1		1	1	1
210	A0A1D5VK60	Uncharacterized protein OS=Triticum aestivum PE=3 SV=1 - [A0A1D5VK60_WHEAT]	Uncharacterized protein			IPR006139;IPR006140;IPR016040;	D-isomer specific 2-hydroxyacid dehydrogenase, catalytic domain; D-isomer specific 2-hydroxyacid dehydrogenase, NAD-binding domain; NAD(P)-binding domain	318	1.59	34.6803	5.89697	28.3	5	3	9	17	5.35	10.69	28.3	2.51662e+07	4.38032e+07	477011234	24.585	25.3845	28.8294	2	3	9					1	1	1	1
211	A0A1D5UBI2	Uncharacterized protein OS=Triticum aestivum PE=4 SV=1 - [A0A1D5UBI2_WHEAT]	Uncharacterized protein			IPR005746;IPR012336;IPR017937;IPR013766;	Thioredoxin; Thioredoxin-like fold; Thioredoxin, conserved site; Thioredoxin domain	97	1	10.3854	5.45264	35.05	4	4	4	10	26.8	11.34	35.05	5.62115e+07	2.26612e+08	4.76145e+08	25.7444	27.7556	28.8268	3	1	4	1		1	1	1		1	1
212	A0A1D6BF30	Uncharacterized protein OS=Triticum aestivum PE=4 SV=1 - [A0A1D6BF30_WHEAT]	Uncharacterized protein			IPR017927;IPR001709;IPR015701;IPR008333;IPR001433;IPR017938;	Ferredoxin reductase-type FAD-binding domain; Flavoprotein pyridine nucleotide cytochrome reductase; Ferredoxin--NADP reductase; Oxidoreductase, FAD-binding domain; Oxidoreductase FAD/NAD(P)-binding; Riboflavin synthase-like beta-barrel	361	1.805	39.9971	6.91748	34.63	7	6	12	22	5.26	14.13	32.69	2.81046e+07	7.3629e+07	4.74116e+08	24.7443	26.1338	28.8207	2	4	11	1	1	1	1	1	1	1	1
213	A0A1D5X268	Ferredoxin--NADP reductase OS=Triticum aestivum PE=3 SV=1 - [A0A1D5X268_WHEAT]	Ferredoxin--NADP reductase (EC 1.18.1.2)			IPR017927;IPR001709;IPR015701;IPR001433;IPR017938;	Ferredoxin reductase-type FAD-binding domain; Flavoprotein pyridine nucleotide cytochrome reductase; Ferredoxin--NADP reductase; Oxidoreductase FAD/NAD(P)-binding; Riboflavin synthase-like beta-barrel	362	1.81	39.8912	8.25049	30.11	6	6	12	22	3.31	22.93	27.62	12525455	1.04891e+08	4.74116e+08	23.5784	26.6443	28.8207	1	7	11		1	1	1		1	1	1
214	A0A1D5UAB9	Uncharacterized protein OS=Triticum aestivum PE=4 SV=1 - [A0A1D5UAB9_WHEAT]	Uncharacterized protein			IPR028871;IPR008972;IPR003245;	Blue (type 1) copper protein, binding site; Cupredoxin; Phytocyanin domain	188	1	18.7565	9.49561	21.81	4	3	3	7	5.32	5.32	21.81	1.64473e+08	3.14567e+08	4.74027e+08	27.2933	28.2288	28.8204	1	1	3							1
215	W5HDP4	Uncharacterized protein OS=Triticum aestivum PE=3 SV=1 - [W5HDP4_WHEAT]	Uncharacterized protein			IPR018370;IPR001844;IPR002423;IPR027409;IPR027413;	Chaperonin Cpn60, conserved site; Chaperonin Cpn60; Chaperonin Cpn60/TCP-1 family; GroEL-like apical domain; GroEL-like equatorial domain	598	2.99	63.9048	5.65576	29.77	14	18	19	31	8.36	23.24	18.06	3.42419e+07	2.22047e+08	4.7335e+08	25.0293	27.7263	28.8183	4	14	11					1	1	1	1
216	Q6XPZ4	Peptidyl-prolyl cis-trans isomerase OS=Triticum aestivum GN=CYP20-2 PE=2 SV=1 - [Q6XPZ4_WHEAT]	Peptidyl-prolyl cis-trans isomerase (PPIase) (EC 5.2.1.8)	CYP20-2		IPR029000;IPR024936;IPR020892;IPR002130;	Cyclophilin-like domain; Cyclophilin-type peptidyl-prolyl cis-trans isomerase; Cyclophilin-type peptidyl-prolyl cis-trans isomerase, conserved site; Cyclophilin-type peptidyl-prolyl cis-trans isomerase domain	245	1.225	25.8753	9.56885	35.1	27	2	7	24	19.18	21.22	35.1	2.509e+07	1.52196e+08	4.71714e+08	24.5806	27.1814	28.8133	3	4	7	1	1	1	1	1	1	1	1
217	A0A1D5YL69	Uncharacterized protein OS=Triticum aestivum PE=4 SV=1 - [A0A1D5YL69_WHEAT]	Uncharacterized protein			IPR020831;IPR020830;IPR020829;IPR020828;IPR016040;	Glyceraldehyde/Erythrose phosphate dehydrogenase family; Glyceraldehyde 3-phosphate dehydrogenase, active site; Glyceraldehyde 3-phosphate dehydrogenase, catalytic domain; Glyceraldehyde 3-phosphate dehydrogenase, NAD(P) binding domain; NAD(P)-binding domain	279	1.395	29.3449	5.50342	60.93	1	2	17	52	39.07	45.52	47.31	7.22874e+07	5.53784e+08	461423221	26.1072	29.0447	28.7815	11	13	13	1	1	1	1	1	1	1	1
218	A0A1D5XJY0	Glyceraldehyde-3-phosphate dehydrogenase OS=Triticum aestivum PE=3 SV=1 - [A0A1D5XJY0_WHEAT]	Glyceraldehyde-3-phosphate dehydrogenase (EC 1.2.1.-)			IPR020831;IPR020830;IPR020829;IPR020828;IPR006424;IPR016040;	Glyceraldehyde/Erythrose phosphate dehydrogenase family; Glyceraldehyde 3-phosphate dehydrogenase, active site; Glyceraldehyde 3-phosphate dehydrogenase, catalytic domain; Glyceraldehyde 3-phosphate dehydrogenase, NAD(P) binding domain; Glyceraldehyde-3-phosphate dehydrogenase, type I; NAD(P)-binding domain	444	2.22	46.9031	6.46826	43.69	2	3	19	55	25	32.43	34.68	8.88603e+07	5.53784e+08	461423221	26.405	29.0447	28.7815	11	14	15	1	1	1	1	1	1	1	1
219	B2B9U2	V-type proton ATPase subunit G OS=Triticum aestivum PE=2 SV=1 - [B2B9U2_WHEAT]	V-type proton ATPase subunit G			IPR005124;	Vacuolar (H+)-ATPase G subunit	110	1	12.3814	8.49951	67.27	3	12	12	29	46.36	67.27	34.55	3.57388e+07	2.23458e+08	4.50765e+08	25.091	27.7354	28.7478	6	11	8	1	1	1	1	1	1	1	1
220	A7XDG5	Peptidyl-prolyl cis-trans isomerase OS=Triticum aestivum PE=3 SV=1 - [A7XDG5_WHEAT]	Peptidyl-prolyl cis-trans isomerase (PPIase) (EC 5.2.1.8)			IPR029000;IPR024936;IPR020892;IPR002130;	Cyclophilin-like domain; Cyclophilin-type peptidyl-prolyl cis-trans isomerase; Cyclophilin-type peptidyl-prolyl cis-trans isomerase, conserved site; Cyclophilin-type peptidyl-prolyl cis-trans isomerase domain	245	1.225	25.9133	9.33447	30.61	32	2	7	22	19.18	21.22	30.61	2.29559e+07	126502556	4.48996e+08	24.4524	26.9146	28.7421	3	4	7	1	1	1	1	1	1	1	1
221	A0A1D5YAL5	Glutamate decarboxylase OS=Triticum aestivum PE=3 SV=1 - [A0A1D5YAL5_WHEAT]	Glutamate decarboxylase (EC 4.1.1.15)			IPR010107;IPR002129;IPR015424;IPR015421;	Glutamate decarboxylase; Pyridoxal phosphate-dependent decarboxylase; Pyridoxal phosphate-dependent transferase; Pyridoxal phosphate-dependent transferase, major region, subdomain 1	471	2.355	53.2687	5.36377	26.54	17	10	10	15	9.34	8.28	23.57	6.58082e+06	4.54112e+07	4.43778e+08	22.6498	25.4365	28.7253	3	3	9					1	1	1	1
222	A0A1D5TVU1	Glutamine synthetase OS=Triticum aestivum PE=3 SV=1 - [A0A1D5TVU1_WHEAT]	Glutamine synthetase (EC 6.3.1.2)			IPR008147;IPR014746;IPR008146;IPR027303;IPR027302;	Glutamine synthetase, beta-Grasp domain; Glutamine synthetase/guanido kinase, catalytic domain; Glutamine synthetase, catalytic domain; Glutamine synthetase, glycine-rich site; Glutamine synthetase, N-terminal conserved site	423	2.115	46.0532	6.26514	27.9	10	7	8	16	6.62	20.57	20.33	5.44142e+07	202631866	4.43027e+08	25.6975	27.5943	28.7228	2	7	6						1	1	1
223	W5DZW0	Uncharacterized protein OS=Triticum aestivum PE=4 SV=1 - [W5DZW0_WHEAT]	Uncharacterized protein			IPR003010;	Carbon-nitrogen hydrolase	348	1.74	37.5561	8.01611	40.23	5	11	11	20	15.8	11.78	40.23	1.77652e+07	9.0639e+07	4.41812e+08	24.0826	26.4336	28.7189	4	3	11	1	1	1	1	1	1	1	1
224	A0A077RYE2	Uncharacterized protein OS=Triticum aestivum GN=TRAES_3BF049800100CFD_c1 PE=3 SV=1 - [A0A077RYE2_WHEAT]	Uncharacterized protein			IPR006139;IPR029752;IPR006140;IPR016040;	D-isomer specific 2-hydroxyacid dehydrogenase, catalytic domain; D-isomer specific 2-hydroxyacid dehydrogenase, NAD-binding domain conserved site 1; D-isomer specific 2-hydroxyacid dehydrogenase, NAD-binding domain; NAD(P)-binding domain	471	2.355	51.1598	5.94775	19.32	4	2	8	13	1.7	7.22	17.41	35800826	3.58036e+07	4.36508e+08	25.0935	25.0936	28.7014	1	3	7
225	A0A1D5YWZ5	Uncharacterized protein OS=Triticum aestivum PE=4 SV=1 - [A0A1D5YWZ5_WHEAT]	Uncharacterized protein			IPR000782;	FAS1 domain	264	1.32	27.4473	9.0708	17.05	5	4	4	13	7.2	17.05	10.23	53060646	1.4401e+08	4.33357e+08	25.6611	27.1016	28.691	2	4	3
226	A0A1D5XFA3	Uncharacterized protein OS=Triticum aestivum PE=3 SV=1 - [A0A1D5XFA3_WHEAT]	Uncharacterized protein			IPR002207;IPR010255;IPR002016;IPR019794;IPR019793;	Plant ascorbate peroxidase; Haem peroxidase; Haem peroxidase, plant/fungal/bacterial; Peroxidase, active site; Peroxidases heam-ligand binding site	238	1.19	26.0691	5.64307	38.24	6	6	7	19	5.04	25.63	33.61	10265011	1.48229e+08	4.33202e+08	23.2912	27.1433	28.6905	1	5	6		1	1	1		1	1	1
227	A0A1D5SM88	Dihydrolipoyl dehydrogenase OS=Triticum aestivum PE=4 SV=1 - [A0A1D5SM88_WHEAT]	Dihydrolipoyl dehydrogenase (EC 1.8.1.4)			IPR023753;IPR016156;IPR006258;IPR004099;IPR012999;	FAD/NAD(P)-binding domain; FAD/NAD-linked reductase, dimerisation domain; Dihydrolipoamide dehydrogenase; Pyridine nucleotide-disulphide oxidoreductase, dimerisation domain; Pyridine nucleotide-disulphide oxidoreductase, class I, active site	503	2.515	52.7616	7.95752	17.89	4	6	9	18	1.39	15.9	14.71	2.50648e+07	2.65864e+08	426390822	24.5792	27.9861	28.6676	1	7	7
228	A0A1D5ZBF2	Alpha-mannosidase OS=Triticum aestivum PE=3 SV=1 - [A0A1D5ZBF2_WHEAT]	Alpha-mannosidase (EC 3.2.1.-)			IPR011013;IPR011330;IPR027291;IPR011682;IPR015341;IPR000602;IPR028995;IPR013780;	Galactose mutarotase-like domain; Glycoside hydrolase/deacetylase, beta/alpha-barrel; Glycoside hydrolase 38/57, N-terminal domain; Glycosyl hydrolase family 38, C-terminal; Glycoside hydrolase family 38, central domain; Glycoside hydrolase family 38, N-terminal domain; Glycoside hydrolase families 57/38, central domain	1018	5.09	113.735	6.0874	22.3	12	19	19	31	2.16	9.43	19.25	3.77842e+07	1.02768e+08	4.26222e+08	25.1713	26.6148	28.667	2	8	17						1	1	1
229	W5D4D9	Uncharacterized protein OS=Triticum aestivum GN=TRAES_3BF063600070CFD_c1 PE=3 SV=1 - [W5D4D9_WHEAT]	Uncharacterized protein			IPR010987;IPR004045;IPR004046;IPR034347;IPR012336;	Glutathione S-transferase, C-terminal-like; Glutathione S-transferase, N-terminal; Glutathione S-transferase, C-terminal; Glutathione S-transferases Phi, C-terminal; Thioredoxin-like fold	213	1.065	23.3692	6.03662	28.17	2	3	5	16	5.16	28.17	22.54	1.01942e+07	1.31254e+08	420803088	23.2812	26.9678	28.6486	1	5	4						1	1	1
230	A0A1D5YW85	Uncharacterized protein OS=Triticum aestivum PE=3 SV=1 - [A0A1D5YW85_WHEAT]	Uncharacterized protein			IPR012725;IPR018181;IPR029048;IPR029047;IPR013126;	Chaperone DnaK; Heat shock protein 70, conserved site; Heat shock protein 70kD, C-terminal domain; Heat shock protein 70kD, peptide-binding domain; Heat shock protein 70 family	690	3.45	73.5269	5.12256	28.26	11	9	16	32	15.94	20	23.33	57600673	2.4198e+08	418603910	25.7796	27.8503	28.641	8	10	14					1	1	1	1
231	A0A1D6CAA0	Uncharacterized protein OS=Triticum aestivum PE=4 SV=1 - [A0A1D6CAA0_WHEAT]	Uncharacterized protein			IPR022383;IPR001236;IPR015955;IPR001252;IPR011273;IPR010945;IPR016040;	Lactate/malate dehydrogenase, C-terminal; Lactate/malate dehydrogenase, N-terminal; Lactate dehydrogenase/glycoside hydrolase, family 4, C-terminal; Malate dehydrogenase, active site; Malate dehydrogenase, NADP-dependent, plants; Malate dehydrogenase, type 2; NAD(P)-binding domain	431	2.155	46.653	7.04932	25.99	10	2	10	16	8.12	7.66	25.75	1.92488e+07	5.63642e+07	4.17869e+08	24.1983	25.7483	28.6385	3	3	9					1	1	1	1
232	A0A1D6DKZ7	Uncharacterized protein OS=Triticum aestivum PE=4 SV=1 - [A0A1D6DKZ7_WHEAT]	Uncharacterized protein			IPR022383;IPR001236;IPR015955;IPR001252;IPR011273;IPR010945;IPR016040;	Lactate/malate dehydrogenase, C-terminal; Lactate/malate dehydrogenase, N-terminal; Lactate dehydrogenase/glycoside hydrolase, family 4, C-terminal; Malate dehydrogenase, active site; Malate dehydrogenase, NADP-dependent, plants; Malate dehydrogenase, type 2; NAD(P)-binding domain	431	2.155	46.643	7.59131	28.77	5	2	10	15	10.9	8.35	23.43	1.89148e+07	6.5931e+07	4.17869e+08	24.173	25.9745	28.6385	4	3	8					1	1	1	1
233	A0A1D6D8Y9	Glutathione peroxidase OS=Triticum aestivum PE=3 SV=1 - [A0A1D6D8Y9_WHEAT]	Glutathione peroxidase			IPR000889;IPR029759;IPR029760;IPR012336;	Glutathione peroxidase; Glutathione peroxidase active site; Glutathione peroxidase conserved site; Thioredoxin-like fold	237	1.185	25.7784	9.14404	8.86	3	2	2	5		3.38	8.86	0	208830557	4.16787e+08		27.6378	28.6347		1	2
234	A0A1D5Z4H9	Uncharacterized protein OS=Triticum aestivum PE=3 SV=1 - [A0A1D5Z4H9_WHEAT]	Uncharacterized protein			IPR002108;IPR029006;IPR017904;	Actin-depolymerising factor homology domain; ADF-H/Gelsolin-like domain; ADF/Cofilin	138	1	16.0919	5.94775	50	3	8	8	15		22.46	50	0	76052754	4.13452e+08		26.1805	28.6231		3	8		1	1	1		1	1	1
235	A0A077RZ37	Uncharacterized protein OS=Triticum aestivum GN=TRAES_3BF002700070CFD_c1 PE=4 SV=1 - [A0A077RZ37_WHEAT]	Uncharacterized protein			IPR030395;IPR017946;	Glycerophosphodiester phosphodiesterase domain; PLC-like phosphodiesterase, TIM beta/alpha-barrel domain	391	1.955	45.0288	5.89697	21.74	4	6	6	10		3.58	21.74	0	66850895	4.13152e+08		25.9944	28.6221		1	6							1
236	A0A1D6S3F1	Uncharacterized protein OS=Triticum aestivum PE=4 SV=1 - [A0A1D6S3F1_WHEAT]	Uncharacterized protein			IPR008979;IPR000933;IPR013781;IPR017853;	Galactose-binding domain-like; Glycoside hydrolase, family 29; Glycoside hydrolase superfamily	487	2.435	53.3908	6.48096	20.53	2	7	8	19	14.78	5.34	15.2	5.10328e+07	2.59165e+07	4.10341e+08	25.6049	24.6274	28.6122	6	3	6					1	1	1	1
237	P40621	HMG1/2-like protein OS=Triticum aestivum PE=2 SV=1 - [HMGL_WHEAT]	HMG1/2-like protein			IPR009071;	High mobility group box domain	161	1	17.2036	6.91748	27.33	5	3	3	12	18.63	18.63	27.33	1.40264e+07	1.81849e+08	4.0237e+08	23.7416	27.4382	28.5839	2	2	3					1	1	1	1
238	A0A1D6SBU1	Uncharacterized protein OS=Triticum aestivum PE=4 SV=1 - [A0A1D6SBU1_WHEAT]	Uncharacterized protein			IPR009288;IPR013024;	Gamma-glutamylcyclotransferase, AIG2-like; Gamma-glutamyl cyclotransferase-like	187	1	20.8003	5.16064	14.44	2	4	4	8	8.02		14.44	5.64693e+07	0	4.02164e+08	25.751		28.5832	1		4
239	A0A1D6BV92	Uncharacterized protein OS=Triticum aestivum PE=3 SV=1 - [A0A1D6BV92_WHEAT]	Uncharacterized protein			IPR016161;IPR016163;IPR016160;IPR029510;IPR016162;IPR015590;	Aldehyde/histidinol dehydrogenase; Aldehyde dehydrogenase, cysteine active site; Aldehyde dehydrogenase, glutamic acid active site; Aldehyde dehydrogenase N-terminal domain; Aldehyde dehydrogenase domain	549	2.745	59.2397	6.85889	33.15	4	3	19	35	4.55	20.4	28.96	5.18309e+07	148145051	3.99014e+08	25.6273	27.1424	28.5719	3	11	16	1	1	1	1	1	1	1	1
240	A0A1D6SE58	Uncharacterized protein OS=Triticum aestivum PE=3 SV=1 - [A0A1D6SE58_WHEAT]	Uncharacterized protein			IPR016161;IPR016163;IPR016160;IPR029510;IPR016162;IPR015590;	Aldehyde/histidinol dehydrogenase; Aldehyde dehydrogenase, cysteine active site; Aldehyde dehydrogenase, glutamic acid active site; Aldehyde dehydrogenase N-terminal domain; Aldehyde dehydrogenase domain	514	2.57	55.8148	6.01123	33.85	2	2	18	32	0	21.79	30.93	0	1.45396e+08	3.99014e+08		27.1154	28.5719		11	16		1	1	1		1	1	1
241	A0A1D5V993	Uncharacterized protein OS=Triticum aestivum PE=3 SV=1 - [A0A1D5V993_WHEAT]	Uncharacterized protein			IPR001199;IPR018506;	Cytochrome b5-like heme/steroid binding domain; Cytochrome b5, heme-binding site	137	1	15.0166	5.30029	29.93	2	2	3	8	13.14	29.93	16.79	1.04989e+08	1.09307e+08	3.87308e+08	26.6457	26.7038	28.5289	1	3	2						1	1	1
242	A0A1D5RYA9	Uncharacterized protein OS=Triticum aestivum PE=4 SV=1 - [A0A1D5RYA9_WHEAT]	Uncharacterized protein			IPR008914;IPR005247;	Phosphatidylethanolamine-binding protein; YbhB/YbcL	165	1	17.7469	4.97021	42.42	4	7	7	15	29.7	22.42	42.42	6.96211e+07	2.90781e+07	3.83032e+08	26.053	24.7934	28.5129	4	3	7	1	1	1	1	1	1	1	1
243	A0A1D6S494	Acyl carrier protein OS=Triticum aestivum PE=3 SV=1 - [A0A1D6S494_WHEAT]	Acyl carrier protein			IPR003231;IPR020806;IPR009081;IPR006162;	Acyl carrier protein (ACP); Polyketide synthase, phosphopantetheine-binding domain; Phosphopantetheine binding ACP domain; Phosphopantetheine attachment site	109	1	11.6809	4.55127	25.69	5	4	4	14	14.68	25.69	25.69	7.6339e+07	2.355e+08	382813169	26.1859	27.8111	28.5121	2	4	4					1	1	1	1
244	W5H1G1	Uncharacterized protein OS=Triticum aestivum PE=3 SV=1 - [W5H1G1_WHEAT]	Uncharacterized protein			IPR020003;IPR004100;IPR000194;IPR005723;IPR027417;IPR022879;	ATPase, alpha/beta subunit, nucleotide-binding domain, active site; ATPase, F1/V1/A1 complex, alpha/beta subunit, N-terminal domain; ATPase, F1/V1/A1 complex, alpha/beta subunit, nucleotide-binding domain; ATPase, V1 complex, subunit B; P-loop containing nucleoside triphosphate hydrolase; V-type ATP synthase regulatory subunit B/beta	488	2.44	54.1187	5.24951	46.52	11	18	18	36	20.9	28.07	37.5	2.75765e+07	1.72179e+08	3.81774e+08	24.7169	27.3593	28.5081	8	11	15	1	1	1	1	1	1	1	1
245	A0A080YUW6	Pectin acetylesterase OS=Triticum aestivum GN=TRAES_3BF065400210CFD_c1 PE=3 SV=1 - [A0A080YUW6_WHEAT]	Pectin acetylesterase (EC 3.1.1.-)			IPR029058;IPR004963;	Alpha/Beta hydrolase fold; Pectinacetylesterase/NOTUM	425	2.125	46.6591	6.69775	38.12	11	11	11	26	5.41	18.12	38.12	1.05859e+07	5.21731e+07	3.79614e+08	23.3356	25.6368	28.5	2	5	11		1	1	1		1	1	1
246	A0A1D6BIY8	Glycosyltransferase OS=Triticum aestivum PE=3 SV=1 - [A0A1D6BIY8_WHEAT]	Glycosyltransferase (EC 2.4.1.-)			IPR002213;	UDP-glucuronosyl/UDP-glucosyltransferase	482	2.41	52.3549	5.36377	20.75	2	6	10	16	3.32	8.92	20.75	8.30442e+06	6.82428e+07	378643472	22.9854	26.0242	28.4963	1	4	10						1	1	1
247	A0A1D6RYM8	Uncharacterized protein OS=Triticum aestivum PE=3 SV=1 - [A0A1D6RYM8_WHEAT]	Uncharacterized protein			IPR001564;	Nucleoside diphosphate kinase	114	1	12.8966	8.67529	21.05	4	2	2	2	0	13.16	7.89	0	2.95823e+07	376793008		24.8182	28.4892		1	1
248	W5A1F2	Uncharacterized protein OS=Triticum aestivum PE=4 SV=1 - [W5A1F2_WHEAT]	Uncharacterized protein			IPR007493;	Protein of unknown function DUF538	167	1	17.703	4.75439	10.78	3	2	2	7	10.78	4.79	10.78	30970968	59346549	3.74207e+08	24.8844	25.8227	28.4793	2	1	2
249	A0A1D5VL14	Uncharacterized protein OS=Triticum aestivum PE=4 SV=1 - [A0A1D5VL14_WHEAT]	Uncharacterized protein			IPR017440;IPR016143;IPR002020;IPR033847;IPR005811;IPR016040;IPR017866;IPR016102;	ATP-citrate lyase/succinyl-CoA ligase, active site; Citrate synthase-like, small alpha subdomain; Citrate synthase; ATP-citrate lyase/succinyl-CoA ligase, conserved site; ATP-citrate lyase/succinyl-CoA ligase; NAD(P)-binding domain; Succinyl-CoA synthetase, beta subunit, conserved site; Succinyl-CoA synthetase-like	551	2.755	59.8928	8.29443	39.56	6	2	17	28	4.72	15.61	34.85	8.22182e+06	8.71057e+07	3.67501e+08	22.971	26.3763	28.4532	2	6	14		1	1	1		1	1	1
250	A0A1D5YIA9	Uncharacterized protein OS=Triticum aestivum PE=4 SV=1 - [A0A1D5YIA9_WHEAT]	Uncharacterized protein			IPR010987;IPR004045;IPR012336;	Glutathione S-transferase, C-terminal-like; Glutathione S-transferase, N-terminal; Thioredoxin-like fold	222	1.11	24.998	6.80029	43.69	5	6	10	18	4.5	16.67	36.94	1.27803e+07	5.35688e+07	3.64622e+08	23.6074	25.6749	28.4418	1	3	9		1	1	1		1	1	1
251	Q38J50	Tricetin 3',4',5'-O-trimethyltransferase OS=Triticum aestivum GN=OMT2 PE=1 SV=1 - [FOMT2_WHEAT]	Tricetin 3',4',5'-O-trimethyltransferase (TaOMT2) (EC 2.1.1.169) (Caffeic acid 3-O-methyltransferase) (TaCM) (Flavone O-methyltransferase 2)	OMT2		IPR016461;IPR001077;IPR012967;IPR029063;IPR011991;	O-methyltransferase COMT-type; O-methyltransferase, family 2; Plant methyltransferase dimerisation; S-adenosyl-L-methionine-dependent methyltransferase; Winged helix-turn-helix DNA-binding domain	356	1.78	38.5453	6.0874	35.39	20	3	11	11		3.37	32.02	0	9.86883e+06	3.63921e+08		23.2344	28.4391		1	10			1				1
252	A0A1D5Z6A4	Uncharacterized protein OS=Triticum aestivum PE=4 SV=1 - [A0A1D5Z6A4_WHEAT]	Uncharacterized protein			IPR029068;IPR004360;IPR004361;IPR018146;	Glyoxalase/Bleomycin resistance protein/Dihydroxybiphenyl dioxygenase; Glyoxalase/fosfomycin resistance/dioxygenase domain; Glyoxalase I; Glyoxalase I, conserved site	348	1.74	37.8573	6.20166	25.29	13	8	12	23	16.67	13.79	20.98	8.75033e+07	1.32533e+08	3.63164e+08	26.3828	26.9818	28.436	6	5	10					1	1	1	1
253	A0A1D5V695	Uncharacterized protein OS=Triticum aestivum PE=3 SV=1 - [A0A1D5V695_WHEAT]	Uncharacterized protein			IPR003437;IPR020581;IPR015424;IPR015421;	Glycine dehydrogenase (decarboxylating); Glycine cleavage system P protein; Pyridoxal phosphate-dependent transferase; Pyridoxal phosphate-dependent transferase, major region, subdomain 1	947	4.735	102.145	6.29053	21.44	7	14	14	21	1.48	8.13	19.11	4109995	5.12857e+07	363099223	21.9707	25.6121	28.4358	1	6	12						1	1	1
254	A0A1D5RSR8	Carboxypeptidase OS=Triticum aestivum PE=3 SV=1 - [A0A1D5RSR8_WHEAT]	Carboxypeptidase (EC 3.4.16.-)			IPR029058;IPR001563;IPR018202;	Alpha/Beta hydrolase fold; Peptidase S10, serine carboxypeptidase; Serine carboxypeptidase, serine active site	444	2.22	46.7592	6.81494	19.59	6	2	6	16	6.76	12.84	17.79	2.21145e+07	2.66138e+07	3.55193e+08	24.3985	24.6657	28.404	2	4	5
255	A0A1D5S2A6	Uncharacterized protein OS=Triticum aestivum PE=4 SV=1 - [A0A1D5S2A6_WHEAT]	Uncharacterized protein			IPR004839;IPR015424;IPR015421;IPR015422;	Aminotransferase, class I/classII; Pyridoxal phosphate-dependent transferase; Pyridoxal phosphate-dependent transferase, major region, subdomain 1; Pyridoxal phosphate-dependent transferase, subdomain 2	482	2.41	52.7722	6.55127	29.05	5	11	11	20	2.07	15.77	26.97	39206108	84347830	3.52246e+08	25.2246	26.3298	28.392	1	6	10						1	1	1
256	B6DZD2	Fructan 1-exohydrolase OS=Aegilops tauschii GN=1-FEH PE=3 SV=1 - [1FEH_AEGTA]	Fructan 1-exohydrolase (EC 3.2.1.153)	1-FEH		IPR013320;IPR001362;IPR013189;IPR013148;IPR023296;	Concanavalin A-like lectin/glucanase domain; Glycoside hydrolase, family 32; Glycosyl hydrolase family 32, C-terminal; Glycosyl hydrolase family 32, N-terminal; Glycosyl hydrolase, five-bladed beta-propellor domain	596	2.98	66.4629	5.14795	14.77	32	3	7	9		1.85	14.77	0	69231698	3.50256e+08		26.0449	28.3838		1	7
257	A0A1D5ZAG3	Uncharacterized protein OS=Triticum aestivum PE=4 SV=1 - [A0A1D5ZAG3_WHEAT]	Uncharacterized protein			IPR006045;IPR014710;IPR011051;	Cupin 1; RmlC-like jelly roll fold; RmlC-like cupin domain	358	1.79	36.6201	5.97314	20.95	2	6	6	13	12.29	13.13	20.95	1.28398e+07	9.44922e+07	3.49083e+08	23.6141	26.4937	28.379	3	4	6					1	1	1	1
258	A0A1D5U305	Superoxide dismutase OS=Triticum aestivum PE=3 SV=1 - [A0A1D5U305_WHEAT]	Superoxide dismutase (EC 1.15.1.1)			IPR001189;IPR019833;IPR019832;IPR019831;	Manganese/iron superoxide dismutase; Manganese/iron superoxide dismutase, binding site; Manganese/iron superoxide dismutase, C-terminal; Manganese/iron superoxide dismutase, N-terminal	225	1.125	24.5877	7.73779	32.44	3	2	6	15	22.22	22.22	32.44	7.80433e+06	7.96316e+07	3.47028e+08	22.8958	26.2468	28.3705	4	4	6	1	1	1	1	1	1	1	1
259	W4ZM65	Nucleoside diphosphate kinase OS=Triticum aestivum PE=3 SV=1 - [W4ZM65_WHEAT]	Nucleoside diphosphate kinase (EC 2.7.4.6)			IPR001564;IPR023005;	Nucleoside diphosphate kinase; Nucleoside diphosphate kinase, active site	241	1.205	26.1135	8.67529	20.33	3	6	6	14	4.98	13.69	20.33	1.85944e+07	1.53113e+08	3.4359e+08	24.1484	27.19	28.3561	1	4	6						1	1	1
260	A0A1D5SE57	Uncharacterized protein OS=Triticum aestivum PE=3 SV=1 - [A0A1D5SE57_WHEAT]	Uncharacterized protein			IPR027534;	Ribosomal protein L12 family	112	1	11.3697	4.33545	78.57	5	5	5	15	10.71	38.39	78.57	6.20709e+07	2.31804e+08	3.41242e+08	25.8874	27.7883	28.3462	2	3	5	1	1	1	1	1	1	1	1
261	W5B8V8	Uncharacterized protein OS=Triticum aestivum PE=4 SV=1 - [W5B8V8_WHEAT]	Uncharacterized protein			IPR012951;IPR016169;IPR016166;IPR016167;IPR006094;	Berberine/berberine-like; CO dehydrogenase flavoprotein-like, FAD-binding, subdomain 2; FAD-binding, type 2; FAD-binding, type 2, subdomain 1; FAD linked oxidase, N-terminal	530	2.65	57.8513	7.1665	10.57	1	2	5	8	2.26	2.26	10.57	4.50899e+07	1.81105e+07	3.35306e+08	25.4263	24.1103	28.3209	1	1	5
262	W5CB91	Uncharacterized protein OS=Triticum aestivum PE=4 SV=1 - [W5CB91_WHEAT]	Uncharacterized protein			IPR013740;IPR012336;IPR013766;	Redoxin; Thioredoxin-like fold; Thioredoxin domain	162	1	17.317	5.31299	56.79	4	6	6	13	20.37	32.72	50	6.52622e+07	2.01951e+08	3.34002e+08	25.9597	27.5894	28.3153	2	4	5	1	1	1	1	1	1	1	1
263	A0A1D6CA52	4-hydroxy-4-methyl-2-oxoglutarate aldolase OS=Triticum aestivum PE=3 SV=1 - [A0A1D6CA52_WHEAT]	4-hydroxy-4-methyl-2-oxoglutarate aldolase (HMG aldolase) (EC 4.1.1.3) (EC 4.1.3.17) (Oxaloacetate decarboxylase)			IPR010203;IPR005493;	Regulator of ribonuclease activity A; Ribonuclease E inhibitor RraA/RraA-like protein	155	1	16.5695	5.88428	26.45	8	4	4	6	0	12.9	26.45	0	6.54473e+07	3.33636e+08		25.9638	28.3137		2	4						1	1	1
264	A0A1D5SA14	Uncharacterized protein OS=Triticum aestivum PE=4 SV=1 - [A0A1D5SA14_WHEAT]	Uncharacterized protein			IPR000782;	FAS1 domain	265	1.325	27.0348	6.18896	22.64	3	5	5	14	10.19	22.64	10.57	4.79498e+07	3.24137e+08	3.33344e+08	25.515	28.272	28.3124	2	5	2					1	1	1	1
265	A0A1D5VC03	Uncharacterized protein OS=Triticum aestivum PE=4 SV=1 - [A0A1D5VC03_WHEAT]	Uncharacterized protein			IPR018170;IPR020471;IPR023210;	Aldo/keto reductase, conserved site; Aldo/keto reductase; NADP-dependent oxidoreductase domain	311	1.555	34.2206	6.7417	38.26	11	2	10	14	2.57	5.79	38.26	2.79843e+07	7.29507e+07	3.31122e+08	24.7381	26.1204	28.3028	1	2	10		1	1	1		1	1	1
266	A0A1D5S288	Uncharacterized protein OS=Triticum aestivum PE=3 SV=1 - [A0A1D5S288_WHEAT]	Uncharacterized protein			IPR006089;IPR006091;IPR009075;IPR013786;IPR009100;IPR034183;	Acyl-CoA dehydrogenase, conserved site; Acyl-CoA oxidase/dehydrogenase, central domain; Acyl-CoA dehydrogenase/oxidase C-terminal; Acyl-CoA dehydrogenase/oxidase, N-terminal; Acyl-CoA dehydrogenase/oxidase, N-terminal and middle domain; Isovaleryl-CoA dehydrogenase	408	2.04	44.5673	7.18115	34.07	4	10	10	14	1.96	9.07	32.11	35223572	1.41143e+08	3.2771e+08	25.07	27.0726	28.2878	1	4	9		1	1	1		1	1	1
267	Q03106	Cathepsin B (Fragment) OS=Triticum aestivum PE=2 SV=1 - [Q03106_WHEAT]	Cathepsin B (Fragment)			IPR000169;IPR025660;IPR013128;IPR000668;IPR012599;	Cysteine peptidase, cysteine active site; Cysteine peptidase, histidine active site; Peptidase C1A; Peptidase C1A, papain C-terminal; Peptidase C1A, propeptide	305	1.525	33.6209	6.44287	22.62	20	7	7	15	4.26	17.05	22.62	41643676	9.75525e+07	3.25339e+08	25.3116	26.5397	28.2774	1	4	7						1	1	1
268	A0A1D5XYE0	Aconitate hydratase OS=Triticum aestivum PE=3 SV=1 - [A0A1D5XYE0_WHEAT]	Aconitate hydratase (Aconitase) (EC 4.2.1.3)			IPR015931;IPR001030;IPR015928;IPR015932;IPR006249;IPR018136;IPR000573;	Aconitase/3-isopropylmalate dehydratase large subunit, alpha/beta/alpha, subdomain 1/3; Aconitase/3-isopropylmalate dehydratase large subunit, alpha/beta/alpha domain; Aconitase/3-isopropylmalate dehydratase, swivel; Aconitase/3-isopropylmalate dehydratase large subunit, alpha/beta/alpha, subdomain 2; Aconitase/Iron-responsive element-binding protein 2; Aconitase family, 4Fe-4S cluster binding si…	995	4.975	106.915	7.2251	9.05	3	3	8	9	0	5.13	4.82	0	3.67247e+07	324610381		25.1302	28.2741		5	4
269	A0A1D6RKS0	Uncharacterized protein OS=Triticum aestivum PE=4 SV=1 - [A0A1D6RKS0_WHEAT]	Uncharacterized protein			IPR011767;IPR002109;IPR011899;IPR014025;IPR012336;	Glutaredoxin active site; Glutaredoxin; Glutaredoxin, eukaryotic/virial; Glutaredoxin subgroup; Thioredoxin-like fold	131	1	13.4999	7.85498	47.33	5	5	5	14	21.37	29.01	47.33	8543994	1.01223e+08	3.20165e+08	23.0265	26.593	28.2542	2	4	5	1	1	1	1	1	1	1	1
270	A0A1D6BWG3	Uncharacterized protein OS=Triticum aestivum PE=4 SV=1 - [A0A1D6BWG3_WHEAT]	Uncharacterized protein			IPR014756;IPR005066;IPR008335;IPR000572;	Immunoglobulin E-set; Moybdenum cofactor oxidoreductase, dimerisation; Eukaryotic molybdopterin oxidoreductase; Oxidoreductase, molybdopterin-binding domain	397	1.985	44.0124	8.04541	5.29	3	2	2	3	0	2.52	5.29	0	26670708	314848224		24.6688	28.2301		1	2
271	A0A1D6AEC8	Uncharacterized protein OS=Triticum aestivum PE=4 SV=1 - [A0A1D6AEC8_WHEAT]	Uncharacterized protein			IPR013740;IPR012336;IPR013766;	Redoxin; Thioredoxin-like fold; Thioredoxin domain	156	1	16.4916	5.05908	53.85	4	6	8	17	16.67	37.82	37.82	1.46383e+08	3.88893e+08	3.12457e+08	27.1252	28.5348	28.2191	2	6	4	1	1	1	1	1	1	1	1
272	A0A1D6BU25	Profilin OS=Triticum aestivum PE=3 SV=1 - [A0A1D6BU25_WHEAT]	Profilin			IPR005455;IPR027310;	Profilin; Profilin conserved site	131	1	14.1691	5.04639	61.07	9	8	8	16	9.92	36.64	61.07	179583488	1.78804e+08	3.11758e+08	27.4201	27.4138	28.2159	1	3	7		1	1	1		1	1	1
273	A0A1D6BLQ7	Uncharacterized protein OS=Triticum aestivum PE=4 SV=1 - [A0A1D6BLQ7_WHEAT]	Uncharacterized protein			IPR002173;IPR011611;IPR029056;	Carbohydrate/puine kinase, PfkB, conserved site; Carbohydrate kinase PfkB; Ribokinase-like	296	1.48	31.4248	5.08447	30.07	17	7	7	8	0	8.78	26.35	0	5.40631e+07	3.10693e+08		25.6881	28.2109		2	6		1	1	1		1	1	1
274	Q9SQG4	PR-4 (Fragment) OS=Triticum aestivum PE=2 SV=1 - [Q9SQG4_WHEAT]	PR-4 (Fragment)			IPR018226;IPR001153;IPR009009;	Barwin, conserved site; Barwin domain; RlpA-like protein, double-psi beta-barrel domain	120	1	13.0881	6.72705	48.33	3	3	4	16	31.67	48.33	31.67	274854067	5.52592e+08	306975020	28.0341	29.0416	28.1935	2	4	2	1	1	1	1	1	1	1	1
275	A0A1D5XPH0	Chlorophyll a-b binding protein, chloroplastic OS=Triticum aestivum PE=3 SV=1 - [A0A1D5XPH0_WHEAT]	Chlorophyll a-b binding protein, chloroplastic			IPR001344;IPR022796;IPR023329;	Chlorophyll A-B binding protein, plant; Chlorophyll A-B binding protein; Chlorophyll a/b binding protein domain	256	1.28	27.7786	9.67139	6.64	3	2	2	3	0	6.64	2.73	0	7.73351e+07	3.04878e+08		26.2046	28.1837		2	1
276	P46285	Sedoheptulose-1,7-bisphosphatase, chloroplastic OS=Triticum aestivum PE=2 SV=1 - [S17P_WHEAT]	Sedoheptulose-1,7-bisphosphatase, chloroplastic (EC 3.1.3.37) (SED(1,7)P2ase) (Sedoheptulose bisphosphatase) (SBPase)		Carbohydrate biosynthesis; Calvin cycle.	IPR000146;IPR033391;IPR020548;IPR023079;	Fructose-1,6-bisphosphatase class 1; Fructose-1-6-bisphosphatase class I, N-terminal; Fructose-1,6-bisphosphatase, active site; Sedoheptulose-1,7-bisphosphatase	393	1.965	42.0341	6.43018	37.4	5	15	15	26	6.87	19.34	30.79	2.73766e+06	70653020	303419247	21.3845	26.0742	28.1767	3	7	13	1	1	1	1	1	1	1	1
277	P69443	ATP synthase epsilon chain, chloroplastic OS=Triticum aestivum GN=atpE PE=3 SV=1 - [ATPE_WHEAT]	ATP synthase epsilon chain, chloroplastic (ATP synthase F1 sector epsilon subunit) (F-ATPase epsilon subunit)	atpE		IPR001469;IPR020547;IPR020546;	ATP synthase, F1 complex, delta/epsilon subunit; ATP synthase delta/epsilon subunit, C-terminal domain; ATP synthase, F1 complex, delta/epsilon subunit, N-terminal	137	1	15.2082	5.2876	41.61	4	4	4	9		22.63	35.04	0	1.09895e+08	3.0321e+08		26.7115	28.1757		3	3		1	1	1		1	1	1
278	A0A1D6RUV7	Dirigent protein OS=Triticum aestivum PE=3 SV=1 - [A0A1D6RUV7_WHEAT]	Dirigent protein			IPR004265;	Plant disease resistance response protein	181	1	18.7285	8.08936	23.76	4	2	4	7	9.94	9.94	18.23	2.69663e+07	1.35087e+08	3.00678e+08	24.6847	27.0093	28.1636	2	2	3					1	1	1	1
279	A0A1D5ZCL9	Uncharacterized protein OS=Triticum aestivum PE=4 SV=1 - [A0A1D5ZCL9_WHEAT]	Uncharacterized protein			IPR010987;IPR004045;IPR012336;	Glutathione S-transferase, C-terminal-like; Glutathione S-transferase, N-terminal; Thioredoxin-like fold	222	1.11	25.028	6.80029	31.98	5	3	7	13	4.5	9.91	31.98	1.27803e+07	59621092	2.96508e+08	23.6074	25.8293	28.1435	1	2	7		1	1	1		1	1	1
280	W5GHG3	Caleosin OS=Triticum aestivum GN=Clo3 PE=2 SV=1 - [W5GHG3_WHEAT]	Caleosin	Clo3		IPR007736;	Caleosin-related	219	1.095	24.2291	6.3667	14.61	8	3	3	9	0	5.48	14.61	0	3.20104e+07	2.94744e+08		24.932	28.1349		1	3
281	A0A1D5ZGM0	Thioredoxin OS=Triticum aestivum PE=3 SV=1 - [A0A1D5ZGM0_WHEAT]	Thioredoxin			IPR005746;IPR012336;IPR017937;IPR013766;	Thioredoxin; Thioredoxin-like fold; Thioredoxin, conserved site; Thioredoxin domain	117	1	12.9295	6.06201	33.33	4	5	5	13	7.69	33.33	21.37	53351520	1.18137e+08	2.94438e+08	25.669	26.8159	28.1334	1	5	3		1	1	1		1	1	1
282	A0A1D6A749	Uncharacterized protein OS=Triticum aestivum PE=3 SV=1 - [A0A1D6A749_WHEAT]	Uncharacterized protein			IPR000911;IPR020783;IPR020785;IPR020784;	Ribosomal protein L11/L12; Ribosomal protein L11, C-terminal; Ribosomal protein L11, conserved site; Ribosomal protein L11, N-terminal	142	1	14.9861	7.13721	39.44	7	4	4	9	9.15	39.44	39.44	7.11019e+06	204631271	2.92835e+08	22.7615	27.6085	28.1255	1	4	4		1	1	1		1	1	1
283	A0A1D5WJH0	Uncharacterized protein OS=Triticum aestivum PE=3 SV=1 - [A0A1D5WJH0_WHEAT]	Uncharacterized protein			IPR002842;	ATPase, V1/A1 complex, subunit E	227	1.135	26.1917	6.87354	39.65	14	12	12	29	14.98	39.65	27.31	7.52107e+07	2.85504e+08	2.92767e+08	26.1644	28.0889	28.1252	4	12	9	1	1	1	1	1	1	1	1
284	A0A1D5VFC5	Uncharacterized protein OS=Triticum aestivum PE=3 SV=1 - [A0A1D5VFC5_WHEAT]	Uncharacterized protein			IPR012725;IPR018181;IPR029048;IPR029047;IPR013126;	Chaperone DnaK; Heat shock protein 70, conserved site; Heat shock protein 70kD, C-terminal domain; Heat shock protein 70kD, peptide-binding domain; Heat shock protein 70 family	650	3.25	70.3076	7.73779	36.46	10	18	23	39	8.62	20	31.69	1.82692e+07	7.65761e+07	2.91357e+08	24.1229	26.1904	28.1182	5	11	21	1	1	1	1	1	1	1	1
285	W5BS00	Glutamate dehydrogenase OS=Triticum aestivum PE=3 SV=1 - [W5BS00_WHEAT]	Glutamate dehydrogenase			IPR006095;IPR033524;IPR006096;IPR006097;IPR014362;IPR016040;IPR033922;	Glutamate/phenylalanine/leucine/valine dehydrogenase; Leu/Phe/Val dehydrogenases active site; Glutamate/phenylalanine/leucine/valine dehydrogenase, C-terminal; Glutamate/phenylalanine/leucine/valine dehydrogenase, dimerisation domain; Glutamate dehydrogenase; NAD(P)-binding domain; NAD(P) binding domain of glutamate dehydrogenase	411	2.055	44.4906	6.66846	20.68	14	7	7	10		13.63	18.25	0	4.04694e+07	2.8941e+08		25.2703	28.1085		4	6						1	1	1
286	C3UZE5	Pathogenesis-related protein 1-1 OS=Triticum aestivum GN=Pr-1-1 PE=2 SV=1 - [C3UZE5_WHEAT]	Pathogenesis-related protein 1-1 (Pathogenisis-related protein 1.1)	Pr-1-1		IPR001283;IPR018244;IPR014044;IPR034111;IPR002413;	Cysteine-rich secretory protein, allergen V5/Tpx-1-related; Allergen V5/Tpx-1-related, conserved site; CAP domain; Pathogenesis-related protein 1-like, SCP domain; Ves allergen	164	1	17.6236	8.45557	48.17	17	4	7	16	20.73	48.17	19.51	4.43418e+07	9.00043e+08	289218305	25.4022	29.7454	28.1076	3	7	3	1	1	1	1	1	1	1	1
287	A0A0A7ACK5	Pathogenesis-related protein 1-5 OS=Triticum aestivum GN=Pr-1-5 PE=3 SV=1 - [A0A0A7ACK5_WHEAT]	Pathogenesis-related protein 1-5	Pr-1-5		IPR001283;IPR018244;IPR014044;IPR034111;IPR002413;	Cysteine-rich secretory protein, allergen V5/Tpx-1-related; Allergen V5/Tpx-1-related, conserved site; CAP domain; Pathogenesis-related protein 1-like, SCP domain; Ves allergen	164	1	17.5264	8.00146	54.27	25	4	7	16	20.73	54.27	19.51	4.4031e+07	8.57486e+08	289218305	25.392	29.6755	28.1076	3	7	3	1	1	1	1	1	1	1	1
288	A0A1D5YCS8	Uncharacterized protein OS=Triticum aestivum PE=3 SV=1 - [A0A1D5YCS8_WHEAT]	Uncharacterized protein			IPR001283;IPR018244;IPR014044;IPR034111;IPR002413;	Cysteine-rich secretory protein, allergen V5/Tpx-1-related; Allergen V5/Tpx-1-related, conserved site; CAP domain; Pathogenesis-related protein 1-like, SCP domain; Ves allergen	244	1.22	26.6553	8.99756	34.84	17	4	7	18	8.61	34.84	26.64	6.51465e+07	9.72637e+08	289218305	25.9572	29.8573	28.1076	2	7	5	1	1	1	1	1	1	1	1
289	W5E5Z3	Ribulose-phosphate 3-epimerase OS=Triticum aestivum PE=3 SV=1 - [W5E5Z3_WHEAT]	Ribulose-phosphate 3-epimerase (EC 5.1.3.1)			IPR013785;IPR026019;IPR000056;IPR011060;	Aldolase-type TIM barrel; Ribulose-phosphate 3-epimerase; Ribulose-phosphate 3-epimerase-like; Ribulose-phosphate binding barrel	273	1.365	28.9263	8.14795	21.25	2	4	4	7	5.86	8.06	21.25	7.31234e+06	6.42376e+07	2.88374e+08	22.8019	25.9369	28.1034	1	2	4						1	1	1
290	A0A1D6AV05	Uncharacterized protein OS=Triticum aestivum PE=4 SV=1 - [A0A1D6AV05_WHEAT]	Uncharacterized protein			IPR013154;IPR011032;IPR016040;IPR020843;IPR002364;	Alcohol dehydrogenase, N-terminal; GroES-like; NAD(P)-binding domain; Polyketide synthase, enoylreductase domain; Quinone oxidoreductase/zeta-crystallin, conserved site	383	1.915	39.7099	7.86963	36.55	2	3	9	15	6.27	17.49	31.85	4.09495e+07	1.03613e+08	2.87766e+08	25.2873	26.6266	28.1003	2	5	8	1	1	1	1	1	1	1	1
291	A0A1D5SZA9	Cyanate hydratase OS=Triticum aestivum GN=CYN PE=3 SV=1 - [A0A1D5SZA9_WHEAT]	Cyanate hydratase (Cyanase) (EC 4.2.1.104) (Cyanate hydrolase) (Cyanate lyase)	CYN		IPR008076;IPR003712;IPR010982;	Cyanate hydratase; Cyanate lyase, C-terminal; Lambda repressor-like, DNA-binding domain	167	1	18.5422	5.23682	44.91	5	7	7	14	14.37	23.35	40.12	5.06832e+06	3.99105e+07	2.87529e+08	22.2731	25.2503	28.0991	2	4	6	1	1	1	1	1	1	1	1
292	F4Y595	Heat shock protein 90 OS=Triticum aestivum GN=Hsp90.3-A1 PE=2 SV=1 - [F4Y595_WHEAT]	Heat shock protein 90	Hsp90.3-A1		IPR003594;IPR019805;IPR001404;IPR020575;IPR020568;	Histidine kinase-like ATPase, C-terminal domain; Heat shock protein Hsp90, conserved site; Heat shock protein Hsp90 family; Heat shock protein Hsp90, N-terminal; Ribosomal protein S5 domain 2-type fold	700	3.5	80.3827	5.03369	22.43	22	5	14	26	5.43	13	17.86	2.47738e+07	7.6149e+07	2.84022e+08	24.5623	26.1823	28.0814	4	7	11					1	1	1	1
293	F4Y593	Heat shock protein 90 OS=Triticum aestivum GN=Hsp90.2-B1 PE=2 SV=1 - [F4Y593_WHEAT]	Heat shock protein 90	Hsp90.2-B1		IPR003594;IPR019805;IPR001404;IPR020575;IPR020568;	Histidine kinase-like ATPase, C-terminal domain; Heat shock protein Hsp90, conserved site; Heat shock protein Hsp90 family; Heat shock protein Hsp90, N-terminal; Ribosomal protein S5 domain 2-type fold	700	3.5	80.405	5.05908	18.86	19	3	12	26	8.14	11.57	15.14	3.35675e+07	7.72965e+07	2.84022e+08	25.0006	26.2039	28.0814	6	7	9
294	A0A1D6D1N3	Uncharacterized protein OS=Triticum aestivum PE=4 SV=1 - [A0A1D6D1N3_WHEAT]	Uncharacterized protein			IPR002075;IPR032710;IPR018222;	Nuclear transport factor 2; NTF2-like domain; Nuclear transport factor 2, eukaryote	118	1	13.1766	9.34912	34.75	3	3	3	5	8.47	16.1	18.64	2.35062e+07	1.01918e+07	2.79238e+08	24.4865	23.2809	28.0569	1	1	2			1				1
295	A0A1D6S9R6	Uncharacterized protein OS=Triticum aestivum PE=4 SV=1 - [A0A1D6S9R6_WHEAT]	Uncharacterized protein			IPR027443;	Isopenicillin N synthase-like	359	1.795	39.5151	6.25244	27.02	4	8	8	12	1.95	6.13	25.07	1.29473e+07	4.61839e+07	2.78006e+08	23.6261	25.4609	28.0505	1	2	7						1	1	1
296	A0A1D5X760	Uncharacterized protein OS=Triticum aestivum PE=4 SV=1 - [A0A1D5X760_WHEAT]	Uncharacterized protein			IPR002110;IPR020683;	Ankyrin repeat; Ankyrin repeat-containing domain	418	2.09	43.6925	4.58936	25.36	7	2	8	13	3.83	22.25	18.42	0	115997040	2.76864e+08		26.7895	28.0446	1	7	5						1	1	1
297	A0A0F7KKA2	Superoxide dismutase OS=Triticum aestivum GN=MnSOD PE=2 SV=1 - [A0A0F7KKA2_WHEAT]	Superoxide dismutase (EC 1.15.1.1)	MnSOD		IPR001189;IPR019833;IPR019832;IPR019831;	Manganese/iron superoxide dismutase; Manganese/iron superoxide dismutase, binding site; Manganese/iron superoxide dismutase, C-terminal; Manganese/iron superoxide dismutase, N-terminal	225	1.125	24.7189	8.6167	38.67	6	3	7	17	15.11	20	33.78	7.80433e+06	7.96316e+07	2.75171e+08	22.8958	26.2468	28.0358	3	4	6	1	1	1	1	1	1	1	1
298	W5GBX1	Uncharacterized protein OS=Triticum aestivum PE=4 SV=1 - [W5GBX1_WHEAT]	Uncharacterized protein			IPR013154;IPR011032;IPR016040;IPR020843;IPR002364;	Alcohol dehydrogenase, N-terminal; GroES-like; NAD(P)-binding domain; Polyketide synthase, enoylreductase domain; Quinone oxidoreductase/zeta-crystallin, conserved site	383	1.915	39.897	7.86963	30.03	2	2	8	17	10.18	19.06	30.03	3.285e+07	1.0434e+08	2.70024e+08	24.9694	26.6367	28.0085	3	6	8	1	1	1	1	1	1	1	1
299	A0A1D5X2X9	Uncharacterized protein OS=Triticum aestivum PE=3 SV=1 - [A0A1D5X2X9_WHEAT]	Uncharacterized protein			IPR018370;IPR001844;IPR002423;IPR027409;IPR027413;	Chaperonin Cpn60, conserved site; Chaperonin Cpn60; Chaperonin Cpn60/TCP-1 family; GroEL-like apical domain; GroEL-like equatorial domain	586	2.93	61.4477	5.38916	31.74	5	11	15	27	5.8	19.45	27.65	3.19263e+07	1.26521e+08	2.69158e+08	24.9282	26.9148	28.0039	3	10	13	1	1	1	1	1	1	1	1
300	A0A1D5WSR2	Uncharacterized protein OS=Triticum aestivum PE=4 SV=1 - [A0A1D5WSR2_WHEAT]	Uncharacterized protein			IPR001646;	Pentapeptide repeat	198	1	20.6605	7.23975	44.95	4	6	6	12	12.63	27.27	44.95	4.40978e+07	105193272	2.6785e+08	25.3942	26.6485	27.9968	2	4	6	1	1	1	1	1	1	1	1
301	A0A1D6DDV5	Beta-galactosidase OS=Triticum aestivum PE=3 SV=1 - [A0A1D6DDV5_WHEAT]	Beta-galactosidase (EC 3.2.1.23)			IPR008979;IPR031330;IPR019801;IPR013781;IPR001944;IPR017853;IPR000922;	Galactose-binding domain-like; Glycoside hydrolase 35, catalytic domain; Glycoside hydrolase, family 35, conserved site; Glycoside hydrolase, family 35; Glycoside hydrolase superfamily; D-galactoside/L-rhamnose binding SUEL lectin domain	722	3.61	79.7288	5.80811	14.68	2	3	10	18	3.6	4.99	14.68	1.93257e+07	3.9376e+07	2.64093e+08	24.204	25.2308	27.9765	3	3	10
302	A0A1D5VDS2	Uncharacterized protein OS=Triticum aestivum PE=3 SV=1 - [A0A1D5VDS2_WHEAT]	Uncharacterized protein			IPR010987;IPR004045;IPR004046;IPR034347;IPR012336;	Glutathione S-transferase, C-terminal-like; Glutathione S-transferase, N-terminal; Glutathione S-transferase, C-terminal; Glutathione S-transferases Phi, C-terminal; Thioredoxin-like fold	213	1.065	23.2762	6.43018	38.03	1	3	5	9		12.21	38.03	0	1.09205e+08	2.61951e+08		26.7025	27.9647		2	5		1	1	1		1	1	1
303	A0A1D6B0Y3	Uncharacterized protein OS=Triticum aestivum PE=4 SV=1 - [A0A1D6B0Y3_WHEAT]	Uncharacterized protein					216	1.08	24.0213	6.66846	24.07	5	3	3	6	6.02	0	24.07	0	0	2.60474e+08			27.9566	1		3							1
304	A0A1D5YHB7	Uncharacterized protein OS=Triticum aestivum PE=3 SV=1 - [A0A1D5YHB7_WHEAT]	Uncharacterized protein			IPR016140;IPR000528;	Bifunctional inhibitor/plant lipid transfer protein/seed storage helical domain; Plant lipid transfer protein/Par allergen	159	1	16.6715	7.86963	24.53	9	2	3	6	6.92	24.53	18.87	82501820	183178534	2.60165e+08	26.2979	27.4487	27.9548	1	3	2						1	1	1
305	A0A1D6BXF1	Uncharacterized protein OS=Triticum aestivum PE=4 SV=1 - [A0A1D6BXF1_WHEAT]	Uncharacterized protein			IPR016040;IPR008030;	NAD(P)-binding domain; NmrA-like domain	313	1.565	34.1569	6.3667	22.36	7	5	5	8		4.47	22.36	0	7.24019e+06	2.5744e+08		22.7876	27.9397		1	5							1
306	A0A1D5YXD9	Glycosyltransferase OS=Triticum aestivum PE=3 SV=1 - [A0A1D5YXD9_WHEAT]	Glycosyltransferase (EC 2.4.1.-)			IPR002213;	UDP-glucuronosyl/UDP-glucosyltransferase	490	2.45	53.3992	6.53662	12.24	16	6	6	7	0	1.63	12.24	0	37960887	2.5681e+08		25.178	27.9361		1	6
307	Q3BER7	Putative vacuolar defense protein OS=Triticum aestivum GN=wPR4g PE=4 SV=1 - [Q3BER7_WHEAT]	Putative vacuolar defense protein	wPR4g		IPR018226;IPR001153;IPR009009;	Barwin, conserved site; Barwin domain; RlpA-like protein, double-psi beta-barrel domain	164	1	17.4954	7.34229	23.17	7	4	4	8	7.93	14.02	17.07	262603027	5.67662e+08	2.55586e+08	27.9683	29.0805	27.9292	1	2	3						1	1	1
308	Q1W681	Vacuolar proton-ATPase subunit A OS=Triticum aestivum PE=2 SV=1 - [Q1W681_WHEAT]	Vacuolar proton-ATPase subunit A			IPR031686;IPR020003;IPR004100;IPR000194;IPR024034;IPR005725;IPR027417;IPR022878;	ATPsynthase alpha/beta subunit, N-terminal extension; ATPase, alpha/beta subunit, nucleotide-binding domain, active site; ATPase, F1/V1/A1 complex, alpha/beta subunit, N-terminal domain; ATPase, F1/V1/A1 complex, alpha/beta subunit, nucleotide-binding domain; ATPase, F1/V1 complex, beta/alpha subunit, C-terminal; ATPase, V1 complex, subunit A; P-loop containing nucleoside triphosphate hydrolase; …	621	3.105	68.4115	5.37646	23.35	10	15	15	31	10.47	17.39	20.45	3.0262e+07	1.77731e+08	2.55056e+08	24.851	27.4051	27.9262	5	12	11					1	1	1	1
309	A0A1D5RTD3	Uncharacterized protein OS=Triticum aestivum PE=4 SV=1 - [A0A1D5RTD3_WHEAT]	Uncharacterized protein			IPR029058;IPR008758;	Alpha/Beta hydrolase fold; Peptidase S28	507	2.535	55.8775	6.69775	15.19	3	8	8	16	2.56	11.64	14.99	4.03341e+06	5.40935e+07	2.52397e+08	21.9436	25.689	27.9111	1	5	7
310	A0A1D5U5C8	Uncharacterized protein OS=Triticum aestivum PE=3 SV=1 - [A0A1D5U5C8_WHEAT]	Uncharacterized protein			IPR013785;IPR001852;IPR033755;IPR011060;	Aldolase-type TIM barrel; Pyridoxal 5'-phosphate synthase subunit PdxS/SNZ; PdxS/SNZ N-terminal domain; Ribulose-phosphate binding barrel	425	2.125	45.5873	7.81104	18.35	4	7	7	13	5.18	13.41	10.35	4.71678e+07	2.25154e+08	2.49313e+08	25.4913	27.7463	27.8934	2	5	4
311	A0A1D5VGQ8	NADH-cytochrome b5 reductase OS=Triticum aestivum PE=3 SV=1 - [A0A1D5VGQ8_WHEAT]	NADH-cytochrome b5 reductase (EC 1.6.2.2)			IPR017927;IPR001709;IPR001834;IPR008333;IPR001433;IPR017938;	Ferredoxin reductase-type FAD-binding domain; Flavoprotein pyridine nucleotide cytochrome reductase; NADH:cytochrome b5 reductase (CBR); Oxidoreductase, FAD-binding domain; Oxidoreductase FAD/NAD(P)-binding; Riboflavin synthase-like beta-barrel	310	1.55	33.8194	8.51416	37.1	4	9	9	14	0	10.65	37.1	0	2.44265e+07	2.48894e+08		24.5419	27.891		3	9		1	1	1		1	1	1
312	A0A1D5XN18	Acyl carrier protein OS=Triticum aestivum PE=3 SV=1 - [A0A1D5XN18_WHEAT]	Acyl carrier protein			IPR003231;IPR009081;IPR006162;	Acyl carrier protein (ACP); Phosphopantetheine binding ACP domain; Phosphopantetheine attachment site	133	1	14.3494	5.60498	17.29	3	2	2	8	17.29	17.29	17.29	2.12578e+07	8.85059e+07	2.46342e+08	24.3415	26.3993	27.8761	2	2	2
313	A0A1D5T7N6	Uncharacterized protein OS=Triticum aestivum PE=3 SV=1 - [A0A1D5T7N6_WHEAT]	Uncharacterized protein			IPR001580;IPR018124;IPR009169;IPR009033;IPR013320;	Calreticulin/calnexin; Calreticulin/calnexin, conserved site; Calreticulin; Calreticulin/calnexin, P domain; Concanavalin A-like lectin/glucanase domain	373	1.865	42.6372	5.021	25.2	16	9	9	14	2.41	9.65	25.2	0	2.84931e+07	2.42805e+08		24.7641	27.8552	1	3	9						1	1	1
314	A0A1D5RUM5	Uncharacterized protein OS=Triticum aestivum PE=4 SV=1 - [A0A1D5RUM5_WHEAT]	Uncharacterized protein			IPR018170;IPR020471;IPR023210;	Aldo/keto reductase, conserved site; Aldo/keto reductase; NADP-dependent oxidoreductase domain	309	1.545	33.9042	6.22705	24.27	17	6	7	9	2.59	5.5	24.27	2.79843e+07	6.57338e+07	2.42597e+08	24.7381	25.9701	27.854	1	2	6						1	1	1
315	H9NAV2	Chloroplast Cu/Zn superoxide dismutase (Fragment) OS=Triticum aestivum PE=2 SV=1 - [H9NAV2_WHEAT]	Chloroplast Cu/Zn superoxide dismutase (Fragment)			IPR018152;IPR001424;	Superoxide dismutase, copper/zinc, binding site; Superoxide dismutase, copper/zinc binding domain	174	1	17.5259	5.42725	54.6	7	5	5	14	50.57	17.82	38.51	1.76859e+08	9.83947e+07	2.41124e+08	27.398	26.5521	27.8452	4	2	3	1	1	1	1	1	1	1	1
316	A0A1D6B8Z2	Aspartate aminotransferase OS=Triticum aestivum PE=4 SV=1 - [A0A1D6B8Z2_WHEAT]	Aspartate aminotransferase (EC 2.6.1.1)			IPR004839;IPR000796;IPR004838;IPR015424;IPR015421;	Aminotransferase, class I/classII; Aspartate/other aminotransferase; Aminotransferases, class-I, pyridoxal-phosphate-binding site; Pyridoxal phosphate-dependent transferase; Pyridoxal phosphate-dependent transferase, major region, subdomain 1	410	2.05	45.305	5.92236	31.71	7	12	12	26	12.44	30.98	24.39	2.83856e+07	1.39012e+08	2.38729e+08	24.7587	27.0506	27.8308	4	10	10	1	1	1	1	1	1	1	1
317	P58386	Photosystem I P700 chlorophyll a apoprotein A2 OS=Triticum aestivum GN=psaB PE=3 SV=1 - [PSAB_WHEAT]	Photosystem I P700 chlorophyll a apoprotein A2 (EC 1.97.1.12) (PSI-B) (PsaB)	psaB		IPR001280;IPR020586;IPR006244;	Photosystem I PsaA/PsaB; Photosystem I PsaA/PsaB, conserved site; Photosystem I PsaB	734	3.67	82.5329	7.15186	4.77	2	4	4	11	1.77	4.77	3.68	1.47984e+08	7.4283e+08	2.3839e+08	27.1409	29.4685	27.8288	2	4	3
318	A0A1D6S8R7	Uncharacterized protein OS=Triticum aestivum PE=3 SV=1 - [A0A1D6S8R7_WHEAT]	Uncharacterized protein			IPR018181;IPR029048;IPR029047;IPR013126;	Heat shock protein 70, conserved site; Heat shock protein 70kD, C-terminal domain; Heat shock protein 70kD, peptide-binding domain; Heat shock protein 70 family	617	3.085	67.8362	5.22412	30.96	10	18	19	36	8.59	17.34	26.58	6.9517e+07	1.03006e+08	2.36991e+08	26.0509	26.6182	27.8203	5	10	16	1	1	1	1	1	1	1	1
319	A0A1D6BUG0	Uncharacterized protein OS=Triticum aestivum PE=4 SV=1 - [A0A1D6BUG0_WHEAT]	Uncharacterized protein			IPR016140;	Bifunctional inhibitor/plant lipid transfer protein/seed storage helical domain	173	1	18.1289	6.49365	21.39	3	3	3	7	15.61	21.39	15.61	6.15436e+07	1.45852e+08	236764692	25.8751	27.1199	27.8189	2	3	2					1	1	1	1
320	A0A1D6AR95	Uncharacterized protein OS=Triticum aestivum PE=4 SV=1 - [A0A1D6AR95_WHEAT]	Uncharacterized protein			IPR023213;IPR003480;	Transferase	441	2.205	48.0943	5.8208	12.93	9	5	5	10		7.26	12.93	0	6.24609e+07	2.35485e+08		25.8964	27.8111		3	5
321	A0A1D5SXK5	Uncharacterized protein OS=Triticum aestivum PE=4 SV=1 - [A0A1D5SXK5_WHEAT]	Uncharacterized protein			IPR029058;IPR002921;IPR033556;	Alpha/Beta hydrolase fold; Fungal lipase-like domain; Phospholipase A1-II	414	2.07	44.6902	5.36377	7.49	4	2	2	3	0	2.17	7.49	0	0	2.35203e+08			27.8093		1	2
322	A0A077RX76	Uncharacterized protein OS=Triticum aestivum GN=TRAES_3BF096800100CFD_c1 PE=4 SV=1 - [A0A077RX76_WHEAT]	Uncharacterized protein			IPR023213;IPR003480;	Transferase	419	2.095	46.3854	6.04932	15.04	5	6	6	7		2.63	15.04	0	1.27238e+08	2.35002e+08		26.923	27.8081		1	6
323	A4UQN7	MBD6 OS=Triticum aestivum PE=2 SV=1 - [A4UQN7_WHEAT]	MBD6			IPR016177;IPR001739;	DNA-binding domain; Methyl-CpG DNA binding	187	1	20.2519	4.93213	38.5	14	5	5	11	8.56	8.56	38.5	1.60409e+07	7.41431e+07	2.34066e+08	23.9353	26.1438	27.8023	1	1	5			1				1
324	A0A1D5XFN6	Uncharacterized protein OS=Triticum aestivum PE=3 SV=1 - [A0A1D5XFN6_WHEAT]	Uncharacterized protein			IPR005940;IPR000312;IPR017459;	Anthranilate phosphoribosyl transferase; Glycosyl transferase, family 3; Glycosyl transferase family 3, N-terminal domain	391	1.955	40.7924	8.71924	12.53	3	4	4	8	0	9.46	12.53	0	2.95732e+07	2.33867e+08		24.8178	27.8011		3	4
325	A0A1D6CI91	Uncharacterized protein OS=Triticum aestivum PE=3 SV=1 - [A0A1D6CI91_WHEAT]	Uncharacterized protein			IPR008176;IPR003614;	Defensin, plant; Knottin, scorpion toxin-like	74	1	8.10789	7.89893	32.43	2	2	2	5		12.16	32.43	0	314759822	2.33392e+08		28.2297	27.7982		1	2			1				1
326	W5ERL4	Uncharacterized protein OS=Triticum aestivum PE=4 SV=1 - [W5ERL4_WHEAT]	Uncharacterized protein			IPR001938;IPR017949;	Thaumatin; Thaumatin, conserved site	233	1.165	24.3864	6.39209	47.64	1	2	9	20	16.74	47.64	23.61	9.30515e+07	1129439418	2.31946e+08	26.4715	30.073	27.7892	3	9	4	1	1	1	1	1	1	1	1
327	W5HDU0	Uncharacterized protein OS=Triticum aestivum PE=4 SV=1 - [W5HDU0_WHEAT]	Uncharacterized protein			IPR002791;IPR016949;	Domain of unknown function DUF89; Uncharacterised conserved protein UCP030210	365	1.825	40.5569	5.10986	33.97	4	10	10	11		0	33.97	0	0	2.31789e+08			27.7882			10			1				1
328	A0A1D5TZP1	Uncharacterized protein OS=Triticum aestivum PE=4 SV=1 - [A0A1D5TZP1_WHEAT]	Uncharacterized protein			IPR026891;IPR002772;IPR001764;IPR017853;	Fibronectin type III-like domain; Glycoside hydrolase family 3 C-terminal domain; Glycoside hydrolase, family 3, N-terminal; Glycoside hydrolase superfamily	775	3.875	81.974	5.92236	19.48	13	14	14	22	2.84	8.52	19.48	4.40193e+07	74975419	2.31558e+08	25.3916	26.1599	27.7868	2	6	14
329	A0A1D5UY15	Uncharacterized protein OS=Triticum aestivum PE=3 SV=1 - [A0A1D5UY15_WHEAT]	Uncharacterized protein			IPR033697;IPR001568;IPR018188;IPR033130;	Ribonuclease T2, eukaryotic; Ribonuclease T2-like; Ribonuclease T2, His active site 1; Ribonuclease T2, His active site 2	241	1.205	26.8523	6.39209	31.95	1	2	5	9		18.26	26.56	0	53389405	2.29751e+08		25.6701	27.7755		3	4		1	1	1		1	1	1
330	A0A1D5RY72	GTP-binding nuclear protein OS=Triticum aestivum PE=3 SV=1 - [A0A1D5RY72_WHEAT]	GTP-binding nuclear protein			IPR027417;IPR002041;IPR005225;IPR001806;	P-loop containing nucleoside triphosphate hydrolase; Ran GTPase; Small GTP-binding protein domain; Small GTPase superfamily	173	1	19.8992	9.23193	30.64	5	5	5	6	0	12.14	24.28	0	1.24175e+08	229002771		26.8878	27.7708		2	4		1	1	1		1	1	1
331	A0A077S1B8	Uncharacterized protein OS=Triticum aestivum GN=TRAES_3BF032700130CFD_c1 PE=3 SV=1 - [A0A077S1B8_WHEAT]	Uncharacterized protein			IPR025661;IPR000169;IPR025660;IPR013128;IPR000668;IPR013201;	Cysteine peptidase, asparagine active site; Cysteine peptidase, cysteine active site; Cysteine peptidase, histidine active site; Peptidase C1A; Peptidase C1A, papain C-terminal; Cathepsin propeptide inhibitor domain (I29)	364	1.82	39.6354	6.90283	17.58	7	3	3	11	3.57	3.57	17.58	46803808	138518362	2.25623e+08	25.4801	27.0455	27.7493	1	1	3
332	A0A1D5SQ74	Uncharacterized protein OS=Triticum aestivum PE=3 SV=1 - [A0A1D5SQ74_WHEAT]	Uncharacterized protein			IPR001461;IPR001969;IPR033121;IPR021109;IPR007856;IPR008138;IPR011001;IPR008139;	Aspartic peptidase A1 family; Aspartic peptidase, active site; Peptidase family A1 domain; Aspartic peptidase domain; Saposin-like type B, region 1; Saposin B type, region 2; Saposin-like; Saposin B type domain	453	2.265	48.1902	5.50342	15.67	7	5	5	7	3.09	6.84	11.48	4.27658e+07	7.48722e+07	2.23652e+08	25.35	26.1579	27.7367	1	2	4
333	A0A1D5SRN8	Uncharacterized protein OS=Triticum aestivum PE=4 SV=1 - [A0A1D5SRN8_WHEAT]	Uncharacterized protein			IPR029058;IPR002921;IPR033556;	Alpha/Beta hydrolase fold; Fungal lipase-like domain; Phospholipase A1-II	396	1.98	43.2806	6.06201	11.36	2	5	5	7	0	4.04	11.36	0	4.38089e+07	2.21281e+08		25.3847	27.7213		2	5
334	A0A1D6AD54	Succinate-CoA ligase subunit beta OS=Triticum aestivum PE=3 SV=1 - [A0A1D6AD54_WHEAT]	Succinate-CoA ligase subunit beta (EC 6.2.1.-)			IPR011761;IPR013650;IPR013815;IPR013816;IPR005811;IPR017866;IPR005809;IPR016102;	ATP-grasp fold; ATP-grasp fold, succinyl-CoA synthetase-type; ATP-grasp fold, subdomain 1; ATP-citrate lyase/succinyl-CoA ligase; Succinyl-CoA synthetase, beta subunit, conserved site; Succinate--CoA synthetase, beta subunit; Succinyl-CoA synthetase-like	393	1.965	41.817	5.49072	30.28	5	12	12	25	7.12	20.1	28.24	3.77028e+07	6.92514e+07	2.20154e+08	25.1682	26.0453	27.7139	3	7	11	1	1	1	1	1	1	1	1
335	W4ZWU1	Uncharacterized protein OS=Triticum aestivum PE=3 SV=1 - [W4ZWU1_WHEAT]	Uncharacterized protein			IPR000877;	Proteinase inhibitor I12, Bowman-Birk	89	1	9.2494	8.104	20.22	1	2	2	7	19.1	20.22	20.22	247237162	199970310	219954207	27.8813	27.5752	27.7126	1	2	1						1
336	A0A1D6CHP1	Carboxypeptidase OS=Triticum aestivum PE=3 SV=1 - [A0A1D6CHP1_WHEAT]	Carboxypeptidase (EC 3.4.16.-)			IPR029058;IPR001563;IPR018202;	Alpha/Beta hydrolase fold; Peptidase S10, serine carboxypeptidase; Serine carboxypeptidase, serine active site	451	2.255	49.0905	8.79248	16.41	8	7	7	12	2.44	13.3	13.53	2.10154e+07	5.6719e+07	2.18e+08	24.3249	25.7573	27.6998	1	5	6
337	A0A1D5Z4X9	Uncharacterized protein OS=Triticum aestivum PE=4 SV=1 - [A0A1D5Z4X9_WHEAT]	Uncharacterized protein			IPR009072;IPR007125;IPR000164;IPR032675;IPR002182;IPR027417;	Histone-fold; Histone H2A/H2B/H3; Histone H3/CENP-A; Leucine-rich repeat domain, L domain-like; NB-ARC; P-loop containing nucleoside triphosphate hydrolase	1077	5.385	121.815	8.01611	1.86	4	3	3	6	0.93	1.76	1.86	16984743	2.35389e+08	2.17751e+08	24.0177	27.8105	27.6981	1	2	3
338	W5FEK8	Methylenetetrahydrofolate reductase OS=Triticum aestivum PE=3 SV=1 - [W5FEK8_WHEAT]	Methylenetetrahydrofolate reductase (EC 1.5.1.20)		One-carbon metabolism; tetrahydrofolate interconversion. {ECO:0000256|RuleBase:RU003862}.	IPR029041;IPR004621;IPR003171;	FAD-linked oxidoreductase-like; Eukaryotic-type methylenetetrahydrofolate reductase; Methylenetetrahydrofolate reductase	594	2.97	66.2234	5.64307	25.93	4	15	15	20	1.52	5.39	24.58	4.13255e+06	4.36499e+07	2.1774e+08	21.9786	25.3795	27.698	1	4	14						1	1	1
339	A0A1D5RTS1	Uncharacterized protein OS=Triticum aestivum PE=3 SV=1 - [A0A1D5RTS1_WHEAT]	Uncharacterized protein			IPR022383;IPR001236;IPR015955;IPR010097;IPR016040;	Lactate/malate dehydrogenase, C-terminal; Lactate/malate dehydrogenase, N-terminal; Lactate dehydrogenase/glycoside hydrolase, family 4, C-terminal; Malate dehydrogenase, type 1; NAD(P)-binding domain	398	1.99	41.6651	7.79639	31.41	10	7	9	16	6.03	19.35	21.61	14193572	1.3055e+08	2.17506e+08	23.7587	26.96	27.6965	2	6	6	1	1	1	1	1	1	1	1
340	D3K4D8	ATP synthase subunit OS=Triticum aestivum PE=2 SV=1 - [D3K4D8_WHEAT]	ATP synthase subunit			IPR000131;IPR023632;	ATP synthase, F1 complex, gamma subunit; ATP synthase, F1 complex, gamma subunit conserved site	358	1.79	39.7268	8.01611	26.82	4	9	9	14	3.63	26.82	9.5	6.49187e+07	2.69357e+08	2.17334e+08	25.9521	28.0049	27.6953	1	9	3						1	1	1
341	A0A1D5UD55	Uncharacterized protein OS=Triticum aestivum PE=3 SV=1 - [A0A1D5UD55_WHEAT]	Uncharacterized protein			IPR001844;IPR002423;IPR027409;IPR027413;	Chaperonin Cpn60; Chaperonin Cpn60/TCP-1 family; GroEL-like apical domain; GroEL-like equatorial domain	567	2.835	60.1409	5.23682	25.57	6	9	12	23	10.05	18.34	19.05	4.03835e+07	1.79495e+08	2.14547e+08	25.2673	27.4194	27.6767	5	9	9					1	1	1	1
342	A0A1D6RRU7	Uncharacterized protein OS=Triticum aestivum PE=4 SV=1 - [A0A1D6RRU7_WHEAT]	Uncharacterized protein					183	1	19.2375	5.09717	46.99	11	3	8	22	34.43	25.68	46.99	3.42227e+07	4.62559e+07	2.1451e+08	25.0284	25.4631	27.6765	6	5	7	1	1	1	1	1	1	1	1
343	A0A0C4BJ74	Uncharacterized protein OS=Triticum aestivum PE=3 SV=1 - [A0A0C4BJ74_WHEAT]	Uncharacterized protein			IPR016161;IPR016163;IPR016160;IPR029510;IPR016162;IPR015590;	Aldehyde/histidinol dehydrogenase; Aldehyde dehydrogenase, cysteine active site; Aldehyde dehydrogenase, glutamic acid active site; Aldehyde dehydrogenase N-terminal domain; Aldehyde dehydrogenase domain	496	2.48	53.0133	6.84424	18.95	7	8	8	18	7.26	17.34	13.51	2.66776e+07	1.12737e+08	2.13696e+08	24.6691	26.7484	27.671	3	7	6
344	A0A1D5TVT4	Uncharacterized protein OS=Triticum aestivum PE=4 SV=1 - [A0A1D5TVT4_WHEAT]	Uncharacterized protein			IPR005516;IPR005518;	Remorin, C-terminal; Remorin, N-terminal	214	1.07	23.24	5.50342	19.63	6	3	3	9	16.36	9.81	19.63	5.01099e+07	1.3064e+08	2.136e+08	25.5786	26.961	27.6703	2	2	3
345	W5FGX7	Uncharacterized protein OS=Triticum aestivum PE=4 SV=1 - [W5FGX7_WHEAT]	Uncharacterized protein			IPR002110;IPR020683;	Ankyrin repeat; Ankyrin repeat-containing domain	393	1.965	41.2252	4.61475	23.92	4	2	8	14	4.07	23.92	16.54	0	113344948	212631971		26.7561	27.6638	1	8	5						1	1	1
346	W5BML0	Uncharacterized protein OS=Triticum aestivum PE=4 SV=1 - [W5BML0_WHEAT]	Uncharacterized protein			IPR000864;	Proteinase inhibitor I13, potato inhibitor I	87	1	9.79223	8.48486	67.82	7	4	8	28	55.17	67.82	52.87	1.78388e+08	7.62997e+08	2.1208e+08	27.4104	29.5071	27.66	5	8	5	1	1	1	1	1	1	1	1
347	W5G8K5	Uncharacterized protein OS=Triticum aestivum PE=4 SV=1 - [W5G8K5_WHEAT]	Uncharacterized protein			IPR001087;IPR013830;	GDSL lipase/esterase; SGNH hydrolase-type esterase domain	283	1.415	30.4983	8.20654	15.9	1	2	3	3		0	15.9	0	0	2.11326e+08			27.6549			3
348	A0A1D6D9N7	Dihydrolipoamide acetyltransferase component of pyruvate dehydrogenase complex OS=Triticum aestivum PE=3 SV=1 - [A0A1D6D9N7_WHEAT]	Dihydrolipoamide acetyltransferase component of pyruvate dehydrogenase complex (EC 2.3.1.-)			IPR003016;IPR001078;IPR000089;IPR023213;IPR004167;IPR011053;	2-oxo acid dehydrogenase, lipoyl-binding site; 2-oxoacid dehydrogenase acyltransferase, catalytic domain; Biotin/lipoyl attachment; E3-binding domain; Single hybrid motif	395	1.975	41.2236	8.77783	18.73	12	5	6	15	2.78	18.73	8.35	119961349	2.9879e+08	208656684	26.838	28.1546	27.6366	1	6	3
349	A0A1D6ARM0	Uncharacterized protein OS=Triticum aestivum PE=4 SV=1 - [A0A1D6ARM0_WHEAT]	Uncharacterized protein			IPR000086;IPR015797;	NUDIX hydrolase domain; NUDIX hydrolase domain-like	776	3.88	86.8705	5.16064	15.72	6	11	11	16		3.99	14.43	0	2.71941e+07	2.08069e+08		24.6968	27.6325		3	10
350	A0A1D5ZLG6	Beta-galactosidase OS=Triticum aestivum PE=3 SV=1 - [A0A1D5ZLG6_WHEAT]	Beta-galactosidase (EC 3.2.1.23)			IPR008979;IPR031330;IPR019801;IPR013781;IPR001944;IPR017853;IPR000922;	Galactose-binding domain-like; Glycoside hydrolase 35, catalytic domain; Glycoside hydrolase, family 35, conserved site; Glycoside hydrolase, family 35; Glycoside hydrolase superfamily; D-galactoside/L-rhamnose binding SUEL lectin domain	904	4.52	100.272	5.59229	12.61	2	3	10	15	1.99	3.1	12.61	2.36962e+07	4.537e+07	207435977	24.4982	25.4352	27.6281	2	2	10
351	A0A1D5SF49	Uncharacterized protein OS=Triticum aestivum PE=4 SV=1 - [A0A1D5SF49_WHEAT]	Uncharacterized protein			IPR016161;IPR016163;IPR016160;IPR016162;IPR015590;	Aldehyde/histidinol dehydrogenase; Aldehyde dehydrogenase, cysteine active site; Aldehyde dehydrogenase N-terminal domain; Aldehyde dehydrogenase domain	511	2.555	56.7273	7.10791	9.59	6	5	5	5	0	2.15	7.44	0	1.39685e+07	2.06127e+08		23.7357	27.619		1	4
352	A0A0C4BJJ3	Uncharacterized protein OS=Triticum aestivum PE=3 SV=1 - [A0A0C4BJJ3_WHEAT]	Uncharacterized protein			IPR002068;IPR031107;IPR008978;	Alpha crystallin/Hsp20 domain; Small heat shock protein HSP20; HSP20-like chaperone	157	1	17.4689	6.81494	33.76	19	4	6	18	26.75	31.21	29.3	4.16277e+07	2.17758e+08	2.05502e+08	25.311	27.6982	27.6146	4	5	5	1	1	1	1	1	1	1	1
353	W4ZZ08	Uncharacterized protein OS=Triticum aestivum PE=3 SV=1 - [W4ZZ08_WHEAT]	Uncharacterized protein			IPR000877;	Proteinase inhibitor I12, Bowman-Birk	89	1	9.25142	8.104	35.96	2	3	3	7	34.83	35.96	15.73	2.31045e+08	1.9949e+08	2.0514e+08	27.7836	27.5717	27.612	2	3	1	1	1		1	1	1		1
354	A0A1D5W361	Uncharacterized protein OS=Triticum aestivum PE=4 SV=1 - [A0A1D5W361_WHEAT]	Uncharacterized protein			IPR031095;IPR008914;IPR001858;	Protein FLOWERING LOCUS T; Phosphatidylethanolamine-binding protein; Phosphatidylethanolamine-binding, conserved site	180	1	19.8121	7.34229	19.44	3	5	5	8		11.11	19.44	0	50088751	2.0307e+08		25.578	27.5974		3	5
355	A0A1D5VJH1	Uncharacterized protein OS=Triticum aestivum PE=4 SV=1 - [A0A1D5VJH1_WHEAT]	Uncharacterized protein			IPR000772;	Ricin B, lectin domain	318	1.59	34.3682	6.354	25.79	7	2	6	9		16.67	16.35	0	1.13852e+08	202976446		26.7626	27.5967		4	4						1	1	1
356	A0A1D6CVZ8	Uncharacterized protein OS=Triticum aestivum PE=4 SV=1 - [A0A1D6CVZ8_WHEAT]	Uncharacterized protein			IPR012677;IPR000504;	RNA recognition motif domain	263	1.315	28.3691	4.80518	22.05	4	3	4	12	16.73	16.73	22.05	5.45121e+07	1.8941e+08	2.02176e+08	25.7001	27.4969	27.591	3	3	4					1	1	1	1
357	W5FB83	Uncharacterized protein OS=Triticum aestivum PE=3 SV=1 - [W5FB83_WHEAT]	Uncharacterized protein			IPR020818;IPR018369;IPR017416;IPR011032;	GroES chaperonin family; Chaperonin GroES, conserved site; Chaperonin Cpn20; GroES-like	251	1.255	26.0288	7.32764	35.46	4	6	6	17	26.69	23.9	25.1	9.40538e+07	2.30924e+08	2.02102e+08	26.487	27.7828	27.5905	5	4	4	1	1	1	1	1	1	1	1
358	A0A1D5VAZ6	Uncharacterized protein OS=Triticum aestivum PE=4 SV=1 - [A0A1D5VAZ6_WHEAT]	Uncharacterized protein			IPR004843;IPR029052;IPR011230;	Calcineurin-like phosphoesterase domain, ApaH type; Metallo-dependent phosphatase-like; Phosphoesterase At2g46880	371	1.855	41.2354	6.75635	7.55	5	2	2	4		3.23	7.55	0	10928262	2.01197e+08		23.3816	27.584		1	2
359	A0A1D6B1D1	Uncharacterized protein OS=Triticum aestivum PE=3 SV=1 - [A0A1D6B1D1_WHEAT]	Uncharacterized protein			IPR011545;IPR014001;IPR001650;IPR027417;IPR000629;IPR014014;	DEAD/DEAH box helicase domain; Helicase superfamily 1/2, ATP-binding domain; Helicase, C-terminal; P-loop containing nucleoside triphosphate hydrolase; ATP-dependent RNA helicase DEAD-box, conserved site; RNA helicase, DEAD-box type, Q motif	369	1.845	41.8238	7.38623	27.1	7	12	12	19	0	19.24	22.76	0	8.95349e+07	1.9954e+08		26.4159	27.5721		7	10						1	1	1
360	A0A080YU61	Uncharacterized protein OS=Triticum aestivum GN=TRAES_3BF271000010CFD_c1 PE=4 SV=1 - [A0A080YU61_WHEAT]	Uncharacterized protein			IPR016040;	NAD(P)-binding domain	397	1.985	43.9367	5.37646	18.89	8	2	6	6	0	0	18.89	0	0	1.98633e+08			27.5655			6
361	A0A1D5WW00	Uncharacterized protein OS=Triticum aestivum PE=3 SV=1 - [A0A1D5WW00_WHEAT]	Uncharacterized protein			IPR002068;IPR031107;IPR008978;	Alpha crystallin/Hsp20 domain; Small heat shock protein HSP20; HSP20-like chaperone	151	1	16.8568	6.60986	38.41	32	4	5	12	5.96	38.41	16.56	21839184	1.13991e+08	196414480	24.3804	26.7643	27.5493	1	5	3		1	1	1		1	1	1
362	W5FXA0	Uncharacterized protein OS=Triticum aestivum PE=3 SV=1 - [W5FXA0_WHEAT]	Uncharacterized protein			IPR005814;IPR010164;IPR015424;IPR015421;IPR015422;	Aminotransferase class-III; Ornithine aminotransferase; Pyridoxal phosphate-dependent transferase; Pyridoxal phosphate-dependent transferase, major region, subdomain 1; Pyridoxal phosphate-dependent transferase, subdomain 2	414	2.07	45.3033	6.46826	4.35	5	2	2	3	1.93	0	4.35	1.29298e+07	0	196110092	23.6242		27.5471	1		2
363	W5D5R6	Cold induced protein OS=Triticum aestivum GN=TRAES_3BF087500010CFD_c1 PE=2 SV=1 - [W5D5R6_WHEAT]	Cold induced protein					158	1	16.1889	4.98291	54.43	10	3	8	17	39.24	18.99	54.43	4.04747e+07	8.37078e+07	1.94112e+08	25.2705	26.3189	27.5323	5	3	6	1	1	1	1	1	1	1	1
364	A0A1D6DCS0	Ribokinase OS=Triticum aestivum PE=3 SV=1 - [A0A1D6DCS0_WHEAT]	Ribokinase (RK) (EC 2.7.1.15)		Carbohydrate metabolism; D-ribose degradation; D-ribose 5-phosphate from beta-D-ribopyranose: step 2/2. {ECO:0000256|HAMAP-Rule:MF_03215}.	IPR002173;IPR011877;IPR011611;IPR002139;IPR029056;	Carbohydrate/puine kinase, PfkB, conserved site; Ribokinase; Carbohydrate kinase PfkB; Ribokinase/fructokinase; Ribokinase-like	360	1.8	36.9482	5.0083	26.39	4	6	6	11	7.78	10.83	21.11	19062232	3.88483e+07	1.93456e+08	24.1842	25.2113	27.5274	2	3	5					1	1	1	1
365	A0A1D5Y1B0	Uncharacterized protein OS=Triticum aestivum PE=3 SV=1 - [A0A1D5Y1B0_WHEAT]	Uncharacterized protein			IPR032282;IPR017782;IPR001279;	Hydroxyacylglutathione hydrolase, C-terminal domain; Hydroxyacylglutathione hydrolase; Metallo-beta-lactamase	258	1.29	28.5432	5.64307	18.22	6	4	4	4		0	18.22	0	0	1.92809e+08			27.5226			4
366	A0A1D5YPG2	Malate dehydrogenase OS=Triticum aestivum PE=3 SV=1 - [A0A1D5YPG2_WHEAT]	Malate dehydrogenase (EC 1.1.1.37)			IPR001557;IPR022383;IPR001236;IPR015955;IPR001252;IPR010097;IPR016040;	L-lactate/malate dehydrogenase; Lactate/malate dehydrogenase, C-terminal; Lactate/malate dehydrogenase, N-terminal; Lactate dehydrogenase/glycoside hydrolase, family 4, C-terminal; Malate dehydrogenase, active site; Malate dehydrogenase, type 1; NAD(P)-binding domain	357	1.785	37.2383	8.17725	14.01	5	2	4	5	0	3.92	14.01	0	3.71426e+07	1.91912e+08		25.1466	27.5159		1	4
367	W5HZC6	Uncharacterized protein OS=Triticum aestivum PE=4 SV=1 - [W5HZC6_WHEAT]	Uncharacterized protein			IPR006121;	Heavy metal-associated domain, HMA	78	1	8.25917	6.59521	34.62	3	2	2	5		34.62	34.62	0	164091928	189451087		27.2899	27.4973		2	2		1	1	1		1	1	1
368	A0A0A7ABV6	Pathogenesis-related protein 1-16 OS=Triticum aestivum GN=Pr-1-16 PE=3 SV=1 - [A0A0A7ABV6_WHEAT]	Pathogenesis-related protein 1-16	Pr-1-16		IPR001283;IPR018244;IPR014044;IPR034111;IPR002413;	Cysteine-rich secretory protein, allergen V5/Tpx-1-related; Allergen V5/Tpx-1-related, conserved site; CAP domain; Pathogenesis-related protein 1-like, SCP domain; Ves allergen	167	1	17.7912	4.81787	34.13	10	4	4	5	0	34.13	5.39	0	1.303e+08	188252185		26.9573	27.4881		4	1		1				1
369	A0A1D5XQQ1	Protein disulfide-isomerase OS=Triticum aestivum PE=3 SV=1 - [A0A1D5XQQ1_WHEAT]	Protein disulfide-isomerase (EC 5.3.4.1)			IPR005788;IPR005792;IPR012336;IPR017937;IPR013766;	Disulphide isomerase; Protein disulphide isomerase; Thioredoxin-like fold; Thioredoxin, conserved site; Thioredoxin domain	487	2.435	53.5483	5.021	20.33	25	2	10	21	8.42	13.35	13.96	2.91632e+07	8.47983e+07	1.87643e+08	24.7976	26.3375	27.4834	4	6	7					1	1	1	1
370	A0A1D6ANL7	Uncharacterized protein OS=Triticum aestivum PE=4 SV=1 - [A0A1D6ANL7_WHEAT]	Uncharacterized protein					372	1.86	41.5817	5.17334	10.48	7	4	4	6	2.96	5.11	7.53	1.95693e+07	5.12127e+07	1.86902e+08	24.2221	25.61	27.4777	1	2	3
371	W5EC14	Dirigent protein OS=Triticum aestivum PE=3 SV=1 - [W5EC14_WHEAT]	Dirigent protein			IPR004265;	Plant disease resistance response protein	175	1	18.3585	7.13721	34.29	1	5	5	8	6.86	22.86	29.14	2.96794e+07	6.83028e+07	1.86366e+08	24.823	26.0254	27.4736	1	3	4		1	1	1		1	1	1
372	A0A1D6CIT3	Uncharacterized protein OS=Triticum aestivum PE=4 SV=1 - [A0A1D6CIT3_WHEAT]	Uncharacterized protein			IPR002110;IPR020683;	Ankyrin repeat; Ankyrin repeat-containing domain	293	1.465	32.1684	4.58936	12.97	12	3	3	10	8.87	12.97	8.87	1.28977e+07	58000042	1.86335e+08	23.6206	25.7896	27.4733	2	3	2
373	A0A1D5ZGS1	Malate dehydrogenase OS=Triticum aestivum PE=3 SV=1 - [A0A1D5ZGS1_WHEAT]	Malate dehydrogenase (EC 1.1.1.37)			IPR001557;IPR022383;IPR001236;IPR015955;IPR001252;IPR010097;IPR016040;	L-lactate/malate dehydrogenase; Lactate/malate dehydrogenase, C-terminal; Lactate/malate dehydrogenase, N-terminal; Lactate dehydrogenase/glycoside hydrolase, family 4, C-terminal; Malate dehydrogenase, active site; Malate dehydrogenase, type 1; NAD(P)-binding domain	293	1.465	30.6681	7.23975	20.48	7	2	5	7		9.22	20.48	0	7.05916e+07	1.86141e+08		26.073	27.4718		2	5						1	1	1
374	Q3S4H9	Eukaryotic translation initiation factor 5A OS=Triticum aestivum PE=2 SV=1 - [Q3S4H9_WHEAT]	Eukaryotic translation initiation factor 5A (eIF-5A)			IPR012340;IPR014722;IPR019769;IPR001884;IPR020189;IPR008991;	Nucleic acid-binding, OB-fold; Ribosomal protein L2 domain 2; Translation elongation factor, IF5A, hypusine site; Translation elongation factor IF5A; Translation elongation factor, IF5A C-terminal; Translation protein SH3-like domain	161	1	17.3707	6.20166	11.18	13	2	2	4	0	11.18	11.18	0	109132972	1.85773e+08		26.7015	27.469		2	2
375	A0A1D5U5Y9	Uncharacterized protein OS=Triticum aestivum PE=4 SV=1 - [A0A1D5U5Y9_WHEAT]	Uncharacterized protein			IPR005746;IPR012336;IPR017937;IPR013766;	Thioredoxin; Thioredoxin-like fold; Thioredoxin, conserved site; Thioredoxin domain	185	1	19.7281	8.79248	12.97	4	2	2	4	12.97		12.97	1.56395e+07	0	1.8542e+08	23.8987		27.4662	2		2
376	W5HXX0	Uncharacterized protein OS=Triticum aestivum PE=4 SV=1 - [W5HXX0_WHEAT]	Uncharacterized protein			IPR010987;IPR004045;IPR004046;IPR012336;IPR001662;	Glutathione S-transferase, C-terminal-like; Glutathione S-transferase, N-terminal; Glutathione S-transferase, C-terminal; Thioredoxin-like fold; Translation elongation factor EF1B, gamma chain, conserved	413	2.065	46.8057	6.56592	28.33	7	11	11	14		11.14	21.79	0	2.93317e+07	1.84627e+08		24.806	27.46		4	9						1	1	1
377	W5BMW7	Uncharacterized protein OS=Triticum aestivum PE=3 SV=1 - [W5BMW7_WHEAT]	Uncharacterized protein			IPR014038;IPR010987;IPR014717;IPR001326;	Translation elongation factor EF1B, beta/delta subunit, guanine nucleotide exchange domain; Glutathione S-transferase, C-terminal-like; Translation elongation factor EF1B/ribosomal protein S6; Translation elongation factor EF1B, beta/delta chains, conserved site	226	1.13	24.5313	4.66553	28.76	2	2	7	8		17.7	18.58	0	1.46691e+08	1.84399e+08		27.1282	27.4583		4	4						1	1	1
378	A0A1D6RJI0	Plasma membrane ATPase OS=Triticum aestivum PE=3 SV=1 - [A0A1D6RJI0_WHEAT]	Plasma membrane ATPase (EC 3.6.3.6)			IPR004014;IPR023299;IPR018303;IPR023298;IPR008250;IPR023214;IPR006534;IPR001757;	Cation-transporting P-type ATPase, N-terminal; P-type ATPase, cytoplasmic domain N; P-type ATPase, phosphorylation site; P-type ATPase, transmembrane domain; P-type ATPase, A domain; HAD-like domain; P-type ATPase, subfamily IIIA; P-type ATPase	942	4.71	103.601	6.82959	6.26	48	7	7	15	1.17	6.26	2.34	2.25179e+07	6.05689e+07	1.83365e+08	24.4246	25.8521	27.4501	2	7	3
379	A0A1D6B6B3	Peptidylprolyl isomerase OS=Triticum aestivum PE=4 SV=1 - [A0A1D6B6B3_WHEAT]	Peptidylprolyl isomerase (EC 5.2.1.8)			IPR023566;IPR001179;	Peptidyl-prolyl cis-trans isomerase, FKBP-type; FKBP-type peptidyl-prolyl cis-trans isomerase domain	145	1	15.7299	8.83643	11.03	3	2	2	2	0	0	11.03	0	0	1.83314e+08			27.4497			2
380	A0A1D6C276	Uncharacterized protein OS=Triticum aestivum PE=4 SV=1 - [A0A1D6C276_WHEAT]	Uncharacterized protein			IPR009288;IPR013024;	Gamma-glutamylcyclotransferase, AIG2-like; Gamma-glutamyl cyclotransferase-like	183	1	20.6561	4.98291	14.21	1	2	2	2			14.21	0	0	1.82818e+08			27.4458			2
381	A0A1D6AR48	Uncharacterized protein OS=Triticum aestivum PE=4 SV=1 - [A0A1D6AR48_WHEAT]	Uncharacterized protein			IPR005399;IPR023210;	Potassium channel, voltage-dependent, beta subunit, KCNAB-related; NADP-dependent oxidoreductase domain	319	1.595	35.4952	7.32764	15.99	5	5	5	7		3.13	15.99	0	4.02511e+07	1.81861e+08		25.2625	27.4383		1	5
382	W5HFK6	Formate dehydrogenase, mitochondrial OS=Triticum aestivum PE=3 SV=1 - [W5HFK6_WHEAT]	Formate dehydrogenase, mitochondrial (FDH) (EC 1.2.1.2) (NAD-dependent formate dehydrogenase)			IPR006139;IPR029753;IPR029752;IPR006140;IPR033689;IPR016040;	D-isomer specific 2-hydroxyacid dehydrogenase, catalytic domain; D-isomer specific 2-hydroxyacid dehydrogenase, NAD-binding domain conserved site; D-isomer specific 2-hydroxyacid dehydrogenase, NAD-binding domain conserved site 1; D-isomer specific 2-hydroxyacid dehydrogenase, NAD-binding domain; NAD-dependent formate dehydrogenase; NAD(P)-binding domain	377	1.885	41.3262	6.99072	23.08	11	8	8	16	4.24	10.61	23.08	10032762	6.63406e+07	1.81776e+08	23.2582	25.9834	27.4376	2	4	8					1	1	1	1
383	W5FTM2	Uncharacterized protein OS=Triticum aestivum GN=TRAES_3BF132300040CFD_c1 PE=4 SV=1 - [W5FTM2_WHEAT]	Uncharacterized protein			IPR027110;IPR029061;IPR009014;IPR005475;IPR033248;	Pyruvate dehydrogenase E1 component subunit beta; Thiamin diphosphate-binding fold; Transketolase C-terminal/Pyruvate-ferredoxin oxidoreductase domain II; Transketolase-like, pyrimidine-binding domain; Transketolase, C-terminal domain	310	1.55	34.034	5.63037	11.29	11	3	3	4	0	2.9	11.29	0	8.30451e+07	1.81035e+08		26.3074	27.4317		1	3
384	A0A1D6RHP8	Uncharacterized protein OS=Triticum aestivum PE=3 SV=1 - [A0A1D6RHP8_WHEAT]	Uncharacterized protein			IPR003593;IPR003959;IPR004176;IPR001270;IPR018368;IPR028299;IPR027417;IPR001943;	AAA+ ATPase domain; ATPase, AAA-type, core; Clp, N-terminal; ClpA/B family; ClpA/B, conserved site 1; ClpA/B, conserved site 2; P-loop containing nucleoside triphosphate hydrolase; UVR domain	836	4.18	92.3797	5.94775	13.4	42	8	9	14	4.07	7.3	7.78	2.54249e+07	5.54965e+07	1.79507e+08	24.5997	25.7259	27.4195	3	5	5
385	A0A1D5U063	D-3-phosphoglycerate dehydrogenase OS=Triticum aestivum PE=3 SV=1 - [A0A1D5U063_WHEAT]	D-3-phosphoglycerate dehydrogenase (EC 1.1.1.95)		Amino-acid biosynthesis; L-serine biosynthesis; L-serine from 3-phospho-D-glycerate: step 1/3. {ECO:0000256|RuleBase:RU363003}.	IPR002912;IPR015878;IPR029009;IPR006139;IPR029753;IPR029752;IPR006140;IPR016040;IPR006236;	ACT domain; S-adenosyl-L-homocysteine hydrolase, NAD binding domain; Allosteric substrate binding domain; D-isomer specific 2-hydroxyacid dehydrogenase, catalytic domain; D-isomer specific 2-hydroxyacid dehydrogenase, NAD-binding domain conserved site; D-isomer specific 2-hydroxyacid dehydrogenase, NAD-binding domain conserved site 1; D-isomer specific 2-hydroxyacid dehydrogenase, NAD-binding dom…	618	3.09	63.9749	7.26904	19.09	16	9	9	13	0	10.19	17.31	0	1.16492e+08	1.78033e+08		26.7957	27.4076		6	7
386	A0A1D5X7C5	Protein disulfide-isomerase OS=Triticum aestivum PE=3 SV=1 - [A0A1D5X7C5_WHEAT]	Protein disulfide-isomerase (EC 5.3.4.1)			IPR005788;IPR005792;IPR012336;IPR017937;IPR013766;	Disulphide isomerase; Protein disulphide isomerase; Thioredoxin-like fold; Thioredoxin, conserved site; Thioredoxin domain	481	2.405	53.2182	5.23682	20.17	23	2	10	24	8.52	14.76	15.59	2.91632e+07	8.57721e+07	178016386	24.7976	26.354	27.4074	4	7	7					1	1	1	1
387	A0A1D5SGL3	Uncharacterized protein OS=Triticum aestivum PE=4 SV=1 - [A0A1D5SGL3_WHEAT]	Uncharacterized protein			IPR008254;IPR029039;IPR010089;IPR005025;	Flavodoxin/nitric oxide synthase; Flavoprotein-like domain; Flavoprotein WrbA; NADPH-dependent FMN reductase-like	195	1	20.8714	5.78271	42.05	6	4	7	10		9.23	42.05	0	1.98791e+07	1.77707e+08		24.2447	27.4049		2	7		1	1	1		1	1	1
388	A0A1D5VKC5	Uncharacterized protein OS=Triticum aestivum PE=4 SV=1 - [A0A1D5VKC5_WHEAT]	Uncharacterized protein			IPR000101;IPR029055;	Gamma-glutamyltranspeptidase; Nucleophile aminohydrolases, N-terminal	626	3.13	64.5121	6.354	11.66	9	6	6	11	4.15	5.91	10.06	2.3329e+07	6.20288e+07	1.76949e+08	24.4756	25.8864	27.3988	2	3	5
389	B9VGW3	Cysteine proteinase inhibitor (Fragment) OS=Triticum aestivum PE=2 SV=1 - [B9VGW3_WHEAT]	Cysteine proteinase inhibitor (Fragment)			IPR027214;IPR000010;IPR018073;	Cystatin; Cystatin domain; Proteinase inhibitor I25, cystatin, conserved site	102	1	11.3339	5.52881	34.31	6	5	5	12	20.59	33.33	34.31	4.16939e+07	5.59841e+07	1.76876e+08	25.3133	25.7385	27.3982	2	3	4	1	1	1	1	1	1	1	1
390	A0A1D6S1A8	Uncharacterized protein OS=Triticum aestivum PE=4 SV=1 - [A0A1D6S1A8_WHEAT]	Uncharacterized protein			IPR016140;	Bifunctional inhibitor/plant lipid transfer protein/seed storage helical domain	131	1	13.3588	8.44092	12.21	4	2	2	4	0	12.21	12.21	0	1.8192e+08	1.76623e+08		27.4387	27.3961		2	2
391	A0A1D5RQE5	Uncharacterized protein OS=Triticum aestivum PE=3 SV=1 - [A0A1D5RQE5_WHEAT]	Uncharacterized protein			IPR016161;IPR016162;IPR001048;IPR001057;IPR005715;IPR019797;	Aldehyde/histidinol dehydrogenase; Aldehyde dehydrogenase N-terminal domain; Aspartate/glutamate/uridylate kinase; Glutamate/acetylglutamate kinase; Glutamate 5-kinase/delta-1-pyrroline-5-carboxylate synthase; Glutamate 5-kinase, conserved site	459	2.295	50.0588	6.16357	8.93	7	2	4	5	0	8.93	2.18	0	2.30204e+07	176323160		24.4564	27.3936		4	1
392	A0A1D5WHU7	Carbonic anhydrase OS=Triticum aestivum PE=3 SV=1 - [A0A1D5WHU7_WHEAT]	Carbonic anhydrase (EC 4.2.1.1) (Carbonate dehydratase)			IPR001765;IPR015892;	Carbonic anhydrase; Carbonic anhydrase, prokaryotic-like, conserved site	202	1.01	22.2542	6.34131	49.01	26	9	9	18	12.38	36.14	39.6	4.65816e+07	1.6344e+08	1.75589e+08	25.4733	27.2842	27.3876	2	6	7	1	1	1	1	1	1	1	1
393	A0A1D6AFM7	Uncharacterized protein OS=Triticum aestivum PE=4 SV=1 - [A0A1D6AFM7_WHEAT]	Uncharacterized protein			IPR031432;	MALE GAMETOPHYTE DEFECTIVE 1	238	1.19	26.9904	8.1333	34.03	1	2	8	10		12.18	29.41	0	6.49641e+07	1.74632e+08		25.9531	27.3797		3	7		1	1	1		1	1	1
394	A0A1D6B0P4	Uncharacterized protein OS=Triticum aestivum PE=4 SV=1 - [A0A1D6B0P4_WHEAT]	Uncharacterized protein			IPR031432;	MALE GAMETOPHYTE DEFECTIVE 1	238	1.19	27.1325	8.11865	33.61	3	2	8	10		17.23	23.95	0	6.49641e+07	1.74632e+08		25.9531	27.3797		4	6		1	1	1		1	1	1
395	A0A1D5VQX5	Uncharacterized protein OS=Triticum aestivum PE=4 SV=1 - [A0A1D5VQX5_WHEAT]	Uncharacterized protein			IPR029006;IPR007123;IPR030009;IPR007122;	ADF-H/Gelsolin-like domain; Gelsolin-like domain; Villin-2/3/4/5, plant; Villin/Gelsolin	926	4.63	101.453	6.771	8.32	7	6	6	10		3.24	8.32	0	6.98209e+07	1.74567e+08		26.0572	27.3792		3	6
396	A0A1D5Z105	Uncharacterized protein OS=Triticum aestivum PE=4 SV=1 - [A0A1D5Z105_WHEAT]	Uncharacterized protein			IPR001509;IPR033890;IPR016040;	NAD-dependent epimerase/dehydratase; GDP-mannose 3,5-epimerase; NAD(P)-binding domain	341	1.705	38.9952	5.94775	32.55	9	11	11	15		7.04	32.55	0	1.39625e+07	1.73625e+08		23.7351	27.3714		2	11		1	1	1		1	1	1
397	A0A077RW30	Cysteine synthase OS=Triticum aestivum GN=TRAES_3BF067800160CFD_c1 PE=3 SV=1 - [A0A077RW30_WHEAT]	Cysteine synthase (EC 2.5.1.47)			IPR005856;IPR005859;IPR001216;IPR001926;	Cysteine synthase; Cysteine synthase CysK; Cysteine synthase/cystathionine beta-synthase, pyridoxal-phosphate attachment site; Tryptophan synthase beta subunit-like PLP-dependent enzyme	392	1.96	41.1335	6.40479	27.81	5	6	7	13	3.32	3.32	27.81	8.13165e+06	4.213e+07	1.72974e+08	22.9551	25.3283	27.366	1	1	7							1
398	A0A1D5UQH9	Uncharacterized protein OS=Triticum aestivum PE=4 SV=1 - [A0A1D5UQH9_WHEAT]	Uncharacterized protein			IPR012951;IPR016169;IPR016166;IPR006094;	Berberine/berberine-like; CO dehydrogenase flavoprotein-like, FAD-binding, subdomain 2; FAD-binding, type 2; FAD linked oxidase, N-terminal	525	2.625	57.0946	6.80029	13.14	7	2	6	6		0	13.14	0	0	1.72036e+08			27.3581			6
399	A0A1D5VEN5	Malic enzyme OS=Triticum aestivum PE=3 SV=1 - [A0A1D5VEN5_WHEAT]	Malic enzyme			IPR015884;IPR012301;IPR012302;IPR001891;IPR016040;	Malic enzyme, conserved site; Malic enzyme, N-terminal domain; Malic enzyme, NAD-binding; Malic oxidoreductase; NAD(P)-binding domain	593	2.965	65.5466	5.97314	23.27	26	8	12	17	0	6.07	23.27	0	1.20513e+07	1.71532e+08		23.5227	27.3539		3	12						1	1	1
400	A0A1D5VZD9	Uncharacterized protein OS=Triticum aestivum PE=4 SV=1 - [A0A1D5VZD9_WHEAT]	Uncharacterized protein			IPR000008;IPR001736;IPR015679;	C2 domain; Phospholipase D/Transphosphatidylase; Phospholipase D family	620	3.1	70.6704	5.50342	12.9	32	7	7	9		3.71	12.9	0	4.85361e+07	1.71307e+08		25.5326	27.352		2	7
401	A0A1D6CX52	Acyl-coenzyme A oxidase OS=Triticum aestivum PE=3 SV=1 - [A0A1D6CX52_WHEAT]	Acyl-coenzyme A oxidase			IPR029320;IPR006091;IPR012258;IPR002655;IPR009075;IPR013786;IPR009100;	Acyl-coenzyme A oxidase, N-terminal; Acyl-CoA oxidase/dehydrogenase, central domain; Acyl-CoA oxidase; Acyl-CoA oxidase, C-terminal; Acyl-CoA dehydrogenase/oxidase C-terminal; Acyl-CoA dehydrogenase/oxidase, N-terminal; Acyl-CoA dehydrogenase/oxidase, N-terminal and middle domain	644	3.22	71.4597	7.86963	15.99	8	10	10	12	1.24	5.28	11.96	5.94849e+06	2.20276e+07	1.70159e+08	22.5041	24.3928	27.3423	1	3	8
402	A0A1D5VJ72	Uncharacterized protein OS=Triticum aestivum PE=4 SV=1 - [A0A1D5VJ72_WHEAT]	Uncharacterized protein			IPR017849;IPR017850;IPR002591;	Alkaline phosphatase-like, alpha/beta/alpha; Alkaline-phosphatase-like, core domain; Type I phosphodiesterase/nucleotide pyrophosphatase/phosphate transferase	464	2.32	50.65	7.04932	14.66	1	2	6	7			14.66	0	0	1.69862e+08			27.3398			6
403	A0A1D5RT02	Uncharacterized protein OS=Triticum aestivum PE=4 SV=1 - [A0A1D5RT02_WHEAT]	Uncharacterized protein			IPR029058;IPR002925;	Alpha/Beta hydrolase fold; Dienelactone hydrolase	241	1.205	25.6039	5.10986	21.16	2	2	4	10	0	15.77	21.16	0	1.65976e+07	1.69437e+08		23.9845	27.3362		3	4						1	1	1
404	W5A152	Uncharacterized protein OS=Triticum aestivum PE=3 SV=1 - [W5A152_WHEAT]	Uncharacterized protein			IPR018370;IPR001844;IPR002423;IPR027409;IPR027413;	Chaperonin Cpn60, conserved site; Chaperonin Cpn60; Chaperonin Cpn60/TCP-1 family; GroEL-like apical domain; GroEL-like equatorial domain	528	2.64	56.1013	5.13525	16.29	7	2	7	12	3.41	11.74	11.74	2.38069e+07	9.12827e+07	1.69205e+08	24.5049	26.4438	27.3342	2	5	5
405	A0A1D5XU33	Uncharacterized protein OS=Triticum aestivum PE=4 SV=1 - [A0A1D5XU33_WHEAT]	Uncharacterized protein			IPR023213;IPR003480;	Transferase	396	1.98	41.8912	5.0083	6.31	3	2	2	6	0	6.31	6.31	0	2.11646e+07	1.6831e+08		24.3352	27.3265		2	2
406	A0A077RT58	Uncharacterized protein OS=Triticum aestivum GN=TRAES_3BF076300020CFD_c1 PE=4 SV=1 - [A0A077RT58_WHEAT]	Uncharacterized protein			IPR007493;	Protein of unknown function DUF538	167	1	17.3311	5.21143	11.98	5	2	2	4		11.98	5.99	0	6.13995e+07	1.68138e+08		25.8717	27.3251		2	1
407	A0A1D5X2U0	Uncharacterized protein OS=Triticum aestivum PE=3 SV=1 - [A0A1D5X2U0_WHEAT]	Uncharacterized protein			IPR018370;IPR001844;IPR002423;IPR027409;IPR027413;	Chaperonin Cpn60, conserved site; Chaperonin Cpn60; Chaperonin Cpn60/TCP-1 family; GroEL-like apical domain; GroEL-like equatorial domain	576	2.88	61.09	5.64307	17.36	8	3	8	14	3.13	13.37	13.19	2.38069e+07	9.12827e+07	168082343	24.5049	26.4438	27.3246	2	6	6
408	W5F826	Proteasome subunit beta type OS=Triticum aestivum PE=3 SV=1 - [W5F826_WHEAT]	Proteasome subunit beta type (EC 3.4.25.1)			IPR029055;IPR016050;IPR001353;IPR023333;	Nucleophile aminohydrolases, N-terminal; Proteasome beta-type subunit, conserved site; Proteasome, subunit alpha/beta; Proteasome B-type subunit	221	1.105	24.3172	6.75635	31.22	2	5	5	7	4.52	9.05	26.7	4.37018e+07	7.44374e+07	1.67297e+08	25.3812	26.1495	27.3178	1	2	4		1	1	1		1	1	1
409	A0A1D5T9N8	Uncharacterized protein OS=Triticum aestivum PE=4 SV=1 - [A0A1D5T9N8_WHEAT]	Uncharacterized protein			IPR023210;	NADP-dependent oxidoreductase domain	342	1.71	37.2509	6.13818	27.49	24	9	9	14		22.51	16.96	0	4.32503e+07	1.66803e+08		25.3662	27.3136		7	6						1	1	1
410	P58311	Photosystem I P700 chlorophyll a apoprotein A1 OS=Triticum aestivum GN=psaA PE=3 SV=1 - [PSAA_WHEAT]	Photosystem I P700 chlorophyll a apoprotein A1 (EC 1.97.1.12) (PSI-A) (PsaA)	psaA		IPR006243;IPR001280;IPR020586;	Photosystem I PsaA; Photosystem I PsaA/PsaB; Photosystem I PsaA/PsaB, conserved site	750	3.75	83.0936	7.10791	5.33	2	5	5	10	2.13	3.2	4.4	8.75822e+07	2.9783e+08	165612150	26.3841	28.1499	27.3032	2	3	4
411	W5B6I0	Uncharacterized protein OS=Triticum aestivum PE=3 SV=1 - [W5B6I0_WHEAT]	Uncharacterized protein			IPR029035;IPR029061;IPR012000;IPR012001;IPR012110;IPR011766;	DHS-like NAD/FAD-binding domain; Thiamin diphosphate-binding fold; Thiamine pyrophosphate enzyme, central domain; Thiamine pyrophosphate enzyme, N-terminal TPP-binding domain; Thiamine pyrophosphate (TPP)-dependent enzyme; Thiamine pyrophosphate enzyme, C-terminal TPP-binding	603	3.015	64.5623	6.13818	5.31	2	2	3	7	2.16	5.31	2.16	117111199	1.35838e+08	165477134	26.8033	27.0173	27.3021	1	3	1
412	W5HZ68	40S ribosomal protein S27 OS=Triticum aestivum PE=3 SV=1 - [W5HZ68_WHEAT]	40S ribosomal protein S27			IPR000592;IPR023407;IPR011332;	Ribosomal protein S27e; Ribosomal protein S27e, zinc-binding domain; Zinc-binding ribosomal protein	86	1	9.56283	8.71924	24.42	3	2	2	2		15.12	9.3	0	1.79825e+07	1.65395e+08		24.1001	27.3013		1	1
413	A0A1D5XUM6	Uncharacterized protein OS=Triticum aestivum PE=4 SV=1 - [A0A1D5XUM6_WHEAT]	Uncharacterized protein			IPR010720;IPR008979;IPR017853;	Alpha-L-arabinofuranosidase, C-terminal; Galactose-binding domain-like; Glycoside hydrolase superfamily	659	3.295	72.3038	5.50342	17.45	13	8	10	13	3.34	2.88	14.72	1.63131e+07	6.65151e+07	1.64316e+08	23.9595	25.9872	27.2919	2	2	8
414	A0A1D6BHP4	Peptidylprolyl isomerase OS=Triticum aestivum PE=4 SV=1 - [A0A1D6BHP4_WHEAT]	Peptidylprolyl isomerase (EC 5.2.1.8)			IPR023566;IPR001179;	Peptidyl-prolyl cis-trans isomerase, FKBP-type; FKBP-type peptidyl-prolyl cis-trans isomerase domain	167	1	17.1701	9.36377	14.97	7	2	2	5	5.99	5.99	14.97	2.16045e+07	1.05547e+08	163031261	24.3648	26.6533	27.2806	1	1	2
415	A0A1D5VYR8	Arginine decarboxylase OS=Triticum aestivum PE=3 SV=1 - [A0A1D5VYR8_WHEAT]	Arginine decarboxylase (EC 4.1.1.19)		Amine and polyamine biosynthesis; agmatine biosynthesis; agmatine from L-arginine: step 1/1. {ECO:0000256|RuleBase:RU003740}.	IPR009006;IPR002985;IPR022643;IPR022657;IPR022644;IPR022653;IPR000183;IPR029066;	Alanine racemase/group IV decarboxylase, C-terminal; Arginine decarboxylase; Orn/DAP/Arg decarboxylase 2, C-terminal; Orn/DAP/Arg decarboxylase 2, conserved site; Orn/DAP/Arg decarboxylase 2, N-terminal; Orn/DAP/Arg decarboxylase 2, pyridoxal-phosphate binding site; Ornithine/DAP/Arg decarboxylase; PLP-binding barrel	584	2.92	64.0205	6.90283	11.99	7	5	5	6		0	11.99	0	0	1.62921e+08			27.2796			5
416	A0A1D5YLF6	Uncharacterized protein OS=Triticum aestivum PE=4 SV=1 - [A0A1D5YLF6_WHEAT]	Uncharacterized protein			IPR016177;IPR001739;	DNA-binding domain; Methyl-CpG DNA binding	480	2.4	51.3188	4.4751	22.92	13	7	7	19	2.71	11.46	22.92	3.49591e+06	5.96258e+07	1.62359e+08	21.7372	25.8294	27.2746	1	5	7						1	1	1
417	A0A1D6CSF5	Uncharacterized protein OS=Triticum aestivum PE=4 SV=1 - [A0A1D6CSF5_WHEAT]	Uncharacterized protein					109	1	11.3404	4.55127	39.45	6	4	4	6	16.51	39.45	10.09	28019000	8.31875e+07	1.61874e+08	24.7399	26.3099	27.2703	1	4	1		1				1
418	A0A1D5XIG8	Uncharacterized protein OS=Triticum aestivum PE=4 SV=1 - [A0A1D5XIG8_WHEAT]	Uncharacterized protein			IPR001128;	Cytochrome P450	482	2.41	52.7724	7.81104	45.64	20	4	25	40	3.11	45.64	14.73	2.26206e+07	7.14419e+08	1.60601e+08	24.4311	29.4122	27.2589	2	25	7		1	1	1		1	1	1
419	W5DX10	Uncharacterized protein OS=Triticum aestivum PE=4 SV=1 - [W5DX10_WHEAT]	Uncharacterized protein			IPR001128;	Cytochrome P450	482	2.41	52.6744	7.50342	41.08	9	2	23	38	3.11	41.08	14.73	2.26206e+07	7.14419e+08	1.60601e+08	24.4311	29.4122	27.2589	2	23	7		1	1	1		1	1	1
420	D8LAL9	Hydroquinone glucosyltransferase, putative, expressed OS=Triticum aestivum GN=HGT_1 PE=4 SV=1 - [D8LAL9_WHEAT]	Hydroquinone glucosyltransferase, putative, expressed	HGT_1		IPR002213;	UDP-glucuronosyl/UDP-glucosyltransferase	493	2.465	52.4172	5.74463	4.87	4	2	2	3		2.84	4.87	0	0	1.59374e+08			27.2478		1	2
421	A0A1D5SPW2	Uncharacterized protein OS=Triticum aestivum PE=4 SV=1 - [A0A1D5SPW2_WHEAT]	Uncharacterized protein			IPR009737;IPR012336;	Thioredoxin-like ferredoxin; Thioredoxin-like fold	422	2.11	45.824	6.85889	4.98	8	2	2	3		4.98	2.37	0	1.79437e+07	158145176		24.097	27.2367		2	1
422	A0A096ULF2	Uncharacterized protein OS=Triticum aestivum PE=4 SV=1 - [A0A096ULF2_WHEAT]	Uncharacterized protein			IPR010987;IPR004045;IPR012336;	Glutathione S-transferase, C-terminal-like; Glutathione S-transferase, N-terminal; Thioredoxin-like fold	276	1.38	29.504	5.77002	34.06	1	2	7	9	4.71	4.71	34.06	0	43718744	1.56129e+08		25.3817	27.2182	1	1	7			1				1
423	A0A1D5VBZ9	Uncharacterized protein OS=Triticum aestivum PE=3 SV=1 - [A0A1D5VBZ9_WHEAT]	Uncharacterized protein			IPR016161;IPR016163;IPR016162;IPR015590;IPR001048;IPR020593;IPR001057;IPR005715;IPR019797;IPR000965;IPR005766;	Aldehyde/histidinol dehydrogenase; Aldehyde dehydrogenase N-terminal domain; Aldehyde dehydrogenase domain; Aspartate/glutamate/uridylate kinase; Gamma-glutamyl phosphate reductase GPR, conserved site; Glutamate/acetylglutamate kinase; Glutamate 5-kinase/delta-1-pyrroline-5-carboxylate synthase; Glutamate 5-kinase, conserved site; GPR domain; Delta l-pyrroline-5-carboxylate synthetase	729	3.645	79.1111	6.20166	9.33	5	4	6	9	0	9.33	5.9	0	7.41325e+07	155371554		26.1436	27.2111		6	3
424	A0A1D6AZY8	Uncharacterized protein OS=Triticum aestivum PE=3 SV=1 - [A0A1D6AZY8_WHEAT]	Uncharacterized protein			IPR015655;IPR000222;IPR001932;	Protein phosphatase 2C family; PPM-type phosphatase, divalent cation binding; PPM-type phosphatase domain	340	1.7	36.2161	5.10986	10	14	3	3	5	5.59	7.35	2.94	22811052	5.75209e+07	154089276	24.4432	25.7776	27.1992	2	2	1
425	A0A1D5VED4	Uncharacterized protein OS=Triticum aestivum PE=3 SV=1 - [A0A1D5VED4_WHEAT]	Uncharacterized protein			IPR033697;IPR001568;IPR018188;	Ribonuclease T2, eukaryotic; Ribonuclease T2-like; Ribonuclease T2, His active site 1	278	1.39	30.5449	6.75635	10.79	7	4	4	7	0	4.32	10.79	0	0	1.53318e+08			27.192		1	4
426	W5APR4	Uncharacterized protein OS=Triticum aestivum PE=4 SV=1 - [W5APR4_WHEAT]	Uncharacterized protein			IPR000549;IPR023618;IPR016370;IPR017493;	Photosystem I PsaG/PsaK protein; Photosystem I PsaG/PsaK domain; Photosystem I PsaG/PsaK, plant; Photosystem I PsaK, reaction centre, plant	130	1	13.5491	9.99365	7.69	3	2	2	3	0	7.69	6.92	0	349935505	153304948		28.3825	27.1918		2	1
427	A0A1D6DK84	Uncharacterized protein OS=Triticum aestivum PE=4 SV=1 - [A0A1D6DK84_WHEAT]	Uncharacterized protein			IPR013650;IPR013816;IPR032263;IPR016102;	ATP-grasp fold, succinyl-CoA synthetase-type; ATP-citrate synthase, citrate-binding domain; Succinyl-CoA synthetase-like	405	2.025	44.8642	6.31592	25.19	21	9	9	12		7.9	25.19	0	2.63771e+07	1.53054e+08		24.6528	27.1895		3	9						1	1	1
428	A0A1D6S9A4	Uncharacterized protein OS=Triticum aestivum PE=4 SV=1 - [A0A1D6S9A4_WHEAT]	Uncharacterized protein			IPR013785;IPR005720;	Aldolase-type TIM barrel; Dihydroorotate dehydrogenase domain	420	2.1	45.5592	6.56592	17.14	4	6	6	8	1.67	4.52	15.48	2.81467e+07	59209932	152242255	24.7465	25.8193	27.1818	1	2	5
429	W5AA63	Peroxidase OS=Triticum aestivum PE=3 SV=1 - [W5AA63_WHEAT]	Peroxidase (EC 1.11.1.7)			IPR010255;IPR002016;IPR000823;IPR019793;IPR033905;	Haem peroxidase; Haem peroxidase, plant/fungal/bacterial; Plant peroxidase; Peroxidases heam-ligand binding site; Secretory peroxidase	343	1.715	37.2164	5.19873	26.53	71	5	7	14	15.16	19.24	16.03	5.71799e+06	1.45165e+08	1.51014e+08	22.4471	27.1131	27.1701	3	5	4					1	1	1	1
430	A0A1D6RWP1	Uncharacterized protein OS=Triticum aestivum PE=4 SV=1 - [A0A1D6RWP1_WHEAT]	Uncharacterized protein					474	2.37	52.6693	6.72705	19.62	2	2	8	12	4.22	7.38	15.4	1.56857e+07	3.24297e+07	1.50467e+08	23.9029	24.9508	27.1649	2	3	6
431	W5G6L7	Uncharacterized protein OS=Triticum aestivum PE=3 SV=1 - [W5G6L7_WHEAT]	Uncharacterized protein			IPR016161;IPR016163;IPR016160;IPR029510;IPR016162;IPR015590;	Aldehyde/histidinol dehydrogenase; Aldehyde dehydrogenase, cysteine active site; Aldehyde dehydrogenase, glutamic acid active site; Aldehyde dehydrogenase N-terminal domain; Aldehyde dehydrogenase domain	502	2.51	54.2547	5.61768	20.12	5	6	6	7		0	20.12	0	0	148589331			27.1468			6							1
432	A0A0C4BK49	Proteasome subunit alpha type OS=Triticum aestivum PE=3 SV=1 - [A0A0C4BK49_WHEAT]	Proteasome subunit alpha type (EC 3.4.25.1)			IPR029055;IPR000426;IPR023332;IPR001353;	Nucleophile aminohydrolases, N-terminal; Proteasome alpha-subunit, N-terminal domain; Proteasome alpha-type subunit; Proteasome, subunit alpha/beta	288	1.44	31.1373	5.21143	29.51	4	7	7	10		11.46	25.35	0	2.56172e+07	1.48566e+08		24.6106	27.1465		3	6						1	1	1
433	W4ZS11	Proteasome subunit alpha type OS=Triticum aestivum PE=3 SV=1 - [W4ZS11_WHEAT]	Proteasome subunit alpha type (EC 3.4.25.1)			IPR029055;IPR000426;IPR023332;IPR001353;	Nucleophile aminohydrolases, N-terminal; Proteasome alpha-subunit, N-terminal domain; Proteasome alpha-type subunit; Proteasome, subunit alpha/beta	249	1.245	27.1348	6.15088	20.48	4	5	5	8	9.24	5.62	20.48	15505635	28594253	1.47064e+08	23.8863	24.7692	27.1319	2	1	5					1		1	1
434	A0A1D6RWZ9	Uncharacterized protein OS=Triticum aestivum PE=4 SV=1 - [A0A1D6RWZ9_WHEAT]	Uncharacterized protein			IPR011992;IPR018247;IPR002048;	EF-hand domain pair; EF-Hand 1, calcium-binding site; EF-hand domain	342	1.71	36.7376	4.93213	19.3	6	5	5	6	2.05	9.65	14.04	5.10686e+06	2.02827e+07	1.46775e+08	22.284	24.2737	27.129	1	2	3
435	A0A0A7MA13	Catalase (Fragment) OS=Triticum aestivum PE=2 SV=1 - [A0A0A7MA13_WHEAT]	Catalase (EC 1.11.1.6) (Fragment)			IPR018028;IPR020835;IPR024708;IPR024711;IPR011614;IPR002226;IPR010582;	Catalase, mono-functional, haem-containing; Catalase-like domain; Catalase active site; Catalase, mono-functional, haem-containing, clades 1 and 3; Catalase core domain; Catalase haem-binding site; Catalase immune-responsive domain	490	2.45	56.5401	7.02002	18.37	9	6	8	19	3.88	18.37	8.37	3.9406e+07	3.0329e+08	1.46668e+08	25.2319	28.1761	27.128	2	8	4
436	A0A1D5WNE9	Uncharacterized protein OS=Triticum aestivum PE=4 SV=1 - [A0A1D5WNE9_WHEAT]	Uncharacterized protein			IPR029039;IPR005025;	Flavoprotein-like domain; NADPH-dependent FMN reductase-like	196	1	21.431	6.771	20.92	17	4	4	7		9.18	20.92	0	2.56572e+07	1.46356e+08		24.6129	27.1249		3	4						1	1	1
437	A0A1D5YV33	Uncharacterized protein OS=Triticum aestivum PE=4 SV=1 - [A0A1D5YV33_WHEAT]	Uncharacterized protein			IPR023366;IPR001783;IPR026017;IPR017938;	ATP synthase subunit alpha-like domain; Lumazine-binding protein; Lumazine-binding domain; Riboflavin synthase-like beta-barrel	280	1.4	29.0901	6.12549	7.86	4	2	2	4	7.86	4.29	4.29	7512933	2.01229e+07	146063386	22.8409	24.2623	27.122	2	1	1
438	A0A1D6AF86	Uncharacterized protein OS=Triticum aestivum PE=4 SV=1 - [A0A1D6AF86_WHEAT]	Uncharacterized protein			IPR016040;	NAD(P)-binding domain	370	1.85	38.3534	8.48486	8.38	4	4	4	10	5.14	8.38	5.68	1.02812e+07	8.70924e+07	1.45688e+08	23.2935	26.376	27.1183	2	4	2
439	A0A1D5TT46	Uncharacterized protein OS=Triticum aestivum PE=3 SV=1 - [A0A1D5TT46_WHEAT]	Uncharacterized protein			IPR002569;	Peptide methionine sulphoxide reductase MsrA	181	1	20.1328	6.39209	27.62	3	5	5	10		22.1	27.62	0	1.49125e+07	1.4497e+08		23.83	27.1112		3	5						1	1	1
440	W5DNS9	Uncharacterized protein OS=Triticum aestivum PE=4 SV=1 - [W5DNS9_WHEAT]	Uncharacterized protein			IPR029068;IPR004360;	Glyoxalase/Bleomycin resistance protein/Dihydroxybiphenyl dioxygenase; Glyoxalase/fosfomycin resistance/dioxygenase domain	141	1	15.1327	5.79541	20.57	3	2	2	4	9.93	10.64	20.57	8.63536e+06	0	144762351	23.0418		27.1091	1	1	2							1
441	A0A1D5YI89	UDP-glucose 6-dehydrogenase OS=Triticum aestivum PE=3 SV=1 - [A0A1D5YI89_WHEAT]	UDP-glucose 6-dehydrogenase (EC 1.1.1.22)			IPR008927;IPR013328;IPR016040;IPR017476;IPR014027;IPR014026;IPR001732;IPR028357;	6-phosphogluconate dehydrogenase C-terminal domain-like; 6-phosphogluconate dehydrogenase, domain 2; NAD(P)-binding domain; UDP-glucose/GDP-mannose dehydrogenase; UDP-glucose/GDP-mannose dehydrogenase, C-terminal; UDP-glucose/GDP-mannose dehydrogenase, dimerisation; UDP-glucose/GDP-mannose dehydrogenase, N-terminal; UDP-glucose 6-dehydrogenase, bacterial type	396	1.98	43.0432	7.1958	9.85	21	4	4	7	0	6.82	7.83	0	2.62626e+07	1.42389e+08		24.6465	27.0853		3	3
442	A0A080YUX8	Uncharacterized protein OS=Triticum aestivum GN=TRAES_3BF065400050CFD_c1 PE=4 SV=1 - [A0A080YUX8_WHEAT]	Uncharacterized protein			IPR008162;	Inorganic pyrophosphatase	198	1	21.8672	5.85889	20.2	36	4	4	5		0	20.2	0	0	1.42198e+08			27.0833			4							1
443	A0A0D5ZBN9	Chloroplast MDAR6 protein OS=Triticum aestivum PE=2 SV=1 - [A0A0D5ZBN9_WHEAT]	Chloroplast MDAR6 protein			IPR023753;	FAD/NAD(P)-binding domain	485	2.425	52.0105	6.29053	17.94	9	8	8	12	4.54	1.44	17.94	8.82737e+06	3.74064e+07	1.4156e+08	23.0736	25.1568	27.0768	2	1	8
444	A0A1D5RU55	Uncharacterized protein OS=Triticum aestivum PE=3 SV=1 - [A0A1D5RU55_WHEAT]	Uncharacterized protein			IPR016283;IPR000726;IPR023346;	Glycoside hydrolase, family 19; Glycoside hydrolase, family 19, catalytic; Lysozyme-like domain	256	1.28	27.0732	8.36768	36.33	7	8	9	14	3.13	34.77	19.53	8.70857e+06	217872259	1.41365e+08	23.054	27.6989	27.0748	1	8	4		1	1	1		1	1	1
445	A0A077RU67	Uncharacterized protein OS=Triticum aestivum GN=TRAES_3BF168400010CFD_c1 PE=3 SV=1 - [A0A077RU67_WHEAT]	Uncharacterized protein			IPR000877;	Proteinase inhibitor I12, Bowman-Birk	182	1	19.418	7.66455	18.13	6	2	3	18	18.13	18.13	18.13	3.36584e+07	5.20076e+08	139773538	25.0045	28.9541	27.0585	3	3	3
446	W5BH97	Uncharacterized protein OS=Triticum aestivum PE=4 SV=1 - [W5BH97_WHEAT]	Uncharacterized protein			IPR010987;IPR004045;IPR012336;	Glutathione S-transferase, C-terminal-like; Glutathione S-transferase, N-terminal; Thioredoxin-like fold	241	1.205	25.7743	5.77002	37.34	6	2	7	9		4.15	37.34	0	31156917	139362083		24.893	27.0543		1	7			1				1
447	A0A1D5SDG2	Uncharacterized protein OS=Triticum aestivum PE=4 SV=1 - [A0A1D5SDG2_WHEAT]	Uncharacterized protein			IPR009770;	Domain of unknown function DUF1338	361	1.805	40.2446	6.81494	11.91	8	3	3	4	3.6	0	11.91	2.05483e+06	0	1.39307e+08	20.9706		27.0537	1		3
448	A0A1D5T3W0	Dihydrolipoyl dehydrogenase OS=Triticum aestivum PE=4 SV=1 - [A0A1D5T3W0_WHEAT]	Dihydrolipoyl dehydrogenase (EC 1.8.1.4)			IPR023753;IPR016156;IPR006258;IPR004099;IPR012999;	FAD/NAD(P)-binding domain; FAD/NAD-linked reductase, dimerisation domain; Dihydrolipoamide dehydrogenase; Pyridine nucleotide-disulphide oxidoreductase, dimerisation domain; Pyridine nucleotide-disulphide oxidoreductase, class I, active site	566	2.83	59.2088	6.80029	24.03	7	10	10	14	3.53	8.83	18.02	6.63423e+06	6.6743e+07	1.39176e+08	22.6615	25.9921	27.0523	2	4	7						1	1	1
449	A0A1D6BRZ5	Uncharacterized protein OS=Triticum aestivum PE=3 SV=1 - [A0A1D6BRZ5_WHEAT]	Uncharacterized protein			IPR006259;IPR000850;IPR033690;IPR007862;IPR027417;	Adenylate kinase subfamily; Adenylate kinase/UMP-CMP kinase; Adenylate kinase, conserved site; Adenylate kinase, active site lid domain; P-loop containing nucleoside triphosphate hydrolase	241	1.205	26.1928	7.81104	14.52	8	3	3	4	0	10.79	8.3	0	6.53435e+06	1.39026e+08		22.6396	27.0508		2	2
450	A0A1D5YHK7	Uncharacterized protein OS=Triticum aestivum PE=4 SV=1 - [A0A1D5YHK7_WHEAT]	Uncharacterized protein			IPR024286;IPR029055;	Domain of unknown function DUF3700; Nucleophile aminohydrolases, N-terminal	251	1.255	26.391	6.11279	23.51	5	5	5	8	7.57	14.34	21.12	0	4.61008e+07	1.38721e+08		25.4583	27.0476	1	3	4						1	1	1
451	A0A1D5RWP3	Uncharacterized protein OS=Triticum aestivum PE=4 SV=1 - [A0A1D5RWP3_WHEAT]	Uncharacterized protein			IPR001646;	Pentapeptide repeat	228	1.14	23.7159	7.50342	28.07	3	7	7	11	8.77	12.72	23.25	9.54814e+06	5.23571e+07	1.38284e+08	23.1868	25.6419	27.0431	2	3	6					1	1	1	1
452	A0A077RU36	Uncharacterized protein OS=Triticum aestivum GN=TRAES_3BF169900010CFD_c1 PE=4 SV=1 - [A0A077RU36_WHEAT]	Uncharacterized protein			IPR016040;	NAD(P)-binding domain	498	2.49	52.5344	5.66846	13.05	5	7	7	9	2.01	8.63	6.43	9.51595e+06	4.35143e+07	1.37914e+08	23.1819	25.375	27.0392	1	4	4
453	W5AJS8	Uncharacterized protein OS=Triticum aestivum PE=3 SV=1 - [W5AJS8_WHEAT]	Uncharacterized protein			IPR000118;IPR025661;IPR025660;IPR013128;IPR000668;	Granulin; Cysteine peptidase, asparagine active site; Cysteine peptidase, histidine active site; Peptidase C1A; Peptidase C1A, papain C-terminal	291	1.455	31.5368	6.88818	26.8	5	5	5	17	26.8	21.31	21.31	1.31571e+08	115669734	1.37837e+08	26.9713	26.7854	27.0384	5	4	4					1	1	1	1
454	A0A1D6B1I9	Uncharacterized protein OS=Triticum aestivum PE=4 SV=1 - [A0A1D6B1I9_WHEAT]	Uncharacterized protein			IPR019844;IPR011129;IPR002059;IPR012340;IPR001878;	Cold-shock conserved site; Cold shock domain; Cold-shock protein, DNA-binding; Nucleic acid-binding, OB-fold; Zinc finger, CCHC-type	257	1.285	24.1355	6.37939	35.8	7	2	7	11	13.23	16.73	19.07	1.31832e+07	9.01223e+06	1.36807e+08	23.6522	23.1035	27.0276	3	3	4	1	1	1	1	1	1	1	1
455	Q9AXK6	Sucrose-6F-phosphate phosphohydrolase SPP1 OS=Triticum aestivum PE=2 SV=1 - [Q9AXK6_WHEAT]	Sucrose-6F-phosphate phosphohydrolase SPP1 (EC 3.1.3.24)			IPR023214;IPR006379;IPR032710;IPR013679;IPR006380;IPR012847;	HAD-like domain; HAD-superfamily hydrolase, subfamily IIB; NTF2-like domain; Sucrose-phosphatase, C-terminal; Sucrose-phosphatase, N-terminal; Sucrose phosphatase, plant/cyanobacteria	422	2.11	47.2211	6.3667	11.85	10	5	5	7		4.5	9.95	0	1.89493e+07	1.361e+08		24.1756	27.0201		2	4
456	P24065	Photosystem II CP47 reaction center protein OS=Triticum aestivum GN=psbB PE=3 SV=2 - [PSBB_WHEAT]	Photosystem II CP47 reaction center protein (PSII 47 kDa protein) (Protein CP-47)	psbB		IPR000932;IPR017486;	Photosystem antenna protein-like; Photosystem II CP47 reaction centre protein	508	2.54	56.0564	6.53662	10.04	2	4	4	6	2.56	10.04	2.56	1.06308e+07	1.38051e+08	135527180	23.3417	27.0406	27.014	1	4	1
457	W5BEP1	Uncharacterized protein OS=Triticum aestivum PE=4 SV=1 - [W5BEP1_WHEAT]	Uncharacterized protein			IPR008689;	ATP synthase, F0 complex, subunit D, mitochondrial	167	1	19.536	6.13818	34.13	3	7	7	11		21.56	25.15	0	48502384	135233675		25.5316	27.0109		5	5		1	1	1		1	1	1
458	A0A1D5YF92	Uncharacterized protein OS=Triticum aestivum PE=3 SV=1 - [A0A1D5YF92_WHEAT]	Uncharacterized protein			IPR016161;IPR016163;IPR029510;IPR016162;IPR015590;	Aldehyde/histidinol dehydrogenase; Aldehyde dehydrogenase, glutamic acid active site; Aldehyde dehydrogenase N-terminal domain; Aldehyde dehydrogenase domain	433	2.165	46.5429	6.43018	17.09	8	7	7	15	2.77	9.93	14.09	5.35398e+06	7.19422e+07	1.34784e+08	22.3522	26.1003	27.0061	1	4	6
459	A0A1D6BGS5	Uncharacterized protein OS=Triticum aestivum PE=4 SV=1 - [A0A1D6BGS5_WHEAT]	Uncharacterized protein			IPR020845;IPR000873;	AMP-binding, conserved site; AMP-dependent synthetase/ligase	467	2.335	49.6902	6.7124	8.35	15	3	3	6	2.57	5.35	8.35	1.5863e+07	6.26741e+07	1.34485e+08	23.9192	25.9014	27.0029	1	2	3
460	A0A1D5T529	Uncharacterized protein OS=Triticum aestivum PE=3 SV=1 - [A0A1D5T529_WHEAT]	Uncharacterized protein			IPR002187;IPR011322;IPR015867;IPR017918;	Nitrogen regulatory protein PII; Nitrogen regulatory PII-like, alpha/beta; Nitrogen regulatory protein PII/ATP phosphoribosyltransferase, C-terminal; Nitrogen regulatory protein PII, conserved site	150	1	16.0394	5.36377	12.67	4	2	2	4		7.33	12.67	0	33186494	1.33851e+08		24.9841	26.9961		1	2
461	W5AVN7	Uncharacterized protein OS=Triticum aestivum PE=3 SV=1 - [W5AVN7_WHEAT]	Uncharacterized protein			IPR013114;IPR010084;IPR029069;	Beta-hydroxydecanoyl thiol ester dehydrase, FabA/FabZ; Beta-hydroxyacyl-(acyl-carrier-protein) dehydratase FabZ; HotDog domain	216	1.08	23.5874	9.11475	23.61	3	5	5	6		16.67	10.65	0	3.34785e+07	1.33809e+08		24.9967	26.9956		3	3						1	1	1
462	W4ZXP0	Malic enzyme OS=Triticum aestivum PE=3 SV=1 - [W4ZXP0_WHEAT]	Malic enzyme			IPR015884;IPR012301;IPR012302;IPR001891;IPR016040;	Malic enzyme, conserved site; Malic enzyme, N-terminal domain; Malic enzyme, NAD-binding; Malic oxidoreductase; NAD(P)-binding domain	570	2.85	63.0853	5.8208	17.37	17	6	10	14	0	4.91	17.37	0	1.20513e+07	133763763		23.5227	26.9951		3	10
463	A0A0P0K3B8	3-phosphoshikimate 1-carboxyvinyltransferase OS=Triticum aestivum GN=epsps PE=3 SV=1 - [A0A0P0K3B8_WHEAT]	3-phosphoshikimate 1-carboxyvinyltransferase (EC 2.5.1.19)	epsps	Metabolic intermediate biosynthesis; chorismate biosynthesis; chorismate from D-erythrose 4-phosphate and phosphoenolpyruvate: step 6/7. {ECO:0000256|RuleBase:RU004164}.	IPR001986;IPR006264;IPR023193;IPR013792;	Enolpyruvate transferase domain; 3-phosphoshikimate 1-carboxyvinyltransferase; 3-phosphoshikimate 1-carboxyvinyltransferase, conserved site; RNA 3'-terminal phosphate cyclase/enolpyruvate transferase, alpha/beta	510	2.55	53.7667	6.65381	4.51	10	2	2	4	2.35	4.51	2.35	1.45442e+07	5.96122e+07	133581084	23.7939	25.8291	26.9931	1	2	1
464	A0A1D6C7V1	Uncharacterized protein OS=Triticum aestivum PE=4 SV=1 - [A0A1D6C7V1_WHEAT]	Uncharacterized protein			IPR013740;IPR012336;IPR013766;	Redoxin; Thioredoxin-like fold; Thioredoxin domain	229	1.145	23.5254	8.85107	28.82	3	3	5	7	8.73	12.66	12.66	0	1.63042e+08	133394507		27.2807	26.9911	1	3	2						1	1	1
465	A0A1D6S4G6	Proteasome subunit alpha type OS=Triticum aestivum PE=3 SV=1 - [A0A1D6S4G6_WHEAT]	Proteasome subunit alpha type (EC 3.4.25.1)			IPR029055;IPR033812;IPR000426;IPR023332;IPR001353;	Nucleophile aminohydrolases, N-terminal; Proteasome subunit alpha5; Proteasome alpha-subunit, N-terminal domain; Proteasome alpha-type subunit; Proteasome, subunit alpha/beta	237	1.185	25.945	4.75439	29.96	4	2	6	9	5.06	17.72	20.68	52688412	5.2867e+07	1.32133e+08	25.651	25.6559	26.9774	1	4	4						1	1	1
466	A0A1D5ZSJ2	Purple acid phosphatase OS=Triticum aestivum PE=3 SV=1 - [A0A1D5ZSJ2_WHEAT]	Purple acid phosphatase (EC 3.1.3.2)			IPR004843;IPR029052;IPR008963;IPR015914;IPR025733;	Calcineurin-like phosphoesterase domain, ApaH type; Metallo-dependent phosphatase-like; Purple acid phosphatase-like, N-terminal; Purple acid phosphatase, N-terminal; Iron/zinc purple acid phosphatase-like C-terminal domain	567	2.835	62.8536	6.31592	4.41	9	2	2	4	0	4.41	4.41	0	2.54526e+07	131854880		24.6013	26.9744		2	2
467	W5C3H4	Proteasome subunit alpha type OS=Triticum aestivum GN=TRAES_3BF048900190CFD_c1 PE=3 SV=1 - [W5C3H4_WHEAT]	Proteasome subunit alpha type (EC 3.4.25.1)			IPR029055;IPR000426;IPR023332;IPR001353;	Nucleophile aminohydrolases, N-terminal; Proteasome alpha-subunit, N-terminal domain; Proteasome alpha-type subunit; Proteasome, subunit alpha/beta	235	1.175	25.8123	5.47803	47.66	5	7	7	10	6.38	22.13	32.77	1.50483e+07	4.39808e+07	1.31414e+08	23.8431	25.3904	26.9695	1	3	5		1	1	1		1	1	1
468	A0A1D6B0C9	Uncharacterized protein OS=Triticum aestivum PE=4 SV=1 - [A0A1D6B0C9_WHEAT]	Uncharacterized protein			IPR024571;IPR034016;IPR001930;IPR014782;IPR011030;	ERAP1-like C-terminal domain; Aminopeptidase N-type; Peptidase M1, alanine aminopeptidase/leukotriene A4 hydrolase; Peptidase M1, membrane alanine aminopeptidase, N-terminal; Vitellinogen, superhelical	877	4.385	98.1452	5.57959	14.94	7	11	12	13		3.19	12.54	0	3.80765e+07	1.31057e+08		25.1824	26.9656		3	10
469	A0A077S6B3	Uncharacterized protein OS=Triticum aestivum GN=TRAES_3BF078000040CFD_c1 PE=4 SV=1 - [A0A077S6B3_WHEAT]	Uncharacterized protein			IPR002173;IPR011611;IPR002139;IPR029056;	Carbohydrate/puine kinase, PfkB, conserved site; Carbohydrate kinase PfkB; Ribokinase/fructokinase; Ribokinase-like	323	1.615	34.7192	6.0874	18.58	8	4	5	6	0	8.05	13.93	0	2.77393e+07	1.30223e+08		24.7254	26.9564		2	4
470	W5ERM8	Proteasome subunit beta type OS=Triticum aestivum PE=3 SV=1 - [W5ERM8_WHEAT]	Proteasome subunit beta type (EC 3.4.25.1)			IPR029055;IPR016050;IPR001353;IPR023333;	Nucleophile aminohydrolases, N-terminal; Proteasome beta-type subunit, conserved site; Proteasome, subunit alpha/beta; Proteasome B-type subunit	211	1.055	23.1828	6.21436	24.17	5	5	5	6		10.9	20.38	0	2.25642e+07	1.2989e+08		24.4275	26.9527		2	4						1	1	1
471	A0A1D6AIF0	Citrate synthase OS=Triticum aestivum PE=3 SV=1 - [A0A1D6AIF0_WHEAT]	Citrate synthase			IPR016142;IPR002020;IPR019810;IPR010109;	Citrate synthase-like, large alpha subdomain; Citrate synthase; Citrate synthase active site; Citrate synthase, eukaryotic-type	472	2.36	52.5372	7.34229	12.29	5	5	5	9	2.75	12.29	7.63	4.10628e+07	7.01323e+07	1.29677e+08	25.2913	26.0636	26.9503	1	5	3
472	A0A1D5URN6	Uncharacterized protein OS=Triticum aestivum PE=4 SV=1 - [A0A1D5URN6_WHEAT]	Uncharacterized protein			IPR002772;IPR001764;IPR017853;	Glycoside hydrolase family 3 C-terminal domain; Glycoside hydrolase, family 3, N-terminal; Glycoside hydrolase superfamily	575	2.875	61.919	5.18604	7.65	5	5	5	7	1.39	1.91	7.65	1.19121e+07	3.06168e+07	1.29495e+08	23.5059	24.8678	26.9483	1	1	5
473	A0A096ULC4	Uncharacterized protein OS=Triticum aestivum PE=4 SV=1 - [A0A096ULC4_WHEAT]	Uncharacterized protein			IPR008979;IPR000933;IPR013781;IPR017853;	Galactose-binding domain-like; Glycoside hydrolase, family 29; Glycoside hydrolase superfamily	465	2.325	51.4763	5.04639	7.31	4	3	3	4	0	2.37	7.31	0	1.77713e+07	1.28665e+08		24.083	26.939		1	3
474	A0A1D6C799	Uncharacterized protein OS=Triticum aestivum PE=4 SV=1 - [A0A1D6C799_WHEAT]	Uncharacterized protein			IPR009022;IPR000640;IPR004161;IPR031157;IPR027417;IPR020568;IPR014721;IPR005225;IPR000795;IPR009000;IPR005517;	Elongation factor G, III-V domain; Translation elongation factor EFG, V domain; Translation elongation factor EFTu-like, domain 2; Tr-type G domain, conserved site; P-loop containing nucleoside triphosphate hydrolase; Ribosomal protein S5 domain 2-type fold; Ribosomal protein S5 domain 2-type fold, subgroup; Small GTP-binding protein domain; Transcription factor, GTP-binding domain; Translation p…	843	4.215	93.7606	6.16357	17.08	21	13	13	17	1.42	10.91	10.79	1.98145e+07	4.03101e+07	1.28071e+08	24.2401	25.2646	26.9324	1	8	8
475	A0A1D5VIV7	Uncharacterized protein OS=Triticum aestivum PE=4 SV=1 - [A0A1D5VIV7_WHEAT]	Uncharacterized protein			IPR004839;IPR004838;IPR015424;IPR015421;IPR015422;	Aminotransferase, class I/classII; Aminotransferases, class-I, pyridoxal-phosphate-binding site; Pyridoxal phosphate-dependent transferase; Pyridoxal phosphate-dependent transferase, major region, subdomain 1; Pyridoxal phosphate-dependent transferase, subdomain 2	388	1.94	42.9418	5.40186	17.27	4	5	5	9	3.09	8.51	17.27	7.92288e+06	16931698	1.27907e+08	22.9176	24.0132	26.9305	1	3	5
476	A0A1D5YDT2	Uncharacterized protein OS=Triticum aestivum PE=3 SV=1 - [A0A1D5YDT2_WHEAT]	Uncharacterized protein			IPR000407;	Nucleoside phosphatase GDA1/CD39	457	2.285	48.9311	8.76318	9.85	27	4	4	5	0	0	9.85	0	0	1.26369e+08			26.9131			4
477	A0A1D5XKB9	Uncharacterized protein OS=Triticum aestivum PE=4 SV=1 - [A0A1D5XKB9_WHEAT]	Uncharacterized protein			IPR005801;IPR019999;IPR006805;IPR005256;IPR015890;	ADC synthase; Anthranilate synthase component I-like; Anthranilate synthase component I, N-terminal; Anthranilate synthase component I, PabB-like; Chorismate-utilising enzyme, C-terminal	600	3	66.1347	7.15186	10.33	8	6	6	7	2.17	1.17	9.17	1.4193e+07	6.47023e+07	1.25883e+08	23.7587	25.9473	26.9075	1	1	5
478	A0A1D6BGU9	Uncharacterized protein OS=Triticum aestivum PE=4 SV=1 - [A0A1D6BGU9_WHEAT]	Uncharacterized protein			IPR004209;	Ferredoxin thioredoxin reductase catalytic beta subunit	123	1	13.1083	8.80713	6.5	5	2	2	3		6.5	5.69	0	6.63614e+07	124996685		25.9838	26.8973		2	1
479	B2CHJ7	Photosystem II D2 protein OS=Triticum aestivum GN=psbD PE=2 SV=1 - [B2CHJ7_WHEAT]	Photosystem II D2 protein (PSII D2 protein) (EC 1.10.3.9) (Photosystem Q(A) protein)	psbD		IPR000484;IPR005868;	Photosynthetic reaction centre, L/M; Photosystem II D2 protein	353	1.765	39.5458	5.5542	14.16	3	4	4	10	3.68	14.16	9.07	0	3.51329e+08	1.24888e+08		28.3882	26.8961	1	4	3
480	Q8LP43	Group2 late embryogenesis abundant protein OS=Triticum aestivum GN=Wdhn13 PE=2 SV=1 - [Q8LP43_WHEAT]	Group2 late embryogenesis abundant protein (LEA D-11 dehydrin)	Wdhn13		IPR000167;IPR030513;	Dehydrin; Dehydrin, conserved site	124	1	12.8201	7.82568	8.06	3	2	2	5	8.06	8.06	8.06	1.16212e+07	37815987	1.24682e+08	23.4703	25.1725	26.8937	1	2	2
481	W5A566	Uncharacterized protein OS=Triticum aestivum PE=4 SV=1 - [W5A566_WHEAT]	Uncharacterized protein			IPR005746;IPR012336;IPR017937;IPR013766;	Thioredoxin; Thioredoxin-like fold; Thioredoxin, conserved site; Thioredoxin domain	118	1	12.8506	5.2749	22.88	2	3	3	6	13.56	9.32	22.88	21611352	63792443	1.24313e+08	24.3653	25.9269	26.8894	1	1	3							1
482	A0A1D6AW90	Aspartate aminotransferase OS=Triticum aestivum PE=4 SV=1 - [A0A1D6AW90_WHEAT]	Aspartate aminotransferase (EC 2.6.1.1)			IPR004839;IPR000796;IPR004838;IPR015424;IPR015421;	Aminotransferase, class I/classII; Aspartate/other aminotransferase; Aminotransferases, class-I, pyridoxal-phosphate-binding site; Pyridoxal phosphate-dependent transferase; Pyridoxal phosphate-dependent transferase, major region, subdomain 1	426	2.13	47.4016	6.84424	5.16	7	2	2	4		3.29	5.16	0	2.05606e+07	1.24269e+08		24.2934	26.8889		1	2
483	O24396	Adenylosuccinate synthetase, chloroplastic (Fragment) OS=Triticum aestivum PE=1 SV=1 - [PURA_WHEAT]	Adenylosuccinate synthetase, chloroplastic (AMPSase) (AdSS) (EC 6.3.4.4) (IMP--aspartate ligase) (Fragment)		Purine metabolism; AMP biosynthesis via de novo pathway; AMP from IMP: step 1/2. {ECO:0000255|HAMAP-Rule:MF_03125}.	IPR018220;IPR033128;IPR001114;IPR027417;	Adenylosuccinate synthase, GTP-binding site; Adenylosuccinate synthase, active site; Adenylosuccinate synthetase; P-loop containing nucleoside triphosphate hydrolase	476	2.38	50.8861	6.31592	11.97	10	3	7	11	0	7.77	10.29	0	2.61328e+07	1.24246e+08		24.6394	26.8886		3	6
484	A0A1D5YIQ5	Uncharacterized protein OS=Triticum aestivum PE=3 SV=1 - [A0A1D5YIQ5_WHEAT]	Uncharacterized protein			IPR004217;	Tim10/DDP family zinc finger	85	1	9.88968	5.90967	35.29	3	3	3	3		7.06	28.24	0	36041551	1.24179e+08		25.1032	26.8878		1	2			1				1
485	A0A1D5SSY0	Uncharacterized protein OS=Triticum aestivum PE=4 SV=1 - [A0A1D5SSY0_WHEAT]	Uncharacterized protein			IPR029058;IPR008758;	Alpha/Beta hydrolase fold; Peptidase S28	490	2.45	54.9161	6.88818	10.41	5	5	5	9	1.63	2.04	8.78	8.53891e+07	1.50962e+07	1.23462e+08	26.3475	23.8477	26.8795	1	1	4
486	W5B873	Uncharacterized protein OS=Triticum aestivum PE=4 SV=1 - [W5B873_WHEAT]	Uncharacterized protein			IPR029062;IPR002818;IPR006286;	Class I glutamine amidotransferase-like; DJ-1/PfpI; Peptidase C56, PfpI	441	2.205	46.7265	6.52197	13.61	8	5	5	10	0	10.88	12.24	0	4.39405e+07	123088675		25.389	26.8751		4	4
487	A0A1D5YR64	Uncharacterized protein OS=Triticum aestivum PE=4 SV=1 - [A0A1D5YR64_WHEAT]	Uncharacterized protein			IPR018967;	Iron sulphur-containing domain, CDGSH-type	114	1	11.7762	9.61279	31.58	2	2	2	7	31.58	31.58	16.67	3.50578e+07	7.08817e+07	1.22558e+08	25.0632	26.0789	26.8689	2	2	1	1	1		1	1	1		1
488	A0A077RFH6	Uncharacterized protein OS=Triticum aestivum GN=TRAES_3BF096400010CFD_c1 PE=4 SV=1 - [A0A077RFH6_WHEAT]	Uncharacterized protein			IPR008801;	Rapid ALkalinization Factor	133	1	13.4106	8.48486	27.07	6	4	4	9	19.55	27.07	20.3	4.29803e+07	2.7455e+08	1.22249e+08	25.3572	28.0325	26.8652	2	4	2					1	1	1	1
489	A0A1D5VEV5	Uncharacterized protein OS=Triticum aestivum PE=4 SV=1 - [A0A1D5VEV5_WHEAT]	Uncharacterized protein			IPR002124;	Cytochrome c oxidase, subunit Vb	167	1	17.9238	5.05908	28.14	4	3	3	12	19.76	19.76	28.14	1.81643e+07	4.64197e+07	1.22242e+08	24.1146	25.4682	26.8652	2	2	3					1	1	1	1
490	A0A1D6AAQ0	Uncharacterized protein OS=Triticum aestivum PE=4 SV=1 - [A0A1D6AAQ0_WHEAT]	Uncharacterized protein			IPR004161;IPR033720;IPR031157;IPR027417;IPR000795;IPR009000;IPR009001;IPR004160;	Translation elongation factor EFTu-like, domain 2; Elongation factor Tu, domain 2; Tr-type G domain, conserved site; P-loop containing nucleoside triphosphate hydrolase; Transcription factor, GTP-binding domain; Translation protein, beta-barrel domain; Translation elongation factor EF1A/initiation factor IF2gamma, C-terminal; Translation elongation factor EFTu/EF1A, C-terminal	381	1.905	40.6989	8.89502	12.6	4	4	4	12	2.89	12.6	12.6	9.38748e+07	2.18845e+08	1.21738e+08	26.4842	27.7053	26.8592	1	4	4
491	A0A1D5Z1R6	Uncharacterized protein OS=Triticum aestivum PE=4 SV=1 - [A0A1D5Z1R6_WHEAT]	Uncharacterized protein			IPR002772;IPR001764;IPR017853;	Glycoside hydrolase family 3 C-terminal domain; Glycoside hydrolase, family 3, N-terminal; Glycoside hydrolase superfamily	630	3.15	67.8556	6.69775	12.06	57	4	7	10	0	4.13	10.95	0	105707118	1.21107e+08		26.6555	26.8517		3	6
492	A0A1D6C8U9	Uncharacterized protein OS=Triticum aestivum PE=4 SV=1 - [A0A1D6C8U9_WHEAT]	Uncharacterized protein			IPR016040;IPR002347;	NAD(P)-binding domain; Short-chain dehydrogenase/reductase SDR	376	1.88	39.1413	8.35303	17.02	8	8	8	11	0	14.89	10.64	0	1.65368e+08	1.20856e+08		27.3011	26.8487		7	4
493	A0A1D5WJH3	Uncharacterized protein OS=Triticum aestivum PE=4 SV=1 - [A0A1D5WJH3_WHEAT]	Uncharacterized protein			IPR008979;IPR010400;	Galactose-binding domain-like; PITH domain	133	1	14.663	4.61475	21.05	4	2	2	6	21.05	21.05	21.05	1.27795e+07	3.99038e+07	1.20777e+08	23.6073	25.25	26.8478	2	2	2					1	1	1	1
494	A0A1D5V6G0	Uncharacterized protein OS=Triticum aestivum PE=4 SV=1 - [A0A1D5V6G0_WHEAT]	Uncharacterized protein			IPR000120;IPR023631;	Amidase; Amidase signature domain	603	3.015	66.143	6.771	10.61	3	2	5	5	0	0	10.61	0	0	1.19327e+08			26.8303			5
495	A0A1D5YPC2	Uncharacterized protein OS=Triticum aestivum PE=4 SV=1 - [A0A1D5YPC2_WHEAT]	Uncharacterized protein			IPR002772;IPR001764;IPR017853;	Glycoside hydrolase family 3 C-terminal domain; Glycoside hydrolase, family 3, N-terminal; Glycoside hydrolase superfamily	624	3.12	67.3362	7.48877	9.62	45	3	6	9		8.49	4.17	0	100883400	1.18174e+08		26.5881	26.8163		5	3
496	A0A1D6BAG6	Uncharacterized protein OS=Triticum aestivum PE=4 SV=1 - [A0A1D6BAG6_WHEAT]	Uncharacterized protein			IPR006636;IPR013026;IPR011990;IPR013105;IPR019734;	Heat shock chaperonin-binding; Tetratricopeptide repeat-containing domain; Tetratricopeptide-like helical domain; Tetratricopeptide repeat 2; Tetratricopeptide repeat	577	2.885	64.6724	6.04932	9.53	5	4	5	8	1.56	5.2	7.63	1.41802e+07	27014655	1.18103e+08	23.7574	24.6872	26.8155	1	3	4
497	W5H5C1	Uncharacterized protein OS=Triticum aestivum PE=4 SV=1 - [W5H5C1_WHEAT]	Uncharacterized protein			IPR029039;IPR005025;	Flavoprotein-like domain; NADPH-dependent FMN reductase-like	203	1.015	21.8302	7.91357	11.82	5	2	2	2		0	11.82	0	0	117570892			26.809			2
498	A0A1D6BUC5	Uncharacterized protein OS=Triticum aestivum PE=4 SV=1 - [A0A1D6BUC5_WHEAT]	Uncharacterized protein			IPR007648;	Mitochondrial ATPase inhibitor	86	1	9.53906	9.80322	32.56	5	3	4	8	8.14	32.56	32.56	3.19561e+07	5.45403e+07	1.17267e+08	24.9296	25.7008	26.8052	1	4	3		1	1	1		1	1	1
499	A0A1D6DEX6	Proteasome subunit beta type OS=Triticum aestivum PE=3 SV=1 - [A0A1D6DEX6_WHEAT]	Proteasome subunit beta type (EC 3.4.25.1)			IPR029055;IPR000243;IPR016050;IPR001353;IPR023333;	Nucleophile aminohydrolases, N-terminal; Peptidase T1A, proteasome beta-subunit; Proteasome beta-type subunit, conserved site; Proteasome, subunit alpha/beta; Proteasome B-type subunit	241	1.205	25.7576	7.00537	17.01	5	5	5	6		9.54	11.62	0	38092277	1.17081e+08		25.183	26.8029		2	4
500	A0A1D5Y3Q3	Uncharacterized protein OS=Triticum aestivum PE=3 SV=1 - [A0A1D5Y3Q3_WHEAT]	Uncharacterized protein			IPR003593;IPR005938;IPR009010;IPR003959;IPR003960;IPR004201;IPR029067;IPR003338;IPR027417;IPR015415;	AAA+ ATPase domain; AAA ATPase, CDC48 family; Aspartate decarboxylase-like domain; ATPase, AAA-type, core; ATPase, AAA-type, conserved site; CDC48, domain 2; CDC48 domain 2-like; CDC48, N-terminal subdomain; P-loop containing nucleoside triphosphate hydrolase; Vps4 oligomerisation, C-terminal	818	4.09	90.7503	5.26221	17.85	30	12	12	17	2.69	7.09	14.91	0	5.80978e+07	1.16512e+08		25.792	26.7959	2	5	9
501	A0A1D5ZD90	Uncharacterized protein OS=Triticum aestivum PE=4 SV=1 - [A0A1D5ZD90_WHEAT]	Uncharacterized protein			IPR002912;	ACT domain	240	1.2	26.8288	5.10986	22.5	7	4	4	6		16.67	17.08	0	29234090	1.16335e+08		24.8011	26.7937		3	3						1	1	1
502	A0A1D5T6L7	Uncharacterized protein OS=Triticum aestivum PE=4 SV=1 - [A0A1D5T6L7_WHEAT]	Uncharacterized protein			IPR005746;IPR012336;IPR013766;	Thioredoxin; Thioredoxin-like fold; Thioredoxin domain	207	1.035	22.9385	5.24951	25.12	5	4	5	7		7.25	25.12	0	2.92883e+07	1.16091e+08		24.8038	26.7907		2	5						1	1	1
503	A0A1D5X502	Uncharacterized protein OS=Triticum aestivum PE=4 SV=1 - [A0A1D5X502_WHEAT]	Uncharacterized protein			IPR023214;IPR006439;	HAD-like domain; HAD hydrolase, subfamily IA	249	1.245	27.0739	5.0083	9.24	3	2	2	3		0	9.24	0	0	1.1592e+08			26.7886			2
504	W5ATQ6	Uncharacterized protein OS=Triticum aestivum PE=4 SV=1 - [W5ATQ6_WHEAT]	Uncharacterized protein			IPR012989;IPR029071;IPR001012;	SEP domain; Ubiquitin-related domain; UBX domain	311	1.555	32.9862	6.31592	11.25	6	3	3	4		11.25	4.18	0	1.92664e+07	1.155e+08		24.1996	26.7833		3	1
505	A0A1D5YKE5	Uncharacterized protein OS=Triticum aestivum PE=4 SV=1 - [A0A1D5YKE5_WHEAT]	Uncharacterized protein			IPR010720;IPR008979;IPR017853;	Alpha-L-arabinofuranosidase, C-terminal; Galactose-binding domain-like; Glycoside hydrolase superfamily	639	3.195	70.0534	5.37646	11.42	5	3	5	6	2.03	0	11.42	7.65741e+06	0	1.14218e+08	22.8684		26.7672	1		5
506	W5FJN1	Chalcone-flavonone isomerase family protein OS=Triticum aestivum GN=Chi-B1 PE=3 SV=1 - [W5FJN1_WHEAT]	Chalcone-flavonone isomerase family protein	Chi-B1		IPR016087;IPR016088;	Chalcone isomerase; Chalcone isomerase, 3-layer sandwich	231	1.155	23.7712	5.38916	26.84	4	4	4	4		0	26.84	0	0	1.13215e+08			26.7545			4							1
507	A0A1D5UHC9	3-isopropylmalate dehydrogenase OS=Triticum aestivum PE=3 SV=1 - [A0A1D5UHC9_WHEAT]	3-isopropylmalate dehydrogenase (EC 1.1.1.85)		Amino-acid biosynthesis; L-leucine biosynthesis; L-leucine from 3-methyl-2-oxobutanoate: step 3/4. {ECO:0000256|RuleBase:RU004445}.	IPR019818;IPR024084;IPR004429;	Isocitrate/isopropylmalate dehydrogenase, conserved site; Isopropylmalate dehydrogenase-like domain; Isopropylmalate dehydrogenase	398	1.99	41.8598	6.11279	5.28	7	2	2	2		3.52	1.76	0	0	112745042			26.7485		1	1
508	A0A1D5WZ58	Uncharacterized protein OS=Triticum aestivum PE=4 SV=1 - [A0A1D5WZ58_WHEAT]	Uncharacterized protein			IPR000644;	CBS domain	176	1	19.382	8.104	10.23	6	2	2	2		5.11	5.11	0	23917595	112069261		24.5116	26.7398		1	1
509	A0A1D5ZUN4	40S ribosomal protein S26 OS=Triticum aestivum PE=3 SV=1 - [A0A1D5ZUN4_WHEAT]	40S ribosomal protein S26			IPR000892;	Ribosomal protein S26e	124	1	14.0463	10.8872	19.35	5	4	4	5	0	19.35	12.1	0	6.8149e+07	1.12004e+08		26.0222	26.739		4	1
510	A0A1D5VDX9	Uncharacterized protein OS=Triticum aestivum PE=3 SV=1 - [A0A1D5VDX9_WHEAT]	Uncharacterized protein			IPR010987;IPR004045;IPR004046;IPR034347;IPR012336;	Glutathione S-transferase, C-terminal-like; Glutathione S-transferase, N-terminal; Glutathione S-transferase, C-terminal; Glutathione S-transferases Phi, C-terminal; Thioredoxin-like fold	212	1.06	23.256	6.20166	27.36	6	4	4	6			27.36	0	0	111996648			26.7389			4							1
511	A0A1D5SEV9	Uncharacterized protein OS=Triticum aestivum PE=4 SV=1 - [A0A1D5SEV9_WHEAT]	Uncharacterized protein			IPR029045;IPR001753;	ClpP/crotonase-like domain; Crotonase superfamily	224	1.12	24.0068	8.95361	15.63	5	3	3	5		12.05	9.82	0	2.84077e+07	1.11783e+08		24.7598	26.7361		2	2
512	A0A1D5S053	Uncharacterized protein OS=Triticum aestivum PE=4 SV=1 - [A0A1D5S053_WHEAT]	Uncharacterized protein			IPR007621;	TPM domain	284	1.42	29.9877	6.13818	15.49	4	3	3	5	3.52	11.97	8.1	5.29463e+07	3.79828e+07	1.11498e+08	25.658	25.1788	26.7324	1	2	2
513	W5FAT8	Uncharacterized protein OS=Triticum aestivum PE=4 SV=1 - [W5FAT8_WHEAT]	Uncharacterized protein					134	1	13.8868	5.07178	17.91	2	2	2	8		17.91	17.91	0	1.64545e+08	1.11318e+08		27.2939	26.7301		2	2
514	D2T2K0	Non-specific lipid-transfer protein (Fragment) OS=Triticum aestivum GN=ltp130 PE=2 SV=1 - [D2T2K0_WHEAT]	Non-specific lipid-transfer protein (Fragment)	ltp130		IPR016140;IPR000528;	Bifunctional inhibitor/plant lipid transfer protein/seed storage helical domain; Plant lipid transfer protein/Par allergen	92	1	9.4896	8.11865	35.87	9	4	4	8	27.17	27.17	20.65	1.86632e+07	7.84666e+07	1.1001e+08	24.1537	26.2256	26.7131	3	3	2	1	1	1	1	1	1	1	1
515	A0A1D6D5U6	Peptidylprolyl isomerase OS=Triticum aestivum PE=4 SV=1 - [A0A1D6D5U6_WHEAT]	Peptidylprolyl isomerase (EC 5.2.1.8)			IPR023566;IPR001179;	Peptidyl-prolyl cis-trans isomerase, FKBP-type; FKBP-type peptidyl-prolyl cis-trans isomerase domain	235	1.175	23.7451	6.60986	11.91	3	3	3	6	0	11.91	11.91	0	2.85675e+07	1.09795e+08		24.7679	26.7102		3	3
516	W5D0L0	Uncharacterized protein OS=Triticum aestivum GN=TRAES_3BF009600020CFD_c1 PE=3 SV=1 - [W5D0L0_WHEAT]	Uncharacterized protein			IPR008254;IPR029039;IPR010089;IPR005025;	Flavodoxin/nitric oxide synthase; Flavoprotein-like domain; Flavoprotein WrbA; NADPH-dependent FMN reductase-like	203	1.015	21.7359	6.39209	21.18	3	2	5	8	0	14.29	21.18	0	2.50176e+07	1.09473e+08		24.5764	26.706		3	4						1	1	1
517	Q41523	Uncharacterized protein OS=Triticum aestivum PE=2 SV=1 - [Q41523_WHEAT]	Uncharacterized protein			IPR007541;	Uncharacterised protein family, basic secretory protein	231	1.155	25.3675	4.88135	46.32	7	5	8	12	10.82	41.56	10.39	3.08443e+07	1.18177e+08	1.08074e+08	24.8785	26.8164	26.6874	2	7	2	1	1	1	1	1	1	1	1
518	A0A077RU01	Uncharacterized protein OS=Triticum aestivum GN=TRAES_3BF111600200CFD_c1 PE=3 SV=1 - [A0A077RU01_WHEAT]	Uncharacterized protein			IPR029035;IPR029061;IPR012000;IPR012001;IPR000399;IPR011766;	DHS-like NAD/FAD-binding domain; Thiamin diphosphate-binding fold; Thiamine pyrophosphate enzyme, central domain; Thiamine pyrophosphate enzyme, N-terminal TPP-binding domain; TPP-binding enzyme, conserved site; Thiamine pyrophosphate enzyme, C-terminal TPP-binding	573	2.865	60.2472	6.55127	6.98	4	4	4	7	1.57	1.57	6.98	1.21212e+07	24042051	1.07397e+08	23.531	24.5191	26.6784	1	1	4
519	A0A1D5W7M9	Uncharacterized protein OS=Triticum aestivum PE=4 SV=1 - [A0A1D5W7M9_WHEAT]	Uncharacterized protein			IPR027417;IPR005225;IPR001806;	P-loop containing nucleoside triphosphate hydrolase; Small GTP-binding protein domain; Small GTPase superfamily	203	1.015	22.4892	5.2749	30.05	28	3	5	7		18.23	21.18	0	1.11691e+07	1.06364e+08		23.413	26.6644		3	4		1	1	1		1	1	1
520	A0A1D6DGJ0	ATP-dependent Clp protease proteolytic subunit OS=Triticum aestivum PE=3 SV=1 - [A0A1D6DGJ0_WHEAT]	ATP-dependent Clp protease proteolytic subunit			IPR001907;IPR029045;IPR023562;	ATP-dependent Clp protease proteolytic subunit; ClpP/crotonase-like domain; Clp protease proteolytic subunit /Translocation-enhancing protein TepA	135	1	14.5633	5.52881	27.41	3	2	2	5	0	11.11	27.41	0	21259549	1.05907e+08		24.3416	26.6582		1	2							1
521	A0A1D5S534	Uncharacterized protein OS=Triticum aestivum PE=3 SV=1 - [A0A1D5S534_WHEAT]	Uncharacterized protein			IPR001608;IPR011078;IPR029066;	Alanine racemase, N-terminal; COG0325 protein family; PLP-binding barrel	243	1.215	25.9982	5.99854	6.58	3	2	2	3		2.88	6.58	0	1.89018e+07	1.05152e+08		24.172	26.6479		1	2
522	A0A1D6S206	Uncharacterized protein OS=Triticum aestivum PE=4 SV=1 - [A0A1D6S206_WHEAT]	Uncharacterized protein			IPR003010;IPR017755;	Carbon-nitrogen hydrolase; N-carbamoylputrescine amidase	300	1.5	33.3398	6.3667	18.67	5	4	4	6		5.33	18.67	0	2.31818e+07	1.05141e+08		24.4665	26.6478		1	4
523	A0A1D5SBI4	Uncharacterized protein OS=Triticum aestivum PE=4 SV=1 - [A0A1D5SBI4_WHEAT]	Uncharacterized protein			IPR029062;IPR015527;IPR011697;	Class I glutamine amidotransferase-like; Peptidase C26, gamma-glutamyl hydrolase; Peptidase C26	520	2.6	56.3093	8.104	7.69	4	3	3	4		0	7.69	0	0	1.04785e+08			26.6429			3
524	A0A1D5YN89	Uncharacterized protein OS=Triticum aestivum PE=3 SV=1 - [A0A1D5YN89_WHEAT]	Uncharacterized protein			IPR013785;IPR012133;IPR000262;IPR008259;	Aldolase-type TIM barrel; Alpha-hydroxy acid dehydrogenase, FMN-dependent; FMN-dependent dehydrogenase; FMN-dependent alpha-hydroxy acid dehydrogenase, active site	370	1.85	40.3661	9.12939	23.51	11	7	10	15	2.43	20.81	13.24	2.5123e+07	238973316	1.04587e+08	24.5825	27.8323	26.6401	1	9	4						1	1	1
525	A0A1D6C216	Uncharacterized protein OS=Triticum aestivum PE=3 SV=1 - [A0A1D6C216_WHEAT]	Uncharacterized protein			IPR029045;IPR032259;	ClpP/crotonase-like domain; Enoyl-CoA hydratase/isomerase, HIBYL-CoA-H type	267	1.335	28.4694	5.24951	12.36	15	3	3	4	4.12	5.24	8.24	7.50894e+06	1.414e+07	1.04008e+08	22.8402	23.7533	26.6321	1	1	2
526	A0A1D5TV59	Uncharacterized protein OS=Triticum aestivum PE=4 SV=1 - [A0A1D5TV59_WHEAT]	Uncharacterized protein			IPR005746;IPR012336;IPR013766;	Thioredoxin; Thioredoxin-like fold; Thioredoxin domain	175	1	18.8009	8.1626	28	4	4	4	8	6.86	21.71	28	3.22928e+07	1.61754e+07	1.03708e+08	24.9447	23.9473	26.6279	1	3	4						1	1	1
527	A0A1D6A8R9	S-adenosylmethionine synthase OS=Triticum aestivum PE=3 SV=1 - [A0A1D6A8R9_WHEAT]	S-adenosylmethionine synthase (EC 2.5.1.6)		Amino-acid biosynthesis; S-adenosyl-L-methionine biosynthesis; S-adenosyl-L-methionine from L-methionine: step 1/1. {ECO:0000256|RuleBase:RU000541}.	IPR022631;IPR022630;IPR022629;IPR022628;IPR002133;IPR022636;	S-adenosylmethionine synthetase, conserved site; S-adenosylmethionine synthetase, C-terminal; S-adenosylmethionine synthetase, central domain; S-adenosylmethionine synthetase, N-terminal; S-adenosylmethionine synthetase; S-adenosylmethionine synthetase superfamily	360	1.8	38.7938	5.23682	16.94	11	2	6	8	1.94	11.94	11.11	19408767	74792809	1.03567e+08	24.2102	26.1564	26.626	1	4	3
528	W5FIG3	Ribulose-phosphate 3-epimerase OS=Triticum aestivum PE=3 SV=1 - [W5FIG3_WHEAT]	Ribulose-phosphate 3-epimerase (EC 5.1.3.1)			IPR013785;IPR026019;IPR000056;IPR011060;	Aldolase-type TIM barrel; Ribulose-phosphate 3-epimerase; Ribulose-phosphate 3-epimerase-like; Ribulose-phosphate binding barrel	230	1.15	24.3604	5.8208	15.22	7	3	3	3	0	0	15.22	0	0	1.03016e+08			26.6183			3
529	W5FTS6	Uncharacterized protein OS=Triticum aestivum PE=3 SV=1 - [W5FTS6_WHEAT]	Uncharacterized protein			IPR000877;	Proteinase inhibitor I12, Bowman-Birk	141	1	14.846	8.52881	17.73	3	3	3	7		17.73	17.73	0	5.77289e+07	1.02599e+08		25.7828	26.6124		3	3
530	A0A1D6B8P9	Uncharacterized protein OS=Triticum aestivum PE=3 SV=1 - [A0A1D6B8P9_WHEAT]	Uncharacterized protein			IPR002113;IPR002067;IPR018108;IPR023395;	Adenine nucleotide translocator 1; Mitochondrial carrier protein; Mitochondrial substrate/solute carrier; Mitochondrial carrier domain	372	1.86	40.3457	9.77393	33.6	11	12	12	16	2.15	31.45	6.45	17775990	246122579	1.00868e+08	24.0834	27.8748	26.5879	1	11	3		1	1	1		1	1	1
531	A0A1D5SRA5	Coatomer subunit gamma OS=Triticum aestivum PE=3 SV=1 - [A0A1D5SRA5_WHEAT]	Coatomer subunit gamma			IPR011989;IPR016024;IPR002553;IPR015873;IPR009028;IPR013041;IPR032154;IPR017106;IPR013040;	Armadillo-like helical; Armadillo-type fold; Clathrin/coatomer adaptor, adaptin-like, N-terminal; Coatomer/calthrin adaptor appendage, C-terminal subdomain; Coatomer/clathrin adaptor appendage, Ig-like subdomain; Coatomer subunit gamma, C-terminal; Coatomer gamma subunit; Coatomer, gamma subunit, appendage, Ig-like subdomain	889	4.445	98.6589	5.13525	2.25	8	2	2	3	0	1.46	2.25	0	0	1.0077e+08			26.5865		1	2
532	A0A1D5ZDN7	Uncharacterized protein OS=Triticum aestivum PE=3 SV=1 - [A0A1D5ZDN7_WHEAT]	Uncharacterized protein			IPR012093;IPR008778;IPR003829;IPR014710;IPR011051;	Pirin; Pirin, C-terminal domain; Pirin, N-terminal domain; RmlC-like jelly roll fold; RmlC-like cupin domain	317	1.585	34.1632	9.12939	10.41	23	3	3	4	3.15		10.41	2.1379e+07	0	1.00216e+08	24.3497		26.5785	1		3
533	A0A1D5XEW1	Proteasome subunit alpha type OS=Triticum aestivum PE=3 SV=1 - [A0A1D5XEW1_WHEAT]	Proteasome subunit alpha type (EC 3.4.25.1)			IPR029055;IPR000426;IPR023332;IPR001353;	Nucleophile aminohydrolases, N-terminal; Proteasome alpha-subunit, N-terminal domain; Proteasome alpha-type subunit; Proteasome, subunit alpha/beta	246	1.23	27.419	6.80029	25.61	3	5	5	9	4.07	17.07	21.54	20641605	5.54718e+07	9.99154e+07	24.2991	25.7253	26.5742	1	3	4						1	1	1
534	A0A1D6CIZ7	3-oxoacyl-[acyl-carrier-protein] synthase OS=Triticum aestivum PE=3 SV=1 - [A0A1D6CIZ7_WHEAT]	3-oxoacyl-[acyl-carrier-protein] synthase			IPR017568;IPR018201;IPR014031;IPR014030;IPR020841;IPR016039;	3-oxoacyl-[acyl-carrier-protein] synthase 2; Beta-ketoacyl synthase, active site; Beta-ketoacyl synthase, C-terminal; Beta-ketoacyl synthase, N-terminal; Polyketide synthase, beta-ketoacyl synthase domain; Thiolase-like	443	2.215	46.4423	6.65381	8.58	8	3	3	4	0	5.42	5.64	0	8.24086e+07	9.9842e+07		26.2963	26.5731		2	2
535	A0A1D5SC83	Uncharacterized protein OS=Triticum aestivum PE=4 SV=1 - [A0A1D5SC83_WHEAT]	Uncharacterized protein			IPR016641;IPR002715;	Nascent polypeptide-associated complex subunit alpha; Nascent polypeptide-associated complex NAC domain	205	1.025	22.253	4.4624	32.2	8	5	5	6	7.32	24.88	6.34	0	3.67664e+07	9.96997e+07		25.1319	26.5711	1	4	1		1				1
536	W5G7I3	Uncharacterized protein OS=Triticum aestivum PE=4 SV=1 - [W5G7I3_WHEAT]	Uncharacterized protein			IPR009009;	RlpA-like protein, double-psi beta-barrel domain	184	1	19.5631	5.0083	25	3	4	4	11	16.85	24.46	25	2.59603e+07	1.87958e+07	9.93186e+07	24.6298	24.1639	26.5656	2	3	4					1	1	1	1
537	Q43199	Adenine phosphoribosyltransferase 1 OS=Triticum aestivum GN=APT1 PE=2 SV=1 - [APT1_WHEAT]	Adenine phosphoribosyltransferase 1 (APRT 1) (EC 2.4.2.7)	APT1	Purine metabolism; AMP biosynthesis via salvage pathway; AMP from adenine: step 1/1.	IPR005764;IPR000836;IPR029057;	Adenine phosphoribosyl transferase; Phosphoribosyltransferase domain; Phosphoribosyltransferase-like	181	1	19.6515	5.16064	23.76	3	3	3	4		8.29	23.76	0	10448128	9.93176e+07		23.3167	26.5655		1	3							1
538	W5C050	Uncharacterized protein OS=Triticum aestivum PE=4 SV=1 - [W5C050_WHEAT]	Uncharacterized protein			IPR023214;IPR006357;IPR023215;IPR006349;	HAD-like domain; HAD-superfamily hydrolase, subfamily IIA; 2-phosphoglycolate phosphatase, eukaryotic	359	1.795	38.7337	5.64307	12.26	3	5	5	6		2.79	12.26	0	1.99599e+07	9.89227e+07		24.2506	26.5598		1	5
539	A0A1D5Y4J9	Uncharacterized protein OS=Triticum aestivum PE=4 SV=1 - [A0A1D5Y4J9_WHEAT]	Uncharacterized protein			IPR016040;	NAD(P)-binding domain	316	1.58	35.5493	6.7417	9.18	28	4	4	6		5.06	9.18	0	59417643	9.86449e+07		25.8244	26.5557		2	4
540	A0A1D5SMA4	Uncharacterized protein OS=Triticum aestivum PE=4 SV=1 - [A0A1D5SMA4_WHEAT]	Uncharacterized protein			IPR023213;IPR003480;	Transferase	464	2.32	51.0605	5.41455	7.33	1	3	3	3		4.31	3.02	0	7.28369e+07	97693061		26.1182	26.5418		2	1
541	A0A1D5T6G0	Uncharacterized protein OS=Triticum aestivum PE=3 SV=1 - [A0A1D5T6G0_WHEAT]	Uncharacterized protein			IPR016161;IPR016163;IPR016160;IPR029510;IPR016162;IPR015590;	Aldehyde/histidinol dehydrogenase; Aldehyde dehydrogenase, cysteine active site; Aldehyde dehydrogenase, glutamic acid active site; Aldehyde dehydrogenase N-terminal domain; Aldehyde dehydrogenase domain	506	2.53	54.5923	6.22705	6.52	6	3	3	4		2.77	6.52	0	14382592	9.7309e+07		23.7778	26.5361		1	3
542	Q43660	Heat shock protein 17.3 OS=Triticum aestivum GN=Tahsp17.3 PE=2 SV=1 - [Q43660_WHEAT]	Heat shock protein 17.3	Tahsp17.3		IPR002068;IPR031107;IPR008978;	Alpha crystallin/Hsp20 domain; Small heat shock protein HSP20; HSP20-like chaperone	157	1	17.342	5.73193	24.2	26	5	5	8	4.46	18.47	12.1	0	8.05592e+07	9.66749e+07		26.2635	26.5266	1	4	2						1	1	1
543	A0A1D6SBP4	Catalase OS=Triticum aestivum PE=3 SV=1 - [A0A1D6SBP4_WHEAT]	Catalase (EC 1.11.1.6)			IPR018028;IPR020835;IPR024708;IPR011614;IPR002226;IPR010582;	Catalase, mono-functional, haem-containing; Catalase-like domain; Catalase active site; Catalase core domain; Catalase haem-binding site; Catalase immune-responsive domain	460	2.3	52.9193	7.09326	13.7	12	3	6	16	2.39	13.7	8.26	58404206	2.48873e+08	9.62648e+07	25.7996	27.8908	26.5205	1	6	3
544	A0A1D5SQY9	Tubulin alpha chain OS=Triticum aestivum PE=3 SV=1 - [A0A1D5SQY9_WHEAT]	Tubulin alpha chain			IPR002452;IPR008280;IPR000217;IPR018316;IPR017975;IPR003008;	Alpha tubulin; Tubulin/FtsZ, C-terminal; Tubulin; Tubulin/FtsZ, 2-layer sandwich domain; Tubulin, conserved site; Tubulin/FtsZ, GTPase domain	374	1.87	40.9104	6.22705	6.42	23	2	2	5	4.01	6.42	4.01	2.40996e+07	5.95717e+07	9.58216e+07	24.5225	25.8281	26.5138	1	2	1
545	A0A1D5TJX6	Uncharacterized protein OS=Triticum aestivum PE=4 SV=1 - [A0A1D5TJX6_WHEAT]	Uncharacterized protein			IPR012677;IPR000504;	RNA recognition motif domain	247	1.235	26.3581	5.03369	9.72	5	2	2	8	3.64	9.72	9.72	1.16538e+07	7.7821e+07	9.45418e+07	23.4743	26.2137	26.4944	1	2	2
546	A0A1D6C7N7	Uncharacterized protein OS=Triticum aestivum PE=4 SV=1 - [A0A1D6C7N7_WHEAT]	Uncharacterized protein					229	1.145	25.0469	5.03369	32.75	6	7	7	9	10.48	5.24	27.51	23394611	5.4568e+07	9.39226e+07	24.4797	25.7016	26.485	2	1	6	1		1	1	1		1	1
547	A0A077RVD7	Uncharacterized protein OS=Triticum aestivum GN=TRAES_3BF062500090CFD_c1 PE=4 SV=1 - [A0A077RVD7_WHEAT]	Uncharacterized protein			IPR012340;	Nucleic acid-binding, OB-fold	145	1	15.4061	8.73389	17.93	1	2	2	4	0	17.93	17.93	0	75866549	92509190		26.177	26.4631		2	2
548	A0A1D6BWG7	Uncharacterized protein OS=Triticum aestivum PE=3 SV=1 - [A0A1D6BWG7_WHEAT]	Uncharacterized protein			IPR020818;IPR018369;IPR017416;IPR011032;	GroES chaperonin family; Chaperonin GroES, conserved site; Chaperonin Cpn20; GroES-like	247	1.235	25.8787	8.48486	13.36	6	3	3	6	13.36	9.31	4.05	9.23597e+06	4.54706e+07	92483892	23.1388	25.4384	26.4627	3	2	1
549	A0A1D5YVM5	Nucleoside diphosphate kinase OS=Triticum aestivum PE=3 SV=1 - [A0A1D5YVM5_WHEAT]	Nucleoside diphosphate kinase (EC 2.7.4.6)			IPR001564;IPR023005;	Nucleoside diphosphate kinase; Nucleoside diphosphate kinase, active site	201	1.005	21.7422	9.56885	18.91	5	4	4	6	6.97	11.44	14.43	2.21164e+06	3.98477e+07	9.21076e+07	21.0767	25.248	26.4568	1	2	3
550	W5DR52	Uncharacterized protein OS=Triticum aestivum PE=4 SV=1 - [W5DR52_WHEAT]	Uncharacterized protein			IPR002935;IPR029063;	O-methyltransferase, family 3; S-adenosyl-L-methionine-dependent methyltransferase	296	1.48	32.8286	5.74463	24.32	1	3	6	7	0	5.41	24.32	0	1.41627e+07	9.13368e+07		23.7556	26.4447		1	6							1
551	A0A1D5T8H3	Aminomethyltransferase OS=Triticum aestivum PE=3 SV=1 - [A0A1D5T8H3_WHEAT]	Aminomethyltransferase (EC 2.1.2.10)			IPR006223;IPR028896;IPR013977;IPR006222;IPR029043;IPR027266;	Glycine cleavage system T protein; Aminomethyltransferase/Dimethylsulfonioproprionate demethylase DmdA; Glycine cleavage T-protein, C-terminal barrel domain; Glycine cleavage T-protein-like, N-terminal; Glycine cleavage T-protein/YgfZ, C-terminal domain	414	2.07	44.2097	8.44092	23.43	5	11	11	16	0	20.53	14.25	0	211430706	9.08232e+07		27.6556	26.4366		9	6						1	1	1
552	A0A1D6RI61	Uncharacterized protein OS=Triticum aestivum PE=4 SV=1 - [A0A1D6RI61_WHEAT]	Uncharacterized protein					114	1	11.6419	8.41162	26.32	4	2	2	5	26.32	11.4	26.32	2.15264e+07	136348464	9.04731e+07	24.3596	27.0227	26.431	2	1	2					1		1	1
553	A0A1D5VF80	Uncharacterized protein OS=Triticum aestivum PE=4 SV=1 - [A0A1D5VF80_WHEAT]	Uncharacterized protein			IPR022052;IPR015943;IPR001680;IPR017986;	Histone-binding protein RBBP4, N-terminal; WD40/YVTN repeat-like-containing domain; WD40 repeat; WD40-repeat-containing domain	389	1.945	42.8121	6.75635	13.62	10	4	4	5			13.62	0	0	8.93564e+07			26.4131			4
554	A0A1D6AVN8	Uncharacterized protein OS=Triticum aestivum PE=4 SV=1 - [A0A1D6AVN8_WHEAT]	Uncharacterized protein			IPR002204;IPR008927;IPR013328;IPR006115;IPR016040;IPR029154;	3-hydroxyisobutyrate dehydrogenase-related, conserved site; 6-phosphogluconate dehydrogenase C-terminal domain-like; 6-phosphogluconate dehydrogenase, domain 2; 6-phosphogluconate dehydrogenase, NADP-binding; NAD(P)-binding domain; 3-hydroxyisobutyrate dehydrogenase, NAD-binding domain	246	1.23	26.1101	7.54736	8.54	5	2	2	2	0	0	8.54	0	0	8.87465e+07			26.4032			2
555	A0A1D5S7T7	Uncharacterized protein OS=Triticum aestivum PE=3 SV=1 - [A0A1D5S7T7_WHEAT]	Uncharacterized protein			IPR001199;IPR018506;	Cytochrome b5-like heme/steroid binding domain; Cytochrome b5, heme-binding site	134	1	14.8215	5.50342	36.57	3	4	4	9	17.91	25.37	25.37	14266635	4.89404e+07	8.86929e+07	23.7661	25.5445	26.4023	2	3	3	1	1	1	1	1	1	1	1
556	A0A1D5YMR7	Uncharacterized protein OS=Triticum aestivum PE=4 SV=1 - [A0A1D5YMR7_WHEAT]	Uncharacterized protein			IPR006076;IPR023753;	FAD dependent oxidoreductase; FAD/NAD(P)-binding domain	454	2.27	48.9198	8.19189	10.13	2	2	4	4		0	10.13	0	0	8.83182e+07			26.3962			4
557	A0A1D6S8D2	Uncharacterized protein OS=Triticum aestivum PE=3 SV=1 - [A0A1D6S8D2_WHEAT]	Uncharacterized protein			IPR006139;IPR029752;IPR006140;IPR016040;	D-isomer specific 2-hydroxyacid dehydrogenase, catalytic domain; D-isomer specific 2-hydroxyacid dehydrogenase, NAD-binding domain conserved site 1; D-isomer specific 2-hydroxyacid dehydrogenase, NAD-binding domain; NAD(P)-binding domain	381	1.905	41.4965	7.48877	15.49	5	5	5	6		15.49	2.89	0	4.18187e+07	8.79004e+07		25.3176	26.3894		5	1
558	P08819	Serine carboxypeptidase 2 OS=Triticum aestivum GN=CBP2 PE=1 SV=2 - [CBP2_WHEAT]	Serine carboxypeptidase 2 (EC 3.4.16.6) (CPDW-II) (CP-WII) (Carboxypeptidase D) (Serine carboxypeptidase II) [Cleaved into: Serine carboxypeptidase 2 chain A (Serine carboxypeptidase II chain A); Serine carboxypeptidase 2 chain B (Serine carboxypeptidase II chain B)]	CBP2		IPR029058;IPR001563;IPR033124;IPR018202;	Alpha/Beta hydrolase fold; Peptidase S10, serine carboxypeptidase; Serine carboxypeptidases, histidine active site; Serine carboxypeptidase, serine active site	444	2.22	49.4751	6.41748	8.33	13	4	4	4			8.33	0	0	8.76905e+07			26.3859			4
559	M5AJV9	Hemoglobin 1 OS=Triticum aestivum GN=TaBWHb-1 PE=2 SV=1 - [M5AJV9_WHEAT]	Hemoglobin 1	TaBWHb-1		IPR000971;IPR009050;IPR012292;IPR001032;IPR019824;	Globin; Globin-like; Leghaemoglobin; Leghaemoglobin, iron-binding site	162	1	18.0474	8.11865	17.28	3	3	3	3		10.49	6.79	0	4.02075e+07	87410918		25.261	26.3813		2	1
560	A0A1D6DE17	Alpha-galactosidase OS=Triticum aestivum PE=3 SV=1 - [A0A1D6DE17_WHEAT]	Alpha-galactosidase (EC 3.2.1.22) (Melibiase)			IPR013785;IPR002241;IPR013780;IPR017853;	Aldolase-type TIM barrel; Glycoside hydrolase, family 27; Glycoside hydrolase superfamily	324	1.62	35.6175	6.43018	9.26	20	3	3	3	0		9.26	0	0	8.73199e+07			26.3798			3
561	A0A1D5TQ83	Uncharacterized protein OS=Triticum aestivum PE=4 SV=1 - [A0A1D5TQ83_WHEAT]	Uncharacterized protein			IPR029068;IPR004360;IPR018146;	Glyoxalase/Bleomycin resistance protein/Dihydroxybiphenyl dioxygenase; Glyoxalase/fosfomycin resistance/dioxygenase domain; Glyoxalase I, conserved site	170	1	18.4574	9.61279	15.29	6	2	2	3	10.59	10.59	4.71	9.21748e+06	2.62606e+07	8.68399e+07	23.1359	24.6464	26.3719	1	1	1
562	A0A1D5VBU1	Uncharacterized protein OS=Triticum aestivum PE=4 SV=1 - [A0A1D5VBU1_WHEAT]	Uncharacterized protein			IPR029030;	Caspase-like domain	390	1.95	42.5097	5.89697	6.67	5	2	2	3	0	3.33	6.67	0	2.22204e+07	8.66209e+07		24.4054	26.3682		1	2
563	A0A1D5SWS7	Uncharacterized protein OS=Triticum aestivum PE=3 SV=1 - [A0A1D5SWS7_WHEAT]	Uncharacterized protein			IPR000146;IPR033391;IPR028343;	Fructose-1,6-bisphosphatase class 1; Fructose-1-6-bisphosphatase class I, N-terminal; Fructose-1,6-bisphosphatase	314	1.57	33.873	5.66846	23.25	9	3	7	10	0	12.74	20.7	0	4.81265e+07	8.51419e+07		25.5203	26.3434		4	6						1	1	1
564	A0A1D6RWX7	Uncharacterized protein OS=Triticum aestivum PE=4 SV=1 - [A0A1D6RWX7_WHEAT]	Uncharacterized protein			IPR024927;IPR004843;IPR029052;	Acid phosphatase, type 5; Calcineurin-like phosphoesterase domain, ApaH type; Metallo-dependent phosphatase-like	285	1.425	32.8271	5.70654	8.07	4	2	2	2			8.07	0	0	8.46349e+07			26.3347			2
565	G3LT25	Arginase OS=Triticum aestivum GN=arg PE=2 SV=1 - [G3LT25_WHEAT]	Arginase (EC 3.5.3.1)	arg		IPR006035;IPR023696;IPR020855;	Ureohydrolase; Ureohydrolase, manganese-binding site	340	1.7	36.8239	5.90967	25.88	7	7	7	7	2.35	11.47	12.06	26456854	6.18205e+06	8.45204e+07	24.6571	22.5597	26.3328	1	2	4						1	1	1
566	A0A0A0S1W1	12-oxo-phytodienoic acid reductase 2 OS=Triticum aestivum GN=OPR2 PE=2 SV=1 - [A0A0A0S1W1_WHEAT]	12-oxo-phytodienoic acid reductase 2	OPR2		IPR013785;IPR001155;	Aldolase-type TIM barrel; NADH:flavin oxidoreductase/NADH oxidase, N-terminal	390	1.95	42.7577	8.1333	19.23	2	2	5	8	2.82	5.38	19.23	0	4.84181e+07	84429973		25.529	26.3313	1	2	5
567	A0A1D5YEQ0	Uncharacterized protein OS=Triticum aestivum PE=4 SV=1 - [A0A1D5YEQ0_WHEAT]	Uncharacterized protein			IPR001930;IPR014782;IPR012779;IPR024601;	Peptidase M1, alanine aminopeptidase/leukotriene A4 hydrolase; Peptidase M1, membrane alanine aminopeptidase, N-terminal; Peptidase M1, alanyl aminopeptidase; Peptidase M1, alanyl aminopeptidase, C-terminal	987	4.935	110.073	6.40479	5.57	9	4	4	5	0	1.42	5.57	0	16431053	8.37978e+07		23.9699	26.3204		1	4
568	A0A023T4H1	Cysteine proteinase inhibitor OS=Secale cereale x Triticum aestivum GN=TrcC-7 PE=2 SV=1 - [A0A023T4H1_9POAL]	Cysteine proteinase inhibitor	TrcC-7		IPR027214;IPR000010;IPR018073;	Cystatin; Cystatin domain; Proteinase inhibitor I25, cystatin, conserved site	123	1	13.0028	9.5249	43.09	6	2	5	9	9.76	43.09	26.02	3.04528e+07	1.34013e+08	8.33199e+07	24.8601	26.9978	26.3122	1	5	3		1	1	1		1	1	1
569	A0A1D6BV11	Glucose-1-phosphate adenylyltransferase OS=Triticum aestivum PE=3 SV=1 - [A0A1D6BV11_WHEAT]	Glucose-1-phosphate adenylyltransferase (EC 2.7.7.27) (ADP-glucose pyrophosphorylase)		Glycan biosynthesis; starch biosynthesis. {ECO:0000256|RuleBase:RU362093}.	IPR005836;IPR011831;IPR005835;IPR029044;IPR011004;	ADP-glucose pyrophosphorylase, conserved site; Glucose-1-phosphate adenylyltransferase; Nucleotidyl transferase domain; Nucleotide-diphospho-sugar transferases; Trimeric LpxA-like	473	2.365	52.0444	5.8335	13.53	13	4	5	5		5.71	7.82	0	38195002	8.27459e+07		25.1869	26.3022		2	3
570	A0A1D5UG30	Uncharacterized protein OS=Triticum aestivum PE=4 SV=1 - [A0A1D5UG30_WHEAT]	Uncharacterized protein			IPR016161;IPR016163;IPR016162;IPR015590;IPR010061;IPR034323;	Aldehyde/histidinol dehydrogenase; Aldehyde dehydrogenase N-terminal domain; Aldehyde dehydrogenase domain; Methylmalonate-semialdehyde dehydrogenase; Methylmalonate semialdehyde dehydrogenase, mitochondrial	453	2.265	48.8239	7.37158	7.06	4	2	3	3	0	4.64	2.43	0	4.71739e+07	81937654		25.4915	26.288		2	1
571	A0A1D5YDA6	Uncharacterized protein OS=Triticum aestivum PE=3 SV=1 - [A0A1D5YDA6_WHEAT]	Uncharacterized protein			IPR000743;IPR006626;IPR012334;IPR011050;	Glycoside hydrolase, family 28; Parallel beta-helix repeat; Pectin lyase fold; Pectin lyase fold/virulence factor	457	2.285	49.9831	7.21045	7.22	6	3	3	5	3.94		5.03	3.00626e+06	0	8.04252e+07	21.5195		26.2611	2		2
572	A0A1D5T5A8	Uncharacterized protein OS=Triticum aestivum PE=4 SV=1 - [A0A1D5T5A8_WHEAT]	Uncharacterized protein			IPR002902;	Gnk2-homologous domain	299	1.495	31.5155	7.6499	24.41	4	6	6	14	21.4	20.74	7.36	6.75557e+07	1.07749e+08	79764053	26.0096	26.6831	26.2492	5	5	2					1	1	1	1
573	W5B6J6	Uncharacterized protein OS=Triticum aestivum PE=4 SV=1 - [W5B6J6_WHEAT]	Uncharacterized protein			IPR008579;IPR014710;IPR011051;	Domain of unknown function DUF861, cupin-3; RmlC-like jelly roll fold; RmlC-like cupin domain	135	1	15.0316	8.86572	18.52	3	3	3	4	5.19	5.19	13.33	6.08758e+07	145187996	7.95573e+07	25.8594	27.1133	26.2455	1	1	2
574	W4ZSS8	Acyl carrier protein OS=Triticum aestivum PE=3 SV=1 - [W4ZSS8_WHEAT]	Acyl carrier protein			IPR003231;IPR009081;IPR006162;	Acyl carrier protein (ACP); Phosphopantetheine binding ACP domain; Phosphopantetheine attachment site	127	1	13.7802	5.5415	17.32	3	2	2	4		10.24	17.32	0	27076603	7.90711e+07		24.6905	26.2366		1	2
575	A0A1D5TN89	Phospho-2-dehydro-3-deoxyheptonate aldolase OS=Triticum aestivum PE=3 SV=1 - [A0A1D5TN89_WHEAT]	Phospho-2-dehydro-3-deoxyheptonate aldolase (EC 2.5.1.54)		Metabolic intermediate biosynthesis; chorismate biosynthesis; chorismate from D-erythrose 4-phosphate and phosphoenolpyruvate: step 1/7. {ECO:0000256|RuleBase:RU363071}.	IPR002480;	DAHP synthetase, class II	389	1.945	42.7446	8.73389	4.37	10	2	2	3		4.37	2.31	0	1.38517e+07	7.84963e+07		23.7236	26.2261		2	1
576	A0A1D5V921	Uncharacterized protein OS=Triticum aestivum PE=4 SV=1 - [A0A1D5V921_WHEAT]	Uncharacterized protein			IPR003593;IPR003959;IPR027417;	AAA+ ATPase domain; ATPase, AAA-type, core; P-loop containing nucleoside triphosphate hydrolase	312	1.56	34.4879	4.88135	4.81	6	2	2	4	2.24	4.81	2.56	52182948	73859457	7.79945e+07	25.6371	26.1383	26.2169	1	2	1
577	A0A1D5Y1E1	Uncharacterized protein OS=Triticum aestivum PE=4 SV=1 - [A0A1D5Y1E1_WHEAT]	Uncharacterized protein			IPR001227;IPR014043;IPR016035;IPR016036;IPR020801;	Acyl transferase; Acyl transferase/acyl hydrolase/lysophospholipase; Malonyl-CoA ACP transacylase, ACP-binding; Polyketide synthase, acyl transferase domain	348	1.74	36.7843	8.96826	27.3	4	6	6	8	0	5.46	27.3	0	3.66185e+07	7.78426e+07		25.1261	26.2141		2	6						1	1	1
578	A0A1D6RQI0	Uncharacterized protein OS=Triticum aestivum PE=3 SV=1 - [A0A1D6RQI0_WHEAT]	Uncharacterized protein			IPR013785;IPR001381;IPR016040;IPR011342;IPR013708;IPR022893;IPR006151;	Aldolase-type TIM barrel; 3-dehydroquinate dehydratase type I; NAD(P)-binding domain; Shikimate dehydrogenase; Shikimate dehydrogenase substrate binding, N-terminal; Shikimate dehydrogenase family; Quinate/shikimate 5-dehydrogenase/glutamyl-tRNA reductase	506	2.53	54.5571	6.17627	9.29	4	4	4	5		2.77	9.29	0	3.9522e+07	7.66403e+07		25.2362	26.1916		1	4
579	W5FD59	Uncharacterized protein OS=Triticum aestivum PE=4 SV=1 - [W5FD59_WHEAT]	Uncharacterized protein			IPR001087;IPR013830;	GDSL lipase/esterase; SGNH hydrolase-type esterase domain	383	1.915	41.4217	8.1626	7.83	8	3	3	3		0	7.83	0	0	7.63459e+07			26.186			3
580	A0A1D5U8R6	Uncharacterized protein OS=Triticum aestivum PE=3 SV=1 - [A0A1D5U8R6_WHEAT]	Uncharacterized protein			IPR017440;IPR033847;IPR003781;IPR005810;IPR005811;IPR016040;IPR016102;	ATP-citrate lyase/succinyl-CoA ligase, active site; ATP-citrate lyase/succinyl-CoA ligase, conserved site; CoA-binding; Succinyl-CoA ligase, alpha subunit; ATP-citrate lyase/succinyl-CoA ligase; NAD(P)-binding domain; Succinyl-CoA synthetase-like	330	1.65	34.3016	8.1626	12.12	4	3	3	8		3.64	12.12	0	2.96146e+07	7.63394e+07		24.8198	26.1859		1	3
581	A0A1D5T4Q9	Uncharacterized protein OS=Triticum aestivum PE=4 SV=1 - [A0A1D5T4Q9_WHEAT]	Uncharacterized protein			IPR006336;IPR011556;	Glutamate--cysteine ligase, GCS2; Glutamate--cysteine ligase, plant-type	374	1.87	42.8975	5.43994	5.88	6	2	2	2	0	0	5.88	0	0	7.63023e+07			26.1852			2
582	W4ZTY9	Uncharacterized protein OS=Triticum aestivum PE=3 SV=1 - [W4ZTY9_WHEAT]	Uncharacterized protein			IPR013785;IPR011060;IPR018204;IPR002028;	Aldolase-type TIM barrel; Ribulose-phosphate binding barrel; Tryptophan synthase, alpha chain, active site; Tryptophan synthase, alpha chain	329	1.645	34.0451	8.33838	22.8	5	5	5	6		3.95	22.8	0	1.67625e+07	7.57496e+07		23.9987	26.1747		1	5							1
583	B2B9T8	V-type proton ATPase subunit F OS=Triticum aestivum GN=TRAES_3BF067200020CFD_c1 PE=2 SV=1 - [B2B9T8_WHEAT]	V-type proton ATPase subunit F			IPR008218;IPR005772;	ATPase, V1 complex, subunit F; ATPase, V1 complex, subunit F, eukaryotic	130	1	14.3705	5.56689	29.23	1	3	3	5	0	16.15	29.23	0	3.92701e+07	7.57328e+07		25.2269	26.1744		2	3						1	1	1
584	Q0WYN8	Oligopeptidase B (Fragment) OS=Triticum aestivum GN=OPB PE=2 SV=1 - [Q0WYN8_WHEAT]	Oligopeptidase B (Fragment)	OPB		IPR011042;IPR029058;IPR023302;IPR001375;IPR002470;	Six-bladed beta-propeller, TolB-like; Alpha/Beta hydrolase fold; Peptidase S9A, N-terminal domain; Peptidase S9, prolyl oligopeptidase, catalytic domain; Peptidase S9A, prolyl oligopeptidase	651	3.255	73.3005	5.37646	4.3	6	3	3	4		1.23	3.07	0	0	7.50773e+07			26.1619		1	2
585	A0A1D6C6R0	Uncharacterized protein OS=Triticum aestivum PE=3 SV=1 - [A0A1D6C6R0_WHEAT]	Uncharacterized protein			IPR013785;IPR013798;IPR001468;IPR011060;	Aldolase-type TIM barrel; Indole-3-glycerol phosphate synthase; Indole-3-glycerol phosphate synthase, conserved site; Ribulose-phosphate binding barrel	378	1.89	41.1186	7.40088	14.55	1	2	4	6		3.44	14.55	0	1.60323e+07	7.49672e+07		23.9345	26.1598		1	4
586	D2KZ12	3-ketoacyl-CoA thiolase-like protein OS=Triticum aestivum GN=TaSAG8 PE=2 SV=1 - [D2KZ12_WHEAT]	3-ketoacyl-CoA thiolase-like protein	TaSAG8		IPR002155;IPR016039;IPR020615;IPR020610;IPR020617;IPR020613;IPR020616;	Thiolase; Thiolase-like; Thiolase, acyl-enzyme intermediate active site; Thiolase, active site; Thiolase, C-terminal; Thiolase, conserved site; Thiolase, N-terminal	459	2.295	47.8958	7.95752	15.9	1	3	6	9	3.92	12.64	10.46	1.20385e+07	4.73867e+07	7.47624e+07	23.5212	25.498	26.1558	1	4	4
587	W5AFX0	Uncharacterized protein OS=Triticum aestivum PE=4 SV=1 - [W5AFX0_WHEAT]	Uncharacterized protein			IPR011993;IPR000156;	PH domain-like; Ran binding domain	165	1	18.1581	6.55127	12.73	4	2	2	3			12.73	0	0	7.381e+07			26.1373			2
588	A0A1D5S4Q9	Uncharacterized protein OS=Triticum aestivum PE=3 SV=1 - [A0A1D5S4Q9_WHEAT]	Uncharacterized protein			IPR005788;IPR012336;IPR017937;IPR013766;	Disulphide isomerase; Thioredoxin-like fold; Thioredoxin, conserved site; Thioredoxin domain	274	1.37	29.9892	5.32568	20.44	5	6	6	10	10.95	8.76	14.6	2.97307e+07	6.65149e+07	7.34851e+07	24.8254	25.9872	26.1309	4	3	3					1	1	1	1
589	W5FG31	Uncharacterized protein OS=Triticum aestivum PE=4 SV=1 - [W5FG31_WHEAT]	Uncharacterized protein					111	1	11.8287	6.04932	24.32	2	2	2	3		20.72	24.32	0	9.76875e+07	72105642		26.5417	26.1036		1	1
590	A0A1D5TZ01	Uncharacterized protein OS=Triticum aestivum PE=3 SV=1 - [A0A1D5TZ01_WHEAT]	Uncharacterized protein			IPR005814;IPR015424;IPR015421;IPR015422;	Aminotransferase class-III; Pyridoxal phosphate-dependent transferase; Pyridoxal phosphate-dependent transferase, major region, subdomain 1; Pyridoxal phosphate-dependent transferase, subdomain 2	444	2.22	48.6229	7.28369	6.76	8	2	2	2		0	6.76	0	0	72061993			26.1027			2
591	A0A075TNN5	Cytochrome b6 OS=Triticum aestivum GN=petB PE=3 SV=1 - [A0A075TNN5_WHEAT]	Cytochrome b6	petB		IPR005797;IPR023530;IPR027387;IPR016174;	Cytochrome b/b6, N-terminal; Cytochrome b6, PetB; Cytochrome b/b6-like domain; Di-haem cytochrome, transmembrane	215	1.075	24.1506	8.76318	21.4	4	3	3	5	5.58	21.4	5.58	8.14444e+06	9.92497e+07	72041608	22.9574	26.5646	26.1023	1	3	1						1
592	A0A1D6BVJ9	Uncharacterized protein OS=Triticum aestivum PE=4 SV=1 - [A0A1D6BVJ9_WHEAT]	Uncharacterized protein			IPR004806;IPR006636;IPR015940;IPR009060;IPR029071;IPR000626;IPR015360;	UV excision repair protein Rad23; Heat shock chaperonin-binding; Ubiquitin-associated domain; UBA-like; Ubiquitin-related domain; Ubiquitin domain; XPC-binding domain	408	2.04	42.4555	4.69092	15.69	12	2	5	8	6.62	10.29	10.05	6.51152e+06	2.87604e+07	7.16061e+07	22.6346	24.7776	26.0936	2	2	4
593	W5C3E3	Pyruvate dehydrogenase E1 component subunit alpha OS=Triticum aestivum PE=4 SV=1 - [W5C3E3_WHEAT]	Pyruvate dehydrogenase E1 component subunit alpha (EC 1.2.4.1)			IPR001017;IPR017597;IPR029061;	Dehydrogenase, E1 component; Pyruvate dehydrogenase (acetyl-transferring) E1 component, alpha subunit, subgroup y; Thiamin diphosphate-binding fold	420	2.1	45.8979	6.7417	10.48	4	4	4	5	0	3.33	10.48	0	63353695	7.13779e+07		25.9169	26.089		1	4
594	A0A1D6S2S6	Pyruvate kinase OS=Triticum aestivum PE=3 SV=1 - [A0A1D6S2S6_WHEAT]	Pyruvate kinase (EC 2.7.1.40)		Carbohydrate degradation; glycolysis; pyruvate from D-glyceraldehyde 3-phosphate: step 5/5. {ECO:0000256|RuleBase:RU000504}.	IPR001697;IPR015813;IPR011037;IPR015794;IPR015793;IPR015795;IPR015806;	Pyruvate kinase; Pyruvate/Phosphoenolpyruvate kinase-like domain; Pyruvate kinase-like, insert domain; Pyruvate kinase, barrel; Pyruvate kinase, C-terminal	527	2.635	57.384	6.94678	23.15	3	8	8	10	0	12.33	16.13	0	2.81915e+07	7.1078e+07		24.7488	26.0829		4	6						1	1	1
595	A0A1D6AAW0	Uncharacterized protein OS=Triticum aestivum PE=4 SV=1 - [A0A1D6AAW0_WHEAT]	Uncharacterized protein			IPR003010;IPR000132;	Carbon-nitrogen hydrolase; Nitrilase/cyanide hydratase, conserved site	246	1.23	26.1343	7.35693	19.11	9	2	2	2		8.94	10.16	0	3.56564e+07	69123845		25.0877	26.0427		1	1
596	L0N593	Fructan 6-exohydrolase OS=Triticum aestivum GN=6FEH1SM PE=2 SV=1 - [L0N593_WHEAT]	Fructan 6-exohydrolase	6FEH1SM		IPR013320;IPR001362;IPR013189;IPR013148;IPR023296;	Concanavalin A-like lectin/glucanase domain; Glycoside hydrolase, family 32; Glycosyl hydrolase family 32, C-terminal; Glycosyl hydrolase family 32, N-terminal; Glycosyl hydrolase, five-bladed beta-propellor domain	590	2.95	64.4908	5.30029	9.66	22	5	5	8	4.41	0	9.66	1.5644e+07	0	6.90026e+07	23.8991		26.0401	2		5
597	A0A077RV49	Uncharacterized protein OS=Triticum aestivum GN=TRAES_3BF075200060CFD_c1 PE=4 SV=1 - [A0A077RV49_WHEAT]	Uncharacterized protein			IPR008972;IPR003245;	Cupredoxin; Phytocyanin domain	204	1.02	20.8542	6.52197	15.2	3	2	2	3	10.78	4.41	4.41	0	4.1882e+07	68996032		25.3198	26.04	1	1	1
598	A0A1D6CXF2	Proteasome subunit alpha type OS=Triticum aestivum PE=3 SV=1 - [A0A1D6CXF2_WHEAT]	Proteasome subunit alpha type (EC 3.4.25.1)			IPR029055;IPR000426;IPR023332;IPR001353;	Nucleophile aminohydrolases, N-terminal; Proteasome alpha-subunit, N-terminal domain; Proteasome alpha-type subunit; Proteasome, subunit alpha/beta	249	1.245	27.3182	7.43018	13.65	3	3	3	4		5.62	13.65	0	14054717	6.88888e+07		23.7446	26.0378		1	3
599	A0A1D5YHI6	Uncharacterized protein OS=Triticum aestivum PE=4 SV=1 - [A0A1D5YHI6_WHEAT]	Uncharacterized protein			IPR008979;IPR010400;	Galactose-binding domain-like; PITH domain	194	1	21.0226	5.23682	16.49	3	2	2	2			16.49	0	0	6.87669e+07			26.0352			2
600	A0A1D5TP57	Uncharacterized protein OS=Triticum aestivum PE=4 SV=1 - [A0A1D5TP57_WHEAT]	Uncharacterized protein			IPR006843;	Plastid lipid-associated protein/fibrillin conserved domain	243	1.215	25.5121	9.11475	27.16	7	5	5	10	12.76	27.16	10.7	1.23777e+08	1.50358e+08	6.87408e+07	26.8832	27.1638	26.0347	2	5	2					1	1	1	1
601	A0A1D5XFT7	Uncharacterized protein OS=Triticum aestivum PE=4 SV=1 - [A0A1D5XFT7_WHEAT]	Uncharacterized protein			IPR013149;IPR011032;IPR016040;IPR020843;	Alcohol dehydrogenase, C-terminal; GroES-like; NAD(P)-binding domain; Polyketide synthase, enoylreductase domain	262	1.31	27.4962	7.66455	10.31	4	2	2	3		4.58	10.31	0	7709208	68072823		22.8782	26.0206		1	2
602	A0A1D5RXV2	Inositol-tetrakisphosphate 1-kinase OS=Triticum aestivum PE=3 SV=1 - [A0A1D5RXV2_WHEAT]	Inositol-tetrakisphosphate 1-kinase (EC 2.7.1.134)			IPR008656;	Inositol-tetrakisphosphate 1-kinase	325	1.625	34.6978	5.12256	22.46	4	4	4	5			22.46	0	0	6.80278e+07			26.0196			4							1
603	A0A1D5TI80	Uncharacterized protein OS=Triticum aestivum PE=4 SV=1 - [A0A1D5TI80_WHEAT]	Uncharacterized protein			IPR027417;IPR005225;IPR001806;	P-loop containing nucleoside triphosphate hydrolase; Small GTP-binding protein domain; Small GTPase superfamily	154	1	17.0068	5.70654	33.12	12	5	6	8	0	18.83	29.22	0	1.26279e+07	6.7859e+07		23.5901	26.016		3	5		1	1	1		1	1	1
604	A0A1D5SG47	Uncharacterized protein OS=Triticum aestivum PE=4 SV=1 - [A0A1D5SG47_WHEAT]	Uncharacterized protein			IPR027417;IPR005225;IPR001806;	P-loop containing nucleoside triphosphate hydrolase; Small GTP-binding protein domain; Small GTPase superfamily	214	1.07	23.6581	7.81104	21.03	27	2	4	6		10.75	21.03	0	1.58266e+07	6.76528e+07		23.9159	26.0116		2	4						1	1	1
605	Q2PCB9	Non-specific lipid-transfer protein OS=Triticum aestivum GN=ltp9.3d PE=2 SV=1 - [Q2PCB9_WHEAT]	Non-specific lipid-transfer protein	ltp9.3d		IPR016140;IPR000528;	Bifunctional inhibitor/plant lipid transfer protein/seed storage helical domain; Plant lipid transfer protein/Par allergen	117	1	11.5526	8.68994	22.22	1	2	2	5	11.11	22.22	22.22	3.90878e+07	1.12222e+08	6.76269e+07	25.2202	26.7418	26.0111	1	2	2						1	1	1
606	W5D791	Uncharacterized protein OS=Triticum aestivum GN=TRAES_3BF042100190CFD_c1 PE=3 SV=1 - [W5D791_WHEAT]	Uncharacterized protein			IPR011761;IPR013815;IPR013816;IPR006275;IPR005480;IPR005479;IPR005483;IPR011607;IPR033937;IPR016185;	ATP-grasp fold; ATP-grasp fold, subdomain 1; Carbamoyl-phosphate synthase, large subunit; Carbamoyl-phosphate synthetase, large subunit oligomerisation domain; Carbamoyl-phosphate synthetase large subunit-like, ATP-binding domain; Carbamoyl-phosphate synthase large subunit, CPSase domain; Methylglyoxal synthase-like domain; Carbamoyl-phosphate synthase large chain, methylglyoxal synthase-like dom…	1172	5.86	127.486	6.16357	2.05	4	2	2	2	0	0	2.05	0	0	67367872			26.0056			2
607	A0A1D6BH34	Catalase OS=Triticum aestivum PE=3 SV=1 - [A0A1D6BH34_WHEAT]	Catalase (EC 1.11.1.6)			IPR018028;IPR020835;IPR024708;IPR011614;IPR002226;IPR010582;	Catalase, mono-functional, haem-containing; Catalase-like domain; Catalase active site; Catalase core domain; Catalase haem-binding site; Catalase immune-responsive domain	454	2.27	52.4241	7.92822	15.64	7	5	8	19	1.76	15.64	10.57	2.04077e+07	1.07233e+08	6.6907e+07	24.2826	26.6762	25.9957	1	8	5
608	A0A1D5SBI6	Uncharacterized protein OS=Triticum aestivum PE=4 SV=1 - [A0A1D5SBI6_WHEAT]	Uncharacterized protein			IPR002023;IPR012336;	NADH-quinone oxidoreductase subunit E-like; Thioredoxin-like fold	211	1.055	23.3064	6.66846	10.9	7	3	3	4		6.64	10.9	0	3.53167e+06	6.673e+07		21.7519	25.9918		1	3
609	A0A1D6RW71	Uncharacterized protein OS=Triticum aestivum PE=3 SV=1 - [A0A1D6RW71_WHEAT]	Uncharacterized protein			IPR011249;IPR011237;IPR011765;IPR001431;IPR007863;	Metalloenzyme, LuxS/M16 peptidase-like; Peptidase M16, N-terminal; Peptidase M16, zinc-binding site; Peptidase M16, C-terminal	488	2.44	53.8497	6.68311	10.86	5	6	6	10	3.89	10.86	3.69	14424941	8.93209e+07	6.6492e+07	23.7821	26.4125	25.9867	2	6	2
610	A0A1D5UPI0	Glucose-6-phosphate 1-dehydrogenase OS=Triticum aestivum PE=3 SV=1 - [A0A1D5UPI0_WHEAT]	Glucose-6-phosphate 1-dehydrogenase (EC 1.1.1.49)		Carbohydrate degradation; pentose phosphate pathway; D-ribulose 5-phosphate from D-glucose 6-phosphate (oxidative stage): step 1/3. {ECO:0000256|RuleBase:RU362120}.	IPR001282;IPR019796;IPR022675;IPR022674;IPR016040;	Glucose-6-phosphate dehydrogenase; Glucose-6-phosphate dehydrogenase, active site; Glucose-6-phosphate dehydrogenase, C-terminal; Glucose-6-phosphate dehydrogenase, NAD-binding; NAD(P)-binding domain	399	1.995	45.2191	6.46826	9.02	18	5	5	5		3.76	7.52	0	2.25025e+07	6.63567e+07		24.4236	25.9837		2	3
611	A0A1D6SBY8	Uncharacterized protein OS=Triticum aestivum PE=4 SV=1 - [A0A1D6SBY8_WHEAT]	Uncharacterized protein			IPR029062;IPR002818;	Class I glutamine amidotransferase-like; DJ-1/PfpI	389	1.945	40.3887	5.24951	7.46	3	2	2	3		2.57	7.46	0	0	6.6205e+07			25.9804		1	2
612	A0A1D5W7D7	Uncharacterized protein OS=Triticum aestivum PE=4 SV=1 - [A0A1D5W7D7_WHEAT]	Uncharacterized protein			IPR027417;IPR005225;IPR001806;	P-loop containing nucleoside triphosphate hydrolase; Small GTP-binding protein domain; Small GTPase superfamily	151	1	17.0818	7.95752	29.8	17	4	4	6	6.62	23.18	15.89	1.70783e+07	4.51716e+07	6.62025e+07	24.0257	25.4289	25.9804	1	3	2						1	1	1
613	A0A1D5RXJ7	Uncharacterized protein OS=Triticum aestivum PE=4 SV=1 - [A0A1D5RXJ7_WHEAT]	Uncharacterized protein			IPR004839;IPR004838;IPR015424;IPR015421;IPR015422;	Aminotransferase, class I/classII; Aminotransferases, class-I, pyridoxal-phosphate-binding site; Pyridoxal phosphate-dependent transferase; Pyridoxal phosphate-dependent transferase, major region, subdomain 1; Pyridoxal phosphate-dependent transferase, subdomain 2	419	2.095	44.7961	6.56592	11.93	7	4	4	6		5.73	11.93	0	29882784	6.61686e+07		24.8328	25.9796		2	4
614	W5FY62	Glucose-6-phosphate isomerase OS=Triticum aestivum PE=3 SV=1 - [W5FY62_WHEAT]	Glucose-6-phosphate isomerase (EC 5.3.1.9)		Carbohydrate degradation; glycolysis; D-glyceraldehyde 3-phosphate and glycerone phosphate from D-glucose: step 2/4. {ECO:0000256|RuleBase:RU000612}.	IPR001672;IPR018189;	Phosphoglucose isomerase (PGI); Phosphoglucose isomerase, conserved site	612	3.06	67.0203	5.94775	13.73	5	8	8	8	0	3.43	10.29	0	1.02485e+07	6.6139e+07		23.2889	25.979		2	6
615	A0A1D5XZP7	Uncharacterized protein OS=Triticum aestivum PE=3 SV=1 - [A0A1D5XZP7_WHEAT]	Uncharacterized protein			IPR002146;IPR015893;	ATP synthase, F0 complex, subunit b/b', bacterial/chloroplast	211	1.055	22.481	5.52881	23.7	4	5	5	10	7.58	23.22	23.7	20171569	6.37206e+07	6.53123e+07	24.2658	25.9253	25.9609	1	4	4						1	1	1
616	A0A1D5RX09	Pyruvate, phosphate dikinase OS=Triticum aestivum PE=3 SV=1 - [A0A1D5RX09_WHEAT]	Pyruvate, phosphate dikinase (EC 2.7.9.1)			IPR013815;IPR013816;IPR008279;IPR018274;IPR000121;IPR023151;IPR002192;IPR010121;IPR015813;	ATP-grasp fold, subdomain 1; PEP-utilising enzyme, mobile domain; PEP-utilising enzyme, active site; PEP-utilising enzyme, C-terminal; PEP-utilising enzyme, conserved site; Pyruvate phosphate dikinase, PEP/pyruvate-binding; Pyruvate, phosphate dikinase; Pyruvate/Phosphoenolpyruvate kinase-like domain	884	4.42	96.1574	5.2749	4.3	10	3	3	4	0	2.83	1.47	0	7.37199e+06	65072857		22.8136	25.9556		2	1
617	A0A1D5YNX6	Succinate dehydrogenase [ubiquinone] flavoprotein subunit, mitochondrial OS=Triticum aestivum PE=3 SV=1 - [A0A1D5YNX6_WHEAT]	Succinate dehydrogenase [ubiquinone] flavoprotein subunit, mitochondrial (EC 1.3.5.1)		Carbohydrate metabolism; tricarboxylic acid cycle; fumarate from succinate (eukaryal route): step 1/1. {ECO:0000256|RuleBase:RU362051}.	IPR003953;IPR023753;IPR003952;IPR015939;IPR030664;IPR027477;IPR011281;IPR014006;	FAD-dependent oxidoreductase 2, FAD binding domain; FAD/NAD(P)-binding domain; Fumarate reductase/succinate dehydrogenase, FAD-binding site; Fumarate reductase/succinate dehydrogenase flavoprotein-like, C-terminal; Succinate dehydrogenase/fumarate reductase/adenylylsulphate reductase, flavoprotein subunit; Succinate dehydrogenase/fumarate reductase flavoprotein, catalytic domain; Succinate dehydr…	621	3.105	68.2738	6.56592	17.23	9	9	9	10	0	5.31	14.17	0	3.91538e+07	6.48513e+07		25.2226	25.9506		3	7
618	A0A1D5XM65	Uncharacterized protein OS=Triticum aestivum PE=3 SV=1 - [A0A1D5XM65_WHEAT]	Uncharacterized protein			IPR000146;IPR033391;IPR028343;IPR020548;	Fructose-1,6-bisphosphatase class 1; Fructose-1-6-bisphosphatase class I, N-terminal; Fructose-1,6-bisphosphatase; Fructose-1,6-bisphosphatase, active site	409	2.045	44.2479	5.19873	11	3	3	3	4		3.91	11	0	41250265	6.47988e+07		25.2979	25.9495		1	3
619	A0A1D5XTV7	Uncharacterized protein OS=Triticum aestivum PE=3 SV=1 - [A0A1D5XTV7_WHEAT]	Uncharacterized protein			IPR026992;IPR027443;IPR005123;	Non-haem dioxygenase N-terminal domain; Isopenicillin N synthase-like; Oxoglutarate/iron-dependent dioxygenase	348	1.74	39.2258	5.63037	5.46	3	2	2	2		0	5.46	0	0	6.40578e+07			25.9329			2
620	A0A1D5TP43	Chlorophyll a-b binding protein, chloroplastic OS=Triticum aestivum PE=3 SV=1 - [A0A1D5TP43_WHEAT]	Chlorophyll a-b binding protein, chloroplastic			IPR001344;IPR022796;IPR023329;	Chlorophyll A-B binding protein, plant; Chlorophyll A-B binding protein; Chlorophyll a/b binding protein domain	271	1.355	29.4481	5.22412	18.08	4	4	4	7	0	18.08	5.9	0	1.17069e+08	6.37925e+07		26.8028	25.9269		4	2
621	A0A1D5SMN5	Uncharacterized protein OS=Triticum aestivum PE=3 SV=1 - [A0A1D5SMN5_WHEAT]	Uncharacterized protein			IPR029048;IPR029047;IPR013126;	Heat shock protein 70kD, C-terminal domain; Heat shock protein 70kD, peptide-binding domain; Heat shock protein 70 family	762	3.81	84.3605	5.19873	9.06	7	5	5	9	3.54	3.54	7.48	1.08272e+07	5.79861e+07	6.34988e+07	23.3682	25.7892	25.9202	2	2	4
622	A0A1D5XNT5	Arginine biosynthesis bifunctional protein ArgJ, chloroplastic OS=Triticum aestivum PE=3 SV=1 - [A0A1D5XNT5_WHEAT]	Arginine biosynthesis bifunctional protein ArgJ, chloroplastic [Cleaved into: Arginine biosynthesis bifunctional protein ArgJ beta chain; Arginine biosynthesis bifunctional protein ArgJ alpha chain] [Includes: Amino-acid acetyltransferase (EC 2.3.1.1) (N-acetylglutamate synthase) (AGS); Glutamate N-acetyltransferase (GAT) (EC 2.3.1.35) (Ornithine acetyltransferase) (OATase) (Ornithine transacetyl…		Amino-acid biosynthesis; L-arginine biosynthesis; L-ornithine and N-acetyl-L-glutamate from L-glutamate and N(2)-acetyl-L-ornithine (cyclic): step 1/1. {ECO:0000256|HAMAP-Rule:MF_03124}.; Amino-acid biosynthesis; L-arginine biosynthesis; N(2)-acetyl-L-ornithine from L-glutamate: step 1/4. {ECO:0000256|HAMAP-Rule:MF_03124}.	IPR002813;IPR016117;	Arginine biosynthesis protein ArgJ; ArgJ-like domain	463	2.315	47.8073	6.78564	6.91	4	3	3	3		0	6.91	0	0	6.2468e+07			25.8966			3
623	A0A1D5UEB9	Uncharacterized protein OS=Triticum aestivum PE=3 SV=1 - [A0A1D5UEB9_WHEAT]	Uncharacterized protein			IPR001469;IPR020546;	ATP synthase, F1 complex, delta/epsilon subunit; ATP synthase, F1 complex, delta/epsilon subunit, N-terminal	206	1.03	21.5732	6.69775	8.74	3	2	2	5		8.74	8.74	0	1.48061e+08	62400305		27.1416	25.895		2	2
624	A0A1D6BBG6	Uncharacterized protein OS=Triticum aestivum PE=4 SV=1 - [A0A1D6BBG6_WHEAT]	Uncharacterized protein			IPR004087;IPR004088;	K Homology domain; K Homology domain, type 1	671	3.355	68.5942	5.85889	4.62	19	3	3	5	1.64	3.58	2.98	0	1.36131e+07	61996015		23.6985	25.8857	1	2	2
625	A0A1D5RZR9	Uncharacterized protein OS=Triticum aestivum PE=3 SV=1 - [A0A1D5RZR9_WHEAT]	Uncharacterized protein			IPR029045;IPR032259;	ClpP/crotonase-like domain; Enoyl-CoA hydratase/isomerase, HIBYL-CoA-H type	381	1.905	41.7453	7.89893	3.94	8	2	2	2			3.94	0	0	6.19742e+07			25.8852			2
626	B0ZDM5	Flowering locus T OS=Triticum aestivum GN=FT PE=4 SV=1 - [B0ZDM5_WHEAT]	Flowering locus T	FT		IPR031095;IPR008914;IPR001858;	Protein FLOWERING LOCUS T; Phosphatidylethanolamine-binding protein; Phosphatidylethanolamine-binding, conserved site	177	1	20.0991	9.979	12.43	7	2	2	3	6.21	0	12.43	1.31904e+07	0	6.14725e+07	23.653		25.8734	1		2
627	A0A1D5RV09	Uncharacterized protein OS=Triticum aestivum PE=3 SV=1 - [A0A1D5RV09_WHEAT]	Uncharacterized protein			IPR000206;IPR014719;IPR013823;IPR008932;	Ribosomal protein L7/L12; Ribosomal protein L7/L12, C-terminal/adaptor protein ClpS-like; Ribosomal protein L7/L12, C-terminal; Ribosomal protein L7/L12, oligomerisation	177	1	18.0807	6.1001	31.07	6	2	5	8	19.21	16.38	16.95	42901447	5.17384e+07	6.13057e+07	25.3545	25.6247	25.8695	3	3	2	1	1	1	1	1	1	1	1
628	A0A1D6RRI4	Uncharacterized protein OS=Triticum aestivum PE=3 SV=1 - [A0A1D6RRI4_WHEAT]	Uncharacterized protein			IPR000877;	Proteinase inhibitor I12, Bowman-Birk	175	1	18.7748	7.45947	23.43	3	4	5	16	23.43	23.43	12	4.31097e+07	2.12255e+08	6.12844e+07	25.3615	27.6612	25.869	4	5	3					1	1	1	1
629	A0A1D5TBQ3	Uncharacterized protein OS=Triticum aestivum PE=4 SV=1 - [A0A1D5TBQ3_WHEAT]	Uncharacterized protein					160	1	16.8227	6.771	15	3	2	2	4	15		15	1.53635e+07	0	6.11565e+07	23.873		25.866	2		2
630	A0A1D5W0W7	Uncharacterized protein OS=Triticum aestivum PE=4 SV=1 - [A0A1D5W0W7_WHEAT]	Uncharacterized protein			IPR024051;IPR002695;IPR016193;IPR011607;	AICAR transformylase domain; AICARFT/IMPCHase bienzyme; Cytidine deaminase-like; Methylglyoxal synthase-like domain	431	2.155	47.4981	6.75635	4.87	13	2	2	2			4.87	0	0	6.11292e+07			25.8654			2
631	A0A1D5VCR6	Uncharacterized protein OS=Triticum aestivum PE=3 SV=1 - [A0A1D5VCR6_WHEAT]	Uncharacterized protein			IPR000146;IPR033391;IPR028343;	Fructose-1,6-bisphosphatase class 1; Fructose-1-6-bisphosphatase class I, N-terminal; Fructose-1,6-bisphosphatase	344	1.72	37.3397	5.71924	30.52	5	5	9	12		14.83	25.58	0	4.98167e+07	6.09245e+07		25.5701	25.8605		5	7		1	1	1		1	1	1
632	A0A1D5SQU7	V-type proton ATPase subunit C OS=Triticum aestivum PE=3 SV=1 - [A0A1D5SQU7_WHEAT]	V-type proton ATPase subunit C			IPR004907;	ATPase, V1 complex, subunit C	341	1.705	38.2665	5.37646	23.75	13	7	7	8	0	7.33	19.06	0	4.28397e+07	6.07783e+07		25.3524	25.8571		4	4						1	1	1
633	A0A1D5YUU5	Uncharacterized protein OS=Triticum aestivum PE=3 SV=1 - [A0A1D5YUU5_WHEAT]	Uncharacterized protein			IPR000608;IPR016135;	Ubiquitin-conjugating enzyme E2; Ubiquitin-conjugating enzyme/RWD-like	146	1	16.6543	6.93213	18.49	9	2	2	2	0	6.85	11.64	0	0	6.02138e+07			25.8436		1	1
634	A0A1D5RWX2	Uncharacterized protein OS=Triticum aestivum PE=4 SV=1 - [A0A1D5RWX2_WHEAT]	Uncharacterized protein			IPR021102;	Peptide-N4-(N-acetyl-beta-glucosaminyl)asparagine amidase A	620	3.1	67.5835	4.76709	4.84	3	3	3	3		2.58	4.84	0	0	6.01814e+07			25.8428		1	2
635	A0A1D6CHK2	Uncharacterized protein OS=Triticum aestivum PE=4 SV=1 - [A0A1D6CHK2_WHEAT]	Uncharacterized protein					325	1.625	35.807	5.16064	14.46	7	3	3	6	9.54	3.69	8.62	2.07488e+06	17311809	6.01182e+07	20.9846	24.0453	25.8413	2	1	2
636	A0A1D5YVL0	Glutathione synthetase OS=Triticum aestivum PE=3 SV=1 - [A0A1D5YVL0_WHEAT]	Glutathione synthetase (GSH-S) (EC 6.3.2.3)		Sulfur metabolism; glutathione biosynthesis; glutathione from L-cysteine and L-glutamate: step 2/2. {ECO:0000256|PIRNR:PIRNR001558}.	IPR004887;IPR005615;IPR014042;IPR014709;IPR014049;IPR016185;	Glutathione synthase, substrate-binding, eukaryotic; Glutathione synthase; Glutathione synthase, alpha-helical, eukaryotic; Glutathione synthase domain; Glutathione synthase, N-terminal, eukaryotic; Pre-ATP-grasp domain	475	2.375	52.733	5.80811	8.84	7	4	4	5			8.84	0	0	6.00009e+07			25.8385			4
637	A0A1D5YHQ5	Uncharacterized protein OS=Triticum aestivum PE=3 SV=1 - [A0A1D5YHQ5_WHEAT]	Uncharacterized protein			IPR005818;IPR005819;IPR011991;	Linker histone H1/H5, domain H15; Histone H5; Winged helix-turn-helix DNA-binding domain	168	1	17.348	10.5356	32.74	28	4	5	8	0	32.74	15.48	0	6.0921e+07	5.99041e+07		25.8604	25.8362		5	3		1	1	1		1	1	1
638	W5FT61	Uncharacterized protein OS=Triticum aestivum PE=3 SV=1 - [W5FT61_WHEAT]	Uncharacterized protein			IPR011012;IPR010908;IPR001388;	Longin-like domain; Longin domain; Synaptobrevin	164	1	18.4228	9.21729	17.07	10	3	3	5		12.2	17.07	0	2.5481e+07	5.8933e+07		24.6029	25.8126		2	3
639	A0A1D5S4Z3	Uncharacterized protein OS=Triticum aestivum PE=4 SV=1 - [A0A1D5S4Z3_WHEAT]	Uncharacterized protein			IPR000484;	Photosynthetic reaction centre, L/M	140	1	15.6367	5.35107	25.71	8	3	3	8	17.14	25.71	25.71	2.81244e+07	1.65907e+08	5.86925e+07	24.7453	27.3058	25.8067	2	3	3					1	1	1	1
640	W5I3P1	Uncharacterized protein OS=Triticum aestivum PE=4 SV=1 - [W5I3P1_WHEAT]	Uncharacterized protein					213	1.065	23.9523	5.61768	12.68	5	2	2	2		0	12.68	0	0	58539509			25.8029			2
641	A0A1D6S7T3	Uncharacterized protein OS=Triticum aestivum PE=4 SV=1 - [A0A1D6S7T3_WHEAT]	Uncharacterized protein			IPR005746;IPR012336;IPR013766;	Thioredoxin; Thioredoxin-like fold; Thioredoxin domain	264	1.32	28.7484	5.50342	8.71	6	2	2	2	3.79		4.92	0	0	58244844			25.7956	1		1
642	A0A1D5SWQ8	Uncharacterized protein OS=Triticum aestivum PE=3 SV=1 - [A0A1D5SWQ8_WHEAT]	Uncharacterized protein			IPR001518;IPR018223;IPR023434;IPR024074;IPR014729;	Argininosuccinate synthase; Argininosuccinate synthase, conserved site; Argininosuccinate synthase, type 1 subfamily; Argininosuccinate synthetase, catalytic/multimerisation domain body; Rossmann-like alpha/beta/alpha sandwich fold	475	2.375	52.1167	7.78174	6.32	4	3	3	4		3.37	4.84	0	0	58229466			25.7952		2	2
643	A0A1D5S9C6	Uncharacterized protein OS=Triticum aestivum PE=4 SV=1 - [A0A1D5S9C6_WHEAT]	Uncharacterized protein			IPR027443;IPR005123;	Isopenicillin N synthase-like; Oxoglutarate/iron-dependent dioxygenase	348	1.74	38.8805	7.40088	4.89	5	2	2	2	0	0	4.89	0	0	57882154			25.7866			2
644	A0A1D5TGJ7	Uncharacterized protein OS=Triticum aestivum PE=4 SV=1 - [A0A1D5TGJ7_WHEAT]	Uncharacterized protein			IPR006501;IPR034088;	Pectinesterase inhibitor domain; Pla a 1-like	179	1	18.9145	6.01123	9.5	4	2	2	3		5.03	9.5	0	1.56389e+07	57807298		23.8986	25.7847		1	2
645	A0A1D6AWZ9	Uncharacterized protein OS=Triticum aestivum PE=4 SV=1 - [A0A1D6AWZ9_WHEAT]	Uncharacterized protein			IPR016643;IPR011989;IPR016024;IPR002015;	26S proteasome regulatory complex, non-ATPase subcomplex, Rpn1 subunit; Armadillo-like helical; Armadillo-type fold; Proteasome/cyclosome repeat	895	4.475	97.7303	5.21143	2.57	6	2	2	3		2.57	1.12	0	48299521	57616874		25.5255	25.78		2	1
646	A0A1D6BJH8	Uncharacterized protein OS=Triticum aestivum PE=3 SV=1 - [A0A1D6BJH8_WHEAT]	Uncharacterized protein			IPR013785;IPR013798;IPR001468;IPR011060;	Aldolase-type TIM barrel; Indole-3-glycerol phosphate synthase; Indole-3-glycerol phosphate synthase, conserved site; Ribulose-phosphate binding barrel	329	1.645	35.9798	5.61768	16.72	2	2	4	6		3.95	16.72	0	1.60323e+07	5.74607e+07		23.9345	25.7761		1	4
647	A5JPR0	Chloroplast glutathione reductase (Fragment) OS=Dasypyrum villosum GN=GR PE=2 SV=1 - [A5JPR0_9POAL]	Chloroplast glutathione reductase (Fragment)	GR		IPR023753;IPR016156;IPR004099;IPR012999;	FAD/NAD(P)-binding domain; FAD/NAD-linked reductase, dimerisation domain; Pyridine nucleotide-disulphide oxidoreductase, dimerisation domain; Pyridine nucleotide-disulphide oxidoreductase, class I, active site	468	2.34	50.5832	6.60986	4.7	4	2	2	3	2.14	0	4.7	1.20995e+06	0	57435280	20.2065		25.7754	1		2
648	W5BFL7	Peptidylprolyl isomerase OS=Triticum aestivum PE=4 SV=1 - [W5BFL7_WHEAT]	Peptidylprolyl isomerase (EC 5.2.1.8)			IPR023566;IPR001179;IPR013026;IPR011990;IPR001440;IPR019734;	Peptidyl-prolyl cis-trans isomerase, FKBP-type; FKBP-type peptidyl-prolyl cis-trans isomerase domain; Tetratricopeptide repeat-containing domain; Tetratricopeptide-like helical domain; Tetratricopeptide repeat 1; Tetratricopeptide repeat	587	2.935	65.5605	5.18604	9.03	6	4	6	10	1.53	1.53	9.03	4.81003e+06	1.24762e+07	5.72897e+07	22.1976	23.5727	25.7718	1	1	6
649	A0A1D6AK13	Uncharacterized protein OS=Triticum aestivum PE=3 SV=1 - [A0A1D6AK13_WHEAT]	Uncharacterized protein			IPR002155;IPR016039;IPR020615;IPR020610;IPR020617;IPR020613;IPR020616;	Thiolase; Thiolase-like; Thiolase, acyl-enzyme intermediate active site; Thiolase, active site; Thiolase, C-terminal; Thiolase, conserved site; Thiolase, N-terminal	460	2.3	47.8717	8.104	15.87	1	3	6	9	3.91	14.78	7.17	1.45109e+07	3.7376e+07	5.7106e+07	23.7906	25.1556	25.7671	1	5	3
650	A0A1D5UH32	Uncharacterized protein OS=Triticum aestivum PE=4 SV=1 - [A0A1D5UH32_WHEAT]	Uncharacterized protein			IPR004839;IPR015424;IPR015421;IPR015422;	Aminotransferase, class I/classII; Pyridoxal phosphate-dependent transferase; Pyridoxal phosphate-dependent transferase, major region, subdomain 1; Pyridoxal phosphate-dependent transferase, subdomain 2	440	2.2	48.6328	7.21045	16.59	11	6	6	8		2.95	16.59	0	30705756	5.69903e+07		24.872	25.7642		2	6
651	A0A1D6S409	Uncharacterized protein OS=Triticum aestivum PE=4 SV=1 - [A0A1D6S409_WHEAT]	Uncharacterized protein			IPR001509;IPR016040;	NAD-dependent epimerase/dehydratase; NAD(P)-binding domain	334	1.67	37.1331	7.2251	5.69	4	2	2	3	0	2.4	5.69	0	6.10117e+07	5.67374e+07		25.8626	25.7578		1	2
652	A0A1D5VEW8	Uncharacterized protein OS=Triticum aestivum PE=4 SV=1 - [A0A1D5VEW8_WHEAT]	Uncharacterized protein			IPR017789;IPR002908;IPR020895;	Frataxin; Frataxin/CyaY; Frataxin conserved site	193	1	21.0698	6.96143	9.33	4	2	2	3	0	3.63	9.33	0	0	56655538			25.7557		1	2
653	A0A077RYU3	Cytidine deaminase OS=Triticum aestivum GN=TRAES_3BF111700040CFD_c1 PE=3 SV=1 - [A0A077RYU3_WHEAT]	Cytidine deaminase (EC 3.5.4.5)			IPR016192;IPR002125;IPR013171;IPR006263;IPR016193;	APOBEC/CMP deaminase, zinc-binding; Cytidine and deoxycytidylate deaminases, zinc-binding; Cytidine/deoxycytidylate deaminase, zinc-binding domain; Cytidine deaminase, homodimeric; Cytidine deaminase-like	310	1.55	31.7451	5.09717	10	4	2	2	4		3.23	10	0	2.46811e+07	5.64645e+07		24.5569	25.7508		1	2
654	A0A1D6BR20	Uncharacterized protein OS=Triticum aestivum PE=4 SV=1 - [A0A1D6BR20_WHEAT]	Uncharacterized protein			IPR001509;IPR016040;	NAD-dependent epimerase/dehydratase; NAD(P)-binding domain	326	1.63	35.248	5.79541	13.19	8	3	3	6	3.07	5.52	13.19	0	9.16375e+06	5.57129e+07		23.1275	25.7315	1	1	3
655	A0A1D6CGH9	Chalcone-flavonone isomerase family protein OS=Triticum aestivum PE=3 SV=1 - [A0A1D6CGH9_WHEAT]	Chalcone-flavonone isomerase family protein			IPR016087;IPR016088;	Chalcone isomerase; Chalcone isomerase, 3-layer sandwich	224	1.12	24.1682	5.41455	14.29	1	2	2	2		0	14.29	0	0	55513015			25.7263			2
656	W5AB29	Peroxidase OS=Triticum aestivum PE=3 SV=1 - [W5AB29_WHEAT]	Peroxidase (EC 1.11.1.7)			IPR010255;IPR002016;IPR000823;IPR019794;IPR019793;IPR033905;	Haem peroxidase; Haem peroxidase, plant/fungal/bacterial; Plant peroxidase; Peroxidase, active site; Peroxidases heam-ligand binding site; Secretory peroxidase	331	1.655	35.4113	5.0083	13.9	84	3	4	5	0	0	13.9	0	0	5.51979e+07			25.7181			4
657	A0A1D5SSE6	Guanosine nucleotide diphosphate dissociation inhibitor OS=Triticum aestivum PE=3 SV=1 - [A0A1D5SSE6_WHEAT]	Guanosine nucleotide diphosphate dissociation inhibitor			IPR023753;IPR018203;IPR000806;	FAD/NAD(P)-binding domain; GDP dissociation inhibitor; Rab GDI protein	417	2.085	46.6692	5.5415	6.95	11	3	3	3			6.95	0	0	5.45976e+07			25.7023			3
658	A0A1D5U0Y3	Uncharacterized protein OS=Triticum aestivum PE=4 SV=1 - [A0A1D5U0Y3_WHEAT]	Uncharacterized protein			IPR016161;IPR016163;IPR016160;IPR016162;IPR015590;IPR010061;IPR034323;	Aldehyde/histidinol dehydrogenase; Aldehyde dehydrogenase, cysteine active site; Aldehyde dehydrogenase N-terminal domain; Aldehyde dehydrogenase domain; Methylmalonate-semialdehyde dehydrogenase; Methylmalonate semialdehyde dehydrogenase, mitochondrial	517	2.585	55.2658	5.5415	7.54	2	2	3	6	2.13	5.42	5.42	2.59966e+06	3.49048e+07	54441524	21.3099	25.0569	25.6982	1	2	2
659	A0A1D5YMT2	Uncharacterized protein OS=Triticum aestivum PE=4 SV=1 - [A0A1D5YMT2_WHEAT]	Uncharacterized protein			IPR000782;	FAS1 domain	311	1.555	33.7436	8.67529	11.9	14	3	3	9	9.65	9.65	11.9	4.75467e+06	2.34121e+07	5.43028e+07	22.1809	24.4807	25.6945	2	2	3
660	A0A1D5TTP6	Peroxidase OS=Triticum aestivum PE=3 SV=1 - [A0A1D5TTP6_WHEAT]	Peroxidase (EC 1.11.1.7)			IPR010255;IPR002016;IPR000823;IPR019794;IPR019793;IPR033905;	Haem peroxidase; Haem peroxidase, plant/fungal/bacterial; Plant peroxidase; Peroxidase, active site; Peroxidases heam-ligand binding site; Secretory peroxidase	346	1.73	36.6245	5.87158	11.85	9	3	3	4		0	11.85	0	0	5.34784e+07			25.6725			3
661	A0A077RPD2	Uncharacterized protein OS=Triticum aestivum GN=TRAES_3BF032500010CFD_c1 PE=4 SV=1 - [A0A077RPD2_WHEAT]	Uncharacterized protein			IPR023213;IPR003480;	Transferase	446	2.23	49.663	6.25244	7.85	4	3	3	3		4.26	3.59	0	1.81542e+07	5.33043e+07		24.1138	25.6677		2	1
662	A0A1D6CHE3	Peptidylprolyl isomerase OS=Triticum aestivum PE=4 SV=1 - [A0A1D6CHE3_WHEAT]	Peptidylprolyl isomerase (EC 5.2.1.8)			IPR023566;IPR001179;IPR013026;IPR011990;IPR001440;IPR019734;	Peptidyl-prolyl cis-trans isomerase, FKBP-type; FKBP-type peptidyl-prolyl cis-trans isomerase domain; Tetratricopeptide repeat-containing domain; Tetratricopeptide-like helical domain; Tetratricopeptide repeat 1; Tetratricopeptide repeat	559	2.795	61.9788	5.45264	11.81	16	4	6	10	1.61	3.76	9.66	4.81003e+06	1.24762e+07	5.32831e+07	22.1976	23.5727	25.6672	1	2	5
663	A0A1D5VZP5	Uncharacterized protein OS=Triticum aestivum PE=3 SV=1 - [A0A1D5VZP5_WHEAT]	Uncharacterized protein			IPR029058;IPR001563;	Alpha/Beta hydrolase fold; Peptidase S10, serine carboxypeptidase	469	2.345	52.0208	6.22705	4.26	5	2	2	2	0		4.26	0	0	5.31841e+07			25.6645			2
664	A0A1D6AGR3	Uncharacterized protein OS=Triticum aestivum PE=3 SV=1 - [A0A1D6AGR3_WHEAT]	Uncharacterized protein			IPR013149;IPR013154;IPR002328;IPR011032;IPR016040;IPR020843;	Alcohol dehydrogenase, C-terminal; Alcohol dehydrogenase, N-terminal; Alcohol dehydrogenase, zinc-type, conserved site; GroES-like; NAD(P)-binding domain; Polyketide synthase, enoylreductase domain	345	1.725	36.8685	6.12549	19.13	10	6	6	8		6.96	18.84	0	7.65223e+06	5.22995e+07		22.8674	25.6403		2	5
665	A0A1D5Y2N8	Uncharacterized protein OS=Triticum aestivum PE=4 SV=1 - [A0A1D5Y2N8_WHEAT]	Uncharacterized protein			IPR004839;IPR019942;IPR015424;IPR015421;IPR015422;	Aminotransferase, class I/classII; LL-diaminopimelate aminotransferase; Pyridoxal phosphate-dependent transferase; Pyridoxal phosphate-dependent transferase, major region, subdomain 1; Pyridoxal phosphate-dependent transferase, subdomain 2	426	2.13	46.2464	8.42627	11.97	13	4	4	5		4.69	11.97	0	9.98427e+06	5.11013e+07		23.2512	25.6069		1	4
666	A0A096UM00	Uncharacterized protein OS=Triticum aestivum PE=4 SV=1 - [A0A096UM00_WHEAT]	Uncharacterized protein			IPR000816;IPR016125;	Peptidase C15, pyroglutamyl peptidase I; Peptidase C15, pyroglutamyl peptidase I-like	219	1.095	23.9894	6.87354	16.89	3	3	3	6	6.39	11.87	10.5	6238545	3.04619e+07	5.08705e+07	22.5728	24.8605	25.6003	1	2	2
667	A0A1D6CY10	Aminoacylase OS=Triticum aestivum PE=3 SV=1 - [A0A1D6CY10_WHEAT]	Aminoacylase (EC 3.5.1.14) (N-acyl-L-amino-acid amidohydrolase)			IPR001261;IPR010159;IPR002933;IPR011650;	ArgE/DapE/ACY1/CPG2/YscS, conserved site; N-acyl-L-amino-acid amidohydrolase; Peptidase M20; Peptidase M20, dimerisation domain	449	2.245	49.5507	5.93506	5.57	3	2	2	2	0	0	5.57	0	0	4.9593e+07			25.5636			2
668	A0A1D6RPQ0	Uncharacterized protein OS=Triticum aestivum PE=4 SV=1 - [A0A1D6RPQ0_WHEAT]	Uncharacterized protein			IPR001087;IPR013830;	GDSL lipase/esterase; SGNH hydrolase-type esterase domain	379	1.895	40.5626	7.06396	6.6	3	2	2	2	0	2.11	4.49	0	7.79834e+06	49408116		22.8947	25.5582		1	1
669	Q9XEN6	Chitinase IV OS=Triticum aestivum GN=Cht4 PE=2 SV=1 - [Q9XEN6_WHEAT]	Chitinase IV	Cht4		IPR001002;IPR018371;IPR016283;IPR000726;IPR023346;	Chitin-binding, type 1; Chitin-binding, type 1, conserved site; Glycoside hydrolase, family 19; Glycoside hydrolase, family 19, catalytic; Lysozyme-like domain	272	1.36	29.0071	4.86865	36.03	1	3	7	15	22.43	36.03	14.71	4.57849e+07	1.53743e+08	4.87671e+07	25.4484	27.1959	25.5394	4	7	3	1	1	1	1	1	1	1	1
670	A0A1D6DDQ6	Uncharacterized protein OS=Triticum aestivum PE=3 SV=1 - [A0A1D6DDQ6_WHEAT]	Uncharacterized protein			IPR030048;IPR002828;	Survival protein SurE; Survival protein SurE-like phosphatase/nucleotidase	301	1.505	32.2852	5.71924	6.98	2	2	2	2			6.98	0	0	4.86081e+07			25.5347			2
671	A0A1D5V8G4	Uncharacterized protein OS=Triticum aestivum PE=3 SV=1 - [A0A1D5V8G4_WHEAT]	Uncharacterized protein			IPR000490;IPR013781;IPR017853;	Glycoside hydrolase family 17; Glycoside hydrolase superfamily	299	1.495	31.8102	9.0708	22.41	12	5	5	9	14.72	15.72	12.04	1.58212e+07	5.4992e+07	4.85624e+07	23.9154	25.7127	25.5333	3	3	3					1	1	1	1
672	A0A1D5SE52	Uncharacterized protein OS=Triticum aestivum PE=4 SV=1 - [A0A1D5SE52_WHEAT]	Uncharacterized protein			IPR018502;	Annexin repeat	291	1.455	32.4286	7.45947	23.71	3	2	7	9	3.09	20.27	6.53	10642355	1.90089e+08	48255147	23.3433	27.5021	25.5242	1	6	2						1	1	1
673	W5HEW7	Uncharacterized protein OS=Triticum aestivum PE=4 SV=1 - [W5HEW7_WHEAT]	Uncharacterized protein			IPR022953;IPR013981;IPR011183;IPR000023;	ATP-dependent 6-phosphofructokinase; Pyrophosphate-dependent phosphofructokinase PfpB; Phosphofructokinase domain	438	2.19	48.3114	5.89697	13.47	5	5	5	5	0	2.74	10.73	0	0	4.78525e+07			25.5121		1	4
674	A0A1D5S036	Cysteine proteinase inhibitor OS=Triticum aestivum PE=3 SV=1 - [A0A1D5S036_WHEAT]	Cysteine proteinase inhibitor			IPR027214;IPR000010;IPR018073;	Cystatin; Cystatin domain; Proteinase inhibitor I25, cystatin, conserved site	107	1	11.7501	8.14795	16.82	3	2	2	4		16.82	16.82	0	8.61647e+06	4.78452e+07		23.0387	25.5119		2	2
675	A0A1D6DLT8	Uncharacterized protein OS=Triticum aestivum PE=4 SV=1 - [A0A1D6DLT8_WHEAT]	Uncharacterized protein			IPR013785;IPR017932;IPR002489;IPR006982;IPR002932;IPR029055;	Aldolase-type TIM barrel; Glutamine amidotransferase type 2 domain; Glutamate synthase, alpha subunit, C-terminal; Glutamate synthase, central-N; Glutamate synthase domain; Nucleophile aminohydrolases, N-terminal	1090	5.45	118.687	6.30322	3.49	1	3	3	3			3.49	0	0	4.76919e+07			25.5072			3
676	A0A1D6DI90	Uncharacterized protein OS=Triticum aestivum PE=4 SV=1 - [A0A1D6DI90_WHEAT]	Uncharacterized protein			IPR001509;IPR016040;	NAD-dependent epimerase/dehydratase; NAD(P)-binding domain	353	1.765	38.6962	8.1333	9.92	5	3	3	3			9.92	0	0	4.7314e+07			25.4958			3
677	P82901	Non-specific lipid-transfer protein 2P OS=Triticum aestivum PE=1 SV=1 - [NLT2P_WHEAT]	Non-specific lipid-transfer protein 2P (LTP2P) (7 kDa lipid transfer protein 2) (Lipid transfer protein 2 isoform 2) (LTP2-2)			IPR016140;IPR033872;	Bifunctional inhibitor/plant lipid transfer protein/seed storage helical domain; Non-specific lipid-transfer protein type 2	67	1	7.04126	7.89893	73.13	4	2	3	4	43.28	29.85	16.42	9874380	1.18256e+08	46269275	23.2353	26.8173	25.4636	1	2	1		1				1
678	A0A1D6AFC1	Peroxidase OS=Triticum aestivum PE=3 SV=1 - [A0A1D6AFC1_WHEAT]	Peroxidase (EC 1.11.1.7)			IPR010255;IPR002016;IPR000823;IPR019794;IPR019793;IPR033905;	Haem peroxidase; Haem peroxidase, plant/fungal/bacterial; Plant peroxidase; Peroxidase, active site; Peroxidases heam-ligand binding site; Secretory peroxidase	325	1.625	33.5137	8.32373	17.85	100	4	5	8	3.69	15.69	4.92	8.00399e+06	5.7668e+07	4.61388e+07	22.9323	25.7813	25.4595	1	4	2
679	A0A1D6A6B5	Uncharacterized protein OS=Triticum aestivum PE=4 SV=1 - [A0A1D6A6B5_WHEAT]	Uncharacterized protein			IPR003033;	SCP2 sterol-binding domain	86	1	9.39311	10.272	31.4	4	2	2	2		17.44	13.95	0	0	46078255			25.4576		1	1
680	A0A077RYK9	Uncharacterized protein OS=Triticum aestivum GN=TRAES_3BF020300100CFD_c1 PE=4 SV=1 - [A0A077RYK9_WHEAT]	Uncharacterized protein			IPR013830;	SGNH hydrolase-type esterase domain	239	1.195	26.3303	5.43994	6.28	4	2	2	2			6.28	0	0	4.54576e+07			25.438			2
681	A0A1D5T9J0	Chlorophyll a-b binding protein, chloroplastic OS=Triticum aestivum PE=3 SV=1 - [A0A1D5T9J0_WHEAT]	Chlorophyll a-b binding protein, chloroplastic			IPR001344;IPR022796;IPR023329;	Chlorophyll A-B binding protein, plant; Chlorophyll A-B binding protein; Chlorophyll a/b binding protein domain	226	1.13	24.1115	8.82178	11.06	4	2	2	3	0	11.06	5.75	0	1.00202e+08	4.53839e+07		26.5783	25.4357		2	1
682	W5GGC0	Uncharacterized protein OS=Triticum aestivum PE=4 SV=1 - [W5GGC0_WHEAT]	Uncharacterized protein			IPR007541;	Uncharacterised protein family, basic secretory protein	232	1.16	24.7305	6.94678	24.57	1	2	6	11	5.17	24.57	18.53	4314250	1.50328e+08	4.51741e+07	22.0407	27.1635	25.429	1	6	3						1	1	1
683	A0A1D6SA12	Uncharacterized protein OS=Triticum aestivum PE=4 SV=1 - [A0A1D6SA12_WHEAT]	Uncharacterized protein			IPR007541;	Uncharacterised protein family, basic secretory protein	223	1.115	24.062	7.54736	30.94	1	2	6	9		30.94	19.28	0	9.46395e+07	4.51741e+07		26.4959	25.429		6	3		1	1	1		1	1	1
684	A0A1D5ZWK9	Uncharacterized protein OS=Triticum aestivum PE=4 SV=1 - [A0A1D5ZWK9_WHEAT]	Uncharacterized protein			IPR002888;IPR000674;IPR016208;IPR008274;IPR005107;IPR016169;IPR016166;IPR002346;	[2Fe-2S]-binding; Aldehyde oxidase/xanthine dehydrogenase, a/b hammerhead; Aldehyde oxidase/xanthine dehydrogenase; Aldehyde oxidase/xanthine dehydrogenase, molybdopterin binding; CO dehydrogenase flavoprotein, C-terminal; CO dehydrogenase flavoprotein-like, FAD-binding, subdomain 2; FAD-binding, type 2; Molybdopterin dehydrogenase, FAD-binding	1240	6.2	132.332	6.03662	1.37	31	2	2	2	0	0	1.37	0	0	4.4932e+07			25.4212			2
685	A0A1D5VF53	Uncharacterized protein OS=Triticum aestivum PE=4 SV=1 - [A0A1D5VF53_WHEAT]	Uncharacterized protein			IPR014729;IPR006016;	Rossmann-like alpha/beta/alpha sandwich fold; UspA	216	1.08	22.5063	6.21436	23.15	9	4	4	8	0	15.74	23.15	0	2.20914e+07	4.46648e+07		24.397	25.4126		3	4						1	1	1
686	A0A1D5TL58	Uncharacterized protein OS=Triticum aestivum PE=4 SV=1 - [A0A1D5TL58_WHEAT]	Uncharacterized protein			IPR003213;	Cytochrome c oxidase, subunit VIb	157	1	17.5493	4.41162	31.21	7	5	5	10	8.92	24.84	26.11	1.53369e+07	5.68134e+07	4.4431e+07	23.8705	25.7597	25.4051	1	4	4		1	1	1		1	1	1
687	A0A1D5XCV8	Uncharacterized protein OS=Triticum aestivum PE=3 SV=1 - [A0A1D5XCV8_WHEAT]	Uncharacterized protein			IPR005677;IPR024083;IPR018951;IPR020557;IPR000362;IPR022761;IPR008948;	Fumarate hydratase, class II; Fumarase/histidase, N-terminal; Fumarase C, C-terminal; Fumarate lyase, conserved site; Fumarate lyase family; Fumarate lyase, N-terminal; L-Aspartase-like	462	2.31	49.8077	7.35693	6.93	4	3	3	5		4.76	6.93	0	2.82087e+07	44149897		24.7496	25.3959		2	3
688	A0A1D5YQR8	Uncharacterized protein OS=Triticum aestivum PE=3 SV=1 - [A0A1D5YQR8_WHEAT]	Uncharacterized protein			IPR016037;IPR030960;	3-dehydroquinate synthase AroB; 3-dehydroquinate synthase domain	443	2.215	47.4267	7.98682	14.22	6	5	5	6	0	4.29	11.51	0	12983607	4.41108e+07		23.6302	25.3946		2	4
689	A0A1D5XL04	Branched-chain-amino-acid aminotransferase OS=Triticum aestivum PE=3 SV=1 - [A0A1D5XL04_WHEAT]	Branched-chain-amino-acid aminotransferase (EC 2.6.1.42)			IPR001544;IPR018300;IPR005786;IPR033939;	Aminotransferase class IV; Aminotransferase, class IV, conserved site; Branched-chain amino acid aminotransferase II; Branched-chain aminotransferase	387	1.935	42.3614	7.25439	6.2	9	2	2	2		0	6.2	0	0	4.34245e+07			25.372			2
690	A0A1D6RJ14	Uncharacterized protein OS=Triticum aestivum PE=4 SV=1 - [A0A1D6RJ14_WHEAT]	Uncharacterized protein			IPR004323;IPR011322;	Divalent ion tolerance protein, CutA; Nitrogen regulatory PII-like, alpha/beta	113	1	12.6176	5.22412	21.24	4	2	2	3			21.24	0	0	4.34055e+07			25.3714			2							1
691	A0A1D5T8F2	Uncharacterized protein OS=Triticum aestivum PE=4 SV=1 - [A0A1D5T8F2_WHEAT]	Uncharacterized protein			IPR011989;IPR016024;	Armadillo-like helical; Armadillo-type fold	507	2.535	54.4808	5.49072	6.31	10	2	2	3	0	6.31	3.35	0	1.12951e+07	43153990		23.4292	25.363		2	1
692	A0A1D5XCU2	Uncharacterized protein OS=Triticum aestivum PE=3 SV=1 - [A0A1D5XCU2_WHEAT]	Uncharacterized protein			IPR012716;IPR017998;IPR002194;IPR002423;IPR027409;IPR027413;IPR027410;	T-complex protein 1, beta subunit; Chaperone tailless complex polypeptide 1 (TCP-1); Chaperonin TCP-1, conserved site; Chaperonin Cpn60/TCP-1 family; GroEL-like apical domain; GroEL-like equatorial domain	501	2.505	54.7341	6.21436	7.98	9	4	4	7	2.59	4.99	4.99	0	1.52753e+07	4.15977e+07		23.8647	25.31	1	2	3
693	U5HTF2	Eukaryotic translation initiation factor 3 subunit G OS=Triticum aestivum GN=eIF3g PE=2 SV=1 - [U5HTF2_WHEAT]	Eukaryotic translation initiation factor 3 subunit G (eIF3g) (Eukaryotic translation initiation factor 3 RNA-binding subunit) (eIF-3 RNA-binding subunit) (Eukaryotic translation initiation factor 3 subunit 4)	eIF3g		IPR017334;IPR024675;IPR034240;IPR012677;IPR000504;	Eukaryotic translation initiation factor 3 subunit G; Eukaryotic translation initiation factor 3 subunit G, N-terminal; eIF3G, RNA recognition motif; RNA recognition motif domain	289	1.445	31.4548	7.03467	7.27	5	2	2	3		4.5	7.27	0	1.56307e+07	41428368		23.8979	25.3041		1	2
694	Q4JH28	Beta-1,3-glucanase OS=Triticum aestivum PE=2 SV=1 - [Q4JH28_WHEAT]	Beta-1,3-glucanase			IPR000490;IPR013781;IPR017853;	Glycoside hydrolase family 17; Glycoside hydrolase superfamily	334	1.67	35.3338	8.48486	35.63	9	7	7	15		35.63	13.17	0	3.52827e+08	4.14264e+07		28.3944	25.304		7	3		1	1	1		1	1	1
695	A0A1D5V3M2	Uncharacterized protein OS=Triticum aestivum PE=3 SV=1 - [A0A1D5V3M2_WHEAT]	Uncharacterized protein			IPR002661;IPR023584;	Ribosome recycling factor; Ribosome recycling factor domain	215	1.075	24.6279	7.15186	19.53	4	3	3	4	6.05		19.53	15820717	0	4.13653e+07	23.9153		25.3019	1		3
696	P20973	Ubiquitin-activating enzyme E1 1 OS=Triticum aestivum GN=UBA1 PE=1 SV=1 - [UBE11_WHEAT]	Ubiquitin-activating enzyme E1 1 (EC 6.2.1.45)	UBA1	Protein modification; protein ubiquitination. {ECO:0000269|PubMed:1634524}.	IPR032420;IPR032418;IPR016040;IPR000594;IPR018965;IPR019572;IPR018075;IPR018074;IPR033127;IPR000011;	Ubiquitin-activating enzyme E1, four-helix bundle; Ubiquitin-activating enzyme E1, FCCH domain; NAD(P)-binding domain; THIF-type NAD/FAD binding fold; Ubiquitin-activating enzyme E1, C-terminal; Ubiquitin-activating enzyme, catalytic cysteine domain; Ubiquitin-activating enzyme E1; Ubiquitin-activating enzyme E1, conserved site; Ubiquitin-activating enzyme E1, Cys active site; Ubiquitin/SUMO-acti…	1051	5.255	116.934	5.31299	1.71	5	2	2	2	0		1.71	0	0	4.09601e+07			25.2877			2
697	A0A077RSR1	Uncharacterized protein OS=Triticum aestivum GN=TRAES_3BF067800180CFD_c1 PE=4 SV=1 - [A0A077RSR1_WHEAT]	Uncharacterized protein			IPR013149;IPR011032;IPR016040;IPR020843;	Alcohol dehydrogenase, C-terminal; GroES-like; NAD(P)-binding domain; Polyketide synthase, enoylreductase domain	354	1.77	38.2447	6.7417	14.69	5	4	4	4		0	14.69	0	0	4.09114e+07			25.286			4
698	A0A1D5SA32	Uncharacterized protein OS=Triticum aestivum PE=3 SV=1 - [A0A1D5SA32_WHEAT]	Uncharacterized protein			IPR003593;IPR003959;IPR019489;IPR004176;IPR001270;IPR018368;IPR028299;IPR027417;	AAA+ ATPase domain; ATPase, AAA-type, core; Clp ATPase, C-terminal; Clp, N-terminal; ClpA/B family; ClpA/B, conserved site 1; ClpA/B, conserved site 2; P-loop containing nucleoside triphosphate hydrolase	897	4.485	98.6999	6.18896	5.13	11	3	3	3	0	3.01	2.12	0	7.52934e+08	40640194		29.4879	25.2764		2	1
699	A0A1D5S0T9	Uncharacterized protein OS=Triticum aestivum PE=4 SV=1 - [A0A1D5S0T9_WHEAT]	Uncharacterized protein			IPR001938;	Thaumatin	261	1.305	25.911	4.90674	14.94	5	3	3	5	4.21	14.94	4.21	13684144	6.45147e+07	40468364	23.706	25.9431	25.2703	1	3	1
700	A0A1D5YN29	GrpE protein homolog OS=Triticum aestivum PE=3 SV=1 - [A0A1D5YN29_WHEAT]	GrpE protein homolog			IPR000740;IPR013805;IPR009012;	GrpE nucleotide exchange factor; GrpE nucleotide exchange factor, coiled-coil; GrpE nucleotide exchange factor, head	295	1.475	32.3224	5.32568	7.46	7	2	2	2			7.46	0	0	4.03872e+07			25.2674			2
701	A0A1D5S7G8	Uncharacterized protein OS=Triticum aestivum PE=4 SV=1 - [A0A1D5S7G8_WHEAT]	Uncharacterized protein			IPR025397;	Protein of unknown function DUF4370	200	1	21.8097	5.63037	15	5	2	2	3	0	5	15	0	8387310	39633222		22.9998	25.2402		1	2
702	A0A1D6DEG6	Uncharacterized protein OS=Triticum aestivum PE=4 SV=1 - [A0A1D6DEG6_WHEAT]	Uncharacterized protein			IPR008990;IPR004207;IPR003698;	Electron transport accessory protein-like domain; Ferredoxin thioredoxin reductase, alpha chain; Lipoyl synthase	221	1.105	24.3278	10.1108	9.95	1	2	2	2		0	9.95	0	0	3.96232e+07			25.2398			2
703	A0A1D5SM05	Uncharacterized protein OS=Triticum aestivum PE=3 SV=1 - [A0A1D5SM05_WHEAT]	Uncharacterized protein			IPR001461;IPR001969;IPR033121;IPR021109;IPR007856;IPR008138;IPR011001;IPR008139;	Aspartic peptidase A1 family; Aspartic peptidase, active site; Peptidase family A1 domain; Aspartic peptidase domain; Saposin-like type B, region 1; Saposin B type, region 2; Saposin-like; Saposin B type domain	474	2.37	51.4096	5.57959	5.27	6	2	2	2			5.27	0	0	3.94314e+07			25.2328			2
704	A0A1D5ZID2	Peroxidase OS=Triticum aestivum PE=3 SV=1 - [A0A1D5ZID2_WHEAT]	Peroxidase (EC 1.11.1.7)			IPR010255;IPR002016;IPR000823;IPR019794;IPR019793;IPR033905;	Haem peroxidase; Haem peroxidase, plant/fungal/bacterial; Plant peroxidase; Peroxidase, active site; Peroxidases heam-ligand binding site; Secretory peroxidase	331	1.655	36.0871	5.59229	5.14	4	2	2	2	0		5.14	0	0	3.91715e+07			25.2233			2
705	A0A1D5UU65	Uncharacterized protein OS=Triticum aestivum PE=3 SV=1 - [A0A1D5UU65_WHEAT]	Uncharacterized protein			IPR016040;IPR020904;IPR002347;	NAD(P)-binding domain; Short-chain dehydrogenase/reductase, conserved site; Short-chain dehydrogenase/reductase SDR	261	1.305	26.8881	9.86182	8.81	7	3	3	4		5.75	6.13	0	1.19357e+08	39043575		26.8307	25.2186		2	2
706	Q8GZB9	Putative ascorbate peroxidase (Fragment) OS=Triticum aestivum PE=2 SV=1 - [Q8GZB9_WHEAT]	Putative ascorbate peroxidase (Fragment)			IPR002207;IPR010255;IPR002016;IPR019793;	Plant ascorbate peroxidase; Haem peroxidase; Haem peroxidase, plant/fungal/bacterial; Peroxidases heam-ligand binding site	364	1.82	39.9222	5.66846	12.09	20	3	5	5		3.85	8.24	0	3.84509e+07	3.86888e+07		25.1965	25.2054		2	3
707	A0A1D6D7U5	Uncharacterized protein OS=Triticum aestivum PE=4 SV=1 - [A0A1D6D7U5_WHEAT]	Uncharacterized protein			IPR013783;IPR004864;IPR013990;	Immunoglobulin-like fold; Late embryogenesis abundant protein, LEA-14; Water stress and hypersensitive response domain	163	1	17.7372	5.36377	24.54	3	3	3	3		0	24.54	0	0	3.84734e+07			25.1974			3							1
708	A0A1D5YX23	Glucose-1-phosphate adenylyltransferase OS=Triticum aestivum PE=3 SV=1 - [A0A1D5YX23_WHEAT]	Glucose-1-phosphate adenylyltransferase (EC 2.7.7.27) (ADP-glucose pyrophosphorylase)		Glycan biosynthesis; starch biosynthesis. {ECO:0000256|RuleBase:RU362093}.	IPR005836;IPR011831;IPR005835;IPR029044;IPR011004;	ADP-glucose pyrophosphorylase, conserved site; Glucose-1-phosphate adenylyltransferase; Nucleotidyl transferase domain; Nucleotide-diphospho-sugar transferases; Trimeric LpxA-like	502	2.51	54.611	8.25049	7.57	6	3	3	4	0	4.78	4.58	0	2.76168e+07	3.80892e+07		24.719	25.1829		2	2
709	W5EHT8	Uncharacterized protein OS=Triticum aestivum PE=3 SV=1 - [W5EHT8_WHEAT]	Uncharacterized protein			IPR025585;IPR006311;IPR019546;	Photosystem II Pbs27; Twin-arginine translocation pathway, signal sequence; Twin-arginine translocation pathway, signal sequence, bacterial/archaeal	171	1	18.4967	10.1694	17.54	2	3	3	5	0	12.28	17.54	0	5.78417e+06	3.79869e+07		22.4637	25.179		2	3
710	A0A077RPU6	Uncharacterized protein OS=Triticum aestivum GN=TRAES_3BF045900020CFD_c1 PE=4 SV=1 - [A0A077RPU6_WHEAT]	Uncharacterized protein			IPR023213;IPR003480;	Transferase	454	2.27	50.1945	5.99854	9.47	3	3	3	3		0	9.47	0	0	3.79054e+07			25.1759			3
711	A0A1D5Z6V8	Uncharacterized protein OS=Triticum aestivum PE=3 SV=1 - [A0A1D5Z6V8_WHEAT]	Uncharacterized protein			IPR000941;IPR020810;IPR029065;IPR020809;IPR020811;IPR029017;	Enolase; Enolase, C-terminal TIM barrel domain; Enolase C-terminal domain-like; Enolase, conserved site; Enolase, N-terminal; Enolase N-terminal domain-like	476	2.38	50.431	6.06201	5.67	4	2	2	3		3.78	5.67	0	1.20969e+07	3.7794e+07		23.5281	25.1717		1	2
712	A0A1D5XHD5	Uncharacterized protein OS=Triticum aestivum PE=4 SV=1 - [A0A1D5XHD5_WHEAT]	Uncharacterized protein			IPR001881;IPR018097;IPR012336;	EGF-like calcium-binding domain; EGF-like calcium-binding, conserved site; Thioredoxin-like fold	497	2.485	55.4289	5.43994	5.03	7	3	3	4		3.42	3.22	0	1.31721e+07	3.77237e+07		23.651	25.169		2	2
713	A0A1D6BR78	Dihydrolipoamide acetyltransferase component of pyruvate dehydrogenase complex OS=Triticum aestivum PE=3 SV=1 - [A0A1D6BR78_WHEAT]	Dihydrolipoamide acetyltransferase component of pyruvate dehydrogenase complex (EC 2.3.1.-)			IPR003016;IPR001078;IPR000089;IPR023213;IPR004167;IPR011053;	2-oxo acid dehydrogenase, lipoyl-binding site; 2-oxoacid dehydrogenase acyltransferase, catalytic domain; Biotin/lipoyl attachment; E3-binding domain; Single hybrid motif	475	2.375	50.9515	7.85498	4.21	8	2	2	2		1.68	2.53	0	1.03297e+07	37688913		23.3003	25.1676		1	1
714	A0A1D5Y3R5	Uncharacterized protein OS=Triticum aestivum PE=4 SV=1 - [A0A1D5Y3R5_WHEAT]	Uncharacterized protein			IPR001310;IPR011146;	Histidine triad (HIT) protein; HIT-like domain	118	1	12.7907	5.24951	27.12	5	2	2	2			27.12	0	0	3.68664e+07			25.1358			2							1
715	A0A1D5XUI4	Uncharacterized protein OS=Triticum aestivum PE=3 SV=1 - [A0A1D5XUI4_WHEAT]	Uncharacterized protein			IPR001041;IPR012675;IPR006656;IPR006963;IPR000283;IPR010228;IPR019574;IPR015405;	2Fe-2S ferredoxin-type iron-sulfur binding domain; Beta-grasp domain; Molybdopterin oxidoreductase; Molybdopterin oxidoreductase, 4Fe-4S domain; NADH:ubiquinone oxidoreductase, 75kDa subunit, conserved site; NADH:ubiquinone oxidoreductase, subunit G; NADH:ubiquinone oxidoreductase, subunit G, iron-sulphur binding; NADH-quinone oxidoreductase, chain G, C-terminal	741	3.705	80.0777	6.63916	5.4	3	2	2	2	0	2.56	2.83	0	0	3.68519e+07			25.1352		1	1
716	A0A1D5X9E4	Dihydrolipoamide acetyltransferase component of pyruvate dehydrogenase complex OS=Triticum aestivum PE=3 SV=1 - [A0A1D5X9E4_WHEAT]	Dihydrolipoamide acetyltransferase component of pyruvate dehydrogenase complex (EC 2.3.1.-)			IPR003016;IPR001078;IPR000089;IPR023213;IPR004167;IPR011053;	2-oxo acid dehydrogenase, lipoyl-binding site; 2-oxoacid dehydrogenase acyltransferase, catalytic domain; Biotin/lipoyl attachment; E3-binding domain; Single hybrid motif	522	2.61	56.3519	8.20654	4.79	9	2	2	2		0	4.79	0	0	3.65291e+07			25.1225			2
717	K9L6U9	Lethal leaf spot1 OS=Triticum aestivum GN=LLS1 PE=2 SV=1 - [K9L6U9_WHEAT]	Lethal leaf spot1	LLS1		IPR013626;IPR017941;	Pheophorbide a oxygenase; Rieske [2Fe-2S] iron-sulphur domain	523	2.615	58.3103	7.48877	5.74	17	3	3	3		4.21	1.53	0	6.83756e+07	36392903		26.027	25.1172		2	1
718	A0A1D5TPL5	Uncharacterized protein OS=Triticum aestivum PE=4 SV=1 - [A0A1D5TPL5_WHEAT]	Uncharacterized protein			IPR012677;IPR000504;	RNA recognition motif domain	191	1	21.6926	6.78564	9.95	13	2	2	3		9.95	6.28	0	40803543	36387267		25.2822	25.1169		2	1
719	A0A1D6C2Z1	Uncharacterized protein OS=Triticum aestivum PE=3 SV=1 - [A0A1D6C2Z1_WHEAT]	Uncharacterized protein			IPR025661;IPR013128;IPR000668;	Cysteine peptidase, asparagine active site; Peptidase C1A; Peptidase C1A, papain C-terminal	264	1.32	28.6811	9.20264	7.95	6	2	2	3		7.95	3.41	0	2.76589e+07	35486938		24.7212	25.0808		2	1
720	A0A1D6BCS7	Tubulin beta chain OS=Triticum aestivum PE=3 SV=1 - [A0A1D6BCS7_WHEAT]	Tubulin beta chain			IPR013838;IPR002453;IPR008280;IPR000217;IPR018316;IPR023123;IPR017975;IPR003008;	Beta tubulin, autoregulation binding site; Beta tubulin; Tubulin/FtsZ, C-terminal; Tubulin; Tubulin/FtsZ, 2-layer sandwich domain; Tubulin, conserved site; Tubulin/FtsZ, GTPase domain	420	2.1	47.1993	4.729	7.62	40	3	3	5	2.86	7.62	2.38	8.86778e+06	61739455	3.53299e+07	23.0801	25.8797	25.0744	1	3	1
721	A0A1D5URG4	Uncharacterized protein OS=Triticum aestivum PE=4 SV=1 - [A0A1D5URG4_WHEAT]	Uncharacterized protein			IPR000048;	IQ motif, EF-hand binding site	828	4.14	91.1807	5.04639	2.17	15	2	2	2	0	0	2.17	0	0	35276351			25.0722			2
722	W5BH99	GrpE protein homolog OS=Triticum aestivum PE=3 SV=1 - [W5BH99_WHEAT]	GrpE protein homolog			IPR000740;IPR013805;IPR009012;	GrpE nucleotide exchange factor; GrpE nucleotide exchange factor, coiled-coil; GrpE nucleotide exchange factor, head	287	1.435	31.3243	6.01123	6.62	3	2	2	2		3.14	3.48	0	7.05877e+06	3.51476e+07		22.751	25.0669		1	1
723	A0A1D5YPU6	Uncharacterized protein OS=Triticum aestivum PE=4 SV=1 - [A0A1D5YPU6_WHEAT]	Uncharacterized protein			IPR001266;IPR018277;IPR011991;	Ribosomal protein S19e; Ribosomal protein S19e, conserved site; Winged helix-turn-helix DNA-binding domain	149	1	16.5167	10.0376	29.53	5	5	5	8	5.37	21.48	19.46	0	7.53631e+07	3.49223e+07		26.1674	25.0576	1	4	3						1	1	1
724	A0A1D5THJ9	Uncharacterized protein OS=Triticum aestivum PE=4 SV=1 - [A0A1D5THJ9_WHEAT]	Uncharacterized protein			IPR006843;	Plastid lipid-associated protein/fibrillin conserved domain	297	1.485	32.5308	5.84619	19.53	6	5	5	7	2.69	11.45	11.78	22080879	3.11954e+07	3.40456e+07	24.3963	24.8948	25.021	1	3	3
725	A0A1D6BJ57	Uncharacterized protein OS=Triticum aestivum PE=4 SV=1 - [A0A1D6BJ57_WHEAT]	Uncharacterized protein			IPR014044;	CAP domain	219	1.095	22.3392	6.72705	19.18	3	2	2	2			19.18	0	0	3.35657e+07			25.0005			2
726	W5C8N6	40S ribosomal protein S6 OS=Triticum aestivum PE=3 SV=1 - [W5C8N6_WHEAT]	40S ribosomal protein S6			IPR014401;IPR001377;IPR018282;	Ribosomal protein S6, eukaryotic; Ribosomal protein S6e; Ribosomal protein S6e, conserved site	250	1.25	28.4387	10.6675	10.4	5	2	2	3	0	10.4	6.4	0	1.80735e+07	33372994		24.1074	24.9922		2	1
727	Q5EI64	Pyrroline-5-carboxylate reductase OS=Triticum aestivum PE=2 SV=1 - [Q5EI64_WHEAT]	Pyrroline-5-carboxylate reductase (EC 1.5.1.2)		Amino-acid biosynthesis; L-proline biosynthesis; L-proline from L-glutamate 5-semialdehyde: step 1/1. {ECO:0000256|RuleBase:RU003903}.	IPR008927;IPR016040;IPR028939;IPR029036;IPR000304;	6-phosphogluconate dehydrogenase C-terminal domain-like; NAD(P)-binding domain; Pyrroline-5-carboxylate reductase, catalytic, N-terminal; Pyrroline-5-carboxylate reductase, dimerisation domain; Pyrroline-5-carboxylate reductase	287	1.435	29.3355	8.76318	14.29	2	3	3	4		9.41	9.76	0	4.13568e+07	3.33649e+07		25.3016	24.9918		2	2
728	A0A1D5WN04	Uncharacterized protein OS=Triticum aestivum PE=4 SV=1 - [A0A1D5WN04_WHEAT]	Uncharacterized protein			IPR001087;IPR013830;	GDSL lipase/esterase; SGNH hydrolase-type esterase domain	361	1.805	38.8849	9.27588	8.03	3	2	2	2	3.88		4.16	1.35811e+07	0	32490441	23.6951		24.9535	1		1
729	A0A1D5TB86	Pyruvate kinase OS=Triticum aestivum PE=3 SV=1 - [A0A1D5TB86_WHEAT]	Pyruvate kinase (EC 2.7.1.40)		Carbohydrate degradation; glycolysis; pyruvate from D-glyceraldehyde 3-phosphate: step 5/5. {ECO:0000256|RuleBase:RU000504}.	IPR001697;IPR015813;IPR011037;IPR015794;IPR018209;IPR015793;IPR015795;IPR015806;	Pyruvate kinase; Pyruvate/Phosphoenolpyruvate kinase-like domain; Pyruvate kinase-like, insert domain; Pyruvate kinase, active site; Pyruvate kinase, barrel; Pyruvate kinase, C-terminal	514	2.57	55.4499	7.91357	8.37	15	4	4	4		0	8.37	0	0	3.21052e+07			24.9363			4
730	A0A080YU49	Uncharacterized protein OS=Triticum aestivum GN=TRAES_3BF072500050CFD_c1 PE=4 SV=1 - [A0A080YU49_WHEAT]	Uncharacterized protein			IPR005746;IPR012336;IPR017937;IPR013766;	Thioredoxin; Thioredoxin-like fold; Thioredoxin, conserved site; Thioredoxin domain	164	1	18.0314	8.54346	20.73	3	2	2	2		0	20.73	0	0	31507055			24.9092			2							1
731	A0A1D5UEK1	Uncharacterized protein OS=Triticum aestivum PE=4 SV=1 - [A0A1D5UEK1_WHEAT]	Uncharacterized protein			IPR008979;IPR016040;IPR013857;	Galactose-binding domain-like; NAD(P)-binding domain; NADH:ubiquinone oxidoreductase intermediate-associated protein 30	496	2.48	54.055	9.51025	6.65	7	3	3	3	0	0	6.65	0	0	3.10286e+07			24.8871			3
732	B2ZGL2	Plastid acetyl-CoA carboxylase OS=Triticum aestivum GN=Acc-1 PE=4 SV=1 - [B2ZGL2_WHEAT]	Plastid acetyl-CoA carboxylase	Acc-1		IPR013537;IPR011761;IPR013815;IPR013816;IPR005481;IPR011764;IPR005482;IPR000089;IPR000022;IPR005479;IPR029045;IPR011763;IPR016185;IPR011054;IPR011053;	Acetyl-CoA carboxylase, central domain; ATP-grasp fold; ATP-grasp fold, subdomain 1; Biotin carboxylase-like, N-terminal domain; Biotin carboxylation domain; Biotin carboxylase, C-terminal; Biotin/lipoyl attachment; Carbamoyl-phosphate synthetase large subunit-like, ATP-binding domain; ClpP/crotonase-like domain; Acetyl-coenzyme A carboxyltransferase, C-terminal; Pre-ATP-grasp domain; Rudiment si…	2311	11.555	254.789	6.15088	4.15	36	9	9	10	0	4.15	0.52	0	4.55911e+07	30807738		25.4422	24.8768		9	1
733	A0A1D5V2R6	Uncharacterized protein OS=Triticum aestivum PE=4 SV=1 - [A0A1D5V2R6_WHEAT]	Uncharacterized protein			IPR029058;IPR002925;	Alpha/Beta hydrolase fold; Dienelactone hydrolase	180	1	19.3749	6.26514	14.44	4	2	2	2			14.44	0	0	30792874			24.8761			2
734	A0A1D6C3R7	Uncharacterized protein OS=Triticum aestivum PE=4 SV=1 - [A0A1D6C3R7_WHEAT]	Uncharacterized protein			IPR002775;	DNA/RNA-binding protein Alba-like	94	1	10.1202	4.67822	21.28	5	2	2	2			21.28	0	0	3.03006e+07			24.8528			2							1
735	A0A1D6CEU0	Uncharacterized protein OS=Triticum aestivum PE=3 SV=1 - [A0A1D6CEU0_WHEAT]	Uncharacterized protein			IPR004639;IPR005814;IPR015424;IPR015421;IPR015422;	Tetrapyrrole biosynthesis, glutamate-1-semialdehyde aminotransferase; Aminotransferase class-III; Pyridoxal phosphate-dependent transferase; Pyridoxal phosphate-dependent transferase, major region, subdomain 1; Pyridoxal phosphate-dependent transferase, subdomain 2	474	2.37	49.8225	6.85889	13.71	6	5	5	6	2.53	4.43	9.28	0	5.0773e+07	2.99285e+07		25.5976	24.835	1	2	3
736	A0A0C4BK54	Uncharacterized protein OS=Triticum aestivum PE=3 SV=1 - [A0A0C4BK54_WHEAT]	Uncharacterized protein			IPR001971;IPR018102;	Ribosomal protein S11; Ribosomal S11, conserved site	150	1	16.2556	10.5649	27.33	5	4	4	6	7.33	27.33	10.67	0	4.44179e+07	2.97674e+07		25.4046	24.8272	1	4	1						1
737	A0A1D6DA46	Uncharacterized protein OS=Triticum aestivum PE=4 SV=1 - [A0A1D6DA46_WHEAT]	Uncharacterized protein			IPR006239;IPR020583;IPR000760;	3(2),5 -bisphosphate nucleotidase HAL2; Inositol monophosphatase, metal-binding site; Inositol monophosphatase-like	305	1.525	32.1751	5.03369	5.57	12	2	2	2		2.62	2.95	0	0	29138111			24.7964		1	1
738	A0A1D6BKU7	Uncharacterized protein OS=Triticum aestivum PE=3 SV=1 - [A0A1D6BKU7_WHEAT]	Uncharacterized protein			IPR003593;IPR003959;IPR003960;IPR005936;IPR027417;IPR000642;	AAA+ ATPase domain; ATPase, AAA-type, core; ATPase, AAA-type, conserved site; Peptidase, FtsH; P-loop containing nucleoside triphosphate hydrolase; Peptidase M41	637	3.185	67.5599	5.37646	10.2	13	6	6	6	1.41	7.85	0.94	1.10394e+07	26122682	2.90831e+07	23.3962	24.6388	24.7937	1	4	1
739	A0A1D5V1U8	Cytochrome b6-f complex iron-sulfur subunit OS=Triticum aestivum PE=3 SV=1 - [A0A1D5V1U8_WHEAT]	Cytochrome b6-f complex iron-sulfur subunit (EC 1.10.9.1)			IPR014909;IPR023960;IPR017941;IPR014349;IPR005805;	Cytochrome b6-f complex Fe-S subunit; Cytochrome b6-f complex iron-sulfur subunit; Rieske [2Fe-2S] iron-sulphur domain; Rieske iron-sulphur protein; Rieske iron-sulphur protein, C-terminal	179	1	19.1377	6.16357	18.99	6	3	3	3	0	10.61	8.38	0	1.1028e+08	2.84871e+07		26.7166	24.7638		2	1
740	A0A1D6BV35	Uncharacterized protein OS=Triticum aestivum PE=4 SV=1 - [A0A1D6BV35_WHEAT]	Uncharacterized protein			IPR023753;IPR016156;IPR004099;	FAD/NAD(P)-binding domain; FAD/NAD-linked reductase, dimerisation domain; Pyridine nucleotide-disulphide oxidoreductase, dimerisation domain	435	2.175	46.5529	5.31299	10.34	8	2	3	4	0	5.98	7.36	0	4.58691e+07	28275663		25.451	24.7531		2	2
741	A0A1D5UGQ5	Uncharacterized protein OS=Triticum aestivum PE=4 SV=1 - [A0A1D5UGQ5_WHEAT]	Uncharacterized protein			IPR011603;IPR001017;IPR031717;IPR029061;IPR005475;	2-oxoglutarate dehydrogenase E1 component; Dehydrogenase, E1 component; Multifunctional 2-oxoglutarate metabolism enzyme, C-terminal; Thiamin diphosphate-binding fold; Transketolase-like, pyrimidine-binding domain	729	3.645	82.5857	7.02002	6.04	7	3	4	6		2.61	6.04	0	3.95748e+06	2.82634e+07		21.9162	24.7524		2	4
742	A0A1D6S585	Uncharacterized protein OS=Triticum aestivum PE=4 SV=1 - [A0A1D6S585_WHEAT]	Uncharacterized protein			IPR029030;	Caspase-like domain	344	1.72	35.5056	5.2749	8.14	3	2	2	2			8.14	0	0	2.81749e+07			24.7479			2
743	A0A1D6DKE3	Uncharacterized protein OS=Triticum aestivum PE=4 SV=1 - [A0A1D6DKE3_WHEAT]	Uncharacterized protein			IPR031610;	Protein TIC110, chloroplastic	1028	5.14	112.725	5.85889	2.53	1	2	2	2		1.07	1.46	0	1.16645e+07	28124744		23.4756	24.7453		1	1
744	W4ZXM1	Uncharacterized protein OS=Triticum aestivum PE=4 SV=1 - [W4ZXM1_WHEAT]	Uncharacterized protein					136	1	14.9918	6.17627	19.85	3	2	2	5	11.76	19.85	11.76	3.72204e+06	4.25243e+07	2.7887e+07	21.8277	25.3418	24.7331	1	2	1
745	W5A160	Uncharacterized protein OS=Triticum aestivum PE=4 SV=1 - [W5A160_WHEAT]	Uncharacterized protein			IPR002314;IPR006195;IPR004154;IPR016061;IPR017449;	Aminoacyl-tRNA synthetase, class II (G/ P/ S/T); Aminoacyl-tRNA synthetase, class II; Anticodon-binding; Proline-tRNA ligase, class II, C-terminal; Prolyl-tRNA synthetase, class II	372	1.86	42.0564	6.90283	6.99	9	2	2	3		3.23	6.99	0	0	2.67844e+07			24.6749		1	2
746	W5A6S2	Annexin OS=Triticum aestivum PE=3 SV=1 - [W5A6S2_WHEAT]	Annexin			IPR001464;IPR018502;IPR018252;IPR009118;	Annexin; Annexin repeat; Annexin repeat, conserved site; Annexin D, plant	361	1.805	39.6633	7.10791	11.63	7	3	3	3		8.86	2.77	0	1.63002e+07	2.61921e+07		23.9584	24.6426		2	1
747	A0A1D5S4W9	Uncharacterized protein OS=Triticum aestivum PE=4 SV=1 - [A0A1D5S4W9_WHEAT]	Uncharacterized protein			IPR029058;IPR002921;	Alpha/Beta hydrolase fold; Fungal lipase-like domain	476	2.38	51.9783	9.0415	29.41	5	13	13	16	0	28.15	5.46	0	2.61681e+08	2.60696e+07		27.9632	24.6359		12	3						1	1	1
748	A0A1D6RUF2	Uncharacterized protein OS=Triticum aestivum PE=4 SV=1 - [A0A1D6RUF2_WHEAT]	Uncharacterized protein			IPR024058;IPR002325;IPR024094;IPR011054;	Cytochrome f transmembrane anchor; Cytochrome f; Cytochrome f large domain; Rudiment single hybrid motif	148	1	16.2383	8.89502	10.81	2	2	2	5	10.14	10.81	10.81	7.46771e+06	1.01471e+08	2.59106e+07	22.8322	26.5965	24.627	1	2	2
749	A0A1D6C0S0	Uncharacterized protein OS=Triticum aestivum PE=3 SV=1 - [A0A1D6C0S0_WHEAT]	Uncharacterized protein			IPR013149;IPR013154;IPR002328;IPR011032;IPR016040;	Alcohol dehydrogenase, C-terminal; Alcohol dehydrogenase, N-terminal; Alcohol dehydrogenase, zinc-type, conserved site; GroES-like; NAD(P)-binding domain	301	1.505	32.3133	6.0874	7.64	5	2	2	3		4.65	7.64	0	14798645	2.58384e+07		23.819	24.623		1	2
750	A0A080YUM0	Glycosyltransferase OS=Triticum aestivum GN=TRAES_3BF045500310CFD_c1 PE=3 SV=1 - [A0A080YUM0_WHEAT]	Glycosyltransferase (EC 2.4.1.-)			IPR002213;	UDP-glucuronosyl/UDP-glucosyltransferase	481	2.405	53.0152	5.47803	4.78	1	2	2	3		4.78	2.29	0	23650871	25835239		24.4954	24.6228		2	1
751	A0A1D5W5F4	Uricase OS=Triticum aestivum PE=3 SV=1 - [A0A1D5W5F4_WHEAT]	Uricase (EC 1.7.3.3) (Urate oxidase)		Purine metabolism; urate degradation; (S)-allantoin from urate: step 1/3. {ECO:0000256|PIRNR:PIRNR000241}.	IPR002042;	Uricase	253	1.265	28.4746	8.76318	6.72	6	2	2	3		2.37	6.72	0	5.40671e+06	2.49512e+07		22.3663	24.5726		1	2
752	A0A1D6CW89	Uncharacterized protein OS=Triticum aestivum PE=4 SV=1 - [A0A1D6CW89_WHEAT]	Uncharacterized protein			IPR002935;IPR029063;	O-methyltransferase, family 3; S-adenosyl-L-methionine-dependent methyltransferase	260	1.3	28.8466	5.2749	17.31	3	3	3	4			17.31	0	0	2.4148e+07			24.5254			3
753	A0A1D5YXT4	Uncharacterized protein OS=Triticum aestivum PE=4 SV=1 - [A0A1D5YXT4_WHEAT]	Uncharacterized protein			IPR029058;IPR013094;	Alpha/Beta hydrolase fold; Alpha/beta hydrolase fold-3	334	1.67	35.5196	5.21143	6.89	1	2	2	2			6.89	0	0	2.38799e+07			24.5093			2
754	A0A1D6CXT4	Proteasome subunit alpha type OS=Triticum aestivum PE=3 SV=1 - [A0A1D6CXT4_WHEAT]	Proteasome subunit alpha type (EC 3.4.25.1)			IPR029055;IPR000426;IPR023332;IPR001353;	Nucleophile aminohydrolases, N-terminal; Proteasome alpha-subunit, N-terminal domain; Proteasome alpha-type subunit; Proteasome, subunit alpha/beta	250	1.25	26.9175	6.78564	10	2	2	2	3	3.6	3.6	6.4	8.71541e+06	41306072	2.36971e+07	23.0551	25.2999	24.4982	1	1	1
755	A0A1D5SI80	Uncharacterized protein OS=Triticum aestivum PE=3 SV=1 - [A0A1D5SI80_WHEAT]	Uncharacterized protein			IPR001199;	Cytochrome b5-like heme/steroid binding domain	244	1.22	25.1769	6.771	10.25	11	2	2	2	0	6.15	4.1	0	4.52053e+07	23501901		25.43	24.4863		1	1
756	A0A1D5U586	Uncharacterized protein OS=Triticum aestivum PE=4 SV=1 - [A0A1D5U586_WHEAT]	Uncharacterized protein			IPR012643;	Wound-inducible basic	48	1	5.60179	9.5249	47.92	1	2	2	3		47.92	22.92	0	3.05224e+07	22652083		24.8634	24.4331		2	1		1				1
757	A0A1D6SCT1	Uncharacterized protein OS=Triticum aestivum PE=4 SV=1 - [A0A1D6SCT1_WHEAT]	Uncharacterized protein			IPR027110;IPR029061;IPR009014;IPR005475;IPR033248;	Pyruvate dehydrogenase E1 component subunit beta; Thiamin diphosphate-binding fold; Transketolase C-terminal/Pyruvate-ferredoxin oxidoreductase domain II; Transketolase-like, pyrimidine-binding domain; Transketolase, C-terminal domain	334	1.67	35.8532	5.08447	9.88	9	2	3	5		9.88	6.59	0	32816402	2.22325e+07		24.9679	24.4062		3	2
758	A0A1D6CKW4	Uncharacterized protein OS=Triticum aestivum PE=4 SV=1 - [A0A1D6CKW4_WHEAT]	Uncharacterized protein			IPR027417;IPR005225;IPR001806;	P-loop containing nucleoside triphosphate hydrolase; Small GTP-binding protein domain; Small GTPase superfamily	332	1.66	36.4367	9.11475	12.65	40	2	3	3	6.63	3.31	2.71	0	22804516	2.20427e+07		24.4428	24.3938	1	1	1
759	A0A096UUP1	Uncharacterized protein OS=Triticum aestivum PE=4 SV=1 - [A0A096UUP1_WHEAT]	Uncharacterized protein			IPR008040;IPR002821;IPR003692;	Hydantoinaseoxoprolinase, N-terminal; Hydantoinase/oxoprolinase; Hydantoinase B/oxoprolinase	1254	6.27	136.419	5.75732	1.67	5	2	2	2	0		1.67	0	0	2.20073e+07			24.3915			2
760	A0A1D5XGU9	Uncharacterized protein OS=Triticum aestivum PE=3 SV=1 - [A0A1D5XGU9_WHEAT]	Uncharacterized protein			IPR001272;IPR013035;IPR008210;IPR015994;	Phosphoenolpyruvate carboxykinase, ATP-utilising; Phosphoenolpyruvate carboxykinase, C-terminal; Phosphoenolpyruvate carboxykinase, N-terminal; Phosphoenolpyruvate carboxykinase (ATP), conserved site	667	3.335	73.4	7.15186	11.09	4	5	5	5		0	11.09	0	0	2.19233e+07			24.386			5
761	A0A0A7ABX0	Wheatwin-1-like protein OS=Triticum aestivum GN=PR-4-1 PE=2 SV=1 - [A0A0A7ABX0_WHEAT]	Wheatwin-1-like protein	PR-4-1		IPR018226;IPR001153;IPR009009;	Barwin, conserved site; Barwin domain; RlpA-like protein, double-psi beta-barrel domain	145	1	15.1321	5.05908	31.72	5	3	3	7	17.93	31.72	17.93	1.08886e+08	2.30438e+08	21373069	26.6982	27.7798	24.3493	2	3	2	1	1	1	1	1	1	1	1
762	A0A077RR28	Uncharacterized protein OS=Triticum aestivum GN=TRAES_3BF051200130CFD_c1 PE=4 SV=1 - [A0A077RR28_WHEAT]	Uncharacterized protein			IPR020845;IPR000873;	AMP-binding, conserved site; AMP-dependent synthetase/ligase	658	3.29	72.9099	5.8335	10.18	16	6	6	7		8.81	1.37	0	9.15752e+07	2.13705e+07		26.4485	24.3491		5	1
763	A0A1D5YKL5	Uncharacterized protein OS=Triticum aestivum PE=4 SV=1 - [A0A1D5YKL5_WHEAT]	Uncharacterized protein			IPR011992;IPR018247;IPR002048;	EF-hand domain pair; EF-Hand 1, calcium-binding site; EF-hand domain	159	1	16.7692	4.48779	17.61	3	2	2	3	6.92	10.69	10.69	2.30145e+07	3.42047e+06	2.13251e+07	24.456	21.7058	24.3461	1	1	1
764	A0A1D6ABK8	Thioredoxin reductase OS=Triticum aestivum PE=3 SV=1 - [A0A1D6ABK8_WHEAT]	Thioredoxin reductase (EC 1.8.1.9)			IPR023753;IPR008255;IPR000103;IPR005982;	FAD/NAD(P)-binding domain; Pyridine nucleotide-disulphide oxidoreductase, class-II, active site; Pyridine nucleotide-disulphide oxidoreductase, class-II; Thioredoxin reductase	332	1.66	34.8425	6.22705	12.95	2	2	2	2			12.95	0	0	21086521			24.3298			2
765	A0A1D5T1C6	Uncharacterized protein OS=Triticum aestivum PE=4 SV=1 - [A0A1D5T1C6_WHEAT]	Uncharacterized protein			IPR014824;IPR001075;	Scaffold protein Nfu/NifU, N-terminal; NIF system FeS cluster assembly, NifU, C-terminal	268	1.34	29.2135	5.07178	10.07	3	2	2	4	4.48	10.07	4.48	9.68212e+06	2.49466e+07	19506360	23.2069	24.5723	24.2174	1	2	1
766	A0A1D6D4B0	Uncharacterized protein OS=Triticum aestivum PE=3 SV=1 - [A0A1D6D4B0_WHEAT]	Uncharacterized protein			IPR002173;IPR011611;IPR002139;IPR029056;	Carbohydrate/puine kinase, PfkB, conserved site; Carbohydrate kinase PfkB; Ribokinase/fructokinase; Ribokinase-like	358	1.79	38.2856	5.57959	7.82	4	2	2	3		7.82	4.47	0	7.46598e+06	18607077		22.8319	24.1493		2	1
767	W5BQC3	Uncharacterized protein OS=Triticum aestivum PE=4 SV=1 - [W5BQC3_WHEAT]	Uncharacterized protein			IPR012677;IPR000504;IPR001878;	RNA recognition motif domain; Zinc finger, CCHC-type	293	1.465	31.8799	9.0415	5.8	4	2	2	3	0	5.8	3.41	0	1.97318e+07	18425959		24.234	24.1352		2	1
768	A0A1D6CBM3	Uncharacterized protein OS=Triticum aestivum PE=3 SV=1 - [A0A1D6CBM3_WHEAT]	Uncharacterized protein			IPR003959;IPR003960;IPR005936;IPR027417;IPR000642;	ATPase, AAA-type, core; ATPase, AAA-type, conserved site; Peptidase, FtsH; P-loop containing nucleoside triphosphate hydrolase; Peptidase M41	495	2.475	53.0346	5.74463	16.97	6	6	6	7		15.35	3.43	0	1.83054e+07	1.79687e+07		24.1258	24.099		5	2
769	A0A1D6RJX4	Uncharacterized protein OS=Triticum aestivum PE=3 SV=1 - [A0A1D6RJX4_WHEAT]	Uncharacterized protein			IPR016040;IPR002347;	NAD(P)-binding domain; Short-chain dehydrogenase/reductase SDR	305	1.525	33.3281	5.56689	13.44	2	3	3	3		5.57	7.87	0	0	1.74567e+07			24.0573		1	2
770	W5B0R6	Uncharacterized protein OS=Triticum aestivum PE=4 SV=1 - [W5B0R6_WHEAT]	Uncharacterized protein			IPR004839;IPR015424;IPR015421;IPR015422;	Aminotransferase, class I/classII; Pyridoxal phosphate-dependent transferase; Pyridoxal phosphate-dependent transferase, major region, subdomain 1; Pyridoxal phosphate-dependent transferase, subdomain 2	556	2.78	60.5326	5.94775	5.58	5	2	2	2	0		5.58	0	0	1.69372e+07			24.0137			2
771	A0A1D6CVU9	Annexin OS=Triticum aestivum PE=3 SV=1 - [A0A1D6CVU9_WHEAT]	Annexin			IPR001464;IPR018502;IPR018252;IPR009118;	Annexin; Annexin repeat; Annexin repeat, conserved site; Annexin D, plant	314	1.57	35.2173	7.28369	8.92	8	3	3	3	0	5.1	3.82	0	4.84286e+07	1.66348e+07		25.5294	23.9877		2	1
772	A0A1D5V0V2	Uncharacterized protein OS=Triticum aestivum PE=4 SV=1 - [A0A1D5V0V2_WHEAT]	Uncharacterized protein			IPR018485;IPR018484;	Carbohydrate kinase, FGGY, C-terminal; Carbohydrate kinase, FGGY, N-terminal	552	2.76	60.3906	6.63916	5.07	5	2	2	2			5.07	0	0	1.5998e+07			23.9314			2
773	A0A1D5WJF1	Uncharacterized protein OS=Triticum aestivum PE=4 SV=1 - [A0A1D5WJF1_WHEAT]	Uncharacterized protein			IPR020472;IPR015943;IPR001680;IPR019775;IPR017986;	G-protein beta WD-40 repeat; WD40/YVTN repeat-like-containing domain; WD40 repeat; WD40 repeat, conserved site; WD40-repeat-containing domain	309	1.545	33.685	6.43018	18.45	8	4	4	5		18.45	2.27	0	3.15478e+07	1.59697e+07		24.911	23.9288		4	1
774	A0A1D6A8E6	Uncharacterized protein OS=Triticum aestivum PE=4 SV=1 - [A0A1D6A8E6_WHEAT]	Uncharacterized protein			IPR009071;	High mobility group box domain	108	1	12.3448	4.85596	22.22	5	2	2	3		22.22	10.19	0	1.07025e+07	1.57694e+07		23.3514	23.9106		2	1						1
775	A0A1D5WTY5	Uncharacterized protein OS=Triticum aestivum PE=3 SV=1 - [A0A1D5WTY5_WHEAT]	Uncharacterized protein			IPR000235;IPR005716;IPR020606;IPR023798;	Ribosomal protein S5/S7; Ribosomal protein S5/S7, eukaryotic/archaeal; Ribosomal protein S7, conserved site; Ribosomal protein S7 domain	190	1	21.1522	9.70068	14.74	4	2	2	3	0	7.89	14.74	0	2.16449e+07	1.46628e+07		24.3675	23.8057		1	2
776	A0A1D5TCK1	Uncharacterized protein OS=Triticum aestivum PE=4 SV=1 - [A0A1D5TCK1_WHEAT]	Uncharacterized protein			IPR015943;IPR001680;IPR019775;IPR017986;	WD40/YVTN repeat-like-containing domain; WD40 repeat; WD40 repeat, conserved site; WD40-repeat-containing domain	293	1.465	31.2125	6.1001	7.51	5	2	2	3	0	7.51	3.75	0	1.15051e+07	1.46047e+07		23.4558	23.7999		2	1
777	A0A1D5WBA9	Uncharacterized protein OS=Triticum aestivum PE=4 SV=1 - [A0A1D5WBA9_WHEAT]	Uncharacterized protein			IPR011641;	Tyrosine-protein kinase ephrin type A/B receptor-like	944	4.72	96.9242	5.57959	3.6	2	2	2	2	0	0	3.6	0	0	1.40282e+07			23.7418			2
778	A0A1D5TV88	Uncharacterized protein OS=Triticum aestivum PE=4 SV=1 - [A0A1D5TV88_WHEAT]	Uncharacterized protein			IPR005181;IPR013830;	Sialate O-acetylesterase domain; SGNH hydrolase-type esterase domain	238	1.19	25.6701	5.59229	14.71	3	2	2	2		0	14.71	0	0	1.38709e+07			23.7256			2
779	A0A1D5Y5E2	Uncharacterized protein OS=Triticum aestivum PE=4 SV=1 - [A0A1D5Y5E2_WHEAT]	Uncharacterized protein			IPR016685;IPR016071;IPR002999;	RNA-induced silencing complex, nuclease component Tudor-SN; Staphylococcal nuclease (SNase-like), OB-fold; Tudor domain	802	4.01	87.6915	8.44092	4.24	6	3	3	4		4.24	1.62	0	1.4448e+07	1.2713e+07		23.7844	23.5998		3	1
780	A0A1D5U5J4	Uncharacterized protein OS=Triticum aestivum PE=4 SV=1 - [A0A1D5U5J4_WHEAT]	Uncharacterized protein					1466	7.33	164.963	4.7417	2.39	13	3	3	5	1.64	0.82	1.57	5.92634e+06	6.05058e+06	1.26081e+07	22.4987	22.5286	23.5878	2	1	2
781	A0A1D5YEK6	Uncharacterized protein OS=Triticum aestivum PE=4 SV=1 - [A0A1D5YEK6_WHEAT]	Uncharacterized protein			IPR006311;	Twin-arginine translocation pathway, signal sequence	142	1	14.3567	10.2427	8.45	2	2	2	2		7.04	8.45	0	3.44723e+06	1.24329e+07		21.717	23.5677		1	1
782	A0A1D5XMV6	Uncharacterized protein OS=Triticum aestivum PE=4 SV=1 - [A0A1D5XMV6_WHEAT]	Uncharacterized protein			IPR006806;	ETC complex I subunit	173	1	19.506	4.85596	17.34	3	2	2	2		0	17.34	0	0	1.23186e+07			23.5543			2
783	A0A1D5T6D6	Uncharacterized protein OS=Triticum aestivum PE=4 SV=1 - [A0A1D5T6D6_WHEAT]	Uncharacterized protein			IPR004901;	Reversibly glycosylated polypeptide family	239	1.195	26.7785	7.76709	19.25	3	3	3	3		0	19.25	0	0	9.78044e+06			23.2215			3
784	A0A1D6BXG5	Uncharacterized protein OS=Triticum aestivum PE=3 SV=1 - [A0A1D6BXG5_WHEAT]	Uncharacterized protein			IPR000192;IPR020578;IPR015424;IPR015421;IPR015422;IPR024169;	Aminotransferase class V domain; Aminotransferase class-V, pyridoxal-phosphate binding site; Pyridoxal phosphate-dependent transferase; Pyridoxal phosphate-dependent transferase, major region, subdomain 1; Pyridoxal phosphate-dependent transferase, subdomain 2; Serine-pyruvate aminotransferase/2-aminoethylphosphonate-pyruvate transaminase	401	2.005	43.7689	8.26514	11.22	5	4	4	5		8.48	2.74	0	5.05976e+07	7.96263e+06		25.5926	22.9248		3	1
785	A0A1D5RRM7	Uncharacterized protein OS=Triticum aestivum PE=4 SV=1 - [A0A1D5RRM7_WHEAT]	Uncharacterized protein			IPR031112;IPR001471;IPR016177;	AP2-like ethylene-responsive transcription factor; AP2/ERF domain; DNA-binding domain	312	1.56	33.6014	9.40771	13.14	1	3	3	3	0	10.58	2.56	0	3.68232e+07	6.1243e+06		25.1341	22.5461		2	1
786	A0A1D5Z8U2	Uncharacterized protein OS=Triticum aestivum PE=3 SV=1 - [A0A1D5Z8U2_WHEAT]	Uncharacterized protein			IPR002155;IPR016039;IPR020610;IPR020617;IPR020613;IPR020616;	Thiolase; Thiolase-like; Thiolase, active site; Thiolase, C-terminal; Thiolase, conserved site; Thiolase, N-terminal	365	1.825	37.5664	6.55127	12.6	10	3	3	3		6.03	6.58	0	1.36914e+07	5.66422e+06		23.7068	22.4334		2	1
787	A0A1D6B861	Uncharacterized protein OS=Triticum aestivum PE=4 SV=1 - [A0A1D6B861_WHEAT]	Uncharacterized protein			IPR005966;IPR001926;	D-cysteine desulfhydrase; Tryptophan synthase beta subunit-like PLP-dependent enzyme	417	2.085	44.7002	7.07861	6.71	5	2	2	2			6.71	0	0	5.60605e+06			22.4186			2
788	A0A1D5YF06	Uncharacterized protein OS=Triticum aestivum PE=4 SV=1 - [A0A1D5YF06_WHEAT]	Uncharacterized protein			IPR018392;	LysM domain	418	2.09	43.5539	8.6167	11.72	1	4	4	4	4.78	4.07	2.87	7.8929e+06	0	3.05352e+06	22.9121		21.542	2	1	1
789	U5HTD8	Ribosomal protein S20 OS=Triticum aestivum GN=rps20 PE=2 SV=1 - [U5HTD8_WHEAT]	Ribosomal protein S20	rps20		IPR001848;IPR027486;IPR005729;	Ribosomal protein S10; Ribosomal protein S10 domain; Ribosomal protein S10, eukaryotic/archaeal	127	1	14.0965	9.43701	19.69	5	3	3	4	9.45	19.69		7909798	6.2082e+07	0	22.9152	25.8877		1	3
790	Q9ZTU7	Blue copper-binding protein homolog OS=Triticum aestivum GN=S85 PE=2 SV=1 - [Q9ZTU7_WHEAT]	Blue copper-binding protein homolog	S85		IPR008972;IPR003245;	Cupredoxin; Phytocyanin domain	176	1	17.4075	5.8335	30.68	2	3	5	6	30.68	14.77	0	4.33869e+07	1.42514e+07	0	25.3708	23.7646		4	2		1	1		1	1	1		1
791	Q9SBB6	Heat shock protein HSP26 OS=Triticum aestivum GN=hsp26.6 PE=2 SV=1 - [Q9SBB6_WHEAT]	Heat shock protein HSP26	hsp26.6		IPR002068;IPR031107;IPR008978;	Alpha crystallin/Hsp20 domain; Small heat shock protein HSP20; HSP20-like chaperone	238	1.19	26.5733	8.14795	9.66	8	2	2	2	0	9.66		0	6.26982e+06	0		22.58			2
792	Q5XUU9	Cytoplasmatic ribosomal protein S13 OS=Triticum aestivum PE=2 SV=1 - [Q5XUU9_WHEAT]	Cytoplasmatic ribosomal protein S13			IPR012606;IPR000589;IPR023029;IPR009068;	Ribosomal protein S13/S15, N-terminal; Ribosomal protein S15; Ribosomal protein S15P; S15/NS1, RNA-binding	151	1	17.0546	10.5356	19.87	5	3	3	4	7.95	19.87	0	1.00701e+07	7.00641e+07	0	23.2636	26.0622		1	3
793	B2CHJ8	Photosystem II CP43 reaction center protein OS=Triticum aestivum GN=psbC PE=2 SV=1 - [B2CHJ8_WHEAT]	Photosystem II CP43 reaction center protein (PSII 43 kDa protein) (Protein CP-43)	psbC		IPR000932;IPR005869;	Photosystem antenna protein-like; Photosystem II CP43 reaction centre protein	473	2.365	52.1619	7.21045	15.01	7	6	6	9	6.34	11.63	0	1.3451e+07	3.51258e+08	0	23.6812	28.388		2	5
794	Q8L686	Adenosine diphosphate glucose pyrophosphatase OS=Triticum aestivum PE=2 SV=1 - [Q8L686_WHEAT]	Adenosine diphosphate glucose pyrophosphatase			IPR006045;IPR001929;IPR019780;IPR014710;IPR011051;	Cupin 1; Germin; Germin, manganese binding site; RmlC-like jelly roll fold; RmlC-like cupin domain	212	1.06	21.8011	6.12549	16.04	6	2	3	8	16.04	16.04		6.26158e+07	1.95555e+08	0	25.9	27.543		3	3
795	A0A0A7ABV0	Pathogenesis-related protein 1-6 OS=Triticum aestivum GN=Pr-1-6 PE=2 SV=1 - [A0A0A7ABV0_WHEAT]	Pathogenesis-related protein 1-6	Pr-1-6		IPR001283;IPR018244;IPR014044;IPR034111;IPR002413;	Cysteine-rich secretory protein, allergen V5/Tpx-1-related; Allergen V5/Tpx-1-related, conserved site; CAP domain; Pathogenesis-related protein 1-like, SCP domain; Ves allergen	168	1	17.9102	4.48779	21.43	2	2	2	3	5.36	21.43		6.24609e+06	1.65909e+07	0	22.5745	23.9839		1	2							1
796	W5G0C5	Acyl carrier protein OS=Triticum aestivum PE=3 SV=1 - [W5G0C5_WHEAT]	Acyl carrier protein			IPR003231;IPR020806;IPR009081;IPR006162;	Acyl carrier protein (ACP); Polyketide synthase, phosphopantetheine-binding domain; Phosphopantetheine binding ACP domain; Phosphopantetheine attachment site	141	1	15.0067	5.98584	23.4	4	2	2	4	12.77	23.4		0	4.75225e+07	0		25.5021		1	2							1
797	A0A1D5T695	Uncharacterized protein OS=Triticum aestivum PE=3 SV=1 - [A0A1D5T695_WHEAT]	Uncharacterized protein			IPR012677;IPR019985;IPR012678;IPR001014;IPR005633;IPR013025;	Ribosomal protein L23; Ribosomal protein L23/L15e core domain; Ribosomal protein L23/L25, conserved site; Ribosomal protein L23/L25, N-terminal; Ribosomal protein L25/L23	144	1	16.1031	10.1987	16.67	2	2	2	2	0	16.67		0	6.71254e+07	0		26.0004			2
798	A0A1D6BH84	Uncharacterized protein OS=Triticum aestivum PE=4 SV=1 - [A0A1D6BH84_WHEAT]	Uncharacterized protein			IPR001478;IPR024934;IPR004039;	PDZ domain; Rubredoxin-like domain	259	1.295	27.4126	9.80322	13.51	4	2	2	3	6.95	6.56	0	6.51605e+06	42926329	0	22.6356	25.3554		1	1
799	W5C572	Uncharacterized protein OS=Triticum aestivum PE=4 SV=1 - [W5C572_WHEAT]	Uncharacterized protein			IPR008796;	Photosystem I reaction centre subunit N, chloroplastic	145	1	15.518	9.48096	19.31	2	2	2	3	6.9	19.31	0	1.90562e+07	2.49346e+08	0	24.1838	27.8936		1	2
800	A0A1D5ZY63	Uncharacterized protein OS=Triticum aestivum PE=4 SV=1 - [A0A1D5ZY63_WHEAT]	Uncharacterized protein			IPR000549;IPR023618;IPR016370;IPR017494;	Photosystem I PsaG/PsaK protein; Photosystem I PsaG/PsaK domain; Photosystem I PsaG/PsaK, plant; Photosystem I PsaG, plant	140	1	14.8868	9.59814	10.71	3	2	2	2	5.71	5		7.71824e+06	64785646	0	22.8798	25.9492		1	1
801	A0A1D6ASL8	Uncharacterized protein OS=Triticum aestivum PE=4 SV=1 - [A0A1D6ASL8_WHEAT]	Uncharacterized protein			IPR000915;IPR014722;IPR008991;	60S ribosomal protein L6E; Ribosomal protein L2 domain 2; Translation protein SH3-like domain	208	1.04	23.3628	10.2134	11.54	6	2	2	2	4.33	7.21		0	7053119	0		22.7498		1	1
802	A0A1D6D8Y8	Uncharacterized protein OS=Triticum aestivum PE=4 SV=1 - [A0A1D6D8Y8_WHEAT]	Uncharacterized protein			IPR000209;IPR023828;IPR015500;IPR034051;	Peptidase S8/S53 domain; Peptidase S8, subtilisin, Ser-active site; Peptidase S8, subtilisin-related; Tripeptidyl-peptidase II domain	774	3.87	82.3508	6.66846	3.1	12	2	2	4	1.42	3.1	0	33881646	1.10554e+08	0	25.014	26.7202		1	2
803	A0A1D6AHC1	Chlorophyll a-b binding protein, chloroplastic OS=Triticum aestivum PE=3 SV=1 - [A0A1D6AHC1_WHEAT]	Chlorophyll a-b binding protein, chloroplastic			IPR001344;IPR022796;IPR023329;	Chlorophyll A-B binding protein, plant; Chlorophyll A-B binding protein; Chlorophyll a/b binding protein domain	220	1.1	24.0762	5.33838	12.73	4	2	2	4	5	7.73	7.73	0	80715298	0		26.2663		1	1	1
804	A0A1D6BHW7	Uncharacterized protein OS=Triticum aestivum PE=4 SV=1 - [A0A1D6BHW7_WHEAT]	Uncharacterized protein			IPR003594;IPR019805;IPR001404;IPR020575;IPR020568;	Histidine kinase-like ATPase, C-terminal domain; Heat shock protein Hsp90, conserved site; Heat shock protein Hsp90 family; Heat shock protein Hsp90, N-terminal; Ribosomal protein S5 domain 2-type fold	637	3.185	73.5031	5.021	5.97	16	4	4	5	0	5.97	1.41	0	1.2437e+07	0		23.5681			4	1
805	A0A1D6S8I8	Uncharacterized protein OS=Triticum aestivum PE=4 SV=1 - [A0A1D6S8I8_WHEAT]	Uncharacterized protein			IPR000864;	Proteinase inhibitor I13, potato inhibitor I	129	1	14.1775	10.4624	25.58	3	2	2	3	25.58	13.95	0	3.97229e+07	1.16198e+07	0	25.2435	23.4701		2	1						1
806	A0A1D6D9D7	Uncharacterized protein OS=Triticum aestivum PE=3 SV=1 - [A0A1D6D9D7_WHEAT]	Uncharacterized protein			IPR001892;IPR010979;	Ribosomal protein S13; Ribosomal protein S13-like, H2TH	119	1	13.8503	9.81787	15.97	11	2	2	2	0	15.97		0	4.24047e+07	0		25.3377			2
807	A0A1D5X106	Clathrin heavy chain OS=Triticum aestivum PE=3 SV=1 - [A0A1D5X106_WHEAT]	Clathrin heavy chain			IPR016024;IPR000547;IPR016025;IPR012331;IPR015348;IPR001473;IPR022365;IPR016341;IPR011990;	Armadillo-type fold; Clathrin, heavy chain/VPS, 7-fold repeat; Clathrin, heavy chain, linker; Clathrin, heavy chain, linker, core motif; Clathrin, heavy chain, propeller, N-terminal; Clathrin, heavy chain, propeller repeat; Clathrin, heavy chain; Tetratricopeptide-like helical domain	1617	8.085	183.557	5.37646	2.23	8	3	3	3	0	1.42	0.8	0	5.59318e+06	0		22.4152			2	1
808	A0A1D5RQX6	Uncharacterized protein OS=Triticum aestivum PE=4 SV=1 - [A0A1D5RQX6_WHEAT]	Uncharacterized protein			IPR001107;IPR000163;	Band 7 domain; Prohibitin	288	1.44	31.764	9.67139	6.25	3	2	2	2	0	6.25	0	0	1.81504e+07	0		24.1135			2
809	A0A1D5XKY9	Uncharacterized protein OS=Triticum aestivum PE=4 SV=1 - [A0A1D5XKY9_WHEAT]	Uncharacterized protein			IPR010714;IPR006692;IPR015943;IPR001680;IPR017986;	Coatomer, alpha subunit, C-terminal; Coatomer, WD associated region; WD40/YVTN repeat-like-containing domain; WD40 repeat; WD40-repeat-containing domain	971	4.855	107.231	6.52197	2.37	14	2	2	2	0	2.37	0	0	0	0					2
810	A0A1D5XIH9	Peroxidase OS=Triticum aestivum PE=3 SV=1 - [A0A1D5XIH9_WHEAT]	Peroxidase (EC 1.11.1.7)			IPR010255;IPR002016;IPR000823;IPR019793;IPR033905;	Haem peroxidase; Haem peroxidase, plant/fungal/bacterial; Plant peroxidase; Peroxidases heam-ligand binding site; Secretory peroxidase	336	1.68	35.7912	9.05615	17.26	2	5	5	5	5.36	11.9	0	8.95262e+06	2.77731e+07	0	23.0939	24.7272		2	3
811	A0A1D6BWI6	Acyl carrier protein OS=Triticum aestivum PE=3 SV=1 - [A0A1D6BWI6_WHEAT]	Acyl carrier protein			IPR003231;IPR009081;IPR006162;	Acyl carrier protein (ACP); Phosphopantetheine binding ACP domain; Phosphopantetheine attachment site	169	1	17.8859	6.15088	13.02	4	3	3	5	13.02	13.02	0	9.2008e+07	2.65747e+08	0	26.4553	27.9855		2	3
812	W5DXJ4	Uncharacterized protein OS=Triticum aestivum PE=4 SV=1 - [W5DXJ4_WHEAT]	Uncharacterized protein			IPR011042;	Six-bladed beta-propeller, TolB-like	338	1.69	35.1971	7.10791	9.17	2	3	3	3	0	9.17	0	0	5.33428e+07	0		25.6688			3
813	A0A1D5ZB54	Uncharacterized protein OS=Triticum aestivum PE=4 SV=1 - [A0A1D5ZB54_WHEAT]	Uncharacterized protein			IPR025755;IPR002136;IPR013000;IPR023574;	60S ribosomal protein L4, C-terminal domain; Ribosomal protein L4/L1e; Ribosomal protein L4/L1e, eukaryotic/archaeal, conserved site; Ribosomal protein L4 domain	371	1.855	40.4437	10.7847	8.36	11	3	3	3	0	8.36	0	0	2.49744e+07	0		24.5739			3
814	A0A1D6A8Y4	Uncharacterized protein OS=Triticum aestivum PE=3 SV=1 - [A0A1D6A8Y4_WHEAT]	Uncharacterized protein			IPR013785;IPR017178;IPR004588;	Aldolase-type TIM barrel; 4-hydroxy-3-methylbut-2-en-1-yl diphosphate synthase, atypical; 4-hydroxy-3-methylbut-2-en-1-yl diphosphate synthase, bacterial-type	645	3.225	71.484	6.7124	5.27	4	3	3	3	0	5.27	0	0	3.07227e+07	0		24.8728			3
815	A0A1D5W2P2	Uncharacterized protein OS=Triticum aestivum PE=4 SV=1 - [A0A1D5W2P2_WHEAT]	Uncharacterized protein			IPR011249;IPR011237;IPR011765;IPR007863;	Metalloenzyme, LuxS/M16 peptidase-like; Peptidase M16, N-terminal; Peptidase M16, C-terminal	348	1.74	37.0992	5.43994	10.92	15	3	3	3	0	10.92	0	0	2.28593e+07	0		24.4463			3
816	A0A1D6CV94	Peroxidase OS=Triticum aestivum PE=3 SV=1 - [A0A1D6CV94_WHEAT]	Peroxidase (EC 1.11.1.7)			IPR010255;IPR002016;IPR000823;IPR019793;	Haem peroxidase; Haem peroxidase, plant/fungal/bacterial; Plant peroxidase; Peroxidases heam-ligand binding site	202	1.01	22.0516	5.21143	11.88	6	2	2	4	4.46	11.88	7.43	10009879	79920797	0	23.2549	26.2521		1	2	1
817	A0A1D5TUK4	40S ribosomal protein S8 OS=Triticum aestivum PE=3 SV=1 - [A0A1D5TUK4_WHEAT]	40S ribosomal protein S8			IPR001047;IPR022309;IPR018283;	Ribosomal protein S8e; Ribosomal protein S8e/ribosomal biogenesis NSA2; Ribosomal protein S8e, conserved site	186	1	21.0053	10.9165	23.12	6	3	3	3	0	15.59	7.53	0	6.35843e+07	0		25.9222			2	1						1
818	A0A1D5YGF4	Uncharacterized protein OS=Triticum aestivum PE=4 SV=1 - [A0A1D5YGF4_WHEAT]	Uncharacterized protein			IPR000559;IPR020628;IPR027417;	Formate-tetrahydrofolate ligase, FTHFS; Formate-tetrahydrofolate ligase, FTHFS, conserved site; P-loop containing nucleoside triphosphate hydrolase	588	2.94	62.3467	8.45557	3.4	6	2	2	2	0		3.4	0	0	0						2
819	A0A1D5RYJ8	Pyruvate kinase OS=Triticum aestivum PE=3 SV=1 - [A0A1D5RYJ8_WHEAT]	Pyruvate kinase (EC 2.7.1.40)		Carbohydrate degradation; glycolysis; pyruvate from D-glyceraldehyde 3-phosphate: step 5/5. {ECO:0000256|RuleBase:RU000504}.	IPR001697;IPR015813;IPR011037;IPR015794;IPR018209;IPR015793;IPR015795;IPR015806;	Pyruvate kinase; Pyruvate/Phosphoenolpyruvate kinase-like domain; Pyruvate kinase-like, insert domain; Pyruvate kinase, active site; Pyruvate kinase, barrel; Pyruvate kinase, C-terminal	564	2.82	61.1503	6.37939	9.57	12	5	5	5	0	9.57	0	0	9.74882e+07	0		26.5387			5
820	A0A1D5X3D2	Uncharacterized protein OS=Triticum aestivum PE=4 SV=1 - [A0A1D5X3D2_WHEAT]	Uncharacterized protein					288	1.44	31.692	5.30029	11.46	6	3	3	3	0	11.46	0	0	1.86968e+07	0		24.1563			3
821	P00413	Cytochrome c oxidase subunit 2 OS=Triticum aestivum GN=COX2 PE=2 SV=2 - [COX2_WHEAT]	Cytochrome c oxidase subunit 2 (EC 1.9.3.1) (Cytochrome c oxidase polypeptide II)	COX2		IPR002429;IPR034210;IPR001505;IPR008972;IPR014222;IPR011759;	Cytochrome c oxidase subunit II-like C-terminal; Cytochrome c oxidase subunit 2, C-terminal; Copper centre Cu(A); Cupredoxin; Cytochrome c oxidase, subunit II; Cytochrome C oxidase subunit II, transmembrane domain	260	1.3	29.4961	4.93213	6.54	5	2	2	2		6.54		0	76663355	0		26.192			2
822	W5D1G6	Uncharacterized protein OS=Triticum aestivum GN=TRAES_3BF116800020CFD_c1 PE=4 SV=1 - [W5D1G6_WHEAT]	Uncharacterized protein					91	1	10.509	6.43018	16.48	2	2	2	2		16.48	0	0	3.66253e+07	0		25.1263			2
823	Q8S2Z6	S-like RNase OS=Triticum aestivum PE=2 SV=1 - [Q8S2Z6_WHEAT]	S-like RNase			IPR033697;IPR001568;	Ribonuclease T2, eukaryotic; Ribonuclease T2-like	245	1.225	27.6926	6.75635	11.43	4	2	2	2		11.43	0	0	1.69911e+07	0		24.0183			2
824	A0A0C4BKI9	Peroxidase OS=Triticum aestivum PE=3 SV=1 - [A0A0C4BKI9_WHEAT]	Peroxidase (EC 1.11.1.7)			IPR010255;IPR002016;IPR000823;IPR019794;IPR019793;IPR033905;	Haem peroxidase; Haem peroxidase, plant/fungal/bacterial; Plant peroxidase; Peroxidase, active site; Peroxidases heam-ligand binding site; Secretory peroxidase	334	1.67	36.3077	4.94482	14.97	3	2	5	6		14.97	0	0	8.52349e+07	0		26.3449			5
825	A0A1D5XGL2	Uncharacterized protein OS=Triticum aestivum PE=3 SV=1 - [A0A1D5XGL2_WHEAT]	Uncharacterized protein			IPR010987;IPR004045;IPR004046;IPR034347;IPR012336;	Glutathione S-transferase, C-terminal-like; Glutathione S-transferase, N-terminal; Glutathione S-transferase, C-terminal; Glutathione S-transferases Phi, C-terminal; Thioredoxin-like fold	226	1.13	24.9308	6.354	7.08	3	2	2	2		7.08		0	2.68729e+07	0		24.6796			2
826	A0A1D5VF48	Uncharacterized protein OS=Triticum aestivum PE=4 SV=1 - [A0A1D5VF48_WHEAT]	Uncharacterized protein			IPR029045;IPR014748;IPR001753;	ClpP/crotonase-like domain; Crontonase, C-terminal; Crotonase superfamily	290	1.45	30.369	8.76318	9.66	6	2	2	2		9.66		0	2.45735e+07	0		24.5506			2
827	A0A1D5RZX1	ATP synthase subunit gamma OS=Triticum aestivum PE=3 SV=1 - [A0A1D5RZX1_WHEAT]	ATP synthase subunit gamma			IPR000131;IPR023632;	ATP synthase, F1 complex, gamma subunit; ATP synthase, F1 complex, gamma subunit conserved site	272	1.36	29.7934	8.68994	8.46	8	3	3	3		8.46	0	0	61989303	0		25.8855			3
828	A0A1D5YW19	Uncharacterized protein OS=Triticum aestivum PE=3 SV=1 - [A0A1D5YW19_WHEAT]	Uncharacterized protein			IPR022801;IPR005710;IPR001912;IPR018079;IPR002942;	Ribosomal protein S4/S9; Ribosomal protein S4/S9, eukaryotic/archaeal; Ribosomal protein S4/S9, N-terminal; Ribosomal protein S4, conserved site; RNA-binding S4 domain	191	1	21.8147	10.3159	9.42	8	2	2	2		9.42		0	3.05591e+07	0		24.8651			2
829	W5DXN4	Uncharacterized protein OS=Triticum aestivum PE=4 SV=1 - [W5DXN4_WHEAT]	Uncharacterized protein			IPR023614;IPR001925;IPR027246;	Porin, eukaryotic type; Eukaryotic porin/Tom40	277	1.385	29.4255	9.24658	7.58	2	2	2	2		7.58		0	3.56927e+07	0		25.0891			2
830	A0A1D5WB34	Uncharacterized protein OS=Triticum aestivum PE=4 SV=1 - [A0A1D5WB34_WHEAT]	Uncharacterized protein			IPR000702;IPR020040;IPR002359;	Ribosomal protein L6; Ribosomal protein L6, alpha-beta domain; Ribosomal protein L6, conserved site-2	162	1	18.2398	9.5835	17.9	11	2	2	2		17.9	0	0	1.22915e+07	0		23.5512			2
831	A0A1D6BAX2	Uncharacterized protein OS=Triticum aestivum PE=3 SV=1 - [A0A1D6BAX2_WHEAT]	Uncharacterized protein			IPR018108;IPR023395;	Mitochondrial substrate/solute carrier; Mitochondrial carrier domain	305	1.525	32.2347	9.05615	10.16	4	2	2	2		10.16	0	0	1.99367e+07	0		24.2489			2
832	A0A1D6BA49	Uncharacterized protein OS=Triticum aestivum PE=3 SV=1 - [A0A1D6BA49_WHEAT]	Uncharacterized protein			IPR016040;IPR002347;	NAD(P)-binding domain; Short-chain dehydrogenase/reductase SDR	256	1.28	27.5577	9.33447	12.5	4	2	2	2		12.5		0	3.71588e+07	0		25.1472			2
833	W5DS05	Fatty acyl-CoA reductase OS=Triticum aestivum PE=3 SV=1 - [W5DS05_WHEAT]	Fatty acyl-CoA reductase (EC 1.2.1.n2)			IPR026055;IPR033640;IPR013120;IPR016040;	Fatty acyl-CoA reductase; Fatty acyl-CoA reductase, C-terminal; Male sterility, NAD-binding; NAD(P)-binding domain	494	2.47	56.245	8.03076	14.17	21	2	8	8		14.17	0	0	8.42779e+07	0		26.3287			8
834	A0A1D5WA94	Coatomer subunit beta OS=Triticum aestivum PE=4 SV=1 - [A0A1D5WA94_WHEAT]	Coatomer subunit beta (Beta-coat protein)			IPR011989;IPR016024;IPR002553;IPR011710;IPR016460;IPR029446;	Armadillo-like helical; Armadillo-type fold; Clathrin/coatomer adaptor, adaptin-like, N-terminal; Coatomer beta subunit, C-terminal; Coatomer beta subunit (COPB1); Coatomer beta subunit, appendage platform domain	881	4.405	98.0828	5.64307	3.06	9	2	2	2		3.06	0	0	6.79666e+06	0		22.6964			2
835	A0A1D5RPY1	Uncharacterized protein OS=Triticum aestivum PE=4 SV=1 - [A0A1D5RPY1_WHEAT]	Uncharacterized protein			IPR013785;IPR004136;	Aldolase-type TIM barrel; Nitronate monooxygenase	289	1.445	31.1254	6.59521	9	5	2	2	2		9	0	0	1.67431e+07	0		23.9971			2
836	W5BGY7	Uncharacterized protein OS=Triticum aestivum PE=3 SV=1 - [W5BGY7_WHEAT]	Uncharacterized protein			IPR001461;IPR001969;IPR034161;IPR033121;IPR021109;IPR032799;IPR032861;	Aspartic peptidase A1 family; Aspartic peptidase, active site; Pepsin-like domain, plant; Peptidase family A1 domain; Aspartic peptidase domain; Xylanase inhibitor, C-terminal; Xylanase inhibitor, N-terminal	449	2.245	46.8755	6.30322	13.81	3	4	4	5		13.81		0	3.12951e+07	0		24.8994			4
837	A0A1D5YUG0	Uncharacterized protein OS=Triticum aestivum PE=4 SV=1 - [A0A1D5YUG0_WHEAT]	Uncharacterized protein			IPR001938;	Thaumatin	171	1	17.8564	6.90283	15.79	1	2	2	3		15.79	9.36	0	5.29839e+07	0		25.6591			2	1
838	A0A1D5VMR3	Dirigent protein OS=Triticum aestivum PE=3 SV=1 - [A0A1D5VMR3_WHEAT]	Dirigent protein			IPR004265;	Plant disease resistance response protein	167	1	17.283	6.3667	11.98	3	2	2	2		11.98		0	1.77138e+07	0		24.0784			2
839	A0A1D6BMS5	Uncharacterized protein OS=Triticum aestivum PE=3 SV=1 - [A0A1D6BMS5_WHEAT]	Uncharacterized protein			IPR031727;IPR011013;IPR000322;IPR030458;IPR030459;IPR025887;IPR017853;	Galactose mutarotase, N-terminal barrel; Galactose mutarotase-like domain; Glycoside hydrolase family 31; Glycosyl hydrolases family 31, active site; Glycosyl hydrolases family 31, conserved site; Glycoside hydrolase family 31, N-terminal domain; Glycoside hydrolase superfamily	881	4.405	96.6889	7.00537	2.04	9	2	2	2		2.04	0	0	1.67296e+07	0		23.9959			2
840	A0A1D6BML0	Uncharacterized protein OS=Triticum aestivum PE=4 SV=1 - [A0A1D6BML0_WHEAT]	Uncharacterized protein			IPR013785;IPR001585;IPR004730;	Aldolase-type TIM barrel; Transaldolase/Fructose-6-phosphate aldolase; Transaldolase type 1	396	1.98	42.773	5.38916	3.79	3	2	2	3		2.02	1.77	0	2.15396e+07	0		24.3605			1	1
841	A0A1D5XQZ4	Uncharacterized protein OS=Triticum aestivum PE=4 SV=1 - [A0A1D5XQZ4_WHEAT]	Uncharacterized protein			IPR016161;IPR016163;IPR016162;IPR015590;	Aldehyde/histidinol dehydrogenase; Aldehyde dehydrogenase N-terminal domain; Aldehyde dehydrogenase domain	371	1.855	39.8523	7.79639	7.28	10	2	2	2		7.28	0	0	2.31353e+07	0		24.4636			2
842	A0A1D5ZGX7	Uncharacterized protein OS=Triticum aestivum PE=4 SV=1 - [A0A1D5ZGX7_WHEAT]	Uncharacterized protein			IPR003726;	Homocysteine-binding domain	340	1.7	36.5994	5.26221	5.59	2	2	2	2		5.59	5.29	0	0	0					1	1
843	A0A1D6ADN2	Uncharacterized protein OS=Triticum aestivum PE=4 SV=1 - [A0A1D6ADN2_WHEAT]	Uncharacterized protein			IPR000860;IPR022419;IPR022417;IPR022418;	Porphobilinogen deaminase; Porphobilinogen deaminase, dipyrromethane cofactor binding site; Porphobilinogen deaminase, N-terminal; Porphobilinogen deaminase, C-terminal	264	1.32	28.5455	5.71924	8.71	7	2	2	2		8.71	0	0	6.78097e+06	0		22.6931			2
844	A0A1D5XTR6	Uncharacterized protein OS=Triticum aestivum PE=3 SV=1 - [A0A1D5XTR6_WHEAT]	Uncharacterized protein			IPR000597;IPR019926;IPR009000;	Ribosomal protein L3; Ribosomal protein L3, conserved site; Translation protein, beta-barrel domain	365	1.825	41.8753	10.1255	6.58	12	3	3	3		6.58		0	2.48836e+07	0		24.5687			3
845	A0A1D6DFR5	Laccase OS=Triticum aestivum PE=3 SV=1 - [A0A1D6DFR5_WHEAT]	Laccase (EC 1.10.3.2) (Benzenediol:oxygen oxidoreductase) (Diphenol oxidase) (Urishiol oxidase)			IPR001117;IPR011706;IPR011707;IPR033138;IPR002355;IPR008972;IPR034288;IPR034285;IPR034289;IPR017761;	Multicopper oxidase, type 1; Multicopper oxidase, type 2; Multicopper oxidase, type 3; Multicopper oxidases, conserved site; Multicopper oxidase, copper-binding site; Cupredoxin; Laccase, first cupredoxin domain; Laccase, second cupredoxin domain; Laccase, third cupredoxin domain; Laccase	580	2.9	62.6266	7.76709	4.48	15	2	2	2		4.48	0	0	9.02478e+06	0		23.1055			2
846	A0A1D6DGU9	Uncharacterized protein OS=Triticum aestivum PE=3 SV=1 - [A0A1D6DGU9_WHEAT]	Uncharacterized protein			IPR029048;IPR029047;IPR013126;	Heat shock protein 70kD, C-terminal domain; Heat shock protein 70kD, peptide-binding domain; Heat shock protein 70 family	784	3.92	87.2929	5.22412	3.83	2	2	2	2		0	3.83	0	0	0						2
847	W5EGN1	Uncharacterized protein OS=Triticum aestivum PE=4 SV=1 - [W5EGN1_WHEAT]	Uncharacterized protein			IPR016140;IPR027923;	Bifunctional inhibitor/plant lipid transfer protein/seed storage helical domain; Hydrophobic seed protein	147	1	14.3953	8.23584	15.65	3	2	2	2		15.65		0	9.61155e+06	0		23.1963			2
848	A0A1D5XLA5	Uncharacterized protein OS=Triticum aestivum PE=3 SV=1 - [A0A1D5XLA5_WHEAT]	Uncharacterized protein			IPR014720;IPR000851;IPR005712;IPR005324;IPR020568;IPR014721;IPR013810;IPR018192;	Double-stranded RNA-binding domain; Ribosomal protein S5; Ribosomal protein S5, bacterial-type; Ribosomal protein S5, C-terminal; Ribosomal protein S5 domain 2-type fold; Ribosomal protein S5 domain 2-type fold, subgroup; Ribosomal protein S5, N-terminal; Ribosomal protein S5, N-terminal, conserved site	305	1.525	32.8666	6.81494	7.54	5	2	2	2		7.54	0	0	24552749	0		24.5494			2
849	A0A1D6A3T2	Uncharacterized protein OS=Triticum aestivum PE=4 SV=1 - [A0A1D6A3T2_WHEAT]	Uncharacterized protein			IPR014722;IPR002171;IPR022669;IPR022671;IPR014726;IPR008991;	Ribosomal protein L2 domain 2; Ribosomal protein L2; Ribosomal protein L2, C-terminal; Ribosomal protein L2, conserved site; Ribosomal protein L2, domain 3; Translation protein SH3-like domain	180	1	19.06	10.8286	22.22	7	3	3	3		22.22	0	0	2.03657e+07	0		24.2796			3							1
850	A0A1D5WWH1	Uncharacterized protein OS=Triticum aestivum PE=4 SV=1 - [A0A1D5WWH1_WHEAT]	Uncharacterized protein			IPR005824;IPR014722;IPR005825;IPR005756;IPR008991;	KOW; Ribosomal protein L2 domain 2; Ribosomal protein L24/L26, conserved site; Ribosomal protein L26/L24, eukaryotic/archaeal; Translation protein SH3-like domain	123	1	13.5394	10.8579	21.14	7	2	2	2		21.14		0	2.47288e+07	0		24.5597			2							1
851	A0A1D6BT73	Fatty acyl-CoA reductase OS=Triticum aestivum PE=3 SV=1 - [A0A1D6BT73_WHEAT]	Fatty acyl-CoA reductase (EC 1.2.1.n2)			IPR026055;IPR033640;IPR013120;IPR016040;	Fatty acyl-CoA reductase; Fatty acyl-CoA reductase, C-terminal; Male sterility, NAD-binding; NAD(P)-binding domain	494	2.47	56.1667	6.66846	13.97	21	2	8	8		13.97	0	0	8.42779e+07	0		26.3287			8
852	A0A1D5SEM9	Uncharacterized protein OS=Triticum aestivum PE=3 SV=1 - [A0A1D5SEM9_WHEAT]	Uncharacterized protein			IPR018108;IPR023395;	Mitochondrial substrate/solute carrier; Mitochondrial carrier domain	313	1.565	31.4685	9.56885	7.03	2	2	2	3		7.03	0	0	2.34605e+07	0		24.4837			2
853	W5FBU7	Uncharacterized protein OS=Triticum aestivum PE=4 SV=1 - [W5FBU7_WHEAT]	Uncharacterized protein			IPR009009;	RlpA-like protein, double-psi beta-barrel domain	179	1	18.7579	5.52881	18.44	3	3	3	3		18.44		0	8.64456e+07	0		26.3653			3
854	W4ZWP5	Peroxidase OS=Triticum aestivum PE=3 SV=1 - [W4ZWP5_WHEAT]	Peroxidase (EC 1.11.1.7)			IPR010255;IPR002016;IPR000823;IPR019794;IPR019793;IPR033905;	Haem peroxidase; Haem peroxidase, plant/fungal/bacterial; Plant peroxidase; Peroxidase, active site; Peroxidases heam-ligand binding site; Secretory peroxidase	339	1.695	36.7139	7.13721	21.53	12	5	5	6		21.53		0	1.2253e+08	0		26.8686			5							1
855	A0A1D6BV27	Uncharacterized protein OS=Triticum aestivum PE=4 SV=1 - [A0A1D6BV27_WHEAT]	Uncharacterized protein			IPR007541;	Uncharacterised protein family, basic secretory protein	226	1.13	24.474	4.80518	19.91	2	2	3	3		19.91		0	5.25588e+07	0		25.6474			3
856	A0A1D6S129	Uncharacterized protein OS=Triticum aestivum PE=4 SV=1 - [A0A1D6S129_WHEAT]	Uncharacterized protein			IPR011989;IPR016024;IPR000357;IPR021133;	Armadillo-like helical; Armadillo-type fold; HEAT repeat; HEAT, type 2	437	2.185	48.6132	5.13525	4.81	15	2	2	2		2.29	2.52	0	3.65832e+07	0		25.1247			1	1
857	A0A1D6B0B5	Uncharacterized protein OS=Triticum aestivum PE=4 SV=1 - [A0A1D6B0B5_WHEAT]	Uncharacterized protein			IPR007717;IPR029071;IPR000626;	Nuclear pore localisation protein NPL4, C-terminal; Ubiquitin-related domain; Ubiquitin domain	375	1.875	40.873	6.03662	9.6	3	3	3	4		6.67	2.93	0	1.28133e+07	0		23.6111			2	1

## Sheet: Present proteins cov30
List of proteins released from dead glumes of wild emmer wheat grown in a greenhouse that obey the cutoffs (e.g., 30% coverage) described in Material and methods
Proteome parameter definition is given in Table S1.
Line No.	Accession	Description	Protein name	Gene names (primary )	Pathways	Interpro_IDs	Interpro_names	# AAs	No. peptides cutoff	MW [kDa]	calc. pI	ΣCoverage	Σ# Proteins	Σ# Unique Peptides	Σ# Peptides	Σ# PSMs	1.Wild_emmer_coverage	2.Wild_emmer_coverage	3.Wild_emmer_coverage	1.Wild_emmer	2.Wild_emmer	3.Wild_emmer	1.Wild_emmer_log2	2.Wild_emmer_log2	3.Wild_emmer_log2	1.Wild_emmer_peptides	2.Wild_emmer_peptides	3.Wild_emmer_peptides	1.Wild_emmer_present_cov30	2.Wild_emmer_present_cov30	3.Wild_emmer_present_cov30	Wild_emmer_present_cov30	1.Wild_emmer_present_cov20	2.Wild_emmer_present_cov20	3.Wild_emmer_present_cov20	Wild_emmer_present_cov20
1	Q6QAX7	Uncharacterized protein OS=Triticum aestivum GN=wrsi5-1 PE=2 SV=2 - [Q6QAX7_WHEAT]	Uncharacterized protein	wrsi5-1		IPR000877;	Proteinase inhibitor I12, Bowman-Birk	90	1	9.59259	8.35303	65.56	7	6	11	136	65.56	58.89	65.56	7.15931e+09	2.23769e+10	4.16259e+10	32.7372	34.3813	35.2768	10	10	11	1	1	1	1	1	1	1	1
2	Q9S8J7	Basic protein 2 (Fragment) OS=Triticum aestivum PE=1 SV=1 - [Q9S8J7_WHEAT]	Basic protein 2 (Fragment)					28	1	2.88844	7.98682	75	1	2	3	17	75	75	75	4.16185e+09	2.05846e+10	3.06059e+10	31.9546	34.2608	34.8331	2	3	2	1	1	1	1	1	1	1	1
3	A0A1D5YHT3	Non-specific lipid-transfer protein OS=Triticum aestivum PE=3 SV=1 - [A0A1D5YHT3_WHEAT]	Non-specific lipid-transfer protein			IPR016140;IPR000528;	Bifunctional inhibitor/plant lipid transfer protein/seed storage helical domain; Plant lipid transfer protein/Par allergen	105	1	10.6754	9.39307	69.52	4	3	9	42	54.29	69.52	63.81	2.78421e+09	1.96643e+10	2.62997e+10	31.3746	34.1949	34.6143	5	8	7	1	1	1	1	1	1	1	1
4	A0A096UNV4	Uncharacterized protein OS=Triticum aestivum PE=4 SV=1 - [A0A096UNV4_WHEAT]	Uncharacterized protein			IPR000864;	Proteinase inhibitor I13, potato inhibitor I	71	1	7.84213	6.68311	83.1	4	3	9	78	83.1	80.28	80.28	8.48194e+09	1.33107e+10	2.49118e+10	32.9817	33.6319	34.5361	7	7	7	1	1	1	1	1	1	1	1
5	A0A1D6CJB7	Uncharacterized protein OS=Triticum aestivum PE=4 SV=1 - [A0A1D6CJB7_WHEAT]	Uncharacterized protein			IPR029058;IPR000073;IPR000639;	Alpha/Beta hydrolase fold; Alpha/beta hydrolase fold-1; Epoxide hydrolase-like	322	1.61	35.4663	5.68115	63.04	3	7	20	96	28.57	51.86	63.04	1.80994e+09	4.0487e+09	1.68898e+10	30.7533	31.9148	33.9754	10	15	19	1	1	1	1	1	1	1	1
6	A0A1D6CYV0	Uncharacterized protein OS=Triticum aestivum PE=4 SV=1 - [A0A1D6CYV0_WHEAT]	Uncharacterized protein			IPR029058;IPR000073;IPR000639;	Alpha/Beta hydrolase fold; Alpha/beta hydrolase fold-1; Epoxide hydrolase-like	322	1.61	35.4283	5.52881	45.96	2	3	16	73	11.49	31.99	45.96	1.92202e+09	4.73386e+09	1.64764e+10	30.84	32.1404	33.9397	7	12	16	1	1	1	1	1	1	1	1
8	Q2PCB6	Non-specific lipid-transfer protein OS=Triticum aestivum GN=ltp9.4b PE=2 SV=1 - [Q2PCB6_WHEAT]	Non-specific lipid-transfer protein	ltp9.4b		IPR016140;IPR000528;	Bifunctional inhibitor/plant lipid transfer protein/seed storage helical domain; Plant lipid transfer protein/Par allergen	121	1	12.3703	9.20264	46.28	2	2	7	17	5.79	46.28	41.32	7.05608e+08	2482325082	1.1472e+10	29.3943	31.209	33.4174	1	6	5		1	1	1		1	1	1
9	Q9ATG4	Non-specific lipid-transfer protein OS=Triticum aestivum GN=LTP2 PE=2 SV=1 - [Q9ATG4_WHEAT]	Non-specific lipid-transfer protein	LTP2		IPR016140;IPR000528;	Bifunctional inhibitor/plant lipid transfer protein/seed storage helical domain; Plant lipid transfer protein/Par allergen	115	1	11.2508	9.20264	59.13	3	8	9	62	52.17	59.13	53.91	1.23673e+09	5.56279e+09	6.91412e+09	30.2039	32.3732	32.6869	7	9	8	1	1	1	1	1	1	1	1
10	A0A1D5UKX4	Adenosylhomocysteinase OS=Triticum aestivum PE=3 SV=1 - [A0A1D5UKX4_WHEAT]	Adenosylhomocysteinase (EC 3.3.1.1)		Amino-acid biosynthesis; L-homocysteine biosynthesis; L-homocysteine from S-adenosyl-L-homocysteine: step 1/1. {ECO:0000256|RuleBase:RU000548}.	IPR000043;IPR015878;IPR016040;IPR020082;	Adenosylhomocysteinase-like; S-adenosyl-L-homocysteine hydrolase, NAD binding domain; NAD(P)-binding domain; S-adenosyl-L-homocysteine hydrolase, conserved site	485	2.425	53.221	5.89697	59.59	3	3	33	99	20	38.76	59.59	156153220	9.09828e+08	6.13517e+09	27.2184	29.761	32.5145	10	21	33	1	1	1	1	1	1	1	1
11	W5B7Z6	Adenosylhomocysteinase OS=Triticum aestivum PE=3 SV=1 - [W5B7Z6_WHEAT]	Adenosylhomocysteinase (EC 3.3.1.1)		Amino-acid biosynthesis; L-homocysteine biosynthesis; L-homocysteine from S-adenosyl-L-homocysteine: step 1/1. {ECO:0000256|RuleBase:RU000548}.	IPR000043;IPR015878;IPR016040;IPR020082;	Adenosylhomocysteinase-like; S-adenosyl-L-homocysteine hydrolase, NAD binding domain; NAD(P)-binding domain; S-adenosyl-L-homocysteine hydrolase, conserved site	485	2.425	53.213	5.79541	59.18	4	3	33	99	20	38.76	59.18	156153220	9.09828e+08	6.13517e+09	27.2184	29.761	32.5145	10	21	33	1	1	1	1	1	1	1	1
12	W5D700	Uncharacterized protein OS=Triticum aestivum GN=TRAES_3BF070600020CFD_c1 PE=4 SV=1 - [W5D700_WHEAT]	Uncharacterized protein			IPR000864;	Proteinase inhibitor I13, potato inhibitor I	71	1	7.87211	5.47803	80.28	6	2	8	48	53.52	80.28	53.52	7.10606e+08	2.31744e+09	5.87146e+09	29.4045	31.1099	32.4511	5	7	6	1	1	1	1	1	1	1	1
13	Q9FS79	Triosephosphat-isomerase OS=Triticum aestivum GN=tpis PE=2 SV=1 - [Q9FS79_WHEAT]	Triosephosphat-isomerase	tpis		IPR013785;IPR022896;IPR000652;IPR020861;	Aldolase-type TIM barrel; Triosephosphate isomerase, bacterial/eukaryotic; Triosephosphate isomerase; Triosephosphate isomerase, active site	253	1.265	26.7859	5.46533	60.47	8	3	13	49	35.18	29.64	60.47	3.5517e+08	1.05769e+09	5.71644e+09	28.4039	29.9783	32.4125	7	7	13	1	1	1	1	1	1	1	1
14	A0A1D5TBU1	Adenosylhomocysteinase OS=Triticum aestivum PE=3 SV=1 - [A0A1D5TBU1_WHEAT]	Adenosylhomocysteinase (EC 3.3.1.1)		Amino-acid biosynthesis; L-homocysteine biosynthesis; L-homocysteine from S-adenosyl-L-homocysteine: step 1/1. {ECO:0000256|RuleBase:RU000548}.	IPR000043;IPR015878;IPR016040;IPR020082;	Adenosylhomocysteinase-like; S-adenosyl-L-homocysteine hydrolase, NAD binding domain; NAD(P)-binding domain; S-adenosyl-L-homocysteine hydrolase, conserved site	485	2.425	53.192	5.92236	53.2	4	4	27	71	14.02	25.57	53.2	131672181	9.09828e+08	5.43217e+09	26.9724	29.761	32.3389	7	15	27	1	1	1	1	1	1	1	1
15	A0A1D5RYQ7	Uncharacterized protein OS=Triticum aestivum PE=3 SV=1 - [A0A1D5RYQ7_WHEAT]	Uncharacterized protein			IPR000677;IPR001223;IPR001579;IPR013781;IPR017853;	2S globulin; Glycoside hydrolase family 18, catalytic domain; Glycoside hydrolase, chitinase active site; Glycoside hydrolase superfamily	281	1.405	30.6003	5.05908	56.58	2	3	14	67	50.89	55.52	56.58	5.86222e+08	1.51933e+09	5.057e+09	29.1269	30.5008	32.2356	12	13	13	1	1	1	1	1	1	1	1
16	A0A1D5SZM5	Uncharacterized protein OS=Triticum aestivum PE=4 SV=1 - [A0A1D5SZM5_WHEAT]	Uncharacterized protein			IPR016040;IPR008030;	NAD(P)-binding domain; NmrA-like domain	300	1.5	32.0919	5.69385	57.33	5	4	14	50	17.33	38	57.33	2.07669e+08	9.7379e+08	4.84784e+09	27.6297	29.859	32.1747	5	9	13	1	1	1	1	1	1	1	1
17	A0A1D6D6A7	Uncharacterized protein OS=Triticum aestivum PE=4 SV=1 - [A0A1D6D6A7_WHEAT]	Uncharacterized protein			IPR016040;IPR008030;	NAD(P)-binding domain; NmrA-like domain	300	1.5	32.213	5.69385	56.33	4	4	14	55	23.67	41	56.33	2.07669e+08	9.7379e+08	4.84784e+09	27.6297	29.859	32.1747	6	10	13	1	1	1	1	1	1	1	1
18	A0A077RSI3	Uncharacterized protein OS=Triticum aestivum GN=TRAES_3BF079100070CFD_c1 PE=3 SV=1 - [A0A077RSI3_WHEAT]	Uncharacterized protein			IPR013785;IPR022896;IPR000652;IPR020861;	Aldolase-type TIM barrel; Triosephosphate isomerase, bacterial/eukaryotic; Triosephosphate isomerase; Triosephosphate isomerase, active site	253	1.265	26.8019	5.69385	78.66	8	5	15	60	37.15	37.15	78.66	3.19614e+08	8.8395e+08	4.71885e+09	28.2518	29.7194	32.1358	8	9	15	1	1	1	1	1	1	1	1
19	P11383	Ribulose bisphosphate carboxylase large chain OS=Triticum aestivum GN=rbcL PE=1 SV=2 - [RBL_WHEAT]	Ribulose bisphosphate carboxylase large chain (RuBisCO large subunit) (EC 4.1.1.39)	rbcL		IPR033966;IPR020878;IPR000685;IPR017443;IPR020888;	RuBisCO; Ribulose bisphosphate carboxylase, large chain, active site; Ribulose bisphosphate carboxylase, large subunit, C-terminal; Ribulose bisphosphate carboxylase, large subunit, ferrodoxin-like N-terminal; Ribulose bisphosphate carboxylase large subunit, type I	477	2.385	52.8174	6.68311	62.47	33	38	38	166	39.2	62.47	57.65	1.42778e+09	6.58643e+09	4.3752e+09	30.4111	32.6168	32.0267	20	38	30	1	1	1	1	1	1	1	1
20	M9MTY6	Dimeric ubiquitin OS=Triticum aestivum PE=2 SV=1 - [M9MTY6_WHEAT]	Dimeric ubiquitin			IPR019956;IPR029071;IPR019954;IPR000626;	Ubiquitin; Ubiquitin-related domain; Ubiquitin conserved site; Ubiquitin domain	153	1	17.0842	6.06201	60.78	153	3	14	178	45.1	53.59	60.78	1.37043e+09	3.22617e+09	4.23333e+09	30.352	31.5872	31.9791	9	11	12	1	1	1	1	1	1	1	1
21	A0A1D6AZ07	Uncharacterized protein OS=Triticum aestivum PE=4 SV=1 - [A0A1D6AZ07_WHEAT]	Uncharacterized protein			IPR019956;IPR029071;IPR019954;IPR000626;	Ubiquitin; Ubiquitin-related domain; Ubiquitin conserved site; Ubiquitin domain	229	1.145	25.7558	8.25049	74.24	142	2	13	176	63.76	59.83	73.36	1.37043e+09	3.22617e+09	4.23333e+09	30.352	31.5872	31.9791	10	9	11	1	1	1	1	1	1	1	1
23	A0A1D5VI53	Uncharacterized protein OS=Triticum aestivum PE=3 SV=1 - [A0A1D5VI53_WHEAT]	Uncharacterized protein			IPR000877;	Proteinase inhibitor I12, Bowman-Birk	181	1	19.0758	5.03369	40.88	2	3	4	40	40.88	23.2	23.2	1.84395e+09	2.56777e+09	3.74047e+09	30.7802	31.2579	31.8006	4	3	3	1	1	1	1	1	1	1	1
24	A0A1D6AQ68	Uncharacterized protein OS=Triticum aestivum PE=4 SV=1 - [A0A1D6AQ68_WHEAT]	Uncharacterized protein			IPR003137;IPR000209;IPR023828;IPR015500;IPR034197;IPR010259;	PA domain; Peptidase S8/S53 domain; Peptidase S8, subtilisin, Ser-active site; Peptidase S8, subtilisin-related; Cucumisin-like catalytic domain; Peptidase S8 propeptide/proteinase inhibitor I9	829	4.145	85.4103	7.97217	35.59	7	9	21	79	32.09	16.65	35.59	6.77633e+08	8.80109e+08	3.65197e+09	29.3359	29.7131	31.766	18	11	20	1	1	1	1	1	1	1	1
25	A0A1D5U667	Uncharacterized protein OS=Triticum aestivum PE=3 SV=1 - [A0A1D5U667_WHEAT]	Uncharacterized protein			IPR006045;IPR001929;IPR019780;IPR014710;IPR011051;	Cupin 1; Germin; Germin, manganese binding site; RmlC-like jelly roll fold; RmlC-like cupin domain	249	1.245	26.2075	8.90967	30.92	4	2	4	13	12.85	24.9	6.83	1.87778e+08	529322692	3565352127	27.4845	28.9796	31.7314	2	3	1	1	1		1	1	1		1
26	A0A1D5TAT3	Uncharacterized protein OS=Triticum aestivum PE=4 SV=1 - [A0A1D5TAT3_WHEAT]	Uncharacterized protein			IPR008947;IPR003154;	Phospholipase C/P1 nuclease domain; S1/P1 nuclease	288	1.44	32.0697	5.77002	34.03	18	3	8	19	0	22.57	31.6	0	583178431	3.48684e+09		29.1194	31.6993		6	7		1	1	1		1	1	1
27	A0A1D6AL49	Uncharacterized protein OS=Triticum aestivum PE=4 SV=1 - [A0A1D6AL49_WHEAT]	Uncharacterized protein			IPR003137;IPR000209;IPR023828;IPR015500;IPR034197;IPR010259;	PA domain; Peptidase S8/S53 domain; Peptidase S8, subtilisin, Ser-active site; Peptidase S8, subtilisin-related; Cucumisin-like catalytic domain; Peptidase S8 propeptide/proteinase inhibitor I9	784	3.92	80.9851	7.6499	47.7	12	22	26	100	23.98	24.87	47.7	5.44175e+08	7.83622e+08	3.19155e+09	29.0195	29.5456	31.5716	16	17	25	1	1	1	1	1	1	1	1
28	A0A1D5S3I5	Uncharacterized protein OS=Triticum aestivum PE=4 SV=1 - [A0A1D5S3I5_WHEAT]	Uncharacterized protein			IPR001229;	Jacalin-like lectin domain	147	1	15.5577	4.50049	36.73	1	4	4	21	30.61	36.73	36.73	2.32523e+08	2.70191e+08	3146678185	27.7928	28.0094	31.5512	3	4	4	1	1	1	1	1	1	1	1
32	W5F9T2	Histone H2B OS=Triticum aestivum PE=3 SV=1 - [W5F9T2_WHEAT]	Histone H2B			IPR009072;IPR007125;IPR000558;	Histone-fold; Histone H2A/H2B/H3; Histone H2B	152	1	16.4811	9.99365	46.71	75	2	9	40	34.87	46.71	44.08	7.77479e+08	2.51808e+09	2859493840	29.5342	31.2297	31.4131	6	8	7	1	1	1	1	1	1	1	1
33	A0A1D6S518	Uncharacterized protein OS=Triticum aestivum PE=4 SV=1 - [A0A1D6S518_WHEAT]	Uncharacterized protein			IPR029044;IPR002618;IPR016267;	Nucleotide-diphospho-sugar transferases; UDPGP family; UTP--glucose-1-phosphate uridylyltransferase	473	2.365	51.6322	5.33838	81.18	5	2	35	81	17.55	43.13	79.07	7.8694e+07	4.86145e+08	2.82783e+09	26.2297	28.8568	31.3971	7	17	34	1	1	1	1	1	1	1	1
34	A0A1D5ZGS2	Uncharacterized protein OS=Triticum aestivum PE=3 SV=1 - [A0A1D5ZGS2_WHEAT]	Uncharacterized protein			IPR000941;IPR020810;IPR029065;IPR020809;IPR020811;IPR029017;	Enolase; Enolase, C-terminal TIM barrel domain; Enolase C-terminal domain-like; Enolase, conserved site; Enolase, N-terminal; Enolase N-terminal domain-like	430	2.15	46.2635	5.80811	63.49	16	2	23	97	26.05	58.37	50.93	9.69795e+07	9.21342e+08	2.82362e+09	26.5312	29.7792	31.3949	9	19	19	1	1	1	1	1	1	1	1
35	A0A1D6AC03	Uncharacterized protein OS=Triticum aestivum PE=4 SV=1 - [A0A1D6AC03_WHEAT]	Uncharacterized protein			IPR001805;IPR002173;IPR011611;IPR029056;	Adenosine kinase; Carbohydrate/puine kinase, PfkB, conserved site; Carbohydrate kinase PfkB; Ribokinase-like	344	1.72	37.2207	5.09717	55.52	3	2	16	40	18.9	35.17	49.71	7.31093e+07	3.53606e+08	2.80813e+09	26.1236	28.3976	31.387	5	10	14	1	1	1	1	1	1	1	1
36	A0A1D6AK65	Uncharacterized protein OS=Triticum aestivum PE=4 SV=1 - [A0A1D6AK65_WHEAT]	Uncharacterized protein			IPR001805;IPR002173;IPR011611;IPR029056;	Adenosine kinase; Carbohydrate/puine kinase, PfkB, conserved site; Carbohydrate kinase PfkB; Ribokinase-like	345	1.725	37.1648	5.16064	62.61	6	5	19	48	27.83	34.78	61.45	7.31093e+07	3.56733e+08	2.80813e+09	26.1236	28.4103	31.387	7	10	18	1	1	1	1	1	1	1	1
37	A0A1D6D2L5	Uncharacterized protein OS=Triticum aestivum PE=4 SV=1 - [A0A1D6D2L5_WHEAT]	Uncharacterized protein			IPR029061;IPR009014;IPR005475;IPR005478;IPR033248;IPR033247;IPR005474;	Thiamin diphosphate-binding fold; Transketolase C-terminal/Pyruvate-ferredoxin oxidoreductase domain II; Transketolase-like, pyrimidine-binding domain; Transketolase, bacterial-like; Transketolase, C-terminal domain; Transketolase family; Transketolase, N-terminal	745	3.725	80.0052	6.29053	54.63	8	2	33	101	20.54	32.08	54.63	7.71745e+07	3.84217e+08	2.75107e+09	26.2016	28.5173	31.3573	13	20	33	1	1	1	1	1	1	1	1
38	A0A1D6BU60	Uncharacterized protein OS=Triticum aestivum PE=4 SV=1 - [A0A1D6BU60_WHEAT]	Uncharacterized protein			IPR029061;IPR009014;IPR005475;IPR005478;IPR033248;IPR033247;IPR005474;	Thiamin diphosphate-binding fold; Transketolase C-terminal/Pyruvate-ferredoxin oxidoreductase domain II; Transketolase-like, pyrimidine-binding domain; Transketolase, bacterial-like; Transketolase, C-terminal domain; Transketolase family; Transketolase, N-terminal	747	3.735	80.1183	6.29053	54.48	6	2	33	100	18.21	34.27	54.48	7.71745e+07	3.84217e+08	2.75107e+09	26.2016	28.5173	31.3573	11	22	33	1	1	1	1	1	1	1	1
40	A0A0C4BJ55	Uncharacterized protein OS=Triticum aestivum PE=4 SV=1 - [A0A0C4BJ55_WHEAT]	Uncharacterized protein			IPR000866;IPR019479;IPR012336;IPR013766;	Alkyl hydroperoxide reductase subunit C/ Thiol specific antioxidant; Peroxiredoxin, C-terminal; Thioredoxin-like fold; Thioredoxin domain	258	1.29	27.9384	6.78564	57.75	7	10	10	35	41.86	32.95	57.75	2.942e+08	7.4933e+08	2.69719e+09	28.1322	29.481	31.3288	8	7	10	1	1	1	1	1	1	1	1
42	A0A1D5TV46	Serine hydroxymethyltransferase OS=Triticum aestivum PE=3 SV=1 - [A0A1D5TV46_WHEAT]	Serine hydroxymethyltransferase (EC 2.1.2.1)		One-carbon metabolism; tetrahydrofolate interconversion. {ECO:0000256|RuleBase:RU000585}.	IPR015424;IPR015421;IPR015422;IPR001085;IPR019798;	Pyridoxal phosphate-dependent transferase; Pyridoxal phosphate-dependent transferase, major region, subdomain 1; Pyridoxal phosphate-dependent transferase, subdomain 2; Serine hydroxymethyltransferase; Serine hydroxymethyltransferase, pyridoxal phosphate binding site	464	2.32	50.6206	6.85889	57.76	8	18	24	53	11.21	18.97	57.76	3.39132e+07	2.6346e+08	2.50451e+09	25.0153	27.973	31.2219	4	8	24	1	1	1	1	1	1	1	1
43	A3KLL4	Malate dehydrogenase OS=Triticum aestivum PE=2 SV=1 - [A3KLL4_WHEAT]	Malate dehydrogenase (EC 1.1.1.37)			IPR001557;IPR022383;IPR001236;IPR015955;IPR001252;IPR011274;IPR010945;IPR016040;	L-lactate/malate dehydrogenase; Lactate/malate dehydrogenase, C-terminal; Lactate/malate dehydrogenase, N-terminal; Lactate dehydrogenase/glycoside hydrolase, family 4, C-terminal; Malate dehydrogenase, active site; Malate dehydrogenase, NAD-dependent, cytosolic; Malate dehydrogenase, type 2; NAD(P)-binding domain	333	1.665	35.4632	6.0874	54.35	5	17	17	54	24.62	45.65	54.35	1.44105e+08	6.8532e+08	2.48738e+09	27.1025	29.3522	31.212	6	13	16	1	1	1	1	1	1	1	1
44	P20858	ATP synthase subunit beta, chloroplastic OS=Triticum aestivum GN=atpB PE=3 SV=1 - [ATPB_WHEAT]	ATP synthase subunit beta, chloroplastic (EC 3.6.3.14) (ATP synthase F1 sector subunit beta) (F-ATPase subunit beta)	atpB		IPR003593;IPR005722;IPR020003;IPR004100;IPR000194;IPR024034;IPR027417;	AAA+ ATPase domain; ATP synthase, F1 complex, beta subunit; ATPase, alpha/beta subunit, nucleotide-binding domain, active site; ATPase, F1/V1/A1 complex, alpha/beta subunit, N-terminal domain; ATPase, F1/V1/A1 complex, alpha/beta subunit, nucleotide-binding domain; ATPase, F1/V1 complex, beta/alpha subunit, C-terminal; P-loop containing nucleoside triphosphate hydrolase	498	2.49	53.8239	5.16064	61.85	4	24	27	88	27.11	61.85	42.17	1.20238e+08	9.23736e+08	2.39584e+09	26.8413	29.7829	31.1579	9	26	22	1	1	1	1	1	1	1	1
46	H9NAV6	Superoxide dismutase [Cu-Zn] OS=Triticum aestivum PE=2 SV=1 - [H9NAV6_WHEAT]	Superoxide dismutase [Cu-Zn] (EC 1.15.1.1)			IPR018152;IPR001424;	Superoxide dismutase, copper/zinc, binding site; Superoxide dismutase, copper/zinc binding domain	152	1	15.0824	6.17627	59.87	2	2	5	31	36.18	59.87	36.18	1.11894e+09	1.38341e+09	2.35199e+09	30.0595	30.3656	31.1312	4	5	4	1	1	1	1	1	1	1	1
47	Q2PCC1	Non-specific lipid-transfer protein OS=Triticum aestivum GN=ltp9.2d PE=3 SV=1 - [Q2PCC1_WHEAT]	Non-specific lipid-transfer protein	ltp9.2d		IPR016140;IPR000528;	Bifunctional inhibitor/plant lipid transfer protein/seed storage helical domain; Plant lipid transfer protein/Par allergen	115	1	11.1396	8.86572	59.13	2	7	8	36	59.13	59.13	59.13	1.22936e+09	1.58531e+09	2.34924e+09	30.1953	30.5621	31.1295	8	7	6	1	1	1	1	1	1	1	1
48	A0A1D5VJZ1	Uncharacterized protein OS=Triticum aestivum PE=4 SV=1 - [A0A1D5VJZ1_WHEAT]	Uncharacterized protein			IPR008469;	DREPP family	209	1.045	22.378	5.04639	62.2	5	4	13	35	25.36	32.06	62.2	1.18631e+08	8.53562e+08	2342011025	26.8219	29.6689	31.1251	5	7	13	1	1	1	1	1	1	1	1
49	A0A1D5W1T3	Uncharacterized protein OS=Triticum aestivum PE=4 SV=1 - [A0A1D5W1T3_WHEAT]	Uncharacterized protein			IPR008469;	DREPP family	204	1.02	21.8725	4.84326	58.82	2	4	13	33	25.98	38.24	58.82	1.18631e+08	8.53562e+08	2342011025	26.8219	29.6689	31.1251	5	6	13	1	1	1	1	1	1	1	1
52	A0A1D5Z4N3	Ribulose bisphosphate carboxylase small chain OS=Triticum aestivum PE=3 SV=1 - [A0A1D5Z4N3_WHEAT]	Ribulose bisphosphate carboxylase small chain (EC 4.1.1.39)			IPR024681;IPR000894;	Ribulose bisphosphate carboxylase, small chain; Ribulose bisphosphate carboxylase small chain, domain	128	1	14.8624	6.1001	90.63	11	4	12	36	52.34	90.63	51.56	2.84549e+08	5.93931e+09	2230063532	28.0841	32.4676	31.0544	5	10	8	1	1	1	1	1	1	1	1
53	A0A1D6AGT9	Phosphoglycerate kinase OS=Triticum aestivum PE=3 SV=1 - [A0A1D6AGT9_WHEAT]	Phosphoglycerate kinase (EC 2.7.2.3)			IPR001576;IPR015901;IPR015911;IPR015824;	Phosphoglycerate kinase; Phosphoglycerate kinase, conserved site; Phosphoglycerate kinase, N-terminal	401	2.005	42.1477	5.85889	73.57	13	19	29	94	39.9	53.62	71.07	2.04699e+08	673821156	2228044573	27.6089	29.3278	31.0531	13	18	28	1	1	1	1	1	1	1	1
54	A0A1D5Z8I6	Histone H4 OS=Triticum aestivum PE=3 SV=1 - [A0A1D5Z8I6_WHEAT]	Histone H4			IPR009072;IPR001951;IPR019809;	Histone-fold; Histone H4; Histone H4, conserved site	147	1	16.4023	11.5317	65.99	32	11	11	65	63.27	65.99	65.31	1.49405e+09	2.72081e+09	2220813985	30.4766	31.3414	31.0484	8	10	10	1	1	1	1	1	1	1	1
55	A0A1D5YTI6	Histone H2B OS=Triticum aestivum PE=3 SV=1 - [A0A1D5YTI6_WHEAT]	Histone H2B			IPR009072;IPR007125;IPR000558;	Histone-fold; Histone H2A/H2B/H3; Histone H2B	156	1	16.7512	10.1108	46.79	18	2	8	28	26.92	36.54	44.23	6.50039e+08	2.04482e+09	2.19972e+09	29.276	30.9293	31.0347	5	6	6	1	1	1	1	1	1	1	1
56	A0A1D5RYQ8	Uncharacterized protein OS=Triticum aestivum PE=3 SV=1 - [A0A1D5RYQ8_WHEAT]	Uncharacterized protein			IPR018181;IPR029048;IPR029047;IPR013126;	Heat shock protein 70, conserved site; Heat shock protein 70kD, C-terminal domain; Heat shock protein 70kD, peptide-binding domain; Heat shock protein 70 family	648	3.24	71	5.24951	46.91	14	4	35	107	37.96	30.86	40.59	3.87574e+08	6.10173e+08	2.141e+09	28.5299	29.1846	30.9956	22	20	31	1	1	1	1	1	1	1	1
57	A0A1D5YF62	Uncharacterized protein OS=Triticum aestivum PE=3 SV=1 - [A0A1D5YF62_WHEAT]	Uncharacterized protein			IPR018181;IPR029048;IPR029047;IPR013126;	Heat shock protein 70, conserved site; Heat shock protein 70kD, C-terminal domain; Heat shock protein 70kD, peptide-binding domain; Heat shock protein 70 family	648	3.24	71.1501	5.21143	30.71	13	2	27	75	17.75	23.92	27.31	3.17967e+08	4.30913e+08	2.141e+09	28.2443	28.6828	30.9956	11	17	24	1	1	1	1	1	1	1	1
58	A0A1D5Z0B6	Uncharacterized protein OS=Triticum aestivum PE=3 SV=1 - [A0A1D5Z0B6_WHEAT]	Uncharacterized protein			IPR013785;IPR022896;IPR000652;IPR020861;	Aldolase-type TIM barrel; Triosephosphate isomerase, bacterial/eukaryotic; Triosephosphate isomerase; Triosephosphate isomerase, active site	294	1.47	31.4961	7.7085	46.6	5	5	16	38	24.15	29.25	46.6	4.60383e+07	2.60253e+08	2.12653e+09	25.4563	27.9553	30.9859	5	7	16	1	1	1	1	1	1	1	1
59	A0A1D5YNN8	Uncharacterized protein OS=Triticum aestivum PE=3 SV=1 - [A0A1D5YNN8_WHEAT]	Uncharacterized protein			IPR013785;IPR022896;IPR000652;IPR020861;	Aldolase-type TIM barrel; Triosephosphate isomerase, bacterial/eukaryotic; Triosephosphate isomerase; Triosephosphate isomerase, active site	301	1.505	32.1784	7.1665	37.87	1	2	13	29	18.27	21.26	37.87	4.88746e+07	2.60483e+08	2.12653e+09	25.5426	27.9566	30.9859	4	5	13	1	1	1	1	1	1	1	1
61	W5G1K3	Uncharacterized protein OS=Triticum aestivum PE=3 SV=1 - [W5G1K3_WHEAT]	Uncharacterized protein			IPR013215;IPR006276;IPR002629;	Cobalamin-independent methionine synthase MetE, N-terminal; Cobalamin-independent methionine synthase; Cobalamin-independent methionine synthase MetE, C-terminal/archaeal	765	3.825	84.4993	6.03662	57.65	8	4	37	90	13.86	28.37	55.56	4.98234e+07	4.11276e+08	2085557726	25.5703	28.6155	30.9578	7	18	36	1	1	1	1	1	1	1	1
62	A0A096USZ7	Uncharacterized protein OS=Triticum aestivum PE=3 SV=1 - [A0A096USZ7_WHEAT]	Uncharacterized protein			IPR013215;IPR006276;IPR002629;	Cobalamin-independent methionine synthase MetE, N-terminal; Cobalamin-independent methionine synthase; Cobalamin-independent methionine synthase MetE, C-terminal/archaeal	765	3.825	84.5683	6.11279	57.52	10	3	36	85	11.11	25.62	55.42	4.64999e+07	4.11276e+08	2085557726	25.4707	28.6155	30.9578	6	17	35	1	1	1	1	1	1	1	1
63	A0A1D6BPN1	Uncharacterized protein OS=Triticum aestivum PE=4 SV=1 - [A0A1D6BPN1_WHEAT]	Uncharacterized protein			IPR029068;IPR004360;IPR004361;IPR018146;	Glyoxalase/Bleomycin resistance protein/Dihydroxybiphenyl dioxygenase; Glyoxalase/fosfomycin resistance/dioxygenase domain; Glyoxalase I; Glyoxalase I, conserved site	291	1.455	32.5614	5.61768	55.67	11	16	17	63	30.24	40.21	55.33	1.82161e+08	6.70845e+08	2.07e+09	27.4406	29.3214	30.947	9	12	16	1	1	1	1	1	1	1	1
64	O64394	Thioredoxin H-type OS=Triticum aestivum PE=2 SV=3 - [TRXH_WHEAT]	Thioredoxin H-type (Trx-H) (TrxTa)			IPR005746;IPR012336;IPR017937;IPR013766;	Thioredoxin; Thioredoxin-like fold; Thioredoxin, conserved site; Thioredoxin domain	127	1	13.515	5.22412	30.71	3	5	5	23	25.2	30.71	25.2	2.54869e+08	3.869e+08	2.06826e+09	27.9252	28.5274	30.9458	3	5	4	1	1	1	1	1	1	1	1
65	Q9SAW5	Ribulose bisphosphate carboxylase small chain (Fragment) OS=Triticum aestivum GN=rbcS PE=3 SV=1 - [Q9SAW5_WHEAT]	Ribulose bisphosphate carboxylase small chain (EC 4.1.1.39) (Fragment)	rbcS		IPR024681;IPR000894;IPR024680;	Ribulose bisphosphate carboxylase, small chain; Ribulose bisphosphate carboxylase small chain, domain; Ribulose-1,5-bisphosphate carboxylase small subunit, N-terminal	165	1	18.5334	8.55811	55.15	20	3	11	32	25.45	51.52	42.42	3.10921e+08	2.81515e+09	2.02425e+09	28.212	31.3906	30.9147	4	8	9	1	1	1	1	1	1	1	1
66	A0A1D6BRN0	Glyceraldehyde-3-phosphate dehydrogenase OS=Triticum aestivum PE=3 SV=1 - [A0A1D6BRN0_WHEAT]	Glyceraldehyde-3-phosphate dehydrogenase (EC 1.2.1.-)			IPR020831;IPR020830;IPR020829;IPR020828;IPR006424;IPR016040;	Glyceraldehyde/Erythrose phosphate dehydrogenase family; Glyceraldehyde 3-phosphate dehydrogenase, active site; Glyceraldehyde 3-phosphate dehydrogenase, catalytic domain; Glyceraldehyde 3-phosphate dehydrogenase, NAD(P) binding domain; Glyceraldehyde-3-phosphate dehydrogenase, type I; NAD(P)-binding domain	333	1.665	36.1916	6.88818	56.46	6	13	18	74	25.23	46.85	44.14	1.53762e+08	1.04686e+09	2.00479e+09	27.1961	29.9634	30.9008	8	16	16	1	1	1	1	1	1	1	1
67	I3NM23	Lipoxygenase OS=Triticum aestivum GN=Lpx PE=3 SV=1 - [I3NM23_WHEAT]	Lipoxygenase (EC 1.13.11.-)	Lpx	Lipid metabolism; oxylipin biosynthesis. {ECO:0000256|RuleBase:RU003975}.	IPR000907;IPR013819;IPR020834;IPR020833;IPR001246;IPR027433;IPR001024;	Lipoxygenase; Lipoxygenase, C-terminal; Lipoxygenase, conserved site; Lipoxygenase, iron binding site; Lipoxygenase, plant; Lipoxygenase, domain 3; PLAT/LH2 domain	861	4.305	95.9192	6.27783	42.86	34	2	32	82	6.62	24.74	42.86	6.11812e+07	3.73546e+08	1996597567	25.8666	28.4767	30.8949	6	22	32	1	1	1	1	1	1	1	1
68	X2D2D5	Lipoxygenase OS=Triticum aestivum GN=Lpx PE=3 SV=1 - [X2D2D5_WHEAT]	Lipoxygenase (EC 1.13.11.-)	Lpx	Lipid metabolism; oxylipin biosynthesis. {ECO:0000256|RuleBase:RU003975}.	IPR000907;IPR013819;IPR020834;IPR020833;IPR001246;IPR027433;IPR001024;	Lipoxygenase; Lipoxygenase, C-terminal; Lipoxygenase, conserved site; Lipoxygenase, iron binding site; Lipoxygenase, plant; Lipoxygenase, domain 3; PLAT/LH2 domain	861	4.305	96.0073	6.27783	58.77	31	2	44	98	6.62	29.5	58.77	6.11812e+07	3.73546e+08	1996597567	25.8666	28.4767	30.8949	6	24	43	1	1	1	1	1	1	1	1
69	C6K7G4	Lipoxygenase OS=Triticum aestivum GN=Lox1 PE=2 SV=1 - [C6K7G4_WHEAT]	Lipoxygenase (EC 1.13.11.-)	Lox1	Lipid metabolism; oxylipin biosynthesis. {ECO:0000256|RuleBase:RU003975}.	IPR000907;IPR013819;IPR020834;IPR020833;IPR001246;IPR027433;IPR001024;	Lipoxygenase; Lipoxygenase, C-terminal; Lipoxygenase, conserved site; Lipoxygenase, iron binding site; Lipoxygenase, plant; Lipoxygenase, domain 3; PLAT/LH2 domain	861	4.305	95.9583	6.31592	54.94	32	2	42	101	6.62	31.01	54.94	6.11812e+07	3.73546e+08	1996597567	25.8666	28.4767	30.8949	6	26	41	1	1	1	1	1	1	1	1
70	W5D0E3	Fructose-bisphosphate aldolase OS=Triticum aestivum GN=TRAES_3BF107400010CFD_c1 PE=3 SV=1 - [W5D0E3_WHEAT]	Fructose-bisphosphate aldolase (EC 4.1.2.13)		Carbohydrate degradation; glycolysis; D-glyceraldehyde 3-phosphate and glycerone phosphate from D-glucose: step 4/4. {ECO:0000256|SAAS:SAAS00336717}.	IPR029768;IPR013785;IPR000741;	Fructose-bisphosphate aldolase class-I active site; Aldolase-type TIM barrel; Fructose-bisphosphate aldolase, class-I	358	1.79	38.8711	7.21045	43.02	4	4	15	42	16.48	30.73	37.43	2.05199e+08	8.21757e+08	1.97463e+09	27.6124	29.6141	30.8789	7	10	13	1	1	1	1	1	1	1	1
71	A0A1D5VE13	Fructose-bisphosphate aldolase OS=Triticum aestivum PE=3 SV=1 - [A0A1D5VE13_WHEAT]	Fructose-bisphosphate aldolase (EC 4.1.2.13)		Carbohydrate degradation; glycolysis; D-glyceraldehyde 3-phosphate and glycerone phosphate from D-glucose: step 4/4. {ECO:0000256|SAAS:SAAS00336717}.	IPR029768;IPR013785;IPR000741;	Fructose-bisphosphate aldolase class-I active site; Aldolase-type TIM barrel; Fructose-bisphosphate aldolase, class-I	358	1.79	38.786	7.21045	50.56	13	5	17	49	16.48	34.64	47.49	2.05199e+08	8.21757e+08	1.97463e+09	27.6124	29.6141	30.8789	7	11	16	1	1	1	1	1	1	1	1
72	A0A1D5UUS2	Ribulose bisphosphate carboxylase small chain OS=Triticum aestivum PE=3 SV=1 - [A0A1D5UUS2_WHEAT]	Ribulose bisphosphate carboxylase small chain (EC 4.1.1.39)			IPR024681;IPR000894;IPR024680;	Ribulose bisphosphate carboxylase, small chain; Ribulose bisphosphate carboxylase small chain, domain; Ribulose-1,5-bisphosphate carboxylase small subunit, N-terminal	140	1	15.3369	8.71924	44.29	2	3	10	33	36.43	44.29	38.57	3.69467e+08	2.90587e+09	1.97288e+09	28.4609	31.4363	30.8777	6	8	8	1	1	1	1	1	1	1	1
73	A0A1D5TAT2	Uncharacterized protein OS=Triticum aestivum PE=4 SV=1 - [A0A1D5TAT2_WHEAT]	Uncharacterized protein			IPR008947;IPR003154;	Phospholipase C/P1 nuclease domain; S1/P1 nuclease	290	1.45	32.5459	5.80811	40.69	11	2	10	26	7.93	33.1	29.31	2.03908e+07	2.87082e+08	1.9698e+09	24.2814	28.0969	30.8754	2	7	8	1	1	1	1	1	1	1	1
74	A0A1D5VJT5	Uncharacterized protein OS=Triticum aestivum PE=4 SV=1 - [A0A1D5VJT5_WHEAT]	Uncharacterized protein			IPR011256;IPR006917;	Regulatory factor, effector binding domain; SOUL haem-binding protein	303	1.515	32.6043	5.52881	46.2	1	8	15	48	18.81	34.65	46.2	5.06292e+07	2.92984e+08	1.93362e+09	25.5935	28.1262	30.8487	4	10	15	1	1	1	1	1	1	1	1
76	A0A1D5TH84	Uncharacterized protein OS=Triticum aestivum PE=3 SV=1 - [A0A1D5TH84_WHEAT]	Uncharacterized protein			IPR006045;IPR001929;IPR019780;IPR014710;IPR011051;	Cupin 1; Germin; Germin, manganese binding site; RmlC-like jelly roll fold; RmlC-like cupin domain	249	1.245	26.1156	8.88037	30.92	2	2	4	14	12.85	12.45	24.9	1.87778e+08	5.38725e+08	1.83835e+09	27.4845	29.005	30.7758	2	2	3	1	1	1	1	1	1	1	1
77	A0A1D5Y2X9	Uncharacterized protein OS=Triticum aestivum PE=3 SV=1 - [A0A1D5Y2X9_WHEAT]	Uncharacterized protein			IPR018181;IPR029048;IPR029047;IPR013126;IPR004753;	Heat shock protein 70, conserved site; Heat shock protein 70kD, C-terminal domain; Heat shock protein 70kD, peptide-binding domain; Heat shock protein 70 family; Cell shape determining protein MreB	592	2.96	64.5846	4.93213	51.69	8	2	35	104	32.43	26.01	48.14	3.87574e+08	6.10173e+08	1.79334e+09	28.5299	29.1846	30.74	17	17	32	1	1	1	1	1	1	1	1
78	W5DYF8	Uncharacterized protein OS=Triticum aestivum PE=3 SV=1 - [W5DYF8_WHEAT]	Uncharacterized protein			IPR018181;IPR029048;IPR029047;IPR013126;	Heat shock protein 70, conserved site; Heat shock protein 70kD, C-terminal domain; Heat shock protein 70kD, peptide-binding domain; Heat shock protein 70 family	657	3.285	71.8023	5.2876	40.03	15	6	31	87	22.37	20.09	38.36	3.87574e+08	5.41535e+08	1.79334e+09	28.5299	29.0125	30.74	14	16	29	1	1	1	1	1	1	1	1
79	A0A1D6ATH8	Glyceraldehyde-3-phosphate dehydrogenase OS=Triticum aestivum PE=3 SV=1 - [A0A1D6ATH8_WHEAT]	Glyceraldehyde-3-phosphate dehydrogenase (EC 1.2.1.-)			IPR020831;IPR020830;IPR020829;IPR020828;IPR006424;IPR016040;	Glyceraldehyde/Erythrose phosphate dehydrogenase family; Glyceraldehyde 3-phosphate dehydrogenase, active site; Glyceraldehyde 3-phosphate dehydrogenase, catalytic domain; Glyceraldehyde 3-phosphate dehydrogenase, NAD(P) binding domain; Glyceraldehyde-3-phosphate dehydrogenase, type I; NAD(P)-binding domain	295	1.475	32.0783	7.15186	45.76	17	9	14	47	29.49	36.95	45.76	1.49687e+08	871079629	1.78708e+09	27.1574	29.6982	30.735	8	11	13	1	1	1	1	1	1	1	1
80	A0A1D5SAW1	Uncharacterized protein OS=Triticum aestivum PE=4 SV=1 - [A0A1D5SAW1_WHEAT]	Uncharacterized protein			IPR000877;	Proteinase inhibitor I12, Bowman-Birk	88	1	9.48964	8.35303	54.55	7	3	7	34	47.73	47.73	54.55	8.77392e+08	2.76557e+09	1.78094e+09	29.7086	31.3649	30.73	5	6	6	1	1	1	1	1	1	1	1
81	A0A1D6RID7	Uncharacterized protein OS=Triticum aestivum PE=4 SV=1 - [A0A1D6RID7_WHEAT]	Uncharacterized protein			IPR011250;IPR002628;	Outer membrane protein/outer membrane enzyme PagP, beta-barrel; Photosystem II PsbO, manganese-stabilising	267	1.335	28.3273	5.08447	61.05	8	5	13	50	32.58	61.05	53.18	3.02606e+08	1.15373e+09	1772420252	28.1729	30.1037	30.7231	6	12	12	1	1	1	1	1	1	1	1
82	Q8LGN5	Glutathione-S-transferase 19E50 OS=Triticum aestivum PE=2 SV=1 - [Q8LGN5_WHEAT]	Glutathione-S-transferase 19E50			IPR010987;IPR004045;IPR004046;IPR034347;IPR012336;	Glutathione S-transferase, C-terminal-like; Glutathione S-transferase, N-terminal; Glutathione S-transferase, C-terminal; Glutathione S-transferases Phi, C-terminal; Thioredoxin-like fold	219	1.095	24.9008	6.43018	35.16	19	4	9	25	23.74	27.85	35.16	8.04449e+07	3.32197e+08	1.73159e+09	26.2615	28.3075	30.6894	4	6	9	1	1	1	1	1	1	1	1
83	A0A1D6RDZ8	Phosphoglycerate kinase OS=Triticum aestivum PE=3 SV=1 - [A0A1D6RDZ8_WHEAT]	Phosphoglycerate kinase (EC 2.7.2.3)			IPR001576;IPR015901;IPR015911;IPR015824;	Phosphoglycerate kinase; Phosphoglycerate kinase, conserved site; Phosphoglycerate kinase, N-terminal	568	2.84	59.0516	9.27588	52.46	10	2	27	91	21.65	44.01	50.7	3.03181e+08	9.24988e+08	1.69304e+09	28.1756	29.7849	30.657	12	22	25	1	1	1	1	1	1	1	1
84	L0GED8	14-3-3 protein OS=Triticum aestivum GN=14R2 PE=2 SV=1 - [L0GED8_WHEAT]	14-3-3 protein	14R2		IPR000308;IPR023409;IPR023410;	14-3-3 protein; 14-3-3 protein, conserved site; 14-3-3 domain	261	1.305	29.2467	4.88135	59.77	6	9	17	51	23.37	45.98	57.47	1.93593e+08	5.34497e+08	1.68281e+09	27.5285	28.9936	30.6482	6	14	16	1	1	1	1	1	1	1	1
85	A7WK82	4-hydroxyphenylpyruvate dioxygenase OS=Triticum aestivum GN=hppd PE=2 SV=1 - [A7WK82_WHEAT]	4-hydroxyphenylpyruvate dioxygenase	hppd		IPR005956;IPR029068;IPR004360;	4-hydroxyphenylpyruvate dioxygenase; Glyoxalase/Bleomycin resistance protein/Dihydroxybiphenyl dioxygenase; Glyoxalase/fosfomycin resistance/dioxygenase domain	381	1.905	40.5443	6.23975	39.63	1	4	10	34	17.06	18.37	39.63	1.92819e+08	3.8183e+08	1.67953e+09	27.5227	28.5084	30.6454	5	5	10	1	1	1	1	1	1	1	1
86	W5GDZ8	4-hydroxyphenylpyruvate dioxygenase OS=Triticum aestivum PE=3 SV=1 - [W5GDZ8_WHEAT]	4-hydroxyphenylpyruvate dioxygenase			IPR005956;IPR029068;IPR004360;	4-hydroxyphenylpyruvate dioxygenase; Glyoxalase/Bleomycin resistance protein/Dihydroxybiphenyl dioxygenase; Glyoxalase/fosfomycin resistance/dioxygenase domain	433	2.165	46.3491	5.78271	35.8	2	7	13	48	23.33	24.94	34.64	1.92819e+08	3.8183e+08	1.67953e+09	27.5227	28.5084	30.6454	8	9	11	1	1	1	1	1	1	1	1
87	A0A1D5TSU7	Uncharacterized protein OS=Triticum aestivum PE=3 SV=1 - [A0A1D5TSU7_WHEAT]	Uncharacterized protein			IPR000308;IPR023409;IPR023410;	14-3-3 protein; 14-3-3 protein, conserved site; 14-3-3 domain	220	1.1	24.9316	5.40186	49.09	5	2	13	31	16.82	27.27	46.36	1.11612e+08	4.1861e+08	1.65727e+09	26.7339	28.641	30.6262	4	7	12	1	1	1	1	1	1	1	1
88	A0A1D5WBD9	Uncharacterized protein OS=Triticum aestivum PE=3 SV=1 - [A0A1D5WBD9_WHEAT]	Uncharacterized protein			IPR000308;IPR023409;IPR023410;	14-3-3 protein; 14-3-3 protein, conserved site; 14-3-3 domain	261	1.305	29.5999	4.89404	45.21	6	4	14	33	14.18	24.9	42.91	1.11612e+08	4.1861e+08	1.65727e+09	26.7339	28.641	30.6262	4	8	13	1	1	1	1	1	1	1	1
89	A0A1D5YFE5	Uncharacterized protein OS=Triticum aestivum PE=3 SV=1 - [A0A1D5YFE5_WHEAT]	Uncharacterized protein			IPR029058;IPR001563;IPR033124;	Alpha/Beta hydrolase fold; Peptidase S10, serine carboxypeptidase; Serine carboxypeptidases, histidine active site	474	2.37	51.7317	6.1001	41.56	6	13	14	37	9.28	18.14	41.56	3.09866e+07	1.82245e+08	1592331904	24.8851	27.4413	30.5685	4	7	14	1	1	1	1	1	1	1	1
90	W5FM07	Uncharacterized protein OS=Triticum aestivum PE=4 SV=1 - [W5FM07_WHEAT]	Uncharacterized protein			IPR001938;IPR017949;	Thaumatin; Thaumatin, conserved site	257	1.285	26.9107	6.72705	46.69	2	4	10	26	11.28	34.24	38.52	9.857e+07	1.12982e+09	1589535400	26.5546	30.0734	30.566	3	8	8	1	1	1	1	1	1	1	1
91	W5FNH7	Uncharacterized protein OS=Triticum aestivum PE=4 SV=1 - [W5FNH7_WHEAT]	Uncharacterized protein			IPR001938;IPR017949;	Thaumatin; Thaumatin, conserved site	310	1.55	32.9462	8.95361	43.87	1	3	12	27	9.35	32.26	32.9	9.857e+07	1.12982e+09	1589535400	26.5546	30.0734	30.566	3	10	8	1	1	1	1	1	1	1	1
93	A0A1D5RST4	Uncharacterized protein OS=Triticum aestivum PE=4 SV=1 - [A0A1D5RST4_WHEAT]	Uncharacterized protein			IPR012951;IPR016169;IPR016166;IPR016167;IPR006094;	Berberine/berberine-like; CO dehydrogenase flavoprotein-like, FAD-binding, subdomain 2; FAD-binding, type 2; FAD-binding, type 2, subdomain 1; FAD linked oxidase, N-terminal	510	2.55	56.164	6.63916	30.59	3	7	15	41	13.53	19.61	28.63	1.64611e+08	6.53292e+08	1525789801	27.2945	29.2832	30.5069	7	10	14	1	1	1	1	1	1	1	1
96	A0A1D6BFT7	Histone H2A OS=Triticum aestivum PE=3 SV=1 - [A0A1D6BFT7_WHEAT]	Histone H2A			IPR009072;IPR002119;IPR007125;IPR032454;IPR032458;	Histone-fold; Histone H2A; Histone H2A/H2B/H3; Histone H2A, C-terminal domain; Histone H2A conserved site	214	1.07	22.8842	10.7993	49.07	66	2	5	21	32.24	49.07	49.07	2.4552e+08	1.43959e+09	1.47414e+09	27.8713	30.423	30.4572	3	5	5	1	1	1	1	1	1	1	1
98	A0A1D5XTW4	Uncharacterized protein OS=Triticum aestivum PE=4 SV=1 - [A0A1D5XTW4_WHEAT]	Uncharacterized protein			IPR023753;IPR016156;IPR004099;	FAD/NAD(P)-binding domain; FAD/NAD-linked reductase, dimerisation domain; Pyridine nucleotide-disulphide oxidoreductase, dimerisation domain	435	2.175	46.3468	5.36377	51.72	1	4	17	35	14.71	31.72	40.23	6.54067e+07	2.14844e+08	1.44049e+09	25.9629	27.6787	30.4239	5	10	14	1	1	1	1	1	1	1	1
99	A0A1D5X453	Uncharacterized protein OS=Triticum aestivum PE=4 SV=1 - [A0A1D5X453_WHEAT]	Uncharacterized protein			IPR023753;IPR016156;IPR004099;	FAD/NAD(P)-binding domain; FAD/NAD-linked reductase, dimerisation domain; Pyridine nucleotide-disulphide oxidoreductase, dimerisation domain	435	2.175	46.4347	5.30029	42.76	1	3	16	37	18.62	34.48	27.82	6.54067e+07	2.31789e+08	1.43857e+09	25.9629	27.7882	30.422	6	11	12	1	1	1	1	1	1	1	1
101	Q41518	Single-stranded nucleic acid binding protein OS=Triticum aestivum GN=whGRP-1 PE=2 SV=1 - [Q41518_WHEAT]	Single-stranded nucleic acid binding protein	whGRP-1		IPR012677;IPR000504;	RNA recognition motif domain	167	1	16.2453	5.24951	58.08	8	3	8	32	43.11	52.69	37.13	1.78924e+08	6.01742e+08	1392297749	27.4148	29.1646	30.3748	5	7	5	1	1	1	1	1	1	1	1
102	A0A1D6A2L5	Uncharacterized protein OS=Triticum aestivum PE=4 SV=1 - [A0A1D6A2L5_WHEAT]	Uncharacterized protein			IPR012677;IPR000504;	RNA recognition motif domain	174	1	16.9456	5.5415	48.85	10	2	7	30	21.84	43.68	40.23	1.78924e+08	6.01742e+08	1392297749	27.4148	29.1646	30.3748	3	6	5	1	1	1	1	1	1	1	1
105	Q06I90	Fasciclin-like protein FLA16 OS=Triticum aestivum PE=2 SV=1 - [Q06I90_WHEAT]	Fasciclin-like protein FLA16			IPR000782;	FAS1 domain	263	1.315	27.0721	8.71924	33.46	3	2	6	13	3.04	20.53	33.46	3.10616e+07	2.54255e+08	1.27049e+09	24.8886	27.9217	30.2427	1	4	6		1	1	1		1	1	1
106	A0A1D6DK42	Uncharacterized protein OS=Triticum aestivum PE=4 SV=1 - [A0A1D6DK42_WHEAT]	Uncharacterized protein					221	1.105	23.0856	4.51318	69.68	3	12	12	26	15.38	41.63	63.35	2.65443e+07	1.71037e+08	1239610559	24.6619	27.3497	30.2072	2	7	10	1	1	1	1	1	1	1	1
107	A0A1D6BMJ6	Fructose-bisphosphate aldolase OS=Triticum aestivum PE=3 SV=1 - [A0A1D6BMJ6_WHEAT]	Fructose-bisphosphate aldolase (EC 4.1.2.13)		Carbohydrate degradation; glycolysis; D-glyceraldehyde 3-phosphate and glycerone phosphate from D-glucose: step 4/4. {ECO:0000256|SAAS:SAAS00336717}.	IPR029768;IPR013785;IPR000741;	Fructose-bisphosphate aldolase class-I active site; Aldolase-type TIM barrel; Fructose-bisphosphate aldolase, class-I	360	1.8	37.8498	6.80029	37.5	3	2	15	30	4.17	31.39	28.33	1.73543e+08	3.59491e+08	1.2184e+09	27.3707	28.4214	30.1823	2	11	12	1	1	1	1	1	1	1	1
108	A0A077RYD0	Uncharacterized protein OS=Triticum aestivum GN=TRAES_3BF093600150CFD_c1 PE=4 SV=1 - [A0A077RYD0_WHEAT]	Uncharacterized protein			IPR006948;IPR006947;IPR015424;IPR015421;IPR015422;	Alliinase, C-terminal; EGF-like, alliinase; Pyridoxal phosphate-dependent transferase; Pyridoxal phosphate-dependent transferase, major region, subdomain 1; Pyridoxal phosphate-dependent transferase, subdomain 2	483	2.415	52.8741	6.21436	34.16	3	4	12	30	10.35	14.91	31.26	4.70711e+07	1.88374e+08	1.21007e+09	25.4883	27.489	30.1724	4	6	11	1	1	1	1	1	1	1	1
109	A0A1D5V9N0	Uncharacterized protein OS=Triticum aestivum PE=3 SV=1 - [A0A1D5V9N0_WHEAT]	Uncharacterized protein			IPR013785;IPR001585;IPR004732;IPR018225;	Aldolase-type TIM barrel; Transaldolase/Fructose-6-phosphate aldolase; Transaldolase type 2; Transaldolase, active site	431	2.155	46.3762	6.30322	41.76	4	21	21	46	23.67	27.61	37.59	7.87864e+07	2.91406e+08	1.19785e+09	26.2314	28.1185	30.1578	9	11	18	1	1	1	1	1	1	1	1
110	V9HXE7	Uncharacterized protein OS=Triticum aestivum PE=2 SV=1 - [V9HXE7_WHEAT]	Uncharacterized protein			IPR003496;	ABA/WDS induced protein	250	1.25	27.4382	5.2876	62.4	1	13	25	70	6	62.4	62.4	0	1.75055e+08	1.18956e+09		27.3832	30.1478	1	22	24		1	1	1		1	1	1
111	A0A1D5RY74	Malate dehydrogenase OS=Triticum aestivum PE=3 SV=1 - [A0A1D5RY74_WHEAT]	Malate dehydrogenase (EC 1.1.1.37)			IPR001557;IPR022383;IPR001236;IPR015955;IPR001252;IPR010097;IPR016040;	L-lactate/malate dehydrogenase; Lactate/malate dehydrogenase, C-terminal; Lactate/malate dehydrogenase, N-terminal; Lactate dehydrogenase/glycoside hydrolase, family 4, C-terminal; Malate dehydrogenase, active site; Malate dehydrogenase, type 1; NAD(P)-binding domain	341	1.705	35.5038	8.38232	43.7	7	11	12	35	21.11	28.74	43.7	6.22627e+07	267811074	1.17713e+09	25.8919	27.9966	30.1326	4	8	11	1	1	1	1	1	1	1	1
112	A0A1D5VD89	Uncharacterized protein OS=Triticum aestivum PE=4 SV=1 - [A0A1D5VD89_WHEAT]	Uncharacterized protein			IPR017849;IPR017850;IPR011258;IPR006124;IPR005995;	Alkaline phosphatase-like, alpha/beta/alpha; Alkaline-phosphatase-like, core domain; BPG-independent PGAM, N-terminal; Metalloenzyme; Phosphoglycerate mutase, 2,3-bisphosphoglycerate-independent	511	2.555	55.7064	5.68115	48.34	14	2	18	36	3.33	25.64	41.29	3.9018e+07	1.34945e+08	1.15562e+09	25.2176	27.0078	30.106	2	9	16		1	1	1		1	1	1
113	Q41534	ATP synthase subunit beta OS=Triticum aestivum GN=atp2 PE=2 SV=1 - [Q41534_WHEAT]	ATP synthase subunit beta (EC 3.6.3.14)	atp2		IPR003593;IPR020971;IPR005722;IPR020003;IPR004100;IPR000194;IPR024034;IPR027417;	AAA+ ATPase domain; ATP synthase, F1 beta subunit; ATP synthase, F1 complex, beta subunit; ATPase, alpha/beta subunit, nucleotide-binding domain, active site; ATPase, F1/V1/A1 complex, alpha/beta subunit, N-terminal domain; ATPase, F1/V1/A1 complex, alpha/beta subunit, nucleotide-binding domain; ATPase, F1/V1 complex, beta/alpha subunit, C-terminal; P-loop containing nucleoside triphosphate hydro…	553	2.765	59.2119	5.85889	45.21	6	3	18	44	21.52	31.1	45.21	6.27495e+07	4.65181e+08	1.14669e+09	25.9031	28.7932	30.0948	8	12	18	1	1	1	1	1	1	1	1
114	P12112	ATP synthase subunit alpha, chloroplastic OS=Triticum aestivum GN=atpA PE=3 SV=2 - [ATPA_WHEAT]	ATP synthase subunit alpha, chloroplastic (EC 3.6.3.14) (ATP synthase F1 sector subunit alpha) (F-ATPase subunit alpha)	atpA		IPR023366;IPR000793;IPR033732;IPR005294;IPR020003;IPR004100;IPR000194;IPR027417;	ATP synthase subunit alpha-like domain; ATP synthase, alpha subunit, C-terminal; ATP synthase, F1 complex, alpha subunit nucleotide-binding domain; ATP synthase, F1 complex, alpha subunit; ATPase, alpha/beta subunit, nucleotide-binding domain, active site; ATPase, F1/V1/A1 complex, alpha/beta subunit, N-terminal domain; ATPase, F1/V1/A1 complex, alpha/beta subunit, nucleotide-binding domain; P-lo…	504	2.52	55.2612	6.48096	50.4	4	22	25	68	17.86	47.82	31.75	1.58857e+08	1.58824e+09	1.13006e+09	27.2432	30.5648	30.0738	9	23	16	1	1	1	1	1	1	1	1
115	Q8S4P7	Thaumatin-like protein OS=Triticum aestivum PE=2 SV=1 - [Q8S4P7_WHEAT]	Thaumatin-like protein			IPR001938;IPR017949;	Thaumatin; Thaumatin, conserved site	225	1.125	23.5822	7.60596	52	1	5	12	35	38.67	52	42.67	1.03093e+08	1.13354e+09	1128800142	26.6194	30.0782	30.0721	7	12	8	1	1	1	1	1	1	1	1
116	W5FN32	Uncharacterized protein OS=Triticum aestivum PE=4 SV=1 - [W5FN32_WHEAT]	Uncharacterized protein			IPR001938;IPR017949;	Thaumatin; Thaumatin, conserved site	225	1.125	23.5502	7.79639	52	1	2	12	35	31.56	52	41.78	1.03128e+08	1176664080	1128800142	26.6199	30.1321	30.0721	6	12	8	1	1	1	1	1	1	1	1
117	A0A1D6BRX1	Ferredoxin OS=Triticum aestivum PE=3 SV=1 - [A0A1D6BRX1_WHEAT]	Ferredoxin			IPR001041;IPR006058;IPR012675;IPR010241;	2Fe-2S ferredoxin-type iron-sulfur binding domain; 2Fe-2S ferredoxin, iron-sulphur binding site; Beta-grasp domain; Ferredoxin [2Fe-2S], plant	127	1	13.4488	5.24951	37.01	3	2	2	11	37.01	11.81	37.01	9.38774e+08	8.22246e+08	1.12333e+09	29.8062	29.615	30.0651	2	1	2	1		1	1	1		1	1
118	A0A1D5ZG19	Uncharacterized protein OS=Triticum aestivum PE=4 SV=1 - [A0A1D5ZG19_WHEAT]	Uncharacterized protein			IPR016040;IPR020904;IPR002347;	NAD(P)-binding domain; Short-chain dehydrogenase/reductase, conserved site; Short-chain dehydrogenase/reductase SDR	263	1.315	27.9552	5.8208	48.67	4	12	12	30	29.66	30.42	42.97	4.82653e+07	1.62096e+08	1120722894	25.5245	27.2723	30.0618	6	7	11	1	1	1	1	1	1	1	1
119	A0A1D5SL74	Histone H2A OS=Triticum aestivum PE=3 SV=1 - [A0A1D5SL74_WHEAT]	Histone H2A			IPR009072;IPR002119;IPR007125;IPR032454;IPR032458;	Histone-fold; Histone H2A; Histone H2A/H2B/H3; Histone H2A, C-terminal domain; Histone H2A conserved site	135	1	14.2922	10.8579	34.07	49	2	5	13	28.89	11.85	34.07	2.56392e+08	1328103096	1.08078e+09	27.9338	30.3067	30.0094	3	2	5	1	1	1	1	1	1	1	1
120	A0A1D6C8E8	Uncharacterized protein OS=Triticum aestivum PE=4 SV=1 - [A0A1D6C8E8_WHEAT]	Uncharacterized protein			IPR006121;	Heavy metal-associated domain, HMA	97	1	10.006	4.93213	48.45	5	5	5	38	48.45	48.45	48.45	3.16925e+08	1.05078e+09	1.07688e+09	28.2396	29.9688	30.0042	5	5	5	1	1	1	1	1	1	1	1
121	W5CQE4	Uncharacterized protein OS=Triticum aestivum GN=TRAES_3BF117100050CFD_c1 PE=4 SV=1 - [W5CQE4_WHEAT]	Uncharacterized protein			IPR011256;IPR006917;	Regulatory factor, effector binding domain; SOUL haem-binding protein	221	1.105	23.8028	5.23682	64.71	1	7	14	34	15.84	47.96	56.11	2.04333e+07	1.44492e+08	1.04983e+09	24.2844	27.1064	29.9675	3	10	11	1	1	1	1	1	1	1	1
122	A0A1D5W2F2	Uncharacterized protein OS=Triticum aestivum PE=4 SV=1 - [A0A1D5W2F2_WHEAT]	Uncharacterized protein			IPR018226;IPR001153;IPR009009;	Barwin, conserved site; Barwin domain; RlpA-like protein, double-psi beta-barrel domain	146	1	15.6075	7.94287	54.11	5	4	5	19	23.97	52.74	23.97	9.50067e+08	3.28278e+09	1.03959e+09	29.8235	31.6123	29.9534	3	4	3	1	1	1	1	1	1	1	1
124	A0A1D6ARF6	Uncharacterized protein OS=Triticum aestivum PE=3 SV=1 - [A0A1D6ARF6_WHEAT]	Uncharacterized protein			IPR026015;IPR020781;IPR000711;	F1F0 ATP synthase OSCP/delta subunit, N-terminal domain; ATPase, OSCP/delta subunit, conserved site; ATPase, OSCP/delta subunit	249	1.245	26.5345	4.77979	34.54	4	8	8	24	12.05	27.71	27.31	1.4096e+08	3.37223e+08	1.02633e+09	27.0707	28.3291	29.9348	2	6	7	1	1	1	1	1	1	1	1
125	A0A1D5UKG2	Uncharacterized protein OS=Triticum aestivum PE=4 SV=1 - [A0A1D5UKG2_WHEAT]	Uncharacterized protein			IPR001024;	PLAT/LH2 domain	188	1	19.8295	5.49072	35.11	6	5	5	12	10.64	21.28	35.11	7.04237e+07	331988826	1.01618e+09	26.0696	28.3066	29.9205	2	3	5	1	1	1	1	1	1	1	1
126	Q84UH6	Dehydroascorbate reductase OS=Triticum aestivum GN=DHAR PE=2 SV=1 - [Q84UH6_WHEAT]	Dehydroascorbate reductase	DHAR		IPR010987;IPR004045;IPR012336;	Glutathione S-transferase, C-terminal-like; Glutathione S-transferase, N-terminal; Thioredoxin-like fold	212	1.06	23.3431	6.29053	91.04	7	16	17	41	38.68	50.94	87.74	1.52208e+08	2.48092e+08	1.01562e+09	27.1815	27.8863	29.9197	6	9	15	1	1	1	1	1	1	1	1
129	Q332R4	ATP synthase subunit alpha OS=Triticum aestivum GN=atp1 PE=3 SV=1 - [Q332R4_WHEAT]	ATP synthase subunit alpha	atp1		IPR023366;IPR000793;IPR033732;IPR005294;IPR020003;IPR004100;IPR000194;IPR027417;	ATP synthase subunit alpha-like domain; ATP synthase, alpha subunit, C-terminal; ATP synthase, F1 complex, alpha subunit nucleotide-binding domain; ATP synthase, F1 complex, alpha subunit; ATPase, alpha/beta subunit, nucleotide-binding domain, active site; ATPase, F1/V1/A1 complex, alpha/beta subunit, N-terminal domain; ATPase, F1/V1/A1 complex, alpha/beta subunit, nucleotide-binding domain; P-lo…	509	2.545	55.2717	5.89697	44.01	9	17	20	46	11.98	31.63	26.13	2.12018e+08	9.15424e+08	9.87118e+08	27.6596	29.7699	29.8786	6	15	13	1	1	1	1	1	1	1	1
130	A0A1D5XVG2	Uncharacterized protein OS=Triticum aestivum PE=3 SV=1 - [A0A1D5XVG2_WHEAT]	Uncharacterized protein			IPR013215;IPR006276;IPR002629;	Cobalamin-independent methionine synthase MetE, N-terminal; Cobalamin-independent methionine synthase; Cobalamin-independent methionine synthase MetE, C-terminal/archaeal	766	3.83	84.3413	6.3667	31.2	7	5	20	44	6.4	15.54	29.11	4.9078e+06	143674973	9.7414e+08	22.2266	27.0982	29.8596	3	10	19		1	1	1		1	1	1
132	Q8VX48	Phosphoglucomutase (Fragment) OS=Triticum aestivum GN=PGM PE=2 SV=1 - [Q8VX48_WHEAT]	Phosphoglucomutase (EC 5.4.2.2) (Fragment)	PGM		IPR005844;IPR016055;IPR005845;IPR005846;IPR005843;IPR016066;IPR005841;	Alpha-D-phosphohexomutase, alpha/beta/alpha domain I; Alpha-D-phosphohexomutase, alpha/beta/alpha I/II/III; Alpha-D-phosphohexomutase, alpha/beta/alpha domain II; Alpha-D-phosphohexomutase, alpha/beta/alpha domain III; Alpha-D-phosphohexomutase, C-terminal; Alpha-D-phosphohexomutase, conserved site; Alpha-D-phosphohexomutase superfamily	581	2.905	62.7498	5.97314	48.54	4	2	22	41	8.26	15.66	48.54	2.07287e+07	1.47695e+08	9.44894e+08	24.3051	27.138	29.8156	4	9	21	1	1	1	1	1	1	1	1
134	A0A1D5TJV7	Uncharacterized protein OS=Triticum aestivum PE=4 SV=1 - [A0A1D5TJV7_WHEAT]	Uncharacterized protein			IPR003823;	Domain of unknown function CP12	126	1	13.1561	4.70361	36.51	4	6	6	17	33.33	33.33	36.51	1.62235e+08	3.3327e+08	900995682	27.2735	28.3121	29.7469	4	4	6	1	1	1	1	1	1	1	1
136	W5GUI9	Phenylalanine ammonia-lyase OS=Triticum aestivum PE=3 SV=1 - [W5GUI9_WHEAT]	Phenylalanine ammonia-lyase (EC 4.3.1.24)		Phenylpropanoid metabolism; trans-cinnamate biosynthesis; trans-cinnamate from L-phenylalanine: step 1/1. {ECO:0000256|RuleBase:RU003955}.	IPR001106;IPR024083;IPR008948;IPR022313;IPR005922;IPR023144;	Aromatic amino acid lyase; Fumarase/histidase, N-terminal; L-Aspartase-like; Phenylalanine/histidine ammonia-lyases, active site; Phenylalanine ammonia-lyase; Phenylalanine ammonia-lyase, shielding domain	704	3.52	75.5719	6.27783	42.76	78	25	28	53	1.56	28.13	42.61	8.79077e+07	9.02327e+08	8.93429e+08	26.3895	29.7491	29.7348	1	19	26		1	1	1		1	1	1
137	Q5S1S6	Peroxiredoxin Q, chloroplastic OS=Triticum aestivum GN=PRX1 PE=1 SV=1 - [PRXQ_WHEAT]	Peroxiredoxin Q, chloroplastic (EC 1.11.1.15) (Thioredoxin reductase)	PRX1		IPR000866;IPR012336;IPR013766;	Alkyl hydroperoxide reductase subunit C/ Thiol specific antioxidant; Thioredoxin-like fold; Thioredoxin domain	217	1.085	23.3491	9.67139	41.94	6	9	9	18	6.45	17.51	41.94	0	1.57257e+08	8.90002e+08		27.2285	29.7292	1	5	8		1	1	1		1	1	1
138	A0A1D5ZGA2	Purple acid phosphatase OS=Triticum aestivum PE=3 SV=1 - [A0A1D5ZGA2_WHEAT]	Purple acid phosphatase (EC 3.1.3.2)			IPR004843;IPR029052;IPR008963;IPR015914;IPR025733;	Calcineurin-like phosphoesterase domain, ApaH type; Metallo-dependent phosphatase-like; Purple acid phosphatase-like, N-terminal; Purple acid phosphatase, N-terminal; Iron/zinc purple acid phosphatase-like C-terminal domain	610	3.05	68.4633	6.7417	36.23	17	2	23	37		12.13	34.43	0	1.11196e+08	887786751		26.7285	29.7256		7	22		1	1	1		1	1	1
[truncated: 142 more rows]
