# Supplementary material for: The dead, hardened floral bracts of dispersal units of wild wheat function as storage for active hydrolases and in enhancing seedling vigor
Source: PLoS One. 2017 May 11;12(5):e0177537. doi: 10.1371/journal.pone.0177537 (PMC5426743; doi:10.1371/journal.pone.0177537)
Supplement: S3 Table — GO term classification. (XLSX) [file pone.0177537.s004.xlsx]

## Sheet: BP_present_cov30
Biological process (BP) categorization of proteins released from dead glumes of wild emmer wheat (>30% coverage)
GO ID – Gene Ontology ID (without the GO00... prefix) Description – GO category name p-value – enrichment p-value corr p-value – FDR adjusted p-value x – No. of proteins in the list of “present proteins” which belong to the GO category. n – Total No. of proteins in the GO category X – Total No. of proteins in the list of “present proteins” (excluding proteins which do not belong to any GO categor…
GO-ID	Description	p-value	corr p-value	x	n	X	N	Freq among present	Freq in genome	Fold enrichment	Genes in test set
8150	biological_process	1	1	177	59737	177	59737	1	1	1	A0A1D6BU60|A0A1D5VDV6|W5CB91|Q9FS79|A0A1D5Z0B6|A0A1D5UY15|W5DZW0|A0A1D5ZD12|B9VGW3|A0A1D5VJZ1|A0A077RSI3|Q9SAW5|A0A1D6A916|Q00434|A0A1D5SGL3|A0A1D5UAB5|Q2PCC1|A0A1D5XTW4|A0A1D5SZA9|H9NAV6|W5HZC6|A0A1D6AK65|Q6QAX7|A0A1D6BV92|H9NAV2|Q41534|A0A1D5XQ18|A0A1D6RKS0|A0A1D5VDW6|A0A1D5YFR1|A0A1D6AA24|A0A1D6ATH8|Q9SQG4|A0A1D6D2L5|Q9ATG4|X2D2D5|W5GBX1|W5G718|W5D0E3|Q8VX48|A0A1D5UUS2|W5C8D1|A0A077S3V2|A0A1D5…
8152	metabolic process	0.093838	0.17204	135	42748	177	59737	0.762712	0.715603	1.06583	A0A1D6BU60|A0A1D5VDV6|W5CB91|Q9FS79|A0A1D5Z0B6|A0A1D5UY15|W5DZW0|A0A1D5ZD12|A0A077RSI3|Q9SAW5|A0A1D6A916|Q00434|A0A1D5SGL3|A0A1D5UAB5|A0A1D5XTW4|A0A1D5SZA9|H9NAV6|A0A1D6AK65|A0A1D6BV92|H9NAV2|Q41534|A0A1D5XQ18|A0A1D6RKS0|A0A1D5VDW6|A0A1D5YFR1|A0A1D6AA24|A0A1D6ATH8|A0A1D6D2L5|X2D2D5|W5GBX1|W5G718|W5D0E3|Q8VX48|A0A1D5UUS2|W5C8D1|A0A077S3V2|A0A1D5TV46|A0A1D5V9N0|A0A1D5XFA3|A0A1D6AGT9|A3KLL4|A0A1D5XI…
44699	single-organism process	1.5288e-16	5.0451e-15	114	20326	177	59737	0.644068	0.340258	1.89288	A0A1D5VDV6|W5CB91|Q9FS79|A0A1D5Z0B6|A0A1D5ZD12|A0A077RSI3|Q9SAW5|A0A1D5SGL3|Q2PCC1|A0A1D5XTW4|A0A1D5SZA9|H9NAV6|A0A1D6AK65|A0A1D6BV92|H9NAV2|Q41534|A0A1D5XQ18|A0A1D6RKS0|A0A1D5VDW6|A0A1D5YFR1|A0A1D6AA24|A0A1D6ATH8|Q9ATG4|X2D2D5|W5GBX1|W5G718|W5D0E3|A0A1D5UUS2|A0A077S3V2|A0A1D5TV46|A0A1D5V9N0|A0A1D5XFA3|A0A1D6AGT9|A3KLL4|A0A1D5XIG8|Q5S1S6|P12112|A0A1D5Z4H9|A0A1D6AV05|A0A1D5VC03|A0A1D5ZGM0|P69443|A…
9987	cellular process	0.072181	0.13957	109	33378	177	59737	0.615819	0.558749	1.10214	A0A1D5VDV6|W5CB91|Q9FS79|A0A1D5Z0B6|A0A1D5UY15|A0A1D5VJZ1|A0A077RSI3|Q9SAW5|Q00434|A0A1D5UAB5|A0A1D5XTW4|A0A1D5SZA9|H9NAV6|A0A1D6AK65|H9NAV2|Q41534|A0A1D5XQ18|A0A1D6RKS0|A0A1D5VDW6|A0A1D5YFR1|X2D2D5|W5G718|W5D0E3|A0A1D5UUS2|W5C8D1|A0A077S3V2|A0A1D5TV46|A0A1D5V9N0|A0A1D5XFA3|A0A1D6AGT9|A3KLL4|A0A1D5TAT2|Q5S1S6|P12112|A0A1D5Z4H9|A0A1D5TAT3|A0A1D5ZGM0|P69443|A0A1D5SE57|A0A1D5YNN8|W5BEP1|A0A1D5X453|A…
44710	single-organism metabolic process	4.2016e-19	1.0399e-16	98	14380	177	59737	0.553672	0.240722	2.30005	A0A1D5VDV6|W5CB91|Q9FS79|A0A1D5Z0B6|A0A1D5ZD12|A0A077RSI3|Q9SAW5|A0A1D5SGL3|A0A1D5XTW4|A0A1D5SZA9|H9NAV6|A0A1D6AK65|A0A1D6BV92|H9NAV2|Q41534|A0A1D5XQ18|A0A1D6RKS0|A0A1D5VDW6|A0A1D5YFR1|A0A1D6AA24|A0A1D6ATH8|X2D2D5|W5GBX1|W5G718|W5D0E3|A0A1D5UUS2|A0A077S3V2|A0A1D5TV46|A0A1D5V9N0|A0A1D5XFA3|A0A1D6AGT9|A3KLL4|A0A1D5XIG8|Q5S1S6|P12112|A0A1D6AV05|A0A1D5VC03|A0A1D5ZGM0|P69443|A0A1D5YNN8|A0A1D6BRN0|A0A1…
44237	cellular metabolic process	0.42459	0.57268	85	28096	177	59737	0.480226	0.470328	1.02104	A0A1D6RDZ8|A0A096USZ7|W5C3H4|A0A1D6B8Z2|A0A1D5VDV6|Q9FS79|A0A1D5Z0B6|A0A1D5UY15|A0A1D5XVG2|A0A077RYA3|A0A1D5RV09|A0A1D6BMJ6|A0A077RSI3|A0A1D5YCF1|Q9SAW5|Q00434|A0A1D5Z4N3|A0A1D6RID7|A0A1D5UAB5|A0A1D6S518|C6K7G4|A0A1D5SZA9|H9NAV6|A0A1D6AK65|H9NAV2|Q41534|A0A0C4BJE5|A0A1D5XQ18|A0A1D5RUP2|A0A1D5RY74|A0A1D5VDW6|A0A1D5TBU1|A0A1D5YFR1|W5B7Z6|W5H1G1|X2D2D5|P11383|W5G718|A0A096USP9|W5F826|W5D0E3|A0A1D5UU…
71704	organic substance metabolic process	0.94141	1	85	32025	177	59737	0.480226	0.5361	0.895777	A0A1D6RDZ8|A0A096USZ7|W5C3H4|A0A1D6B8Z2|A0A1D5VDV6|Q9FS79|A0A1D5Z0B6|A0A1D5UY15|A0A1D5XVG2|A0A1D5RV09|A0A1D6BMJ6|A0A077RSI3|Q9SAW5|A0A1D6A916|A0A1D5Z4N3|A0A1D5UAB5|A0A1D6S518|C6K7G4|A0A1D5SZA9|A0A1D6AK65|Q41534|A0A0C4BJE5|A0A1D5XQ18|A0A1D5RUP2|A0A1D5RY74|A0A1D5VDW6|A0A1D5YFR1|A0A1D5XJY0|A0A1D6ATH8|W5H1G1|A0A1D5UBI2|X2D2D5|P11383|W5G718|A0A096USP9|W5F826|W5D0E3|Q8VX48|A0A1D5UUS2|A0A1D5YFE5|W5GUI9|…
44238	primary metabolic process	0.9848	1	77	30667	177	59737	0.435028	0.513367	0.847402	A0A1D6RDZ8|A0A096USZ7|W5C3H4|A0A1D6B8Z2|A0A1D5VDV6|Q9FS79|A0A1D5Z0B6|A0A1D5UY15|A0A1D5XVG2|A0A1D5RV09|A0A1D6BMJ6|A0A077RSI3|A0A1D6A916|A0A1D5UAB5|A0A1D6S518|C6K7G4|A0A1D6AK65|Q41534|A0A0C4BJE5|A0A1D5XQ18|A0A1D5RUP2|A0A1D5RY74|A0A1D5VDW6|A0A1D5YFR1|A0A1D5XJY0|A0A1D6ATH8|W5H1G1|X2D2D5|P11383|A0A096USP9|W5F826|W5D0E3|Q8VX48|A0A1D5YFE5|W5GUI9|W5C8D1|Q4JH28|A0A077S3V2|A0A1D5TV46|A0A1D5V9N0|A0A1D5RTS1|…
44763	single-organism cellular process	1.0949e-11	2.0074e-10	65	9454	177	59737	0.367232	0.15826	2.32043	A0A1D6RDZ8|A0A096USZ7|A0A1D6B8Z2|A0A1D5VDV6|W5CB91|Q9FS79|A0A1D5Z0B6|A0A1D5XVG2|A0A077RYA3|A0A1D6BMJ6|A0A077RSI3|C6K7G4|A0A1D5XTW4|A0A1D5SZA9|A0A1D6AK65|Q41534|A0A0C4BJE5|A0A1D5XQ18|A0A1D6RKS0|A0A1D5RUP2|A0A1D5RY74|A0A1D5VDW6|A0A1D5TBU1|A0A1D5YFR1|W5B7Z6|W5H1G1|A0A1D5UBI2|X2D2D5|W5G718|A0A0C4BJ55|A0A096USP9|W5D0E3|W5GUI9|A0A077S3V2|A0A1D5TV46|A0A1D5V9N0|O64394|A0A1D5RTS1|A0A1D6AGT9|A3KLL4|Q5S1S6|…
55114	oxidation-reduction process	7.9567e-10	8.3164e-09	56	8213	177	59737	0.316384	0.137486	2.30121	A0A1D6AR73|A0A1D5VDV6|W5CB91|A0A077RYA3|A0A1D5ZD12|Q9SAW5|A0A1D5SGL3|A0A1D5Z4N3|C6K7G4|A0A1D5XTW4|P00068|H9NAV6|A0A1D5RST4|A0A1D6BV92|H9NAV2|A0A1D6RKS0|A0A1D5RY74|A0A1D5YFR1|A0A1D6AA24|A0A1D5XJY0|A0A1D6ATH8|A0A1D5UBI2|X2D2D5|P11383|W5GBX1|W5G718|A0A0C4BJ55|A0A1D5TAJ8|A0A1D5UUS2|O64394|A0A1D5RTS1|A0A1D5XFA3|A3KLL4|A0A1D5XIG8|A0A1D5U305|Q5S1S6|I3NM23|A0A1D6AV05|A0A1D6AEC8|A0A1D5VC03|A0A1D5ZGM0|A0A1…
44281	small molecule metabolic process	9.0295e-21	4.4696e-18	55	4373	177	59737	0.310734	0.0732042	4.24476	A0A1D6RDZ8|A0A096USZ7|A0A1D6B8Z2|A0A1D5VDV6|Q9FS79|A0A1D5Z0B6|A0A1D5XVG2|A0A1D6BMJ6|A0A077RSI3|C6K7G4|A0A1D5SZA9|A0A1D6AK65|Q41534|A0A0C4BJE5|A0A1D5RUP2|A0A1D5RY74|A0A1D5VDW6|A0A1D5TBU1|A0A1D5YFR1|A0A1D5XJY0|A0A1D6ATH8|W5B7Z6|W5H1G1|A0A1D5UBI2|X2D2D5|A0A096USP9|W5D0E3|W5GUI9|A0A077S3V2|A0A1D5TV46|A0A1D5V9N0|O64394|A0A1D5RTS1|A0A1D6AGT9|A3KLL4|P12112|I3NM23|W5G1K3|A0A1D5ZGM0|A0A1D5UKX4|P69443|P208…
6807	nitrogen compound metabolic process	0.019099	0.048234	50	12797	177	59737	0.282486	0.214222	1.31866	A0A1D6RDZ8|A0A096USZ7|A0A1D6B8Z2|Q9FS79|A0A1D5Z0B6|A0A1D5UY15|A0A1D5XVG2|W5DZW0|A0A1D5RV09|A0A1D6BMJ6|A0A077RSI3|A0A1D5UAB5|A0A1D6S518|A0A1D5SZA9|A0A1D6AK65|Q41534|A0A0C4BJE5|A0A1D5RUP2|A0A1D5VDW6|W5H1G1|W5G718|A0A096USP9|W5D0E3|W5GUI9|W5C8D1|A0A077S3V2|A0A1D5TV46|A0A1D5V9N0|A0A1D6AGT9|A0A1D5TAT2|P12112|A0A1D5TAT3|W5G1K3|P69443|P20858|A0A1D5SE57|A0A1D5YNN8|Q9XEN6|Q332R4|W5BEP1|A0A1D5RU55|D8L9Q5|A…
1901564	organonitrogen compound metabolic process	6.0334e-11	8.6137e-10	44	5067	177	59737	0.248588	0.0848218	2.9307	A0A077S3V2|A0A1D5TV46|A0A1D6RDZ8|A0A1D5V9N0|A0A096USZ7|A0A1D6AGT9|A0A1D6B8Z2|Q9FS79|A0A1D5Z0B6|P12112|A0A1D5XVG2|A0A1D5RV09|W5G1K3|A0A1D6BMJ6|A0A077RSI3|P69443|P20858|A0A1D5SE57|A0A1D5YNN8|Q9XEN6|Q332R4|A0A1D5SZA9|W5BEP1|A0A1D5RU55|A0A1D6AK65|Q41534|A0A0C4BJE5|A0A1D5RUP2|D8L9Q5|A0A1D5VDW6|A0A1D5ZGS2|A0A1D6ARF6|A0A1D6AC03|W5H1G1|W5G718|A0A096USP9|A0A1D5VE13|A0A1D6A749|W5D0E3|W5GDZ8|A0A1D5YRW6|W5GU…
34641	cellular nitrogen compound metabolic process	0.31706	0.44841	37	11504	177	59737	0.20904	0.192577	1.08548	A0A1D6RDZ8|A0A1D5V9N0|A0A1D6AGT9|A0A1D5TAT2|Q9FS79|A0A1D5Z0B6|A0A1D5UY15|P12112|A0A1D5RV09|A0A1D5TAT3|A0A1D6BMJ6|A0A077RSI3|P69443|P20858|A0A1D5SE57|A0A1D5YNN8|A0A1D5UAB5|A0A1D6S518|Q332R4|A0A1D5SZA9|W5BEP1|A0A1D6AK65|Q41534|A0A0C4BJE5|A0A1D5RUP2|D8L9Q5|A0A1D5ZGS2|A0A1D6ARF6|A0A1D6AC03|W5H1G1|W5G718|A0A096USP9|A0A1D5VE13|A0A1D6A749|W5D0E3|A0A1D5YRW6|W5C8D1
6725	cellular aromatic compound metabolic process	0.22673	0.34113	34	10065	177	59737	0.19209	0.168489	1.14008	A0A1D6RDZ8|A0A1D5V9N0|A0A1D6AGT9|A0A1D5TAT2|Q9FS79|A0A1D5Z0B6|A0A1D5UY15|P12112|A0A1D5TAT3|A0A1D6BMJ6|A0A077RSI3|P69443|P20858|A0A1D5YNN8|A0A1D5UAB5|A0A1D6S518|Q332R4|W5BEP1|A0A1D6AK65|Q41534|A0A0C4BJE5|A0A1D5RUP2|D8L9Q5|A0A1D5ZGS2|A0A1D6ARF6|A0A1D6AC03|W5H1G1|A0A096USP9|A0A1D5VE13|W5D0E3|W5GDZ8|A0A1D5YRW6|W5GUI9|A7WK82
1901360	organic cyclic compound metabolic process	0.25805	0.38243	34	10231	177	59737	0.19209	0.171267	1.12158	A0A1D6RDZ8|A0A1D5V9N0|A0A1D6AGT9|A0A1D5TAT2|Q9FS79|A0A1D5Z0B6|A0A1D5UY15|P12112|A0A1D5TAT3|A0A1D6BMJ6|A0A077RSI3|P69443|P20858|A0A1D5YNN8|A0A1D5UAB5|A0A1D6S518|Q332R4|W5BEP1|A0A1D6AK65|Q41534|A0A0C4BJE5|A0A1D5RUP2|D8L9Q5|A0A1D5ZGS2|A0A1D6ARF6|A0A1D6AC03|W5H1G1|A0A096USP9|A0A1D5VE13|W5D0E3|W5GDZ8|A0A1D5YRW6|W5GUI9|A7WK82
5975	carbohydrate metabolic process	1.9951e-08	1.7271e-07	33	3769	177	59737	0.186441	0.0630932	2.955	A0A1D6RDZ8|A0A1D5V9N0|A0A1D5RTS1|A0A1D6AGT9|A3KLL4|A0A1D5VDV6|Q9FS79|A0A1D5Z0B6|A0A1D5RYQ7|A0A1D6BMJ6|A0A077RSI3|A0A1D5YNN8|A0A1D6BRN0|Q9XEN6|A0A1D5RU55|A0A1D6CDM3|P46285|A0A1D5XQ18|A0A1D5RY74|D8L9Q5|A0A1D5ZGS2|A0A1D5VD89|A0A1D5XJY0|A0A1D6DFN1|A0A1D6ATH8|P11383|A0A1D5VCR6|A0A096USP9|A0A1D5VE13|W5D0E3|Q8VX48|A0A1D5YRW6|Q4JH28
6082	organic acid metabolic process	2.0364e-10	2.6527e-09	32	2954	177	59737	0.180791	0.0494501	3.65603	A0A077S3V2|A0A1D5TV46|A0A1D6RDZ8|A0A096USZ7|A0A1D5RTS1|A0A1D6AGT9|A0A1D6B8Z2|A3KLL4|A0A1D5VDV6|Q9FS79|A0A1D5Z0B6|A0A1D5XVG2|I3NM23|W5G1K3|A0A1D6BMJ6|A0A077RSI3|A0A1D5YNN8|C6K7G4|A0A1D5SZA9|A0A0C4BJE5|A0A1D5RY74|D8L9Q5|A0A1D5VDW6|A0A1D5YFR1|A0A1D5ZGS2|X2D2D5|A0A1D5VE13|W5D0E3|W5GDZ8|A0A1D5YRW6|W5GUI9|A7WK82
19752	carboxylic acid metabolic process	6.0563e-10	6.5171e-09	31	2909	177	59737	0.175141	0.0486968	3.59657	A0A077S3V2|A0A1D5TV46|A0A1D6RDZ8|A0A096USZ7|A0A1D5RTS1|A0A1D6AGT9|A0A1D6B8Z2|A3KLL4|A0A1D5VDV6|Q9FS79|A0A1D5Z0B6|A0A1D5XVG2|I3NM23|W5G1K3|A0A1D6BMJ6|A0A077RSI3|A0A1D5YNN8|C6K7G4|A0A0C4BJE5|A0A1D5RY74|D8L9Q5|A0A1D5VDW6|A0A1D5YFR1|A0A1D5ZGS2|X2D2D5|A0A1D5VE13|W5D0E3|W5GDZ8|A0A1D5YRW6|W5GUI9|A7WK82
43436	oxoacid metabolic process	8.0644e-10	8.3164e-09	31	2944	177	59737	0.175141	0.0492827	3.55381	A0A077S3V2|A0A1D5TV46|A0A1D6RDZ8|A0A096USZ7|A0A1D5RTS1|A0A1D6AGT9|A0A1D6B8Z2|A3KLL4|A0A1D5VDV6|Q9FS79|A0A1D5Z0B6|A0A1D5XVG2|I3NM23|W5G1K3|A0A1D6BMJ6|A0A077RSI3|A0A1D5YNN8|C6K7G4|A0A0C4BJE5|A0A1D5RY74|D8L9Q5|A0A1D5VDW6|A0A1D5YFR1|A0A1D5ZGS2|X2D2D5|A0A1D5VE13|W5D0E3|W5GDZ8|A0A1D5YRW6|W5GUI9|A7WK82
46483	heterocycle metabolic process	0.40505	0.55145	31	9928	177	59737	0.175141	0.166195	1.05383	A0A1D6RDZ8|A0A1D5V9N0|A0A1D6AGT9|A0A1D5TAT2|Q9FS79|A0A1D5Z0B6|A0A1D5UY15|P12112|A0A1D5TAT3|A0A1D6BMJ6|A0A077RSI3|P69443|P20858|A0A1D5YNN8|A0A1D5UAB5|A0A1D6S518|Q332R4|W5BEP1|A0A1D6AK65|Q41534|A0A0C4BJE5|A0A1D5RUP2|D8L9Q5|A0A1D5ZGS2|A0A1D6ARF6|A0A1D6AC03|W5H1G1|A0A096USP9|A0A1D5VE13|W5D0E3|A0A1D5YRW6
6793	phosphorus metabolic process	0.62476	0.78692	31	10876	177	59737	0.175141	0.182065	0.961972	A0A1D6RDZ8|A0A1D5V9N0|A0A1D6AGT9|Q9FS79|A0A1D5Z0B6|P12112|A0A1D6BMJ6|A0A077RSI3|P69443|P20858|A0A1D5ZGA2|A0A1D5YNN8|A0A1D6S518|Q332R4|W5BEP1|A0A1D6AK65|Q41534|P46285|A0A1D5RUP2|D8L9Q5|A0A1D5ZGS2|A0A1D6ARF6|A0A1D6DFN1|A0A1D6AC03|W5H1G1|A0A1D5VCR6|A0A096USP9|A0A1D5VE13|W5D0E3|A0A1D5YRW6|A0A1D6AS14
6139	nucleobase-containing compound metabolic process	0.30166	0.43069	30	9146	177	59737	0.169492	0.153104	1.10703	A0A1D6RDZ8|A0A1D5V9N0|A0A1D6AGT9|A0A1D5TAT2|Q9FS79|A0A1D5Z0B6|A0A1D5UY15|P12112|A0A1D5TAT3|A0A1D6BMJ6|A0A077RSI3|P69443|P20858|A0A1D5YNN8|A0A1D5UAB5|A0A1D6S518|Q332R4|W5BEP1|A0A1D6AK65|Q41534|A0A1D5RUP2|D8L9Q5|A0A1D5ZGS2|A0A1D6ARF6|A0A1D6AC03|W5H1G1|A0A096USP9|A0A1D5VE13|W5D0E3|A0A1D5YRW6
6796	phosphate-containing compound metabolic process	0.68331	0.84545	30	10807	177	59737	0.169492	0.18091	0.936885	A0A1D6RDZ8|A0A1D5V9N0|A0A1D6AGT9|Q9FS79|A0A1D5Z0B6|P12112|A0A1D6BMJ6|A0A077RSI3|P69443|P20858|A0A1D5ZGA2|A0A1D5YNN8|Q332R4|W5BEP1|A0A1D6AK65|Q41534|P46285|A0A1D5RUP2|D8L9Q5|A0A1D5ZGS2|A0A1D6ARF6|A0A1D6DFN1|A0A1D6AC03|W5H1G1|A0A1D5VCR6|A0A096USP9|A0A1D5VE13|W5D0E3|A0A1D5YRW6|A0A1D6AS14
1901135	carbohydrate derivative metabolic process	9.5768e-14	1.8233e-12	28	1644	177	59737	0.158192	0.0275206	5.74813	A0A1D6RDZ8|A0A1D5V9N0|A0A1D6AGT9|Q9FS79|A0A1D5Z0B6|P12112|A0A1D6BMJ6|A0A077RSI3|P69443|P20858|A0A1D5YNN8|Q9XEN6|A0A1D6S518|Q332R4|W5BEP1|A0A1D5RU55|A0A1D6AK65|Q41534|A0A1D5RUP2|D8L9Q5|A0A1D5ZGS2|A0A1D6ARF6|A0A1D6AC03|W5H1G1|A0A096USP9|A0A1D5VE13|W5D0E3|A0A1D5YRW6
9058	biosynthetic process	0.87853	1	27	10955	177	59737	0.152542	0.183387	0.831805	A0A077S3V2|A0A096USZ7|A0A1D6B8Z2|P12112|A0A1D5XVG2|A0A1D5RV09|I3NM23|W5G1K3|P69443|P20858|A0A1D5SE57|C6K7G4|Q332R4|W5BEP1|A0A1D6AK65|Q41534|P46285|A0A1D5XQ18|A0A1D5RUP2|A0A1D5VDW6|A0A1D6ARF6|A0A1D6AC03|X2D2D5|P11383|A0A1D6A749|W5GUI9|W5C8D1
65007	biological regulation	0.96786	1	26	11822	177	59737	0.146893	0.197901	0.742254	O64394|A0A096UNV4|A0A1D6B1I9|A0A1D5W7M9|W5CB91|A0A1D5SAW1|Q5S1S6|B9VGW3|W5BML0|A0A1D6AEC8|A0A1D5ZGM0|A0A1D6RID7|A0A1D5XTW4|A0A1D5X453|A0A1D5RY72|Q6QAX7|A0A1D6RKS0|A0A1D6BUC5|A0A1D5TI80|W5D700|A0A1D5UBI2|W5G718|W5FB83|A0A0C4BJ55|A0A1D5VI53|W4ZZ08
19693	ribose phosphate metabolic process	8.6056e-18	1.4199e-15	25	842	177	59737	0.141243	0.0140951	10.0207	A0A1D6RDZ8|A0A1D5V9N0|A0A1D6AGT9|Q9FS79|A0A1D5Z0B6|P12112|A0A1D6BMJ6|A0A077RSI3|P69443|P20858|A0A1D5YNN8|Q332R4|W5BEP1|A0A1D6AK65|Q41534|A0A1D5RUP2|D8L9Q5|A0A1D5ZGS2|A0A1D6ARF6|A0A1D6AC03|W5H1G1|A0A096USP9|A0A1D5VE13|W5D0E3|A0A1D5YRW6
6753	nucleoside phosphate metabolic process	1.4694e-15	3.0306e-14	25	1053	177	59737	0.141243	0.0176273	8.01275	A0A1D6RDZ8|A0A1D5V9N0|A0A1D6AGT9|Q9FS79|A0A1D5Z0B6|P12112|A0A1D6BMJ6|A0A077RSI3|P69443|P20858|A0A1D5YNN8|Q332R4|W5BEP1|A0A1D6AK65|Q41534|A0A1D5RUP2|D8L9Q5|A0A1D5ZGS2|A0A1D6ARF6|A0A1D6AC03|W5H1G1|A0A096USP9|A0A1D5VE13|W5D0E3|A0A1D5YRW6
9117	nucleotide metabolic process	1.4694e-15	3.0306e-14	25	1053	177	59737	0.141243	0.0176273	8.01275	A0A1D6RDZ8|A0A1D5V9N0|A0A1D6AGT9|Q9FS79|A0A1D5Z0B6|P12112|A0A1D6BMJ6|A0A077RSI3|P69443|P20858|A0A1D5YNN8|Q332R4|W5BEP1|A0A1D6AK65|Q41534|A0A1D5RUP2|D8L9Q5|A0A1D5ZGS2|A0A1D6ARF6|A0A1D6AC03|W5H1G1|A0A096USP9|A0A1D5VE13|W5D0E3|A0A1D5YRW6
55086	nucleobase-containing small molecule metabolic process	1.3515e-14	2.676e-13	25	1162	177	59737	0.141243	0.0194519	7.26113	A0A1D6RDZ8|A0A1D5V9N0|A0A1D6AGT9|Q9FS79|A0A1D5Z0B6|P12112|A0A1D6BMJ6|A0A077RSI3|P69443|P20858|A0A1D5YNN8|Q332R4|W5BEP1|A0A1D6AK65|Q41534|A0A1D5RUP2|D8L9Q5|A0A1D5ZGS2|A0A1D6ARF6|A0A1D6AC03|W5H1G1|A0A096USP9|A0A1D5VE13|W5D0E3|A0A1D5YRW6
19637	organophosphate metabolic process	6.0905e-11	8.6137e-10	25	1713	177	59737	0.141243	0.0286757	4.92553	A0A1D6RDZ8|A0A1D5V9N0|A0A1D6AGT9|Q9FS79|A0A1D5Z0B6|P12112|A0A1D6BMJ6|A0A077RSI3|P69443|P20858|A0A1D5YNN8|Q332R4|W5BEP1|A0A1D6AK65|Q41534|A0A1D5RUP2|D8L9Q5|A0A1D5ZGS2|A0A1D6ARF6|A0A1D6AC03|W5H1G1|A0A096USP9|A0A1D5VE13|W5D0E3|A0A1D5YRW6
50794	regulation of cellular process	0.87884	1	25	10228	177	59737	0.141243	0.171217	0.824934	O64394|A0A096UNV4|A0A1D6B1I9|A0A1D5W7M9|W5CB91|A0A1D5SAW1|Q5S1S6|B9VGW3|W5BML0|A0A1D6AEC8|A0A1D5ZGM0|A0A1D6RID7|A0A1D5XTW4|A0A1D5X453|A0A1D5RY72|Q6QAX7|A0A1D6RKS0|A0A1D5TI80|W5D700|A0A1D5UBI2|W5G718|W5FB83|A0A0C4BJ55|A0A1D5VI53|W4ZZ08
50789	regulation of biological process	0.93113	1	25	10781	177	59737	0.141243	0.180474	0.78262	O64394|A0A096UNV4|A0A1D6B1I9|A0A1D5W7M9|W5CB91|A0A1D5SAW1|Q5S1S6|B9VGW3|W5BML0|A0A1D6AEC8|A0A1D5ZGM0|A0A1D6RID7|A0A1D5XTW4|A0A1D5X453|A0A1D5RY72|Q6QAX7|A0A1D6RKS0|A0A1D5TI80|W5D700|A0A1D5UBI2|W5G718|W5FB83|A0A0C4BJ55|A0A1D5VI53|W4ZZ08
1901576	organic substance biosynthetic process	0.92841	1	24	10372	177	59737	0.135593	0.173628	0.780942	A0A096USZ7|A0A1D6AK65|Q41534|P46285|A0A1D5XQ18|A0A1D5RUP2|A0A1D6ARF6|P12112|A0A1D5XVG2|A0A1D5RV09|A0A1D6AC03|I3NM23|W5G1K3|X2D2D5|P11383|A0A1D6A749|P69443|P20858|A0A1D5SE57|C6K7G4|Q332R4|W5BEP1|W5GUI9|W5C8D1
46128	purine ribonucleoside metabolic process	2.3909e-17	2.367e-15	23	703	177	59737	0.129944	0.0117683	11.0419	A0A1D6RDZ8|A0A1D6AK65|Q41534|A0A1D6AGT9|A0A1D5RUP2|D8L9Q5|A0A1D5ZGS2|Q9FS79|A0A1D6ARF6|A0A1D5Z0B6|P12112|A0A1D6AC03|W5H1G1|A0A1D6BMJ6|A0A077RSI3|A0A1D5VE13|P69443|P20858|W5D0E3|A0A1D5YNN8|Q332R4|W5BEP1|A0A1D5YRW6
42278	purine nucleoside metabolic process	2.3909e-17	2.367e-15	23	703	177	59737	0.129944	0.0117683	11.0419	A0A1D6RDZ8|A0A1D6AK65|Q41534|A0A1D6AGT9|A0A1D5RUP2|D8L9Q5|A0A1D5ZGS2|Q9FS79|A0A1D6ARF6|A0A1D5Z0B6|P12112|A0A1D6AC03|W5H1G1|A0A1D6BMJ6|A0A077RSI3|A0A1D5VE13|P69443|P20858|W5D0E3|A0A1D5YNN8|Q332R4|W5BEP1|A0A1D5YRW6
9150	purine ribonucleotide metabolic process	5.2342e-17	3.1801e-15	23	729	177	59737	0.129944	0.0122035	10.6481	A0A1D6RDZ8|A0A1D6AK65|Q41534|A0A1D6AGT9|A0A1D5RUP2|D8L9Q5|A0A1D5ZGS2|Q9FS79|A0A1D6ARF6|A0A1D5Z0B6|P12112|A0A1D6AC03|W5H1G1|A0A1D6BMJ6|A0A077RSI3|A0A1D5VE13|P69443|P20858|W5D0E3|A0A1D5YNN8|Q332R4|W5BEP1|A0A1D5YRW6
6163	purine nucleotide metabolic process	1.0806e-16	4.4575e-15	23	754	177	59737	0.129944	0.012622	10.295	A0A1D6RDZ8|A0A1D6AK65|Q41534|A0A1D6AGT9|A0A1D5RUP2|D8L9Q5|A0A1D5ZGS2|Q9FS79|A0A1D6ARF6|A0A1D5Z0B6|P12112|A0A1D6AC03|W5H1G1|A0A1D6BMJ6|A0A077RSI3|A0A1D5VE13|P69443|P20858|W5D0E3|A0A1D5YNN8|Q332R4|W5BEP1|A0A1D5YRW6
9119	ribonucleoside metabolic process	1.1767e-16	4.4805e-15	23	757	177	59737	0.129944	0.0126722	10.2542	A0A1D6RDZ8|A0A1D6AK65|Q41534|A0A1D6AGT9|A0A1D5RUP2|D8L9Q5|A0A1D5ZGS2|Q9FS79|A0A1D6ARF6|A0A1D5Z0B6|P12112|A0A1D6AC03|W5H1G1|A0A1D6BMJ6|A0A077RSI3|A0A1D5VE13|P69443|P20858|W5D0E3|A0A1D5YNN8|Q332R4|W5BEP1|A0A1D5YRW6
9259	ribonucleotide metabolic process	2.1735e-16	6.3287e-15	23	779	177	59737	0.129944	0.0130405	9.96461	A0A1D6RDZ8|A0A1D6AK65|Q41534|A0A1D6AGT9|A0A1D5RUP2|D8L9Q5|A0A1D5ZGS2|Q9FS79|A0A1D6ARF6|A0A1D5Z0B6|P12112|A0A1D6AC03|W5H1G1|A0A1D6BMJ6|A0A077RSI3|A0A1D5VE13|P69443|P20858|W5D0E3|A0A1D5YNN8|Q332R4|W5BEP1|A0A1D5YRW6
72521	purine-containing compound metabolic process	5.4079e-16	1.2821e-14	23	813	177	59737	0.129944	0.0136097	9.54789	A0A1D6RDZ8|A0A1D6AK65|Q41534|A0A1D6AGT9|A0A1D5RUP2|D8L9Q5|A0A1D5ZGS2|Q9FS79|A0A1D6ARF6|A0A1D5Z0B6|P12112|A0A1D6AC03|W5H1G1|A0A1D6BMJ6|A0A077RSI3|A0A1D5VE13|P69443|P20858|W5D0E3|A0A1D5YNN8|Q332R4|W5BEP1|A0A1D5YRW6
1901657	glycosyl compound metabolic process	5.6983e-16	1.2821e-14	23	815	177	59737	0.129944	0.0136431	9.52446	A0A1D6RDZ8|A0A1D6AK65|Q41534|A0A1D6AGT9|A0A1D5RUP2|D8L9Q5|A0A1D5ZGS2|Q9FS79|A0A1D6ARF6|A0A1D5Z0B6|P12112|A0A1D6AC03|W5H1G1|A0A1D6BMJ6|A0A077RSI3|A0A1D5VE13|P69443|P20858|W5D0E3|A0A1D5YNN8|Q332R4|W5BEP1|A0A1D5YRW6
9116	nucleoside metabolic process	5.6983e-16	1.2821e-14	23	815	177	59737	0.129944	0.0136431	9.52446	A0A1D6RDZ8|A0A1D6AK65|Q41534|A0A1D6AGT9|A0A1D5RUP2|D8L9Q5|A0A1D5ZGS2|Q9FS79|A0A1D6ARF6|A0A1D5Z0B6|P12112|A0A1D6AC03|W5H1G1|A0A1D6BMJ6|A0A077RSI3|A0A1D5VE13|P69443|P20858|W5D0E3|A0A1D5YNN8|Q332R4|W5BEP1|A0A1D5YRW6
9126	purine nucleoside monophosphate metabolic process	3.4051e-17	2.4079e-15	22	632	177	59737	0.124294	0.0105797	11.7483	A0A1D6RDZ8|A0A1D6AK65|Q41534|A0A1D6AGT9|D8L9Q5|A0A1D5ZGS2|Q9FS79|A0A1D6ARF6|A0A1D5Z0B6|P12112|A0A1D6AC03|W5H1G1|A0A1D6BMJ6|A0A077RSI3|A0A1D5VE13|P69443|P20858|W5D0E3|A0A1D5YNN8|Q332R4|W5BEP1|A0A1D5YRW6
9167	purine ribonucleoside monophosphate metabolic process	3.4051e-17	2.4079e-15	22	632	177	59737	0.124294	0.0105797	11.7483	A0A1D6RDZ8|A0A1D6AK65|Q41534|A0A1D6AGT9|D8L9Q5|A0A1D5ZGS2|Q9FS79|A0A1D6ARF6|A0A1D5Z0B6|P12112|A0A1D6AC03|W5H1G1|A0A1D6BMJ6|A0A077RSI3|A0A1D5VE13|P69443|P20858|W5D0E3|A0A1D5YNN8|Q332R4|W5BEP1|A0A1D5YRW6
9161	ribonucleoside monophosphate metabolic process	9.7862e-17	4.4038e-15	22	665	177	59737	0.124294	0.0111321	11.1653	A0A1D6RDZ8|A0A1D6AK65|Q41534|A0A1D6AGT9|D8L9Q5|A0A1D5ZGS2|Q9FS79|A0A1D6ARF6|A0A1D5Z0B6|P12112|A0A1D6AC03|W5H1G1|A0A1D6BMJ6|A0A077RSI3|A0A1D5VE13|P69443|P20858|W5D0E3|A0A1D5YNN8|Q332R4|W5BEP1|A0A1D5YRW6
9123	nucleoside monophosphate metabolic process	1.3324e-16	4.7109e-15	22	675	177	59737	0.124294	0.0112995	10.9999	A0A1D6RDZ8|A0A1D6AK65|Q41534|A0A1D6AGT9|D8L9Q5|A0A1D5ZGS2|Q9FS79|A0A1D6ARF6|A0A1D5Z0B6|P12112|A0A1D6AC03|W5H1G1|A0A1D6BMJ6|A0A077RSI3|A0A1D5VE13|P69443|P20858|W5D0E3|A0A1D5YNN8|Q332R4|W5BEP1|A0A1D5YRW6
44249	cellular biosynthetic process	0.9695	1	22	10333	177	59737	0.124294	0.172975	0.718566	A0A096USZ7|A0A1D6AK65|Q41534|A0A1D5XQ18|A0A1D5RUP2|A0A1D6ARF6|P12112|A0A1D5XVG2|A0A1D5RV09|A0A1D6AC03|I3NM23|W5G1K3|X2D2D5|A0A1D6A749|P69443|P20858|A0A1D5SE57|C6K7G4|Q332R4|W5BEP1|W5GUI9|W5C8D1
9144	purine nucleoside triphosphate metabolic process	6.4245e-17	3.1801e-15	21	572	177	59737	0.118644	0.00957531	12.3906	A0A1D6RDZ8|Q41534|A0A1D6AGT9|A0A1D5RUP2|D8L9Q5|A0A1D5ZGS2|Q9FS79|A0A1D6ARF6|A0A1D5Z0B6|P12112|W5H1G1|A0A1D6BMJ6|A0A077RSI3|A0A1D5VE13|P69443|P20858|W5D0E3|A0A1D5YNN8|Q332R4|W5BEP1|A0A1D5YRW6
9205	purine ribonucleoside triphosphate metabolic process	6.4245e-17	3.1801e-15	21	572	177	59737	0.118644	0.00957531	12.3906	A0A1D6RDZ8|Q41534|A0A1D6AGT9|A0A1D5RUP2|D8L9Q5|A0A1D5ZGS2|Q9FS79|A0A1D6ARF6|A0A1D5Z0B6|P12112|W5H1G1|A0A1D6BMJ6|A0A077RSI3|A0A1D5VE13|P69443|P20858|W5D0E3|A0A1D5YNN8|Q332R4|W5BEP1|A0A1D5YRW6
9199	ribonucleoside triphosphate metabolic process	1.7184e-16	5.3164e-15	21	601	177	59737	0.118644	0.0100608	11.7927	A0A1D6RDZ8|Q41534|A0A1D6AGT9|A0A1D5RUP2|D8L9Q5|A0A1D5ZGS2|Q9FS79|A0A1D6ARF6|A0A1D5Z0B6|P12112|W5H1G1|A0A1D6BMJ6|A0A077RSI3|A0A1D5VE13|P69443|P20858|W5D0E3|A0A1D5YNN8|Q332R4|W5BEP1|A0A1D5YRW6
9141	nucleoside triphosphate metabolic process	4.1033e-16	1.069e-14	21	628	177	59737	0.118644	0.0105127	11.2857	A0A1D6RDZ8|Q41534|A0A1D6AGT9|A0A1D5RUP2|D8L9Q5|A0A1D5ZGS2|Q9FS79|A0A1D6ARF6|A0A1D5Z0B6|P12112|W5H1G1|A0A1D6BMJ6|A0A077RSI3|A0A1D5VE13|P69443|P20858|W5D0E3|A0A1D5YNN8|Q332R4|W5BEP1|A0A1D5YRW6
50896	response to stimulus	0.21345	0.3256	21	5876	177	59737	0.118644	0.0983645	1.20617	H9NAV6|A0A1D5RY72|V9HXE7|A0A1D5W2F2|H9NAV2|A0A096UNV4|A0A1D5XFA3|A0A1D5U305|A0A1D5W7M9|Q5S1S6|A0A1D5TI80|A0A0F7KKA2|A0A1D5VJZ1|A0A0A7ABX0|Q9SQG4|W5D700|W5BML0|W5G718|A0A1D5TGU9|A0A0C4BJ55|A0A1D5W1T3
6810	transport	0.75896	0.91175	21	8013	177	59737	0.118644	0.134138	0.884493	D2T2K0|A0A1D5RY72|W5HZC6|A0A1D6C8E8|Q41534|A0A1D5YHT3|A0A1D6B8P9|A0A1D6ARF6|P12112|W5H1G1|Q9ATG4|Q2PCB6|P69443|P20858|B2B9U2|Q2PCC1|Q332R4|A0A077RVM2|W5BEP1|A0A1D5WJH0|A0A1D5TL58
51234	establishment of localization	0.76807	0.91818	21	8059	177	59737	0.118644	0.134908	0.879444	D2T2K0|A0A1D5RY72|W5HZC6|A0A1D6C8E8|Q41534|A0A1D5YHT3|A0A1D6B8P9|A0A1D6ARF6|P12112|W5H1G1|Q9ATG4|Q2PCB6|P69443|P20858|B2B9U2|Q2PCC1|Q332R4|A0A077RVM2|W5BEP1|A0A1D5WJH0|A0A1D5TL58
51179	localization	0.77331	0.92017	21	8086	177	59737	0.118644	0.13536	0.876508	D2T2K0|A0A1D5RY72|W5HZC6|A0A1D6C8E8|Q41534|A0A1D5YHT3|A0A1D6B8P9|A0A1D6ARF6|P12112|W5H1G1|Q9ATG4|Q2PCB6|P69443|P20858|B2B9U2|Q2PCC1|Q332R4|A0A077RVM2|W5BEP1|A0A1D5WJH0|A0A1D5TL58
46034	ATP metabolic process	3.4418e-16	9.4649e-15	20	543	177	59737	0.112994	0.00908984	12.4308	A0A1D6RDZ8|Q41534|A0A1D6AGT9|D8L9Q5|A0A1D5ZGS2|Q9FS79|A0A1D6ARF6|A0A1D5Z0B6|P12112|W5H1G1|A0A1D6BMJ6|A0A077RSI3|A0A1D5VE13|P69443|P20858|W5D0E3|A0A1D5YNN8|Q332R4|W5BEP1|A0A1D5YRW6
44723	single-organism carbohydrate metabolic process	2.3284e-09	2.3051e-08	20	1298	177	59737	0.112994	0.0217286	5.20026	A0A1D6RDZ8|A0A1D6CDM3|P46285|A0A1D5XQ18|A0A1D6AGT9|D8L9Q5|A0A1D5ZGS2|Q9FS79|A0A1D5VD89|A0A1D5Z0B6|A0A1D5XJY0|A0A1D6ATH8|A0A1D6BMJ6|A0A077RSI3|P11383|A0A1D5VE13|W5D0E3|A0A1D5YNN8|A0A1D6BRN0|A0A1D5YRW6
1901575	organic substance catabolic process	5.8649e-05	0.00026154	20	2503	177	59737	0.112994	0.0419003	2.69674	A0A1D6RDZ8|A0A1D5RU55|A0A1D6AGT9|W5C3H4|D8L9Q5|A0A1D5TAT2|A0A1D5ZGS2|Q9FS79|A0A1D5VD89|A0A1D5Z0B6|A0A1D5TAT3|A0A1D6BMJ6|A0A077RSI3|A0A1D5VE13|W5F826|W5D0E3|A0A1D5YNN8|Q9XEN6|A0A1D5YRW6|W5GUI9
44711	single-organism biosynthetic process	0.0018404	0.0061972	20	3283	177	59737	0.112994	0.0549576	2.05603	A0A096USZ7|A0A1D6AK65|Q41534|P46285|A0A1D5XQ18|A0A1D5RUP2|A0A1D6ARF6|P12112|A0A1D5XVG2|A0A1D6AC03|I3NM23|W5G1K3|X2D2D5|P11383|P69443|P20858|C6K7G4|Q332R4|W5BEP1|W5GUI9
9056	catabolic process	0.0018999	0.0063545	20	3292	177	59737	0.112994	0.0551082	2.05041	A0A1D6RDZ8|A0A1D5RU55|A0A1D6AGT9|W5C3H4|D8L9Q5|A0A1D5TAT2|A0A1D5ZGS2|Q9FS79|A0A1D5VD89|A0A1D5Z0B6|A0A1D5TAT3|A0A1D6BMJ6|A0A077RSI3|A0A1D5VE13|W5F826|W5D0E3|A0A1D5YNN8|Q9XEN6|A0A1D5YRW6|W5GUI9
43170	macromolecule metabolic process	1	1	20	23755	177	59737	0.112994	0.39766	0.284148	A0A1D5RU55|A0A1D5XQ18|W5C3H4|A0A1D6S9G7|A0A1D5TAT2|A7XDG5|A0A1D5UY15|Q6XPZ4|A0A1D5RV09|A0A1D5TAT3|A0A1D6A749|W5F826|A0A1D6A916|A0A1D5SE57|A0A1D6AL49|Q9XEN6|A0A1D6AQ68|A0A1D5UAB5|A0A1D5YFE5|W5C8D1
6091	generation of precursor metabolites and energy	5.9343e-11	8.6137e-10	18	819	177	59737	0.101695	0.0137101	7.41752	A0A1D6BRX1|A0A1D6RDZ8|A0A1D6AGT9|A3KLL4|A0A1D5RY74|D8L9Q5|A0A1D5VDV6|A0A1D5YFR1|A0A1D5ZGS2|Q9FS79|A0A1D5Z0B6|A0A077RYA3|A0A1D6BMJ6|A0A077RSI3|A0A1D5VE13|W5D0E3|A0A1D5YNN8|A0A1D5YRW6
44765	single-organism transport	0.00034095	0.0013834	17	2214	177	59737	0.0960452	0.0370625	2.59144	D2T2K0|Q41534|A0A1D5YHT3|A0A1D6ARF6|P12112|W5H1G1|Q9ATG4|Q2PCB6|P69443|P20858|B2B9U2|Q2PCC1|Q332R4|A0A077RVM2|W5BEP1|A0A1D5WJH0|A0A1D5TL58
1902578	single-organism localization	0.00036444	0.0014548	17	2227	177	59737	0.0960452	0.0372801	2.57631	D2T2K0|Q41534|A0A1D5YHT3|A0A1D6ARF6|P12112|W5H1G1|Q9ATG4|Q2PCB6|P69443|P20858|B2B9U2|Q2PCC1|Q332R4|A0A077RVM2|W5BEP1|A0A1D5WJH0|A0A1D5TL58
1901566	organonitrogen compound biosynthetic process	0.036291	0.080196	17	3564	177	59737	0.0960452	0.0596615	1.60984	A0A096USZ7|A0A1D6AK65|Q41534|A0A1D5RUP2|A0A1D6ARF6|P12112|A0A1D5XVG2|A0A1D5RV09|A0A1D6AC03|W5G1K3|A0A1D6A749|P69443|P20858|A0A1D5SE57|Q332R4|W5BEP1|W5C8D1
32787	monocarboxylic acid metabolic process	3.9335e-07	2.6312e-06	16	1150	177	59737	0.0903955	0.0192511	4.69561	A0A1D6RDZ8|A0A1D6AGT9|D8L9Q5|A0A1D5ZGS2|Q9FS79|A0A1D5Z0B6|I3NM23|A0A1D6BMJ6|A0A077RSI3|X2D2D5|A0A1D5VE13|W5D0E3|A0A1D5YNN8|C6K7G4|A0A1D5YRW6|W5GUI9
16310	phosphorylation	0.99107	1	16	8793	177	59737	0.0903955	0.147195	0.61412	A0A1D6RDZ8|A0A1D6AK65|A0A1D6AGT9|A0A1D5RUP2|D8L9Q5|A0A1D5ZGS2|Q9FS79|A0A1D5Z0B6|A0A1D6DFN1|A0A1D6AC03|A0A1D6BMJ6|A0A077RSI3|A0A1D5VE13|W5D0E3|A0A1D5YNN8|A0A1D5YRW6
6732	coenzyme metabolic process	1.964e-08	1.7271e-07	15	797	177	59737	0.0847458	0.0133418	6.35189	A0A1D6RDZ8|A0A1D5V9N0|A0A0C4BJE5|A0A1D6AGT9|D8L9Q5|A0A1D5ZGS2|Q9FS79|A0A1D5Z0B6|A0A1D6BMJ6|A0A077RSI3|A0A096USP9|A0A1D5VE13|W5D0E3|A0A1D5YNN8|A0A1D5YRW6
51186	cofactor metabolic process	6.1109e-07	3.8781e-06	15	1043	177	59737	0.0847458	0.0174599	4.85375	A0A1D6RDZ8|A0A1D5V9N0|A0A0C4BJE5|A0A1D6AGT9|D8L9Q5|A0A1D5ZGS2|Q9FS79|A0A1D5Z0B6|A0A1D6BMJ6|A0A077RSI3|A0A096USP9|A0A1D5VE13|W5D0E3|A0A1D5YNN8|A0A1D5YRW6
44260	cellular macromolecule metabolic process	1	1	15	20722	177	59737	0.0847458	0.346887	0.244304	A0A1D5RU55|A0A1D5XQ18|W5C3H4|A0A1D5TAT2|A7XDG5|A0A1D5UY15|Q6XPZ4|A0A1D5RV09|A0A1D5TAT3|A0A1D6A749|W5F826|A0A1D5SE57|Q9XEN6|A0A1D5UAB5|W5C8D1
46496	nicotinamide nucleotide metabolic process	5.7947e-11	8.6137e-10	14	431	177	59737	0.079096	0.00721496	10.9628	A0A1D6RDZ8|A0A1D5V9N0|A0A1D6AGT9|D8L9Q5|A0A1D5ZGS2|Q9FS79|A0A1D5Z0B6|A0A1D6BMJ6|A0A077RSI3|A0A096USP9|A0A1D5VE13|W5D0E3|A0A1D5YNN8|A0A1D5YRW6
19362	pyridine nucleotide metabolic process	5.7947e-11	8.6137e-10	14	431	177	59737	0.079096	0.00721496	10.9628	A0A1D6RDZ8|A0A1D5V9N0|A0A1D6AGT9|D8L9Q5|A0A1D5ZGS2|Q9FS79|A0A1D5Z0B6|A0A1D6BMJ6|A0A077RSI3|A0A096USP9|A0A1D5VE13|W5D0E3|A0A1D5YNN8|A0A1D5YRW6
6733	oxidoreduction coenzyme metabolic process	1.2824e-10	1.7633e-09	14	458	177	59737	0.079096	0.00766694	10.3165	A0A1D6RDZ8|A0A1D5V9N0|A0A1D6AGT9|D8L9Q5|A0A1D5ZGS2|Q9FS79|A0A1D5Z0B6|A0A1D6BMJ6|A0A077RSI3|A0A096USP9|A0A1D5VE13|W5D0E3|A0A1D5YNN8|A0A1D5YRW6
72524	pyridine-containing compound metabolic process	1.5625e-10	2.0903e-09	14	465	177	59737	0.079096	0.00778412	10.1612	A0A1D6RDZ8|A0A1D5V9N0|A0A1D6AGT9|D8L9Q5|A0A1D5ZGS2|Q9FS79|A0A1D5Z0B6|A0A1D6BMJ6|A0A077RSI3|A0A096USP9|A0A1D5VE13|W5D0E3|A0A1D5YNN8|A0A1D5YRW6
44712	single-organism catabolic process	2.1467e-06	1.265e-05	14	1006	177	59737	0.079096	0.0168405	4.69678	A0A1D6RDZ8|A0A1D6AGT9|D8L9Q5|A0A1D5ZGS2|Q9FS79|A0A1D5VD89|A0A1D5Z0B6|A0A1D6BMJ6|A0A077RSI3|A0A1D5VE13|W5D0E3|A0A1D5YNN8|A0A1D5YRW6|W5GUI9
44271	cellular nitrogen compound biosynthetic process	0.98076	1	14	7475	177	59737	0.079096	0.125132	0.632102	A0A1D6AK65|Q41534|A0A1D5RUP2|A0A1D6ARF6|P12112|A0A1D5RV09|A0A1D6AC03|A0A1D6A749|P69443|P20858|A0A1D5SE57|Q332R4|W5BEP1|W5C8D1
6165	nucleoside diphosphate phosphorylation	3.4734e-11	6.1405e-10	13	337	177	59737	0.0734463	0.00564139	13.0192	A0A1D6RDZ8|A0A1D6AGT9|A0A1D5RUP2|D8L9Q5|A0A1D5ZGS2|Q9FS79|A0A1D5Z0B6|A0A1D6BMJ6|A0A077RSI3|A0A1D5VE13|W5D0E3|A0A1D5YNN8|A0A1D5YRW6
44724	single-organism carbohydrate catabolic process	3.8759e-11	6.6158e-10	13	340	177	59737	0.0734463	0.00569161	12.9043	A0A1D6RDZ8|A0A1D6AGT9|D8L9Q5|A0A1D5ZGS2|Q9FS79|A0A1D5VD89|A0A1D5Z0B6|A0A1D6BMJ6|A0A077RSI3|A0A1D5VE13|W5D0E3|A0A1D5YNN8|A0A1D5YRW6
9132	nucleoside diphosphate metabolic process	5.743e-11	8.6137e-10	13	351	177	59737	0.0734463	0.00587576	12.4999	A0A1D6RDZ8|A0A1D6AGT9|A0A1D5RUP2|D8L9Q5|A0A1D5ZGS2|Q9FS79|A0A1D5Z0B6|A0A1D6BMJ6|A0A077RSI3|A0A1D5VE13|W5D0E3|A0A1D5YNN8|A0A1D5YRW6
46939	nucleotide phosphorylation	4.0808e-10	4.4889e-09	13	412	177	59737	0.0734463	0.0068969	10.6492	A0A1D6RDZ8|A0A1D6AGT9|A0A1D5RUP2|D8L9Q5|A0A1D5ZGS2|Q9FS79|A0A1D5Z0B6|A0A1D6BMJ6|A0A077RSI3|A0A1D5VE13|W5D0E3|A0A1D5YNN8|A0A1D5YRW6
16052	carbohydrate catabolic process	4.4698e-08	3.4571e-07	13	612	177	59737	0.0734463	0.0102449	7.16906	A0A1D6RDZ8|A0A1D6AGT9|D8L9Q5|A0A1D5ZGS2|Q9FS79|A0A1D5VD89|A0A1D5Z0B6|A0A1D6BMJ6|A0A077RSI3|A0A1D5VE13|W5D0E3|A0A1D5YNN8|A0A1D5YRW6
6812	cation transport	0.00088995	0.0031692	13	1573	177	59737	0.0734463	0.0263321	2.78923	W5HZC6|A0A1D6C8E8|Q41534|A0A1D6ARF6|P12112|W5H1G1|P69443|P20858|B2B9U2|Q332R4|W5BEP1|A0A1D5WJH0|A0A1D5TL58
6811	ion transport	0.017937	0.045887	13	2266	177	59737	0.0734463	0.0379329	1.93622	W5HZC6|A0A1D6C8E8|Q41534|A0A1D6ARF6|P12112|W5H1G1|P69443|P20858|B2B9U2|Q332R4|W5BEP1|A0A1D5WJH0|A0A1D5TL58
6950	response to stress	0.11116	0.19792	13	3004	177	59737	0.0734463	0.0502871	1.46054	H9NAV6|V9HXE7|A0A1D5W2F2|H9NAV2|A0A096UNV4|A0A1D5XFA3|A0A1D5U305|A0A0F7KKA2|A0A0A7ABX0|Q9SQG4|W5D700|W5BML0|A0A1D5TGU9
19538	protein metabolic process	1	1	13	15715	177	59737	0.0734463	0.26307	0.27919	W5C3H4|A0A1D6S9G7|A7XDG5|Q6XPZ4|A0A1D5RV09|A0A1D6A749|W5F826|A0A1D6A916|A0A1D5SE57|A0A1D6AL49|A0A1D6AQ68|A0A1D5YFE5|W5C8D1
6757	ATP generation from ADP	2.2448e-10	2.7102e-09	12	314	177	59737	0.0677966	0.00525637	12.898	A0A1D6RDZ8|A0A1D6BMJ6|A0A077RSI3|A0A1D5VE13|A0A1D6AGT9|D8L9Q5|W5D0E3|A0A1D5YNN8|A0A1D5ZGS2|Q9FS79|A0A1D5Z0B6|A0A1D5YRW6
46031	ADP metabolic process	2.2448e-10	2.7102e-09	12	314	177	59737	0.0677966	0.00525637	12.898	A0A1D6RDZ8|A0A1D6BMJ6|A0A077RSI3|A0A1D5VE13|A0A1D6AGT9|D8L9Q5|W5D0E3|A0A1D5YNN8|A0A1D5ZGS2|Q9FS79|A0A1D5Z0B6|A0A1D5YRW6
6096	glycolytic process	2.2448e-10	2.7102e-09	12	314	177	59737	0.0677966	0.00525637	12.898	A0A1D6RDZ8|A0A1D6BMJ6|A0A077RSI3|A0A1D5VE13|A0A1D6AGT9|D8L9Q5|W5D0E3|A0A1D5YNN8|A0A1D5ZGS2|Q9FS79|A0A1D5Z0B6|A0A1D5YRW6
9135	purine nucleoside diphosphate metabolic process	2.8865e-10	3.2473e-09	12	321	177	59737	0.0677966	0.00537355	12.6167	A0A1D6RDZ8|A0A1D6BMJ6|A0A077RSI3|A0A1D5VE13|A0A1D6AGT9|D8L9Q5|W5D0E3|A0A1D5YNN8|A0A1D5ZGS2|Q9FS79|A0A1D5Z0B6|A0A1D5YRW6
9179	purine ribonucleoside diphosphate metabolic process	2.8865e-10	3.2473e-09	12	321	177	59737	0.0677966	0.00537355	12.6167	A0A1D6RDZ8|A0A1D6BMJ6|A0A077RSI3|A0A1D5VE13|A0A1D6AGT9|D8L9Q5|W5D0E3|A0A1D5YNN8|A0A1D5ZGS2|Q9FS79|A0A1D5Z0B6|A0A1D5YRW6
9185	ribonucleoside diphosphate metabolic process	2.8865e-10	3.2473e-09	12	321	177	59737	0.0677966	0.00537355	12.6167	A0A1D6RDZ8|A0A1D6BMJ6|A0A077RSI3|A0A1D5VE13|A0A1D6AGT9|D8L9Q5|W5D0E3|A0A1D5YNN8|A0A1D5ZGS2|Q9FS79|A0A1D5Z0B6|A0A1D5YRW6
6090	pyruvate metabolic process	1.4405e-09	1.4552e-08	12	370	177	59737	0.0677966	0.00619382	10.9459	A0A1D6RDZ8|A0A1D6BMJ6|A0A077RSI3|A0A1D5VE13|A0A1D6AGT9|D8L9Q5|W5D0E3|A0A1D5YNN8|A0A1D5ZGS2|Q9FS79|A0A1D5Z0B6|A0A1D5YRW6
55085	transmembrane transport	0.55416	0.71621	12	4083	177	59737	0.0677966	0.0683496	0.991909	W5H1G1|Q41534|P69443|P20858|A0A1D6B8P9|B2B9U2|A0A1D6ARF6|Q332R4|P12112|W5BEP1|A0A1D5WJH0|A0A1D5TL58
45454	cell redox homeostasis	5.5132e-07	3.5442e-06	11	523	177	59737	0.0621469	0.00875504	7.09841	O64394|A0A1D5UBI2|A0A1D6AEC8|W5G718|A0A0C4BJ55|A0A1D6RKS0|A0A1D5ZGM0|W5CB91|Q5S1S6|A0A1D5XTW4|A0A1D5X453
15992	proton transport	7.1341e-07	4.4142e-06	11	537	177	59737	0.0621469	0.0089894	6.91335	W5H1G1|Q41534|P69443|P20858|B2B9U2|A0A1D6ARF6|Q332R4|P12112|W5BEP1|A0A1D5WJH0|A0A1D5TL58
6818	hydrogen transport	7.1341e-07	4.4142e-06	11	537	177	59737	0.0621469	0.0089894	6.91335	W5H1G1|Q41534|P69443|P20858|B2B9U2|A0A1D6ARF6|Q332R4|P12112|W5BEP1|A0A1D5WJH0|A0A1D5TL58
19725	cellular homeostasis	2.8027e-06	1.6321e-05	11	619	177	59737	0.0621469	0.0103621	5.99753	O64394|A0A1D5UBI2|A0A1D6AEC8|W5G718|A0A0C4BJ55|A0A1D6RKS0|A0A1D5ZGM0|W5CB91|Q5S1S6|A0A1D5XTW4|A0A1D5X453
42592	homeostatic process	2.4973e-05	0.00013292	11	783	177	59737	0.0621469	0.0131075	4.74134	O64394|A0A1D5UBI2|A0A1D6AEC8|W5G718|A0A0C4BJ55|A0A1D6RKS0|A0A1D5ZGM0|W5CB91|Q5S1S6|A0A1D5XTW4|A0A1D5X453
15672	monovalent inorganic cation transport	2.5855e-05	0.00013615	11	786	177	59737	0.0621469	0.0131577	4.72324	W5H1G1|Q41534|P69443|P20858|B2B9U2|A0A1D6ARF6|Q332R4|P12112|W5BEP1|A0A1D5WJH0|A0A1D5TL58
65008	regulation of biological quality	0.00044155	0.0017076	11	1089	177	59737	0.0621469	0.0182299	3.40906	O64394|A0A1D5UBI2|A0A1D6AEC8|W5G718|A0A0C4BJ55|A0A1D6RKS0|A0A1D5ZGM0|W5CB91|Q5S1S6|A0A1D5XTW4|A0A1D5X453
6520	cellular amino acid metabolic process	0.0045433	0.01363	11	1466	177	59737	0.0621469	0.0245409	2.53238	A0A077S3V2|A0A1D5TV46|W5G1K3|A0A096USZ7|A0A0C4BJE5|A0A1D6B8Z2|W5GDZ8|A0A1D5VDW6|A0A1D5XVG2|W5GUI9|A7WK82
19438	aromatic compound biosynthetic process	0.94115	1	11	5498	177	59737	0.0621469	0.0920368	0.67524	A0A1D6AK65|Q41534|A0A1D5RUP2|P69443|P20858|A0A1D6ARF6|Q332R4|P12112|W5BEP1|W5GUI9|A0A1D6AC03
1901362	organic cyclic compound biosynthetic process	0.96227	1	11	5795	177	59737	0.0621469	0.0970086	0.640633	A0A1D6AK65|Q41534|A0A1D5RUP2|P69443|P20858|A0A1D6ARF6|Q332R4|P12112|W5BEP1|W5GUI9|A0A1D6AC03
31323	regulation of cellular metabolic process	0.99941	1	11	8076	177	59737	0.0621469	0.135193	0.459692	W5D700|W5BML0|Q6QAX7|W5FB83|A0A096UNV4|A0A1D5VI53|A0A1D6B1I9|W4ZZ08|A0A1D6RID7|A0A1D5SAW1|B9VGW3
19222	regulation of metabolic process	0.99969	1	11	8377	177	59737	0.0621469	0.140231	0.443174	W5D700|W5BML0|Q6QAX7|W5FB83|A0A096UNV4|A0A1D5VI53|A0A1D6B1I9|W4ZZ08|A0A1D6RID7|A0A1D5SAW1|B9VGW3
46129	purine ribonucleoside biosynthetic process	3.375e-09	3.2127e-08	10	241	177	59737	0.0564972	0.00403435	14.004	A0A1D6AK65|Q41534|A0A1D5RUP2|P69443|P20858|A0A1D6ARF6|Q332R4|P12112|W5BEP1|A0A1D6AC03
42451	purine nucleoside biosynthetic process	3.375e-09	3.2127e-08	10	241	177	59737	0.0564972	0.00403435	14.004	A0A1D6AK65|Q41534|A0A1D5RUP2|P69443|P20858|A0A1D6ARF6|Q332R4|P12112|W5BEP1|A0A1D6AC03
9152	purine ribonucleotide biosynthetic process	1.3146e-08	1.2278e-07	10	278	177	59737	0.0564972	0.00465373	12.1402	A0A1D6AK65|Q41534|A0A1D5RUP2|P69443|P20858|A0A1D6ARF6|Q332R4|P12112|W5BEP1|A0A1D6AC03
1901659	glycosyl compound biosynthetic process	2.0237e-08	1.7271e-07	10	291	177	59737	0.0564972	0.00487135	11.5978	A0A1D6AK65|Q41534|A0A1D5RUP2|P69443|P20858|A0A1D6ARF6|Q332R4|P12112|W5BEP1|A0A1D6AC03
42455	ribonucleoside biosynthetic process	2.0237e-08	1.7271e-07	10	291	177	59737	0.0564972	0.00487135	11.5978	A0A1D6AK65|Q41534|A0A1D5RUP2|P69443|P20858|A0A1D6ARF6|Q332R4|P12112|W5BEP1|A0A1D6AC03
9163	nucleoside biosynthetic process	2.0237e-08	1.7271e-07	10	291	177	59737	0.0564972	0.00487135	11.5978	A0A1D6AK65|Q41534|A0A1D5RUP2|P69443|P20858|A0A1D6ARF6|Q332R4|P12112|W5BEP1|A0A1D6AC03
6164	purine nucleotide biosynthetic process	2.9588e-08	2.401e-07	10	303	177	59737	0.0564972	0.00507223	11.1385	A0A1D6AK65|Q41534|A0A1D5RUP2|P69443|P20858|A0A1D6ARF6|Q332R4|P12112|W5BEP1|A0A1D6AC03
9260	ribonucleotide biosynthetic process	6.207e-08	4.5183e-07	10	328	177	59737	0.0564972	0.00549073	10.2895	A0A1D6AK65|Q41534|A0A1D5RUP2|P69443|P20858|A0A1D6ARF6|Q332R4|P12112|W5BEP1|A0A1D6AC03
46390	ribose phosphate biosynthetic process	6.207e-08	4.5183e-07	10	328	177	59737	0.0564972	0.00549073	10.2895	A0A1D6AK65|Q41534|A0A1D5RUP2|P69443|P20858|A0A1D6ARF6|Q332R4|P12112|W5BEP1|A0A1D6AC03
72522	purine-containing compound biosynthetic process	6.9477e-08	4.9842e-07	10	332	177	59737	0.0564972	0.00555769	10.1656	A0A1D6AK65|Q41534|A0A1D5RUP2|P69443|P20858|A0A1D6ARF6|Q332R4|P12112|W5BEP1|A0A1D6AC03
1902600	hydrogen ion transmembrane transport	1.0109e-06	6.178e-06	10	445	177	59737	0.0564972	0.00744932	7.58421	W5H1G1|Q41534|P69443|P20858|A0A1D6ARF6|Q332R4|P12112|W5BEP1|A0A1D5WJH0|A0A1D5TL58
1901293	nucleoside phosphate biosynthetic process	1.5865e-06	9.4617e-06	10	468	177	59737	0.0564972	0.00783434	7.21148	A0A1D6AK65|Q41534|A0A1D5RUP2|P69443|P20858|A0A1D6ARF6|Q332R4|P12112|W5BEP1|A0A1D6AC03
9165	nucleotide biosynthetic process	1.5865e-06	9.4617e-06	10	468	177	59737	0.0564972	0.00783434	7.21148	A0A1D6AK65|Q41534|A0A1D5RUP2|P69443|P20858|A0A1D6ARF6|Q332R4|P12112|W5BEP1|A0A1D6AC03
15979	photosynthesis	5.4231e-06	3.0856e-05	10	538	177	59737	0.0564972	0.00900614	6.27318	A0A1D5YCF1|P11383|A0A1D5TQ60|P46285|Q9SAW5|Q00434|A0A1D5Z4N3|A0A1D6RID7|A0A1D5UUS2|A0A077RYA3
90407	organophosphate biosynthetic process	8.8096e-05	0.00038935	10	748	177	59737	0.0564972	0.0125216	4.51199	A0A1D6AK65|Q41534|A0A1D5RUP2|P69443|P20858|A0A1D6ARF6|Q332R4|P12112|W5BEP1|A0A1D6AC03
1901137	carbohydrate derivative biosynthetic process	0.00017115	0.00073668	10	812	177	59737	0.0564972	0.0135929	4.15637	A0A1D6AK65|Q41534|A0A1D5RUP2|P69443|P20858|A0A1D6ARF6|Q332R4|P12112|W5BEP1|A0A1D6AC03
98662	inorganic cation transmembrane transport	0.00057134	0.0021755	10	947	177	59737	0.0564972	0.0158528	3.56386	W5H1G1|Q41534|P69443|P20858|A0A1D6ARF6|Q332R4|P12112|W5BEP1|A0A1D5WJH0|A0A1D5TL58
98660	inorganic ion transmembrane transport	0.0014894	0.0051198	10	1076	177	59737	0.0564972	0.0180123	3.13659	W5H1G1|Q41534|P69443|P20858|A0A1D6ARF6|Q332R4|P12112|W5BEP1|A0A1D5WJH0|A0A1D5TL58
98655	cation transmembrane transport	0.0024267	0.0079027	10	1151	177	59737	0.0564972	0.0192678	2.93221	W5H1G1|Q41534|P69443|P20858|A0A1D6ARF6|Q332R4|P12112|W5BEP1|A0A1D5WJH0|A0A1D5TL58
50790	regulation of catalytic activity	0.010951	0.030283	10	1436	177	59737	0.0564972	0.0240387	2.35026	W5D700|W5BML0|Q6QAX7|W5FB83|A0A096UNV4|A0A1D5VI53|W4ZZ08|A0A1D5SAW1|A0A1D6BUC5|B9VGW3
65009	regulation of molecular function	0.01135	0.031212	10	1444	177	59737	0.0564972	0.0241726	2.33724	W5D700|W5BML0|Q6QAX7|W5FB83|A0A096UNV4|A0A1D5VI53|W4ZZ08|A0A1D5SAW1|A0A1D6BUC5|B9VGW3
34220	ion transmembrane transport	0.027327	0.067975	10	1665	177	59737	0.0564972	0.0278722	2.02701	W5H1G1|Q41534|P69443|P20858|A0A1D6ARF6|Q332R4|P12112|W5BEP1|A0A1D5WJH0|A0A1D5TL58
34654	nucleobase-containing compound biosynthetic process	0.92893	1	10	4962	177	59737	0.0564972	0.0830641	0.680164	A0A1D6AK65|Q41534|A0A1D5RUP2|P69443|P20858|A0A1D6ARF6|Q332R4|P12112|W5BEP1|A0A1D6AC03
18130	heterocycle biosynthetic process	0.97351	1	10	5596	177	59737	0.0564972	0.0936773	0.603104	A0A1D6AK65|Q41534|A0A1D5RUP2|P69443|P20858|A0A1D6ARF6|Q332R4|P12112|W5BEP1|A0A1D6AC03
9127	purine nucleoside monophosphate biosynthetic process	4.02e-08	3.1586e-07	9	234	177	59737	0.0508475	0.00391717	12.9807	A0A1D6AK65|Q41534|P69443|P20858|A0A1D6ARF6|Q332R4|P12112|W5BEP1|A0A1D6AC03
9168	purine ribonucleoside monophosphate biosynthetic process	4.02e-08	3.1586e-07	9	234	177	59737	0.0508475	0.00391717	12.9807	A0A1D6AK65|Q41534|P69443|P20858|A0A1D6ARF6|Q332R4|P12112|W5BEP1|A0A1D6AC03
9156	ribonucleoside monophosphate biosynthetic process	1.2363e-07	8.7422e-07	9	267	177	59737	0.0508475	0.00446959	11.3763	A0A1D6AK65|Q41534|P69443|P20858|A0A1D6ARF6|Q332R4|P12112|W5BEP1|A0A1D6AC03
9124	nucleoside monophosphate biosynthetic process	1.6866e-07	1.1759e-06	9	277	177	59737	0.0508475	0.00463699	10.9656	A0A1D6AK65|Q41534|P69443|P20858|A0A1D6ARF6|Q332R4|P12112|W5BEP1|A0A1D6AC03
51346	negative regulation of hydrolase activity	7.0266e-06	3.9525e-05	9	436	177	59737	0.0508475	0.00729866	6.96668	W5D700|W5BML0|Q6QAX7|A0A096UNV4|A0A1D5VI53|W4ZZ08|A0A1D5SAW1|A0A1D6BUC5|B9VGW3
51336	regulation of hydrolase activity	0.00017365	0.00074103	9	661	177	59737	0.0508475	0.0110652	4.59527	W5D700|W5BML0|Q6QAX7|A0A096UNV4|A0A1D5VI53|W4ZZ08|A0A1D5SAW1|A0A1D6BUC5|B9VGW3
44092	negative regulation of molecular function	0.00086268	0.003117	9	826	177	59737	0.0508475	0.0138273	3.67733	W5D700|W5BML0|Q6QAX7|A0A096UNV4|A0A1D5VI53|W4ZZ08|A0A1D5SAW1|A0A1D6BUC5|B9VGW3
43086	negative regulation of catalytic activity	0.00086268	0.003117	9	826	177	59737	0.0508475	0.0138273	3.67733	W5D700|W5BML0|Q6QAX7|A0A096UNV4|A0A1D5VI53|W4ZZ08|A0A1D5SAW1|A0A1D6BUC5|B9VGW3
51716	cellular response to stimulus	0.52717	0.68852	9	2986	177	59737	0.0508475	0.0499858	1.01724	H9NAV6|A0A1D5RY72|H9NAV2|A0A1D5U305|A0A1D5W7M9|A0A1D5W1T3|A0A1D5TI80|A0A0F7KKA2|A0A1D5VJZ1
80090	regulation of primary metabolic process	0.99993	1	9	8075	177	59737	0.0508475	0.135176	0.376158	W5D700|W5BML0|Q6QAX7|A0A096UNV4|A0A1D5VI53|A0A1D6B1I9|W4ZZ08|A0A1D5SAW1|B9VGW3
60255	regulation of macromolecule metabolic process	0.99996	1	9	8327	177	59737	0.0508475	0.139394	0.364774	W5D700|W5BML0|Q6QAX7|A0A096UNV4|A0A1D5VI53|A0A1D6B1I9|W4ZZ08|A0A1D5SAW1|B9VGW3
9145	purine nucleoside triphosphate biosynthetic process	6.1696e-08	4.5183e-07	8	175	177	59737	0.0451977	0.00292951	15.4284	Q41534|A0A1D5RUP2|P69443|P20858|A0A1D6ARF6|Q332R4|P12112|W5BEP1
9206	purine ribonucleoside triphosphate biosynthetic process	6.1696e-08	4.5183e-07	8	175	177	59737	0.0451977	0.00292951	15.4284	Q41534|A0A1D5RUP2|P69443|P20858|A0A1D6ARF6|Q332R4|P12112|W5BEP1
9142	nucleoside triphosphate biosynthetic process	2.0023e-07	1.3577e-06	8	204	177	59737	0.0451977	0.00341497	13.2352	Q41534|A0A1D5RUP2|P69443|P20858|A0A1D6ARF6|Q332R4|P12112|W5BEP1
9201	ribonucleoside triphosphate biosynthetic process	2.0023e-07	1.3577e-06	8	204	177	59737	0.0451977	0.00341497	13.2352	Q41534|A0A1D5RUP2|P69443|P20858|A0A1D6ARF6|Q332R4|P12112|W5BEP1
90662	ATP hydrolysis coupled transmembrane transport	9.9642e-06	5.3612e-05	8	345	177	59737	0.0451977	0.00577532	7.82602	W5H1G1|Q41534|P69443|P20858|A0A1D6ARF6|Q332R4|P12112|A0A1D5WJH0
99131	ATP hydrolysis coupled ion transmembrane transport	9.9642e-06	5.3612e-05	8	345	177	59737	0.0451977	0.00577532	7.82602	W5H1G1|Q41534|P69443|P20858|A0A1D6ARF6|Q332R4|P12112|A0A1D5WJH0
99132	ATP hydrolysis coupled cation transmembrane transport	9.9642e-06	5.3612e-05	8	345	177	59737	0.0451977	0.00577532	7.82602	W5H1G1|Q41534|P69443|P20858|A0A1D6ARF6|Q332R4|P12112|A0A1D5WJH0
10466	negative regulation of peptidase activity	4.847e-05	0.00022012	8	431	177	59737	0.0451977	0.00721496	6.26445	W5D700|W5BML0|Q6QAX7|A0A096UNV4|A0A1D5VI53|W4ZZ08|A0A1D5SAW1|B9VGW3
52547	regulation of peptidase activity	4.847e-05	0.00022012	8	431	177	59737	0.0451977	0.00721496	6.26445	W5D700|W5BML0|Q6QAX7|A0A096UNV4|A0A1D5VI53|W4ZZ08|A0A1D5SAW1|B9VGW3
52548	regulation of endopeptidase activity	4.847e-05	0.00022012	8	431	177	59737	0.0451977	0.00721496	6.26445	W5D700|W5BML0|Q6QAX7|A0A096UNV4|A0A1D5VI53|W4ZZ08|A0A1D5SAW1|B9VGW3
10951	negative regulation of endopeptidase activity	4.847e-05	0.00022012	8	431	177	59737	0.0451977	0.00721496	6.26445	W5D700|W5BML0|Q6QAX7|A0A096UNV4|A0A1D5VI53|W4ZZ08|A0A1D5SAW1|B9VGW3
45861	negative regulation of proteolysis	4.847e-05	0.00022012	8	431	177	59737	0.0451977	0.00721496	6.26445	W5D700|W5BML0|Q6QAX7|A0A096UNV4|A0A1D5VI53|W4ZZ08|A0A1D5SAW1|B9VGW3
30162	regulation of proteolysis	5.4239e-05	0.00024408	8	438	177	59737	0.0451977	0.00733214	6.16433	W5D700|W5BML0|Q6QAX7|A0A096UNV4|A0A1D5VI53|W4ZZ08|A0A1D5SAW1|B9VGW3
51248	negative regulation of protein metabolic process	0.00040477	0.0015902	8	589	177	59737	0.0451977	0.00985989	4.584	W5D700|W5BML0|Q6QAX7|A0A096UNV4|A0A1D5VI53|W4ZZ08|A0A1D5SAW1|B9VGW3
32269	negative regulation of cellular protein metabolic process	0.00040477	0.0015902	8	589	177	59737	0.0451977	0.00985989	4.584	W5D700|W5BML0|Q6QAX7|A0A096UNV4|A0A1D5VI53|W4ZZ08|A0A1D5SAW1|B9VGW3
31324	negative regulation of cellular metabolic process	0.00062821	0.0023738	8	630	177	59737	0.0451977	0.0105462	4.28568	W5D700|W5BML0|Q6QAX7|A0A096UNV4|A0A1D5VI53|W4ZZ08|A0A1D5SAW1|B9VGW3
48523	negative regulation of cellular process	0.0017443	0.0059139	8	740	177	59737	0.0451977	0.0123876	3.64862	W5D700|W5BML0|Q6QAX7|A0A096UNV4|A0A1D5VI53|W4ZZ08|A0A1D5SAW1|B9VGW3
10605	negative regulation of macromolecule metabolic process	0.0047706	0.014225	8	874	177	59737	0.0451977	0.0146308	3.08922	W5D700|W5BML0|Q6QAX7|A0A096UNV4|A0A1D5VI53|W4ZZ08|A0A1D5SAW1|B9VGW3
9892	negative regulation of metabolic process	0.0049002	0.014525	8	878	177	59737	0.0451977	0.0146978	3.07515	W5D700|W5BML0|Q6QAX7|A0A096UNV4|A0A1D5VI53|W4ZZ08|A0A1D5SAW1|B9VGW3
32268	regulation of cellular protein metabolic process	0.0057728	0.017009	8	903	177	59737	0.0451977	0.0151163	2.99001	W5D700|W5BML0|Q6QAX7|A0A096UNV4|A0A1D5VI53|W4ZZ08|A0A1D5SAW1|B9VGW3
51246	regulation of protein metabolic process	0.0068011	0.019573	8	929	177	59737	0.0451977	0.0155515	2.90633	W5D700|W5BML0|Q6QAX7|A0A096UNV4|A0A1D5VI53|W4ZZ08|A0A1D5SAW1|B9VGW3
48519	negative regulation of biological process	0.0098098	0.027434	8	991	177	59737	0.0451977	0.0165894	2.7245	W5D700|W5BML0|Q6QAX7|A0A096UNV4|A0A1D5VI53|W4ZZ08|A0A1D5SAW1|B9VGW3
1990748	cellular detoxification	0.013573	0.035928	8	1051	177	59737	0.0451977	0.0175938	2.56896	H9NAV6|H9NAV2|W5G718|A0A1D5XFA3|A0A0C4BJ55|A0A1D5U305|Q5S1S6|A0A0F7KKA2
98754	detoxification	0.013573	0.035928	8	1051	177	59737	0.0451977	0.0175938	2.56896	H9NAV6|H9NAV2|W5G718|A0A1D5XFA3|A0A0C4BJ55|A0A1D5U305|Q5S1S6|A0A0F7KKA2
98869	cellular oxidant detoxification	0.013573	0.035928	8	1051	177	59737	0.0451977	0.0175938	2.56896	H9NAV6|H9NAV2|W5G718|A0A1D5XFA3|A0A0C4BJ55|A0A1D5U305|Q5S1S6|A0A0F7KKA2
9636	response to toxic substance	0.013714	0.036109	8	1053	177	59737	0.0451977	0.0176273	2.56408	H9NAV6|H9NAV2|W5G718|A0A1D5XFA3|A0A0C4BJ55|A0A1D5U305|Q5S1S6|A0A0F7KKA2
42221	response to chemical	0.33735	0.47305	8	2220	177	59737	0.0451977	0.0371629	1.21621	H9NAV6|H9NAV2|W5G718|A0A1D5XFA3|A0A0C4BJ55|A0A1D5U305|Q5S1S6|A0A0F7KKA2
44267	cellular protein metabolic process	1	1	8	12971	177	59737	0.0451977	0.217135	0.208155	A0A1D6A749|W5C3H4|W5F826|A0A1D5SE57|A7XDG5|Q6XPZ4|A0A1D5RV09|W5C8D1
15985	energy coupled proton transport, down electrochemical gradient	2.5926e-08	2.1389e-07	7	102	177	59737	0.039548	0.00170748	23.1616	Q41534|P69443|P20858|A0A1D6ARF6|Q332R4|P12112|W5BEP1
15986	ATP synthesis coupled proton transport	2.5926e-08	2.1389e-07	7	102	177	59737	0.039548	0.00170748	23.1616	Q41534|P69443|P20858|A0A1D6ARF6|Q332R4|P12112|W5BEP1
6754	ATP biosynthetic process	4.0083e-07	2.6455e-06	7	152	177	59737	0.039548	0.00254449	15.5426	Q41534|P69443|P20858|A0A1D6ARF6|Q332R4|P12112|W5BEP1
46394	carboxylic acid biosynthetic process	0.092664	0.1717	7	1298	177	59737	0.039548	0.0217286	1.82009	W5G1K3|A0A096USZ7|X2D2D5|C6K7G4|A0A1D5XVG2|W5GUI9|I3NM23
16053	organic acid biosynthetic process	0.092664	0.1717	7	1298	177	59737	0.039548	0.0217286	1.82009	W5G1K3|A0A096USZ7|X2D2D5|C6K7G4|A0A1D5XVG2|W5GUI9|I3NM23
33036	macromolecule localization	0.15136	0.25226	7	1479	177	59737	0.039548	0.0247585	1.59735	D2T2K0|A0A1D5RY72|Q9ATG4|Q2PCB6|A0A1D5YHT3|Q2PCC1|A0A077RVM2
44283	small molecule biosynthetic process	0.15948	0.26314	7	1501	177	59737	0.039548	0.0251268	1.57394	W5G1K3|A0A096USZ7|X2D2D5|C6K7G4|A0A1D5XVG2|W5GUI9|I3NM23
71702	organic substance transport	0.35305	0.48953	7	1941	177	59737	0.039548	0.0324924	1.21715	D2T2K0|A0A1D5RY72|Q9ATG4|Q2PCB6|A0A1D5YHT3|Q2PCC1|A0A077RVM2
44248	cellular catabolic process	0.57252	0.7361	7	2405	177	59737	0.039548	0.0402598	0.98232	A0A1D5RU55|W5C3H4|W5F826|A0A1D5TAT2|Q9XEN6|W5GUI9|A0A1D5TAT3
6508	proteolysis	0.91005	1	7	3574	177	59737	0.039548	0.0598289	0.661019	W5C3H4|W5F826|A0A1D6S9G7|A0A1D6A916|A0A1D6AL49|A0A1D6AQ68|A0A1D5YFE5
15977	carbon fixation	4.9113e-07	3.1988e-06	6	97	177	59737	0.0338983	0.00162378	20.8761	P11383|P46285|Q9SAW5|A0A1D5Z4N3|A0A1D5YFR1|A0A1D5UUS2
43094	cellular metabolic compound salvage	7.5315e-06	4.1889e-05	6	155	177	59737	0.0338983	0.00259471	13.0644	A0A1D6AK65|P11383|Q9SAW5|A0A1D5Z4N3|A0A1D5UUS2|A0A1D6AC03
6869	lipid transport	0.00035921	0.0014456	6	312	177	59737	0.0338983	0.00522289	6.49033	D2T2K0|Q9ATG4|Q2PCB6|A0A1D5YHT3|Q2PCC1|A0A077RVM2
10876	lipid localization	0.00042431	0.0016538	6	322	177	59737	0.0338983	0.00539029	6.28877	D2T2K0|Q9ATG4|Q2PCB6|A0A1D5YHT3|Q2PCC1|A0A077RVM2
1901605	alpha-amino acid metabolic process	0.028936	0.071261	6	777	177	59737	0.0338983	0.013007	2.60616	A0A1D5TV46|W5G1K3|A0A096USZ7|A0A0C4BJE5|A0A1D5XVG2|W5GUI9
9057	macromolecule catabolic process	0.25022	0.37307	6	1428	177	59737	0.0338983	0.0239048	1.41806	A0A1D5RU55|W5C3H4|W5F826|A0A1D5TAT2|Q9XEN6|A0A1D5TAT3
43603	cellular amide metabolic process	0.59345	0.75907	6	2101	177	59737	0.0338983	0.0351708	0.963819	W5G718|A0A0C4BJE5|A0A1D6A749|A0A1D5SE57|A0A1D5RV09|W5C8D1
6730	one-carbon metabolic process	3.5871e-06	2.0646e-05	5	77	177	59737	0.0282486	0.00128898	21.9154	W5B7Z6|A0A1D5TV46|A0A0C4BJE5|A0A1D5UKX4|A0A1D5TBU1
6457	protein folding	0.022102	0.055535	5	535	177	59737	0.0282486	0.00895592	3.15418	W5FB83|A0A1D5VFC5|A7XDG5|Q6XPZ4|A0A1D5X2X9
6979	response to oxidative stress	0.15802	0.2616	5	961	177	59737	0.0282486	0.0160872	1.75597	H9NAV6|H9NAV2|A0A1D5XFA3|A0A1D5U305|A0A0F7KKA2
6518	peptide metabolic process	0.68395	0.84545	5	1939	177	59737	0.0282486	0.0324589	0.870287	W5G718|A0A1D6A749|A0A1D5SE57|A0A1D5RV09|W5C8D1
16043	cellular component organization	0.96567	1	5	3235	177	59737	0.0282486	0.054154	0.521634	A0A1D5YHQ5|A0A1D5Z4H9|A0A1D5Z8I6|A0A080YUW6|A0A1D5Y2X9
71840	cellular component organization or biogenesis	0.98443	1	5	3622	177	59737	0.0282486	0.0606324	0.465899	A0A1D5YHQ5|A0A1D5Z4H9|A0A1D5Z8I6|A0A080YUW6|A0A1D5Y2X9
34645	cellular macromolecule biosynthetic process	1	1	5	7251	177	59737	0.0282486	0.121382	0.232725	A0A1D5XQ18|A0A1D6A749|A0A1D5SE57|A0A1D5RV09|W5C8D1
9059	macromolecule biosynthetic process	1	1	5	7327	177	59737	0.0282486	0.122654	0.230311	A0A1D5XQ18|A0A1D6A749|A0A1D5SE57|A0A1D5RV09|W5C8D1
9853	photorespiration	2.7894e-05	0.00014534	4	58	177	59737	0.0225989	0.000970923	23.2757	P11383|Q9SAW5|A0A1D5Z4N3|A0A1D5UUS2
303	response to superoxide	3.4073e-05	0.00016699	4	61	177	59737	0.0225989	0.00102114	22.131	H9NAV6|H9NAV2|A0A1D5U305|A0A0F7KKA2
305	response to oxygen radical	3.4073e-05	0.00016699	4	61	177	59737	0.0225989	0.00102114	22.131	H9NAV6|H9NAV2|A0A1D5U305|A0A0F7KKA2
71451	cellular response to superoxide	3.4073e-05	0.00016699	4	61	177	59737	0.0225989	0.00102114	22.131	H9NAV6|H9NAV2|A0A1D5U305|A0A0F7KKA2
71450	cellular response to oxygen radical	3.4073e-05	0.00016699	4	61	177	59737	0.0225989	0.00102114	22.131	H9NAV6|H9NAV2|A0A1D5U305|A0A0F7KKA2
34614	cellular response to reactive oxygen species	3.4073e-05	0.00016699	4	61	177	59737	0.0225989	0.00102114	22.131	H9NAV6|H9NAV2|A0A1D5U305|A0A0F7KKA2
19430	removal of superoxide radicals	3.4073e-05	0.00016699	4	61	177	59737	0.0225989	0.00102114	22.131	H9NAV6|H9NAV2|A0A1D5U305|A0A0F7KKA2
302	response to reactive oxygen species	3.8713e-05	0.00018787	4	63	177	59737	0.0225989	0.00105462	21.4284	H9NAV6|H9NAV2|A0A1D5U305|A0A0F7KKA2
6801	superoxide metabolic process	4.3799e-05	0.00021049	4	65	177	59737	0.0225989	0.0010881	20.7691	H9NAV6|H9NAV2|A0A1D5U305|A0A0F7KKA2
34599	cellular response to oxidative stress	4.6517e-05	0.00022012	4	66	177	59737	0.0225989	0.00110484	20.4544	H9NAV6|H9NAV2|A0A1D5U305|A0A0F7KKA2
6006	glucose metabolic process	0.00022517	0.00095265	4	99	177	59737	0.0225989	0.00165726	13.6362	A0A1D6BRN0|A0A1D5VD89|A0A1D5XJY0|A0A1D6ATH8
6108	malate metabolic process	0.00025245	0.001059	4	102	177	59737	0.0225989	0.00170748	13.2352	A0A1D5RTS1|A3KLL4|A0A1D5RY74|A0A1D5VDV6
1901701	cellular response to oxygen-containing compound	0.0002924	0.0012163	4	106	177	59737	0.0225989	0.00177444	12.7357	H9NAV6|H9NAV2|A0A1D5U305|A0A0F7KKA2
6099	tricarboxylic acid cycle	0.00068917	0.0025649	4	133	177	59737	0.0225989	0.00222643	10.1503	A3KLL4|A0A1D5RY74|A0A1D5VDV6|A0A1D5YFR1
6101	citrate metabolic process	0.00068917	0.0025649	4	133	177	59737	0.0225989	0.00222643	10.1503	A3KLL4|A0A1D5RY74|A0A1D5VDV6|A0A1D5YFR1
9060	aerobic respiration	0.00087978	0.0031557	4	142	177	59737	0.0225989	0.00237709	9.50696	A3KLL4|A0A1D5RY74|A0A1D5VDV6|A0A1D5YFR1
72350	tricarboxylic acid metabolic process	0.0023202	0.0076474	4	185	177	59737	0.0225989	0.00309691	7.29724	A3KLL4|A0A1D5RY74|A0A1D5VDV6|A0A1D5YFR1
45333	cellular respiration	0.0030156	0.0094476	4	199	177	59737	0.0225989	0.00333127	6.78386	A3KLL4|A0A1D5RY74|A0A1D5VDV6|A0A1D5YFR1
10035	response to inorganic substance	0.0030701	0.0095103	4	200	177	59737	0.0225989	0.00334801	6.74994	H9NAV6|H9NAV2|A0A1D5U305|A0A0F7KKA2
19318	hexose metabolic process	0.0031812	0.0097808	4	202	177	59737	0.0225989	0.00338149	6.68311	A0A1D6BRN0|A0A1D5VD89|A0A1D5XJY0|A0A1D6ATH8
43648	dicarboxylic acid metabolic process	0.0061873	0.018123	4	244	177	59737	0.0225989	0.00408457	5.53274	A0A1D5RTS1|A3KLL4|A0A1D5RY74|A0A1D5VDV6
1901700	response to oxygen-containing compound	0.0062758	0.018274	4	245	177	59737	0.0225989	0.00410131	5.51016	H9NAV6|H9NAV2|A0A1D5U305|A0A0F7KKA2
5996	monosaccharide metabolic process	0.0082244	0.023263	4	265	177	59737	0.0225989	0.00443611	5.0943	A0A1D6BRN0|A0A1D5VD89|A0A1D5XJY0|A0A1D6ATH8
15980	energy derivation by oxidation of organic compounds	0.0093321	0.026246	4	275	177	59737	0.0225989	0.00460351	4.90905	A3KLL4|A0A1D5RY74|A0A1D5VDV6|A0A1D5YFR1
70887	cellular response to chemical stimulus	0.047748	0.099727	4	457	177	59737	0.0225989	0.0076502	2.95402	H9NAV6|H9NAV2|A0A1D5U305|A0A0F7KKA2
6790	sulfur compound metabolic process	0.051264	0.10467	4	468	177	59737	0.0225989	0.00783434	2.88459	W5G1K3|A0A096USZ7|W5G718|A0A1D5XVG2
72330	monocarboxylic acid biosynthetic process	0.10958	0.19653	4	612	177	59737	0.0225989	0.0102449	2.20586	X2D2D5|C6K7G4|W5GUI9|I3NM23
90305	nucleic acid phosphodiester bond hydrolysis	0.16987	0.27751	4	726	177	59737	0.0225989	0.0121533	1.85949	A0A1D5TAT2|A0A1D5UAB5|A0A1D5UY15|A0A1D5TAT3
72593	reactive oxygen species metabolic process	0.20056	0.31517	4	778	177	59737	0.0225989	0.0130238	1.7352	H9NAV6|H9NAV2|A0A1D5U305|A0A0F7KKA2
33554	cellular response to stress	0.26875	0.39592	4	886	177	59737	0.0225989	0.0148317	1.52369	H9NAV6|H9NAV2|A0A1D5U305|A0A0F7KKA2
44265	cellular macromolecule catabolic process	0.34505	0.48249	4	1001	177	59737	0.0225989	0.0167568	1.34864	W5C3H4|W5F826|A0A1D5TAT2|A0A1D5TAT3
32259	methylation	0.58702	0.75278	4	1381	177	59737	0.0225989	0.023118	0.977544	W5G1K3|A0A096USZ7|W5I1K0|A0A1D5XVG2
6412	translation	0.79798	0.94303	4	1841	177	59737	0.0225989	0.0308184	0.733291	A0A1D6A749|A0A1D5SE57|A0A1D5RV09|W5C8D1
43043	peptide biosynthetic process	0.80744	0.95163	4	1869	177	59737	0.0225989	0.0312871	0.722305	A0A1D6A749|A0A1D5SE57|A0A1D5RV09|W5C8D1
43604	amide biosynthetic process	0.84091	0.98173	4	1978	177	59737	0.0225989	0.0331118	0.682502	A0A1D6A749|A0A1D5SE57|A0A1D5RV09|W5C8D1
10467	gene expression	1	1	4	7404	177	59737	0.0225989	0.123943	0.182332	A0A1D6A749|A0A1D5SE57|A0A1D5RV09|W5C8D1
90304	nucleic acid metabolic process	1	1	4	7899	177	59737	0.0225989	0.13223	0.170906	A0A1D5TAT2|A0A1D5UAB5|A0A1D5UY15|A0A1D5TAT3
9617	response to bacterium	0.00016992	0.00073668	3	36	177	59737	0.0169492	0.000602642	28.1248	Q9SQG4|A0A1D5W2F2|A0A0A7ABX0
42742	defense response to bacterium	0.00016992	0.00073668	3	36	177	59737	0.0169492	0.000602642	28.1248	Q9SQG4|A0A1D5W2F2|A0A0A7ABX0
9620	response to fungus	0.00070001	0.0025667	3	58	177	59737	0.0169492	0.000970923	17.4568	Q9SQG4|A0A1D5W2F2|A0A0A7ABX0
50832	defense response to fungus	0.00070001	0.0025667	3	58	177	59737	0.0169492	0.000970923	17.4568	Q9SQG4|A0A1D5W2F2|A0A0A7ABX0
43207	response to external biotic stimulus	0.0011606	0.0040457	3	69	177	59737	0.0169492	0.00115506	14.6738	Q9SQG4|A0A1D5W2F2|A0A0A7ABX0
98542	defense response to other organism	0.0011606	0.0040457	3	69	177	59737	0.0169492	0.00115506	14.6738	Q9SQG4|A0A1D5W2F2|A0A0A7ABX0
51707	response to other organism	0.0011606	0.0040457	3	69	177	59737	0.0169492	0.00115506	14.6738	Q9SQG4|A0A1D5W2F2|A0A0A7ABX0
9086	methionine biosynthetic process	0.0014205	0.004917	3	74	177	59737	0.0169492	0.00123876	13.6823	W5G1K3|A0A096USZ7|A0A1D5XVG2
6555	methionine metabolic process	0.0015925	0.0054366	3	77	177	59737	0.0169492	0.00128898	13.1492	W5G1K3|A0A096USZ7|A0A1D5XVG2
18904	ether metabolic process	0.0023328	0.0076474	3	88	177	59737	0.0169492	0.00147312	11.5056	O64394|A0A1D5UBI2|A0A1D5ZGM0
6662	glycerol ether metabolic process	0.0023328	0.0076474	3	88	177	59737	0.0169492	0.00147312	11.5056	O64394|A0A1D5UBI2|A0A1D5ZGM0
9611	response to wounding	0.003074	0.0095103	3	97	177	59737	0.0169492	0.00162378	10.4381	W5D700|W5BML0|A0A096UNV4
31407	oxylipin metabolic process	0.0035414	0.010755	3	102	177	59737	0.0169492	0.00170748	9.92639	X2D2D5|C6K7G4|I3NM23
31408	oxylipin biosynthetic process	0.0035414	0.010755	3	102	177	59737	0.0169492	0.00170748	9.92639	X2D2D5|C6K7G4|I3NM23
97	sulfur amino acid biosynthetic process	0.0069472	0.019878	3	130	177	59737	0.0169492	0.00217621	7.7884	W5G1K3|A0A096USZ7|A0A1D5XVG2
96	sulfur amino acid metabolic process	0.0081799	0.023263	3	138	177	59737	0.0169492	0.00231013	7.3369	W5G1K3|A0A096USZ7|A0A1D5XVG2
9067	aspartate family amino acid biosynthetic process	0.012199	0.032996	3	160	177	59737	0.0169492	0.00267841	6.32807	W5G1K3|A0A096USZ7|A0A1D5XVG2
9605	response to external stimulus	0.013031	0.035055	3	164	177	59737	0.0169492	0.00274537	6.17373	Q9SQG4|A0A1D5W2F2|A0A0A7ABX0
9066	aspartate family amino acid metabolic process	0.013894	0.03639	3	168	177	59737	0.0169492	0.00281233	6.02674	W5G1K3|A0A096USZ7|A0A1D5XVG2
9607	response to biotic stimulus	0.018693	0.047452	3	188	177	59737	0.0169492	0.00314713	5.38559	Q9SQG4|A0A1D5W2F2|A0A0A7ABX0
7264	small GTPase mediated signal transduction	0.048917	0.10174	3	275	177	59737	0.0169492	0.00460351	3.68179	A0A1D5RY72|A0A1D5W7M9|A0A1D5TI80
9072	aromatic amino acid family metabolic process	0.054245	0.10871	3	287	177	59737	0.0169492	0.00480439	3.52785	W5GDZ8|W5GUI9|A7WK82
44272	sulfur compound biosynthetic process	0.060318	0.11943	3	300	177	59737	0.0169492	0.00502201	3.37497	W5G1K3|A0A096USZ7|A0A1D5XVG2
1901565	organonitrogen compound catabolic process	0.1028	0.18572	3	378	177	59737	0.0169492	0.00632774	2.67855	A0A1D5RU55|Q9XEN6|W5GUI9
19439	aromatic compound catabolic process	0.14222	0.24002	3	439	177	59737	0.0169492	0.00734888	2.30636	A0A1D5TAT2|W5GUI9|A0A1D5TAT3
1901361	organic cyclic compound catabolic process	0.14703	0.24588	3	446	177	59737	0.0169492	0.00746606	2.27016	A0A1D5TAT2|W5GUI9|A0A1D5TAT3
1901607	alpha-amino acid biosynthetic process	0.18135	0.29432	3	494	177	59737	0.0169492	0.00826958	2.04958	W5G1K3|A0A096USZ7|A0A1D5XVG2
6952	defense response	0.21065	0.3256	3	533	177	59737	0.0169492	0.00892244	1.89961	Q9SQG4|A0A1D5W2F2|A0A0A7ABX0
6633	fatty acid biosynthetic process	0.21987	0.33316	3	545	177	59737	0.0169492	0.00912332	1.85778	X2D2D5|C6K7G4|I3NM23
8652	cellular amino acid biosynthetic process	0.26464	0.39103	3	602	177	59737	0.0169492	0.0100775	1.68188	W5G1K3|A0A096USZ7|A0A1D5XVG2
16051	carbohydrate biosynthetic process	0.27662	0.4051	3	617	177	59737	0.0169492	0.0103286	1.64099	P11383|P46285|A0A1D5XQ18
48856	anatomical structure development	0.28624	0.41429	3	629	177	59737	0.0169492	0.0105295	1.60968	A0A1D6AFM7|A0A1D6B0P4|A0A1D5Y2X9
44767	single-organism developmental process	0.28624	0.41429	3	629	177	59737	0.0169492	0.0105295	1.60968	A0A1D6AFM7|A0A1D6B0P4|A0A1D5Y2X9
6631	fatty acid metabolic process	0.2975	0.42685	3	643	177	59737	0.0169492	0.0107638	1.57464	X2D2D5|C6K7G4|I3NM23
43933	macromolecular complex subunit organization	0.31605	0.44827	3	666	177	59737	0.0169492	0.0111489	1.52026	A0A1D5YHQ5|A0A1D5Z4H9|A0A1D5Z8I6
32502	developmental process	0.3314	0.46603	3	685	177	59737	0.0169492	0.0114669	1.47809	A0A1D6AFM7|A0A1D6B0P4|A0A1D5Y2X9
51704	multi-organism process	0.35238	0.48953	3	711	177	59737	0.0169492	0.0119022	1.42404	Q9SQG4|A0A1D5W2F2|A0A0A7ABX0
8610	lipid biosynthetic process	0.63204	0.79406	3	1095	177	59737	0.0169492	0.0183303	0.92465	X2D2D5|C6K7G4|I3NM23
16311	dephosphorylation	0.65072	0.81546	3	1126	177	59737	0.0169492	0.0188493	0.899193	P46285|A0A1D5VCR6|A0A1D5ZGA2
35556	intracellular signal transduction	0.66184	0.82522	3	1145	177	59737	0.0169492	0.0191674	0.884272	A0A1D5RY72|A0A1D5W7M9|A0A1D5TI80
71554	cell wall organization or biogenesis	0.69311	0.84964	3	1201	177	59737	0.0169492	0.0201048	0.84304	A0A1D5RU55|Q9XEN6|A0A080YUW6
44255	cellular lipid metabolic process	0.8275	0.97065	3	1510	177	59737	0.0169492	0.0252775	0.670524	X2D2D5|C6K7G4|I3NM23
6996	organelle organization	0.87894	1	3	1686	177	59737	0.0169492	0.0282237	0.600529	A0A1D5YHQ5|A0A1D5Z4H9|A0A1D5Z8I6
23052	signaling	0.94497	1	3	2054	177	59737	0.0169492	0.0343841	0.492936	A0A1D5RY72|A0A1D5W7M9|A0A1D5TI80
44700	single organism signaling	0.94497	1	3	2054	177	59737	0.0169492	0.0343841	0.492936	A0A1D5RY72|A0A1D5W7M9|A0A1D5TI80
7165	signal transduction	0.94497	1	3	2054	177	59737	0.0169492	0.0343841	0.492936	A0A1D5RY72|A0A1D5W7M9|A0A1D5TI80
6629	lipid metabolic process	0.97236	1	3	2357	177	59737	0.0169492	0.0394563	0.429568	X2D2D5|C6K7G4|I3NM23
7154	cell communication	0.98435	1	3	2598	177	59737	0.0169492	0.0434906	0.38972	A0A1D5RY72|A0A1D5W7M9|A0A1D5TI80
48229	gametophyte development	0.00031001	0.0012682	2	9	177	59737	0.0112994	0.00015066	74.9994	A0A1D6AFM7|A0A1D6B0P4
9555	pollen development	0.00031001	0.0012682	2	9	177	59737	0.0112994	0.00015066	74.9994	A0A1D6AFM7|A0A1D6B0P4
6166	purine ribonucleoside salvage	0.00047177	0.0018103	2	11	177	59737	0.0112994	0.00018414	61.3631	A0A1D6AK65|A0A1D6AC03
19685	photosynthesis, dark reaction	0.0025041	0.0080489	2	25	177	59737	0.0112994	0.000418501	26.9998	P11383|P46285
19253	reductive pentose-phosphate cycle	0.0025041	0.0080489	2	25	177	59737	0.0112994	0.000418501	26.9998	P11383|P46285
6167	AMP biosynthetic process	0.0027075	0.0085911	2	26	177	59737	0.0112994	0.000435241	25.9613	A0A1D6AK65|A0A1D6AC03
46033	AMP metabolic process	0.0027075	0.0085911	2	26	177	59737	0.0112994	0.000435241	25.9613	A0A1D6AK65|A0A1D6AC03
43174	nucleoside salvage	0.0029184	0.0092014	2	27	177	59737	0.0112994	0.000451981	24.9998	A0A1D6AK65|A0A1D6AC03
43101	purine-containing compound salvage	0.0040842	0.012327	2	32	177	59737	0.0112994	0.000535681	21.0936	A0A1D6AK65|A0A1D6AC03
6544	glycine metabolic process	0.0063238	0.018306	2	40	177	59737	0.0112994	0.000669602	16.8749	A0A1D5TV46|A0A0C4BJE5
6308	DNA catabolic process	0.010504	0.02921	2	52	177	59737	0.0112994	0.000870482	12.9807	A0A1D5TAT2|A0A1D5TAT3
6098	pentose-phosphate shunt	0.015145	0.039047	2	63	177	59737	0.0112994	0.00105462	10.7142	A0A1D5V9N0|A0A096USP9
51156	glucose 6-phosphate metabolic process	0.015145	0.039047	2	63	177	59737	0.0112994	0.00105462	10.7142	A0A1D5V9N0|A0A096USP9
19682	glyceraldehyde-3-phosphate metabolic process	0.017984	0.045887	2	69	177	59737	0.0112994	0.00115506	9.78253	A0A1D5V9N0|A0A096USP9
6739	NADP metabolic process	0.027704	0.068567	2	87	177	59737	0.0112994	0.00145638	7.75856	A0A1D5V9N0|A0A096USP9
6563	L-serine metabolic process	0.031938	0.072263	2	94	177	59737	0.0112994	0.00157356	7.18079	A0A1D5TV46|A0A0C4BJE5
16998	cell wall macromolecule catabolic process	0.032563	0.072935	2	95	177	59737	0.0112994	0.0015903	7.1052	A0A1D5RU55|Q9XEN6
15988	energy coupled proton transmembrane transport, against electrochemical gradient	0.033192	0.073678	2	96	177	59737	0.0112994	0.00160704	7.03119	W5H1G1|A0A1D5WJH0
15991	ATP hydrolysis coupled proton transport	0.033192	0.073678	2	96	177	59737	0.0112994	0.00160704	7.03119	W5H1G1|A0A1D5WJH0
46348	amino sugar catabolic process	0.039742	0.08516	2	106	177	59737	0.0112994	0.00177444	6.36787	A0A1D5RU55|Q9XEN6
1901072	glucosamine-containing compound catabolic process	0.039742	0.08516	2	106	177	59737	0.0112994	0.00177444	6.36787	A0A1D5RU55|Q9XEN6
1901071	glucosamine-containing compound metabolic process	0.039742	0.08516	2	106	177	59737	0.0112994	0.00177444	6.36787	A0A1D5RU55|Q9XEN6
6026	aminoglycan catabolic process	0.039742	0.08516	2	106	177	59737	0.0112994	0.00177444	6.36787	A0A1D5RU55|Q9XEN6
6030	chitin metabolic process	0.039742	0.08516	2	106	177	59737	0.0112994	0.00177444	6.36787	A0A1D5RU55|Q9XEN6
6032	chitin catabolic process	0.039742	0.08516	2	106	177	59737	0.0112994	0.00177444	6.36787	A0A1D5RU55|Q9XEN6
6040	amino sugar metabolic process	0.039742	0.08516	2	106	177	59737	0.0112994	0.00177444	6.36787	A0A1D5RU55|Q9XEN6
6414	translational elongation	0.041794	0.089173	2	109	177	59737	0.0112994	0.00182466	6.19261	A0A1D5SE57|W5C8D1
6022	aminoglycan metabolic process	0.051876	0.10467	2	123	177	59737	0.0112994	0.00205903	5.48776	A0A1D5RU55|Q9XEN6
9069	serine family amino acid metabolic process	0.059551	0.11839	2	133	177	59737	0.0112994	0.00222643	5.07515	A0A1D5TV46|A0A0C4BJE5
6081	cellular aldehyde metabolic process	0.06677	0.13012	2	142	177	59737	0.0112994	0.00237709	4.75348	A0A1D5V9N0|A0A096USP9
6575	cellular modified amino acid metabolic process	0.071735	0.13925	2	148	177	59737	0.0112994	0.00247753	4.56077	W5G718|A0A0C4BJE5
22900	electron transport chain	0.078534	0.15009	2	156	177	59737	0.0112994	0.00261145	4.32689	A0A1D6BRX1|A0A077RYA3
1901136	carbohydrate derivative catabolic process	0.089988	0.16809	2	169	177	59737	0.0112994	0.00282907	3.99405	A0A1D5RU55|Q9XEN6
6334	nucleosome assembly	0.1019	0.18476	2	182	177	59737	0.0112994	0.00304669	3.70876	A0A1D5YHQ5|A0A1D5Z8I6
31497	chromatin assembly	0.1019	0.18476	2	182	177	59737	0.0112994	0.00304669	3.70876	A0A1D5YHQ5|A0A1D5Z8I6
34728	nucleosome organization	0.10659	0.19186	2	187	177	59737	0.0112994	0.00313039	3.6096	A0A1D5YHQ5|A0A1D5Z8I6
6333	chromatin assembly or disassembly	0.11038	0.19725	2	191	177	59737	0.0112994	0.00319735	3.534	A0A1D5YHQ5|A0A1D5Z8I6
65004	protein-DNA complex assembly	0.12295	0.21505	2	204	177	59737	0.0112994	0.00341497	3.3088	A0A1D5YHQ5|A0A1D5Z8I6
34655	nucleobase-containing compound catabolic process	0.12295	0.21505	2	204	177	59737	0.0112994	0.00341497	3.3088	A0A1D5TAT2|A0A1D5TAT3
71824	protein-DNA complex subunit organization	0.12787	0.22287	2	209	177	59737	0.0112994	0.00349867	3.22964	A0A1D5YHQ5|A0A1D5Z8I6
6323	DNA packaging	0.13184	0.22819	2	213	177	59737	0.0112994	0.00356563	3.16899	A0A1D5YHQ5|A0A1D5Z8I6
90502	RNA phosphodiester bond hydrolysis, endonucleolytic	0.14189	0.24002	2	223	177	59737	0.0112994	0.00373303	3.02688	A0A1D5UAB5|A0A1D5UY15
413	protein peptidyl-prolyl isomerization	0.16452	0.26967	2	245	177	59737	0.0112994	0.00410131	2.75508	A7XDG5|Q6XPZ4
18208	peptidyl-proline modification	0.16452	0.26967	2	245	177	59737	0.0112994	0.00410131	2.75508	A7XDG5|Q6XPZ4
44282	small molecule catabolic process	0.18561	0.29927	2	265	177	59737	0.0112994	0.00443611	2.54715	A0A1D5VD89|W5GUI9
46700	heterocycle catabolic process	0.18561	0.29927	2	265	177	59737	0.0112994	0.00443611	2.54715	A0A1D5TAT2|A0A1D5TAT3
44270	cellular nitrogen compound catabolic process	0.1888	0.30343	2	268	177	59737	0.0112994	0.00448633	2.51864	A0A1D5TAT2|A0A1D5TAT3
44036	cell wall macromolecule metabolic process	0.21245	0.3256	2	290	177	59737	0.0112994	0.00485461	2.32757	A0A1D5RU55|Q9XEN6
90501	RNA phosphodiester bond hydrolysis	0.25165	0.37408	2	326	177	59737	0.0112994	0.00545725	2.07053	A0A1D5UAB5|A0A1D5UY15
71103	DNA conformation change	0.42781	0.57269	2	491	177	59737	0.0112994	0.00821936	1.37473	A0A1D5YHQ5|A0A1D5Z8I6
34622	cellular macromolecular complex assembly	0.47816	0.6295	2	542	177	59737	0.0112994	0.0090731	1.24538	A0A1D5YHQ5|A0A1D5Z8I6
65003	macromolecular complex assembly	0.51389	0.67474	2	580	177	59737	0.0112994	0.00970923	1.16378	A0A1D5YHQ5|A0A1D5Z8I6
6325	chromatin organization	0.52575	0.68848	2	593	177	59737	0.0112994	0.00992685	1.13827	A0A1D5YHQ5|A0A1D5Z8I6
7275	multicellular organism development	0.53294	0.69059	2	601	177	59737	0.0112994	0.0100608	1.12312	A0A1D6AFM7|A0A1D6B0P4
44707	single-multicellular organism process	0.53294	0.69059	2	601	177	59737	0.0112994	0.0100608	1.12312	A0A1D6AFM7|A0A1D6B0P4
22607	cellular component assembly	0.65311	0.81639	2	750	177	59737	0.0112994	0.012555	0.899992	A0A1D5YHQ5|A0A1D5Z8I6
18193	peptidyl-amino acid modification	0.6849	0.84545	2	796	177	59737	0.0112994	0.0133251	0.847983	A7XDG5|Q6XPZ4
44257	cellular protein catabolic process	0.69344	0.84964	2	809	177	59737	0.0112994	0.0135427	0.834356	W5C3H4|W5F826
51603	proteolysis involved in cellular protein catabolic process	0.69344	0.84964	2	809	177	59737	0.0112994	0.0135427	0.834356	W5C3H4|W5F826
30163	protein catabolic process	0.72395	0.87832	2	858	177	59737	0.0112994	0.014363	0.786707	W5C3H4|W5F826
30001	metal ion transport	0.76978	0.91818	2	941	177	59737	0.0112994	0.0157524	0.717316	W5HZC6|A0A1D6C8E8
51276	chromosome organization	0.78942	0.93709	2	981	177	59737	0.0112994	0.016422	0.688068	A0A1D5YHQ5|A0A1D5Z8I6
44262	cellular carbohydrate metabolic process	0.82514	0.97018	2	1063	177	59737	0.0112994	0.0177947	0.63499	A0A1D6CDM3|A0A1D5XQ18
32501	multicellular organismal process	0.84015	0.98173	2	1102	177	59737	0.0112994	0.0184475	0.612518	A0A1D6AFM7|A0A1D6B0P4
44085	cellular component biogenesis	0.89132	1	2	1266	177	59737	0.0112994	0.0211929	0.533171	A0A1D5YHQ5|A0A1D5Z8I6
6259	DNA metabolic process	0.94454	1	2	1541	177	59737	0.0112994	0.0257964	0.438024	A0A1D5TAT2|A0A1D5TAT3
16070	RNA metabolic process	1	1	2	6287	177	59737	0.0112994	0.105245	0.107364	A0A1D5UAB5|A0A1D5UY15
6464	cellular protein modification process	1	1	2	10722	177	59737	0.0112994	0.179487	0.0629541	A7XDG5|Q6XPZ4
36211	protein modification process	1	1	2	10722	177	59737	0.0112994	0.179487	0.0629541	A7XDG5|Q6XPZ4
43412	macromolecule modification	1	1	2	11192	177	59737	0.0112994	0.187355	0.0603104	A7XDG5|Q6XPZ4
35999	tetrahydrofolate interconversion	0.0118	0.032093	1	4	177	59737	0.00564972	6.69602e-05	84.3743	A0A0C4BJE5
9773	photosynthetic electron transport in photosystem I	0.0118	0.032093	1	4	177	59737	0.00564972	6.69602e-05	84.3743	A0A077RYA3
32780	negative regulation of ATPase activity	0.014728	0.03837	1	5	177	59737	0.00564972	8.37002e-05	67.4994	A0A1D6BUC5
9439	cyanate metabolic process	0.023461	0.058652	1	8	177	59737	0.00564972	0.00013392	42.1871	A0A1D5SZA9
1901668	regulation of superoxide dismutase activity	0.032117	0.072263	1	11	177	59737	0.00564972	0.00018414	30.6816	W5FB83
1901671	positive regulation of superoxide dismutase activity	0.032117	0.072263	1	11	177	59737	0.00564972	0.00018414	30.6816	W5FB83
51353	positive regulation of oxidoreductase activity	0.032117	0.072263	1	11	177	59737	0.00564972	0.00018414	30.6816	W5FB83
90322	regulation of superoxide metabolic process	0.032117	0.072263	1	11	177	59737	0.00564972	0.00018414	30.6816	W5FB83
1904833	positive regulation of removal of superoxide radicals	0.032117	0.072263	1	11	177	59737	0.00564972	0.00018414	30.6816	W5FB83
2000121	regulation of removal of superoxide radicals	0.032117	0.072263	1	11	177	59737	0.00564972	0.00018414	30.6816	W5FB83
1902884	positive regulation of response to oxidative stress	0.032117	0.072263	1	11	177	59737	0.00564972	0.00018414	30.6816	W5FB83
1902882	regulation of response to oxidative stress	0.032117	0.072263	1	11	177	59737	0.00564972	0.00018414	30.6816	W5FB83
43467	regulation of generation of precursor metabolites and energy	0.032117	0.072263	1	11	177	59737	0.00564972	0.00018414	30.6816	A0A1D6RID7
2000379	positive regulation of reactive oxygen species metabolic process	0.032117	0.072263	1	11	177	59737	0.00564972	0.00018414	30.6816	W5FB83
2000377	regulation of reactive oxygen species metabolic process	0.032117	0.072263	1	11	177	59737	0.00564972	0.00018414	30.6816	W5FB83
1901033	positive regulation of response to reactive oxygen species	0.032117	0.072263	1	11	177	59737	0.00564972	0.00018414	30.6816	W5FB83
1901031	regulation of response to reactive oxygen species	0.032117	0.072263	1	11	177	59737	0.00564972	0.00018414	30.6816	W5FB83
42548	regulation of photosynthesis, light reaction	0.032117	0.072263	1	11	177	59737	0.00564972	0.00018414	30.6816	A0A1D6RID7
42549	photosystem II stabilization	0.032117	0.072263	1	11	177	59737	0.00564972	0.00018414	30.6816	A0A1D6RID7
1900409	positive regulation of cellular response to oxidative stress	0.032117	0.072263	1	11	177	59737	0.00564972	0.00018414	30.6816	W5FB83
1900407	regulation of cellular response to oxidative stress	0.032117	0.072263	1	11	177	59737	0.00564972	0.00018414	30.6816	W5FB83
10109	regulation of photosynthesis	0.032117	0.072263	1	11	177	59737	0.00564972	0.00018414	30.6816	A0A1D6RID7
51341	regulation of oxidoreductase activity	0.04354	0.091711	1	15	177	59737	0.00564972	0.000251101	22.4998	W5FB83
6007	glucose catabolic process	0.04354	0.091711	1	15	177	59737	0.00564972	0.000251101	22.4998	A0A1D5VD89
19320	hexose catabolic process	0.04354	0.091711	1	15	177	59737	0.00564972	0.000251101	22.4998	A0A1D5VD89
80135	regulation of cellular response to stress	0.046374	0.097268	1	16	177	59737	0.00564972	0.000267841	21.0936	W5FB83
43462	regulation of ATPase activity	0.049201	0.1019	1	17	177	59737	0.00564972	0.000284581	19.8528	A0A1D6BUC5
46365	monosaccharide catabolic process	0.052019	0.10467	1	18	177	59737	0.00564972	0.000301321	18.7498	A0A1D5VD89
46653	tetrahydrofolate metabolic process	0.052019	0.10467	1	18	177	59737	0.00564972	0.000301321	18.7498	A0A0C4BJE5
9800	cinnamic acid biosynthetic process	0.052019	0.10467	1	18	177	59737	0.00564972	0.000301321	18.7498	W5GUI9
9803	cinnamic acid metabolic process	0.052019	0.10467	1	18	177	59737	0.00564972	0.000301321	18.7498	W5GUI9
6011	UDP-glucose metabolic process	0.052019	0.10467	1	18	177	59737	0.00564972	0.000301321	18.7498	A0A1D6S518
9699	phenylpropanoid biosynthetic process	0.054828	0.10944	1	19	177	59737	0.00564972	0.000318061	17.763	W5GUI9
6183	GTP biosynthetic process	0.065985	0.1291	1	23	177	59737	0.00564972	0.000385021	14.6738	A0A1D5RUP2
6228	UTP biosynthetic process	0.065985	0.1291	1	23	177	59737	0.00564972	0.000385021	14.6738	A0A1D5RUP2
46051	UTP metabolic process	0.065985	0.1291	1	23	177	59737	0.00564972	0.000385021	14.6738	A0A1D5RUP2
44550	secondary metabolite biosynthetic process	0.07701	0.14775	1	27	177	59737	0.00564972	0.000451981	12.4999	W5GUI9
15976	carbon utilization	0.07701	0.14775	1	27	177	59737	0.00564972	0.000451981	12.4999	A0A1D5WHU7
902	cell morphogenesis	0.079746	0.15182	1	28	177	59737	0.00564972	0.000468721	12.0535	A0A1D5Y2X9
48584	positive regulation of response to stimulus	0.082474	0.15582	1	29	177	59737	0.00564972	0.000485461	11.6378	W5FB83
46039	GTP metabolic process	0.082474	0.15582	1	29	177	59737	0.00564972	0.000485461	11.6378	A0A1D5RUP2
32989	cellular component morphogenesis	0.087906	0.16482	1	31	177	59737	0.00564972	0.000518941	10.887	A0A1D5Y2X9
1901070	guanosine-containing compound biosynthetic process	0.087906	0.16482	1	31	177	59737	0.00564972	0.000518941	10.887	A0A1D5RUP2
51261	protein depolymerization	0.093306	0.1717	1	33	177	59737	0.00564972	0.000552421	10.2272	A0A1D5Z4H9
30042	actin filament depolymerization	0.093306	0.1717	1	33	177	59737	0.00564972	0.000552421	10.2272	A0A1D5Z4H9
8154	actin polymerization or depolymerization	0.10135	0.18476	1	36	177	59737	0.00564972	0.000602642	9.37492	A0A1D5Z4H9
42537	benzene-containing compound metabolic process	0.11196	0.19792	1	40	177	59737	0.00564972	0.000669602	8.43743	W5GUI9
48869	cellular developmental process	0.11196	0.19792	1	40	177	59737	0.00564972	0.000669602	8.43743	A0A1D5Y2X9
9767	photosynthetic electron transport chain	0.11983	0.21109	1	43	177	59737	0.00564972	0.000719822	7.84877	A0A077RYA3
9653	anatomical structure morphogenesis	0.13023	0.22618	1	47	177	59737	0.00564972	0.000786782	7.18079	A0A1D5Y2X9
42026	protein refolding	0.1328	0.22905	1	48	177	59737	0.00564972	0.000803522	7.03119	A0A1D5X2X9
9225	nucleotide-sugar metabolic process	0.13538	0.23268	1	49	177	59737	0.00564972	0.000820262	6.8877	A0A1D6S518
6241	CTP biosynthetic process	0.14305	0.24002	1	52	177	59737	0.00564972	0.000870482	6.49033	A0A1D5RUP2
9148	pyrimidine nucleoside triphosphate biosynthetic process	0.14305	0.24002	1	52	177	59737	0.00564972	0.000870482	6.49033	A0A1D5RUP2
46036	CTP metabolic process	0.14305	0.24002	1	52	177	59737	0.00564972	0.000870482	6.49033	A0A1D5RUP2
9208	pyrimidine ribonucleoside triphosphate metabolic process	0.14305	0.24002	1	52	177	59737	0.00564972	0.000870482	6.49033	A0A1D5RUP2
9209	pyrimidine ribonucleoside triphosphate biosynthetic process	0.14305	0.24002	1	52	177	59737	0.00564972	0.000870482	6.49033	A0A1D5RUP2
6749	glutathione metabolic process	0.15568	0.25859	1	57	177	59737	0.00564972	0.000954182	5.921	W5G718
80134	regulation of response to stress	0.1755	0.28577	1	65	177	59737	0.00564972	0.0010881	5.19226	W5FB83
1901068	guanosine-containing compound metabolic process	0.19007	0.30448	1	71	177	59737	0.00564972	0.00118854	4.75348	A0A1D5RUP2
9218	pyrimidine ribonucleotide metabolic process	0.19487	0.30818	1	73	177	59737	0.00564972	0.00122202	4.62325	A0A1D5RUP2
9220	pyrimidine ribonucleotide biosynthetic process	0.19487	0.30818	1	73	177	59737	0.00564972	0.00122202	4.62325	A0A1D5RUP2
46132	pyrimidine ribonucleoside biosynthetic process	0.19487	0.30818	1	73	177	59737	0.00564972	0.00122202	4.62325	A0A1D5RUP2
46134	pyrimidine nucleoside biosynthetic process	0.19487	0.30818	1	73	177	59737	0.00564972	0.00122202	4.62325	A0A1D5RUP2
6760	folic acid-containing compound metabolic process	0.19726	0.31096	1	74	177	59737	0.00564972	0.00123876	4.56077	A0A0C4BJE5
9147	pyrimidine nucleoside triphosphate metabolic process	0.20201	0.31644	1	76	177	59737	0.00564972	0.00127224	4.44075	A0A1D5RUP2
46131	pyrimidine ribonucleoside metabolic process	0.20438	0.31814	1	77	177	59737	0.00564972	0.00128898	4.38308	A0A1D5RUP2
6213	pyrimidine nucleoside metabolic process	0.20438	0.31814	1	77	177	59737	0.00564972	0.00128898	4.38308	A0A1D5RUP2
32984	macromolecular complex disassembly	0.21378	0.3256	1	81	177	59737	0.00564972	0.00135594	4.16663	A0A1D5Z4H9
43241	protein complex disassembly	0.21378	0.3256	1	81	177	59737	0.00564972	0.00135594	4.16663	A0A1D5Z4H9
43624	cellular protein complex disassembly	0.21378	0.3256	1	81	177	59737	0.00564972	0.00135594	4.16663	A0A1D5Z4H9
22411	cellular component disassembly	0.21378	0.3256	1	81	177	59737	0.00564972	0.00135594	4.16663	A0A1D5Z4H9
6559	L-phenylalanine catabolic process	0.22076	0.33316	1	84	177	59737	0.00564972	0.00140616	4.01782	W5GUI9
1902222	erythrose 4-phosphate/phosphoenolpyruvate family amino acid catabolic process	0.22076	0.33316	1	84	177	59737	0.00564972	0.00140616	4.01782	W5GUI9
5985	sucrose metabolic process	0.23907	0.3586	1	92	177	59737	0.00564972	0.00154008	3.66845	A0A1D6CDM3
42558	pteridine-containing compound metabolic process	0.24358	0.36426	1	94	177	59737	0.00564972	0.00157356	3.5904	A0A0C4BJE5
9074	aromatic amino acid family catabolic process	0.27008	0.3967	1	106	177	59737	0.00564972	0.00177444	3.18394	W5GUI9
6558	L-phenylalanine metabolic process	0.28085	0.40888	1	111	177	59737	0.00564972	0.00185814	3.04052	W5GUI9
1902221	erythrose 4-phosphate/phosphoenolpyruvate family amino acid metabolic process	0.28085	0.40888	1	111	177	59737	0.00564972	0.00185814	3.04052	W5GUI9
6913	nucleocytoplasmic transport	0.29566	0.42544	1	118	177	59737	0.00564972	0.00197533	2.86015	A0A1D5RY72
51169	nuclear transport	0.29566	0.42544	1	118	177	59737	0.00564972	0.00197533	2.86015	A0A1D5RY72
6221	pyrimidine nucleotide biosynthetic process	0.30192	0.43069	1	121	177	59737	0.00564972	0.00202555	2.78923	A0A1D5RUP2
7015	actin filament organization	0.31426	0.44701	1	127	177	59737	0.00564972	0.00212599	2.65746	A0A1D5Z4H9
48583	regulation of response to stimulus	0.33038	0.46592	1	135	177	59737	0.00564972	0.00225991	2.49998	W5FB83
6220	pyrimidine nucleotide metabolic process	0.35001	0.48804	1	145	177	59737	0.00564972	0.00242731	2.32757	A0A1D5RUP2
1901606	alpha-amino acid catabolic process	0.36718	0.50769	1	154	177	59737	0.00564972	0.00257797	2.19154	W5GUI9
97435	supramolecular fiber organization	0.37652	0.51916	1	159	177	59737	0.00564972	0.00266167	2.12262	A0A1D5Z4H9
9063	cellular amino acid catabolic process	0.3948	0.54285	1	169	177	59737	0.00564972	0.00282907	1.99702	W5GUI9
9698	phenylpropanoid metabolic process	0.39839	0.54627	1	171	177	59737	0.00564972	0.00286255	1.97367	W5GUI9
30029	actin filament-based process	0.40551	0.55145	1	175	177	59737	0.00564972	0.00292951	1.92856	A0A1D5Z4H9
30036	actin cytoskeleton organization	0.40551	0.55145	1	175	177	59737	0.00564972	0.00292951	1.92856	A0A1D5Z4H9
19748	secondary metabolic process	0.41255	0.55795	1	179	177	59737	0.00564972	0.00299647	1.88546	W5GUI9
72528	pyrimidine-containing compound biosynthetic process	0.41255	0.55795	1	179	177	59737	0.00564972	0.00299647	1.88546	A0A1D5RUP2
19684	photosynthesis, light reaction	0.42637	0.57269	1	187	177	59737	0.00564972	0.00313039	1.8048	A0A077RYA3
5984	disaccharide metabolic process	0.42807	0.57269	1	188	177	59737	0.00564972	0.00314713	1.7952	A0A1D6CDM3
30244	cellulose biosynthetic process	0.44485	0.59353	1	198	177	59737	0.00564972	0.00331453	1.70453	A0A1D5XQ18
72527	pyrimidine-containing compound metabolic process	0.45953	0.61147	1	207	177	59737	0.00564972	0.00346519	1.63042	A0A1D5RUP2
46395	carboxylic acid catabolic process	0.46752	0.61877	1	212	177	59737	0.00564972	0.00354889	1.59197	W5GUI9
16054	organic acid catabolic process	0.46752	0.61877	1	212	177	59737	0.00564972	0.00354889	1.59197	W5GUI9
9311	oligosaccharide metabolic process	0.47225	0.62337	1	215	177	59737	0.00564972	0.00359911	1.56975	A0A1D6CDM3
51274	beta-glucan biosynthetic process	0.53014	0.69058	1	254	177	59737	0.00564972	0.00425197	1.32873	A0A1D5XQ18
30243	cellulose metabolic process	0.55601	0.71673	1	273	177	59737	0.00564972	0.00457003	1.23625	A0A1D5XQ18
1902589	single-organism organelle organization	0.60593	0.77056	1	313	177	59737	0.00564972	0.00523963	1.07827	A0A1D5Z4H9
44093	positive regulation of molecular function	0.6071	0.77056	1	314	177	59737	0.00564972	0.00525637	1.07483	W5FB83
43085	positive regulation of catalytic activity	0.6071	0.77056	1	314	177	59737	0.00564972	0.00525637	1.07483	W5FB83
71822	protein complex subunit organization	0.61177	0.77449	1	318	177	59737	0.00564972	0.00532333	1.06131	A0A1D5Z4H9
51273	beta-glucan metabolic process	0.6243	0.78692	1	329	177	59737	0.00564972	0.00550747	1.02583	A0A1D5XQ18
9250	glucan biosynthetic process	0.67832	0.84364	1	381	177	59737	0.00564972	0.00637796	0.885819	A0A1D5XQ18
31325	positive regulation of cellular metabolic process	0.71284	0.86801	1	419	177	59737	0.00564972	0.00701408	0.805483	W5FB83
9893	positive regulation of metabolic process	0.71284	0.86801	1	419	177	59737	0.00564972	0.00701408	0.805483	W5FB83
33692	cellular polysaccharide biosynthetic process	0.7137	0.86801	1	420	177	59737	0.00564972	0.00703082	0.803565	A0A1D5XQ18
271	polysaccharide biosynthetic process	0.72869	0.88191	1	438	177	59737	0.00564972	0.00733214	0.770541	A0A1D5XQ18
7010	cytoskeleton organization	0.73431	0.88655	1	445	177	59737	0.00564972	0.00744932	0.758421	A0A1D5Z4H9
48522	positive regulation of cellular process	0.74973	0.90296	1	465	177	59737	0.00564972	0.00778412	0.7258	W5FB83
48518	positive regulation of biological process	0.76071	0.91175	1	480	177	59737	0.00564972	0.00803522	0.703119	W5FB83
34637	cellular carbohydrate biosynthetic process	0.79824	0.94303	1	537	177	59737	0.00564972	0.0089894	0.628486	A0A1D5XQ18
44042	glucan metabolic process	0.84686	0.98402	1	629	177	59737	0.00564972	0.0105295	0.536561	A0A1D5XQ18
6073	cellular glucan metabolic process	0.84686	0.98402	1	629	177	59737	0.00564972	0.0105295	0.536561	A0A1D5XQ18
44264	cellular polysaccharide metabolic process	0.86377	1	1	668	177	59737	0.00564972	0.0111823	0.505235	A0A1D5XQ18
6511	ubiquitin-dependent protein catabolic process	0.89572	1	1	757	177	59737	0.00564972	0.0126722	0.445835	W5C3H4
19941	modification-dependent protein catabolic process	0.89727	1	1	762	177	59737	0.00564972	0.0127559	0.44291	W5C3H4
43632	modification-dependent macromolecule catabolic process	0.8982	1	1	765	177	59737	0.00564972	0.0128061	0.441173	W5C3H4
6886	intracellular protein transport	0.90837	1	1	800	177	59737	0.00564972	0.013392	0.421871	A0A1D5RY72
70727	cellular macromolecule localization	0.92442	1	1	864	177	59737	0.00564972	0.0144634	0.390622	A0A1D5RY72
34613	cellular protein localization	0.92442	1	1	864	177	59737	0.00564972	0.0144634	0.390622	A0A1D5RY72
5976	polysaccharide metabolic process	0.92754	1	1	878	177	59737	0.00564972	0.0146978	0.384393	A0A1D5XQ18
46907	intracellular transport	0.93259	1	1	902	177	59737	0.00564972	0.0150995	0.374165	A0A1D5RY72
51649	establishment of localization in cell	0.934	1	1	909	177	59737	0.00564972	0.0152167	0.371284	A0A1D5RY72
51641	cellular localization	0.94591	1	1	975	177	59737	0.00564972	0.0163215	0.346151	A0A1D5RY72
71555	cell wall organization	0.94607	1	1	976	177	59737	0.00564972	0.0163383	0.345796	A0A080YUW6
45229	external encapsulating structure organization	0.94656	1	1	979	177	59737	0.00564972	0.0163885	0.344737	A0A080YUW6
15031	protein transport	0.96212	1	1	1093	177	59737	0.00564972	0.0182969	0.308781	A0A1D5RY72
45184	establishment of protein localization	0.96664	1	1	1135	177	59737	0.00564972	0.0189999	0.297354	A0A1D5RY72
8104	protein localization	0.96812	1	1	1150	177	59737	0.00564972	0.0192511	0.293476	A0A1D5RY72
6355	regulation of transcription, DNA-templated	1	1	1	7052	177	59737	0.00564972	0.118051	0.0478584	A0A1D6B1I9
2001141	regulation of RNA biosynthetic process	1	1	1	7100	177	59737	0.00564972	0.118854	0.0475348	A0A1D6B1I9
1903506	regulation of nucleic acid-templated transcription	1	1	1	7100	177	59737	0.00564972	0.118854	0.0475348	A0A1D6B1I9
51252	regulation of RNA metabolic process	1	1	1	7116	177	59737	0.00564972	0.119122	0.0474279	A0A1D6B1I9
19219	regulation of nucleobase-containing compound metabolic process	1	1	1	7152	177	59737	0.00564972	0.119725	0.0471892	A0A1D6B1I9
2000112	regulation of cellular macromolecule biosynthetic process	1	1	1	7381	177	59737	0.00564972	0.123558	0.0457251	A0A1D6B1I9
10556	regulation of macromolecule biosynthetic process	1	1	1	7429	177	59737	0.00564972	0.124362	0.0454297	A0A1D6B1I9
31326	regulation of cellular biosynthetic process	1	1	1	7433	177	59737	0.00564972	0.124429	0.0454052	A0A1D6B1I9
9889	regulation of biosynthetic process	1	1	1	7433	177	59737	0.00564972	0.124429	0.0454052	A0A1D6B1I9
51171	regulation of nitrogen compound metabolic process	1	1	1	7458	177	59737	0.00564972	0.124847	0.045253	A0A1D6B1I9
10468	regulation of gene expression	1	1	1	7630	177	59737	0.00564972	0.127727	0.0442329	A0A1D6B1I9

## Sheet: MF_present_cov30
Molecular function categorization of proteins released from dead glumes of wild emmer wheat (>30% coverage)
GO ID – Gene Ontology ID (without the GO00... prefix) Description – GO category name p-value – enrichment p-value corr p-value – FDR adjusted p-value x – No. of proteins in the list of “present proteins” which belong to the GO category. n – Total No. of proteins in the GO category X – Total No. of proteins in the list of “present proteins” (excluding proteins which do not belong to any GO categor…
GO-ID	Description	p-value	corr p-value	x	n	X	N	Freq among present	Freq in genome	Fold enrichment	Genes in test set
16491	oxidoreductase activity	6.5597e-10	1.6662e-07	52	7859	197	73033	0.263959	0.107609	2.45295	A0A1D6AR73|A0A1D5VDV6|W5CB91|A0A1D5ZD12|Q9SAW5|A0A1D5SGL3|A0A1D5Z4N3|C6K7G4|A0A1D5XTW4|H9NAV6|A0A1D5RST4|A0A1D6BV92|H9NAV2|A0A1D6RKS0|A0A1D5RY74|A0A1D6AA24|A0A1D5XJY0|A0A1D6ATH8|A0A1D5UBI2|X2D2D5|P11383|W5GBX1|W5G718|A0A0C4BJ55|A0A1D5TAJ8|A0A1D5UUS2|O64394|A0A1D5RTS1|A0A1D5XFA3|A3KLL4|A0A1D5XIG8|A0A1D5U305|Q5S1S6|I3NM23|A0A1D6AV05|A0A1D6AEC8|A0A1D5VC03|A0A1D5ZGM0|A0A1D6BRN0|A0A1D5S288|A0A1D5VGQ8|…
44769	ATPase activity, coupled to transmembrane movement of ions, rotational mechanism	7.2681e-09	9.2305e-07	7	93	197	73033	0.035533	0.0012734	27.9041	Q41534|P69443|P20858|A0A1D6ARF6|Q332R4|P12112|A0A1D5WJH0
46933	proton-transporting ATP synthase activity, rotational mechanism	2.3487e-08	1.9886e-06	6	64	197	73033	0.0304569	0.000876316	34.7556	Q41534|P69443|P20858|A0A1D6ARF6|Q332R4|P12112
16830	carbon-carbon lyase activity	5.5136e-08	3.5011e-06	11	454	197	73033	0.0558376	0.00621637	8.98235	A0A1D6BMJ6|P11383|A0A1D5VE13|Q9SAW5|D8L9Q5|W5D0E3|A0A078BQY4|A0A1D5Z4N3|A0A1D5YFR1|A0A1D5UUS2|A0A1D5YRW6
16829	lyase activity	9.347e-08	4.7483e-06	18	1441	197	73033	0.0913706	0.0197308	4.63086	D8L9Q5|A0A078BQY4|A0A1D5YFR1|A0A1D5ZGS2|A0A077RYD0|A0A1D6RQ96|A0A1D6BMJ6|P11383|A0A1D5VE13|Q9SAW5|A0A1D5WHU7|W5D0E3|A0A1D5Z4N3|A0A1D5UUS2|A0A1D6BPN1|A0A1D5SZA9|A0A1D5YRW6|W5GUI9
4332	fructose-bisphosphate aldolase activity	1.2019e-07	5.088e-06	5	43	197	73033	0.0253807	0.000588775	43.1077	A0A1D6BMJ6|A0A1D5VE13|D8L9Q5|W5D0E3|A0A1D5YRW6
4807	triose-phosphate isomerase activity	1.5254e-07	5.5349e-06	4	18	197	73033	0.0203046	0.000246464	82.3835	A0A077RSI3|A0A1D5YNN8|Q9FS79|A0A1D5Z0B6
16832	aldehyde-lyase activity	4.2309e-07	1.3433e-05	5	55	197	73033	0.0253807	0.000753084	33.7024	A0A1D6BMJ6|A0A1D5VE13|D8L9Q5|W5D0E3|A0A1D5YRW6
15078	hydrogen ion transmembrane transporter activity	3.5054e-06	9.893e-05	9	438	197	73033	0.0456853	0.00599729	7.61766	Q41534|P69443|P20858|A0A1D6ARF6|Q332R4|P12112|W5BEP1|A0A1D5WJH0|A0A1D5TL58
16801	hydrolase activity, acting on ether bonds	5.4191e-06	0.0001147	3	13	197	73033	0.0152284	0.000178002	85.5521	W5B7Z6|A0A1D5UKX4|A0A1D5TBU1
16802	trialkylsulfonium hydrolase activity	5.4191e-06	0.0001147	3	13	197	73033	0.0152284	0.000178002	85.5521	W5B7Z6|A0A1D5UKX4|A0A1D5TBU1
4013	adenosylhomocysteinase activity	5.4191e-06	0.0001147	3	13	197	73033	0.0152284	0.000178002	85.5521	W5B7Z6|A0A1D5UKX4|A0A1D5TBU1
30060	L-malate dehydrogenase activity	7.0156e-06	0.00013707	4	45	197	73033	0.0203046	0.00061616	32.9534	A0A1D5RTS1|A3KLL4|A0A1D5RY74|A0A1D5VDV6
42625	ATPase coupled ion transmembrane transporter activity	1.1897e-05	0.00019131	7	278	197	73033	0.035533	0.0038065	9.33482	Q41534|P69443|P20858|A0A1D6ARF6|Q332R4|P12112|A0A1D5WJH0
19829	cation-transporting ATPase activity	1.1897e-05	0.00019131	7	278	197	73033	0.035533	0.0038065	9.33482	Q41534|P69443|P20858|A0A1D6ARF6|Q332R4|P12112|A0A1D5WJH0
22853	active ion transmembrane transporter activity	1.2749e-05	0.00019131	7	281	197	73033	0.035533	0.00384758	9.23516	Q41534|P69443|P20858|A0A1D6ARF6|Q332R4|P12112|A0A1D5WJH0
4784	superoxide dismutase activity	1.3557e-05	0.00019131	4	53	197	73033	0.0203046	0.000725699	27.9793	H9NAV6|H9NAV2|A0A1D5U305|A0A0F7KKA2
16721	oxidoreductase activity, acting on superoxide radicals as acceptor	1.3557e-05	0.00019131	4	53	197	73033	0.0203046	0.000725699	27.9793	H9NAV6|H9NAV2|A0A1D5U305|A0A0F7KKA2
4867	serine-type endopeptidase inhibitor activity	1.7047e-05	0.00022789	7	294	197	73033	0.035533	0.00402558	8.82681	W5D700|W5BML0|Q6QAX7|A0A096UNV4|A0A1D5VI53|W4ZZ08|A0A1D5SAW1
61134	peptidase regulator activity	2.5448e-05	0.00028	8	431	197	73033	0.0406091	0.00590144	6.88122	W5D700|W5BML0|Q6QAX7|A0A096UNV4|A0A1D5VI53|W4ZZ08|A0A1D5SAW1|B9VGW3
30414	peptidase inhibitor activity	2.5448e-05	0.00028	8	431	197	73033	0.0406091	0.00590144	6.88122	W5D700|W5BML0|Q6QAX7|A0A096UNV4|A0A1D5VI53|W4ZZ08|A0A1D5SAW1|B9VGW3
61135	endopeptidase regulator activity	2.5448e-05	0.00028	8	431	197	73033	0.0406091	0.00590144	6.88122	W5D700|W5BML0|Q6QAX7|A0A096UNV4|A0A1D5VI53|W4ZZ08|A0A1D5SAW1|B9VGW3
4866	endopeptidase inhibitor activity	2.5448e-05	0.00028	8	431	197	73033	0.0406091	0.00590144	6.88122	W5D700|W5BML0|Q6QAX7|A0A096UNV4|A0A1D5VI53|W4ZZ08|A0A1D5SAW1|B9VGW3
80130	L-phenylalanine:2-oxoglutarate aminotransferase activity	2.8662e-05	0.00028	3	22	197	73033	0.0152284	0.000301234	50.5535	A0A077S3V2|A0A1D6B8Z2|A0A1D5VDW6
70546	L-phenylalanine aminotransferase activity	2.8662e-05	0.00028	3	22	197	73033	0.0152284	0.000301234	50.5535	A0A077S3V2|A0A1D6B8Z2|A0A1D5VDW6
4069	L-aspartate:2-oxoglutarate aminotransferase activity	2.8662e-05	0.00028	3	22	197	73033	0.0152284	0.000301234	50.5535	A0A077S3V2|A0A1D6B8Z2|A0A1D5VDW6
16984	ribulose-bisphosphate carboxylase activity	3.0563e-05	0.00028752	4	65	197	73033	0.0203046	0.000890009	22.8139	P11383|Q9SAW5|A0A1D5Z4N3|A0A1D5UUS2
16861	intramolecular oxidoreductase activity, interconverting aldoses and ketoses	3.4455e-05	0.00031255	4	67	197	73033	0.0203046	0.000917394	22.1329	A0A077RSI3|A0A1D5YNN8|Q9FS79|A0A1D5Z0B6
42085	5-methyltetrahydropteroyltri-L-glutamate-dependent methyltransferase activity	4.2552e-05	0.00036027	3	25	197	73033	0.0152284	0.000342311	44.4871	W5G1K3|A0A096USZ7|A0A1D5XVG2
3871	5-methyltetrahydropteroyltriglutamate-homocysteine S-methyltransferase activity	4.2552e-05	0.00036027	3	25	197	73033	0.0152284	0.000342311	44.4871	W5G1K3|A0A096USZ7|A0A1D5XVG2
48037	cofactor binding	4.4834e-05	0.00036735	18	2252	197	73033	0.0913706	0.0308354	2.96317	A0A077S3V2|A0A1D5TV46|A0A1D5RST4|A0A0C4BJE5|A0A1D6B8Z2|A0A1D5VDW6|A0A1D5XJY0|A0A1D6ATH8|A0A1D6D5I2|A0A096UQD1|W5G718|A0A1D5SGL3|A0A1D5TAJ8|A0A1D6BRN0|A0A1D5Z105|A0A1D5S288|A0A1D5XTW4|A0A1D5X453
8172	S-methyltransferase activity	5.39e-05	0.00042783	3	27	197	73033	0.0152284	0.000369696	41.1918	W5G1K3|A0A096USZ7|A0A1D5XVG2
3824	catalytic activity	6.5037e-05	0.00050059	138	41287	197	73033	0.700508	0.56532	1.23914	A0A1D6BU60|A0A1D5VDV6|W5CB91|Q9FS79|A0A1D5Z0B6|A0A1D5UY15|W5DZW0|A0A1D5ZD12|A0A077RSI3|Q9SAW5|A0A1D6A916|A0A1D5SGL3|A0A1D5UAB5|A0A1D5XTW4|A0A1D5SZA9|H9NAV6|A0A1D6AK65|A0A1D6BV92|H9NAV2|Q41534|A0A1D5XQ18|A0A1D6RKS0|A0A078BQY4|A0A1D5VDW6|A0A1D5YFR1|A0A1D6AA24|A0A1D6ATH8|A0A1D6D2L5|X2D2D5|W5GBX1|W5G718|W5D0E3|Q8VX48|A0A1D5UUS2|A0A077S3V2|A0A1D5TV46|A0A1D5V9N0|A0A1D5XFA3|A0A1D6AGT9|A3KLL4|A0A1D5XIG8|…
16820	hydrolase activity, acting on acid anhydrides, catalyzing transmembrane movement of substances	6.8621e-05	0.00051264	9	640	197	73033	0.0456853	0.00876316	5.21333	W5H1G1|Q41534|P69443|P20858|B2B9U2|A0A1D6ARF6|Q332R4|P12112|A0A1D5WJH0
15077	monovalent inorganic cation transmembrane transporter activity	8.2719e-05	0.0006003	9	656	197	73033	0.0456853	0.00898224	5.08618	Q41534|P69443|P20858|A0A1D6ARF6|Q332R4|P12112|W5BEP1|A0A1D5WJH0|A0A1D5TL58
4802	transketolase activity	0.00015068	0.0010344	2	7	197	73033	0.0101523	9.58471e-05	105.922	A0A1D6D2L5|A0A1D6BU60
3868	4-hydroxyphenylpyruvate dioxygenase activity	0.00015068	0.0010344	2	7	197	73033	0.0101523	9.58471e-05	105.922	W5GDZ8|A7WK82
16620	oxidoreductase activity, acting on the aldehyde or oxo group of donors, NAD or NADP as acceptor	0.00017821	0.0011912	6	300	197	73033	0.0304569	0.00410773	7.41452	A0A1D5YL69|A0A1D6BV92|A0A1D6SE58|A0A1D6BRN0|A0A1D5XJY0|A0A1D6ATH8
16615	malate dehydrogenase activity	0.00018425	0.0012	4	103	197	73033	0.0203046	0.00141032	14.3971	A0A1D5RTS1|A3KLL4|A0A1D5RY74|A0A1D5VDV6
16744	transferase activity, transferring aldehyde or ketonic groups	0.0002203	0.0013989	3	43	197	73033	0.0152284	0.000588775	25.8646	A0A1D5V9N0|A0A1D6D2L5|A0A1D6BU60
16853	isomerase activity	0.00023689	0.0014676	10	927	197	73033	0.0507614	0.0126929	3.9992	A0A077RSI3|A0A1D5XQ18|A0A1D5YNN8|A0A1D5Z105|Q8VX48|Q9FS79|A7XDG5|A0A1D5VD89|A0A1D5Z0B6|Q6XPZ4
4001	adenosine kinase activity	0.00025738	0.0015566	2	9	197	73033	0.0101523	0.000123232	82.3835	A0A1D6AK65|A0A1D6AC03
16702	oxidoreductase activity, acting on single donors with incorporation of molecular oxygen, incorporation of two atoms of oxygen	0.00030694	0.0018131	5	214	197	73033	0.0253807	0.00293018	8.66182	X2D2D5|W5GDZ8|C6K7G4|A7WK82|I3NM23
16831	carboxy-lyase activity	0.00038132	0.0022013	6	346	197	73033	0.0304569	0.00473758	6.42877	P11383|Q9SAW5|A0A078BQY4|A0A1D5Z4N3|A0A1D5YFR1|A0A1D5UUS2
16903	oxidoreductase activity, acting on the aldehyde or oxo group of donors	0.00041749	0.0023554	6	352	197	73033	0.0304569	0.00481974	6.31919	A0A1D5YL69|A0A1D6BV92|A0A1D6SE58|A0A1D6BRN0|A0A1D5XJY0|A0A1D6ATH8
51213	dioxygenase activity	0.00042657	0.0023554	5	230	197	73033	0.0253807	0.00314926	8.05926	X2D2D5|W5GDZ8|C6K7G4|A7WK82|I3NM23
4857	enzyme inhibitor activity	0.00045064	0.0024354	9	826	197	73033	0.0456853	0.01131	4.03939	W5D700|W5BML0|Q6QAX7|A0A096UNV4|A0A1D5VI53|W4ZZ08|A0A1D5SAW1|A0A1D6BUC5|B9VGW3
51920	peroxiredoxin activity	0.00046936	0.0024837	2	12	197	73033	0.0101523	0.000164309	61.7876	A0A0C4BJ55|Q5S1S6
16860	intramolecular oxidoreductase activity	0.00076513	0.0039662	4	150	197	73033	0.0203046	0.00205387	9.88602	A0A077RSI3|A0A1D5YNN8|Q9FS79|A0A1D5Z0B6
4372	glycine hydroxymethyltransferase activity	0.00084733	0.0043044	2	16	197	73033	0.0101523	0.000219079	46.3407	A0A1D5TV46|A0A0C4BJE5
16701	oxidoreductase activity, acting on single donors with incorporation of molecular oxygen	0.0010155	0.005011	5	279	197	73033	0.0253807	0.00382019	6.64383	X2D2D5|W5GDZ8|C6K7G4|A7WK82|I3NM23
15036	disulfide oxidoreductase activity	0.0010318	0.005011	5	280	197	73033	0.0253807	0.00383388	6.62011	O64394|A0A1D5UBI2|W5G718|A0A1D6RKS0|A0A1D5ZGM0
22890	inorganic cation transmembrane transporter activity	0.0010456	0.005011	9	931	197	73033	0.0456853	0.0127477	3.58382	Q41534|P69443|P20858|A0A1D6ARF6|Q332R4|P12112|W5BEP1|A0A1D5WJH0|A0A1D5TL58
30145	manganese ion binding	0.0011158	0.0052485	5	285	197	73033	0.0253807	0.00390235	6.50396	A0A1D5TH84|A0A1D5U667|A0A1D6S9G7|A0A1D6A916|A0A1D5VD89
62	fatty-acyl-CoA binding	0.0013321	0.0061519	2	20	197	73033	0.0101523	0.000273849	37.0726	A0A1D6D5I2|A0A096UQD1
16846	carbon-sulfur lyase activity	0.0014634	0.0066375	3	82	197	73033	0.0152284	0.00112278	13.5631	A0A077RYD0|A0A1D6BPN1|A0A1D6RQ96
42626	ATPase activity, coupled to transmembrane movement of substances	0.0016651	0.00742	7	626	197	73033	0.035533	0.00857147	4.1455	Q41534|P69443|P20858|A0A1D6ARF6|Q332R4|P12112|A0A1D5WJH0
43492	ATPase activity, coupled to movement of substances	0.0025147	0.011013	7	674	197	73033	0.035533	0.0092287	3.85027	Q41534|P69443|P20858|A0A1D6ARF6|Q332R4|P12112|A0A1D5WJH0
4614	phosphoglucomutase activity	0.0026974	0.011419	1	1	197	73033	0.00507614	1.36924e-05	370.726	Q8VX48
50278	sedoheptulose-bisphosphatase activity	0.0026974	0.011419	1	1	197	73033	0.00507614	1.36924e-05	370.726	P46285
15399	primary active transmembrane transporter activity	0.0029074	0.011911	7	692	197	73033	0.035533	0.00947517	3.75012	Q41534|P69443|P20858|A0A1D6ARF6|Q332R4|P12112|A0A1D5WJH0
15405	P-P-bond-hydrolysis-driven transmembrane transporter activity	0.0029074	0.011911	7	692	197	73033	0.035533	0.00947517	3.75012	Q41534|P69443|P20858|A0A1D6ARF6|Q332R4|P12112|A0A1D5WJH0
50662	coenzyme binding	0.0032132	0.012955	11	1534	197	73033	0.0558376	0.0210042	2.6584	A0A1D6D5I2|A0A1D5RST4|A0A096UQD1|W5G718|A0A1D6BRN0|A0A1D5Z105|A0A1D5S288|A0A1D5XJY0|A0A1D5XTW4|A0A1D6ATH8|A0A1D5X453
4618	phosphoglycerate kinase activity	0.0034043	0.013511	2	32	197	73033	0.0101523	0.000438158	23.1704	A0A1D6RDZ8|A0A1D6AGT9
16667	oxidoreductase activity, acting on a sulfur group of donors	0.0035344	0.013812	5	372	197	73033	0.0253807	0.00509359	4.98287	O64394|A0A1D5UBI2|W5G718|A0A1D6RKS0|A0A1D5ZGM0
19206	nucleoside kinase activity	0.0036175	0.013922	2	33	197	73033	0.0101523	0.000451851	22.4682	A0A1D6AK65|A0A1D6AC03
33897	ribonuclease T2 activity	0.0038368	0.014546	2	34	197	73033	0.0101523	0.000465543	21.8074	A0A1D5UAB5|A0A1D5UY15
8324	cation transmembrane transporter activity	0.0041391	0.015461	9	1144	197	73033	0.0456853	0.0156642	2.91655	Q41534|P69443|P20858|A0A1D6ARF6|Q332R4|P12112|W5BEP1|A0A1D5WJH0|A0A1D5TL58
8289	lipid binding	0.0058042	0.020771	6	595	197	73033	0.0304569	0.008147	3.73841	D2T2K0|Q9ATG4|Q2PCB6|A0A1D5YHT3|Q2PCC1|A0A077RVM2
16892	endoribonuclease activity, producing 3'-phosphomonoesters	0.0058059	0.020771	2	42	197	73033	0.0101523	0.000575082	17.6536	A0A1D5UAB5|A0A1D5UY15
16894	endonuclease activity, active with either ribo- or deoxyribonucleic acids and producing 3'-phosphomonoesters	0.0058059	0.020771	2	42	197	73033	0.0101523	0.000575082	17.6536	A0A1D5UAB5|A0A1D5UY15
15035	protein disulfide oxidoreductase activity	0.0058929	0.020789	4	264	197	73033	0.0203046	0.0036148	5.61706	O64394|A0A1D5UBI2|A0A1D6RKS0|A0A1D5ZGM0
19205	nucleobase-containing compound kinase activity	0.0060926	0.021199	3	136	197	73033	0.0152284	0.00186217	8.17778	A0A1D6AK65|A0A1D5RUP2|A0A1D6AC03
30234	enzyme regulator activity	0.0064852	0.02226	9	1228	197	73033	0.0456853	0.0168143	2.71705	W5D700|W5BML0|Q6QAX7|A0A096UNV4|A0A1D5VI53|W4ZZ08|A0A1D5SAW1|A0A1D6BUC5|B9VGW3
30170	pyridoxal phosphate binding	0.0072351	0.024503	5	442	197	73033	0.0253807	0.00605206	4.19373	A0A077S3V2|A0A1D5TV46|A0A0C4BJE5|A0A1D6B8Z2|A0A1D5VDW6
4633	phosphopantothenoylcysteine decarboxylase activity	0.0080705	0.026765	1	3	197	73033	0.00507614	4.10773e-05	123.575	A0A078BQY4
16209	antioxidant activity	0.0081137	0.026765	8	1051	197	73033	0.0406091	0.0143908	2.82189	H9NAV6|H9NAV2|W5G718|A0A1D5XFA3|A0A0C4BJ55|A0A1D5U305|Q5S1S6|A0A0F7KKA2
16742	hydroxymethyl-, formyl- and related transferase activity	0.0091136	0.029678	2	53	197	73033	0.0101523	0.000725699	13.9897	A0A1D5TV46|A0A0C4BJE5
98772	molecular function regulator	0.0094757	0.030466	9	1306	197	73033	0.0456853	0.0178823	2.55477	W5D700|W5BML0|Q6QAX7|A0A096UNV4|A0A1D5VI53|W4ZZ08|A0A1D5SAW1|A0A1D6BUC5|B9VGW3
50661	NADP binding	0.010905	0.034625	4	316	197	73033	0.0203046	0.00432681	4.69273	W5G718|A0A1D6BRN0|A0A1D5XJY0|A0A1D6ATH8
22804	active transmembrane transporter activity	0.011365	0.035639	9	1346	197	73033	0.0456853	0.01843	2.47885	W5H1G1|Q41534|P69443|P20858|B2B9U2|A0A1D6ARF6|Q332R4|P12112|A0A1D5WJH0
9055	electron carrier activity	0.011512	0.035661	6	690	197	73033	0.0304569	0.00944778	3.2237	A0A1D6BRX1|Q9ZTU7|A0A1D6RKS0|P00068|A0A077RYA3|A0A1D5TL58
8483	transaminase activity	0.01284	0.038825	3	179	197	73033	0.0152284	0.00245095	6.21328	A0A077S3V2|A0A1D6B8Z2|A0A1D5VDW6
16769	transferase activity, transferring nitrogenous groups	0.01284	0.038825	3	179	197	73033	0.0152284	0.00245095	6.21328	A0A077S3V2|A0A1D6B8Z2|A0A1D5VDW6
51287	NAD binding	0.013129	0.038876	4	334	197	73033	0.0203046	0.00457328	4.43983	A0A1D6BRN0|A0A1D5Z105|A0A1D5XJY0|A0A1D6ATH8
42030	ATPase inhibitor activity	0.013415	0.038876	1	5	197	73033	0.00507614	6.84622e-05	74.1452	A0A1D6BUC5
8974	phosphoribulokinase activity	0.013415	0.038876	1	5	197	73033	0.00507614	6.84622e-05	74.1452	A0A1D6DFN1
16868	intramolecular transferase activity, phosphotransferases	0.013469	0.038876	2	65	197	73033	0.0101523	0.000890009	11.407	Q8VX48|A0A1D5VD89
16774	phosphotransferase activity, carboxyl group as acceptor	0.013865	0.039571	2	66	197	73033	0.0101523	0.000903701	11.2341	A0A1D6RDZ8|A0A1D6AGT9
42623	ATPase activity, coupled	0.014193	0.039822	7	937	197	73033	0.035533	0.0128298	2.76956	Q41534|P69443|P20858|A0A1D6ARF6|Q332R4|P12112|A0A1D5WJH0
8235	metalloexopeptidase activity	0.014267	0.039822	2	67	197	73033	0.0101523	0.000917394	11.0664	A0A1D6S9G7|A0A1D6A916
4298	threonine-type endopeptidase activity	0.018102	0.049047	2	76	197	73033	0.0101523	0.00104063	9.75594	W5C3H4|W5F826
70003	threonine-type peptidase activity	0.018102	0.049047	2	76	197	73033	0.0101523	0.00104063	9.75594	W5C3H4|W5F826
4519	endonuclease activity	0.018558	0.049047	4	371	197	73033	0.0203046	0.0050799	3.99704	A0A1D5TAT2|A0A1D5UAB5|A0A1D5UY15|A0A1D5TAT3
17057	6-phosphogluconolactonase activity	0.018731	0.049047	1	7	197	73033	0.00507614	9.58471e-05	52.9608	A0A096USP9
4801	sedoheptulose-7-phosphate:D-glyceraldehyde-3-phosphate glyceronetransferase activity	0.018731	0.049047	1	7	197	73033	0.00507614	9.58471e-05	52.9608	A0A1D5V9N0
4362	glutathione-disulfide reductase activity	0.018731	0.049047	1	7	197	73033	0.00507614	9.58471e-05	52.9608	W5G718
8824	cyanate hydratase activity	0.021378	0.053762	1	8	197	73033	0.00507614	0.00010954	46.3407	A0A1D5SZA9
15037	peptide disulfide oxidoreductase activity	0.021378	0.053762	1	8	197	73033	0.00507614	0.00010954	46.3407	W5G718
15038	glutathione disulfide oxidoreductase activity	0.021378	0.053762	1	8	197	73033	0.00507614	0.00010954	46.3407	W5G718
47918	GDP-mannose 3,5-epimerase activity	0.021378	0.053762	1	8	197	73033	0.00507614	0.00010954	46.3407	A0A1D5Z105
4128	cytochrome-b5 reductase activity, acting on NAD(P)H	0.024018	0.058659	1	9	197	73033	0.00507614	0.000123232	41.1918	A0A1D5VGQ8
51748	UTP-monosaccharide-1-phosphate uridylyltransferase activity	0.024018	0.058659	1	9	197	73033	0.00507614	0.000123232	41.1918	A0A1D6S518
3983	UTP:glucose-1-phosphate uridylyltransferase activity	0.024018	0.058659	1	9	197	73033	0.00507614	0.000123232	41.1918	A0A1D6S518
4324	ferredoxin-NADP+ reductase activity	0.026651	0.063861	1	10	197	73033	0.00507614	0.000136924	37.0726	A0A1D5X268
16731	oxidoreductase activity, acting on iron-sulfur proteins as donors, NAD or NADP as acceptor	0.026651	0.063861	1	10	197	73033	0.00507614	0.000136924	37.0726	A0A1D5X268
4177	aminopeptidase activity	0.027432	0.064517	2	95	197	73033	0.0101523	0.00130078	7.80476	A0A1D6S9G7|A0A1D6A916
1901681	sulfur compound binding	0.027432	0.064517	2	95	197	73033	0.0101523	0.00130078	7.80476	A0A1D6D5I2|A0A096UQD1
16866	intramolecular transferase activity	0.028497	0.066407	3	243	197	73033	0.0152284	0.00332726	4.57686	A0A1D5XQ18|Q8VX48|A0A1D5VD89
4568	chitinase activity	0.033541	0.07745	2	106	197	73033	0.0101523	0.0014514	6.99483	A0A1D5RU55|Q9XEN6
15075	ion transmembrane transporter activity	0.036015	0.081944	9	1650	197	73033	0.0456853	0.0225925	2.02214	Q41534|P69443|P20858|A0A1D6ARF6|Q332R4|P12112|W5BEP1|A0A1D5WJH0|A0A1D5TL58
16651	oxidoreductase activity, acting on NAD(P)H	0.036133	0.081944	3	267	197	73033	0.0152284	0.00365588	4.16546	W5G718|A0A1D5SGL3|A0A1D5VGQ8
42132	fructose 1,6-bisphosphate 1-phosphatase activity	0.037112	0.08342	1	14	197	73033	0.00507614	0.000191694	26.4804	A0A1D5VCR6
16730	oxidoreductase activity, acting on iron-sulfur proteins as donors	0.042301	0.094249	1	16	197	73033	0.00507614	0.000219079	23.1704	A0A1D5X268
50660	flavin adenine dinucleotide binding	0.046256	0.10217	5	719	197	73033	0.0253807	0.00984486	2.57807	A0A1D5RST4|W5G718|A0A1D5S288|A0A1D5XTW4|A0A1D5X453
16616	oxidoreductase activity, acting on the CH-OH group of donors, NAD or NADP as acceptor	0.048703	0.10664	4	505	197	73033	0.0203046	0.00691468	2.93644	A0A1D5RTS1|A3KLL4|A0A1D5RY74|A0A1D5VDV6
16653	oxidoreductase activity, acting on NAD(P)H, heme protein as acceptor	0.050031	0.10862	1	19	197	73033	0.00507614	0.000260156	19.5119	A0A1D5VGQ8
4550	nucleoside diphosphate kinase activity	0.060243	0.12967	1	23	197	73033	0.00507614	0.000314926	16.1185	A0A1D5RUP2
4619	phosphoglycerate mutase activity	0.070345	0.15015	1	27	197	73033	0.00507614	0.000369696	13.7306	A0A1D5VD89
4634	phosphopyruvate hydratase activity	0.072853	0.15293	1	28	197	73033	0.00507614	0.000383388	13.2402	A0A1D5ZGS2
8964	phosphoenolpyruvate carboxylase activity	0.072853	0.15293	1	28	197	73033	0.00507614	0.000383388	13.2402	A0A1D5YFR1
46961	proton-transporting ATPase activity, rotational mechanism	0.075355	0.15689	1	29	197	73033	0.00507614	0.000397081	12.7837	A0A1D5WJH0
16887	ATPase activity	0.075976	0.15689	7	1356	197	73033	0.035533	0.0185669	1.91378	Q41534|P69443|P20858|A0A1D6ARF6|Q332R4|P12112|A0A1D5WJH0
51537	2 iron, 2 sulfur cluster binding	0.07908	0.16199	2	172	197	73033	0.0101523	0.0023551	4.31077	A0A1D6BRX1|A0A1D5YR64
50308	sugar-phosphatase activity	0.082821	0.16829	1	32	197	73033	0.00507614	0.000438158	11.5852	A0A1D5VCR6
16668	oxidoreductase activity, acting on a sulfur group of donors, NAD(P) as acceptor	0.085296	0.17195	1	33	197	73033	0.00507614	0.000451851	11.2341	W5G718
51536	iron-sulfur cluster binding	0.087298	0.17281	3	386	197	73033	0.0152284	0.00528528	2.88129	A0A1D6BRX1|A0A1D5YR64|A0A077RYA3
51540	metal cluster binding	0.087298	0.17281	3	386	197	73033	0.0152284	0.00528528	2.88129	A0A1D6BRX1|A0A1D5YR64|A0A077RYA3
3955	NAD(P)H dehydrogenase (quinone) activity	0.087764	0.17281	1	34	197	73033	0.00507614	0.000465543	10.9037	A0A1D5SGL3
16840	carbon-nitrogen lyase activity	0.089508	0.17362	2	185	197	73033	0.0101523	0.0025331	4.00785	A0A1D5SZA9|W5GUI9
16614	oxidoreductase activity, acting on CH-OH group of donors	0.089796	0.17362	5	876	197	73033	0.0253807	0.0119946	2.11602	A0A1D5RST4|A0A1D5RTS1|A3KLL4|A0A1D5RY74|A0A1D5VDV6
60590	ATPase regulator activity	0.090226	0.17362	1	35	197	73033	0.00507614	0.000479235	10.5922	A0A1D6BUC5
22891	substrate-specific transmembrane transporter activity	0.092005	0.17568	9	1992	197	73033	0.0456853	0.0272753	1.67497	Q41534|P69443|P20858|A0A1D6ARF6|Q332R4|P12112|W5BEP1|A0A1D5WJH0|A0A1D5TL58
4611	phosphoenolpyruvate carboxykinase activity	0.092681	0.17568	1	36	197	73033	0.00507614	0.000492928	10.2979	A0A1D5YFR1
70569	uridylyltransferase activity	0.097572	0.18015	1	38	197	73033	0.00507614	0.000520313	9.75594	A0A1D6S518
287	magnesium ion binding	0.098525	0.18015	4	646	197	73033	0.0203046	0.00884532	2.29552	P11383|A0A1D5ZGS2|Q8VX48|A0A1D6AS14
4129	cytochrome-c oxidase activity	0.10001	0.18015	1	39	197	73033	0.00507614	0.000534005	9.50579	A0A1D5TL58
15002	heme-copper terminal oxidase activity	0.10001	0.18015	1	39	197	73033	0.00507614	0.000534005	9.50579	A0A1D5TL58
16675	oxidoreductase activity, acting on a heme group of donors	0.10001	0.18015	1	39	197	73033	0.00507614	0.000534005	9.50579	A0A1D5TL58
16676	oxidoreductase activity, acting on a heme group of donors, oxygen as acceptor	0.10001	0.18015	1	39	197	73033	0.00507614	0.000534005	9.50579	A0A1D5TL58
4462	lactoylglutathione lyase activity	0.10001	0.18015	1	39	197	73033	0.00507614	0.000534005	9.50579	A0A1D6BPN1
3995	acyl-CoA dehydrogenase activity	0.10727	0.19189	1	42	197	73033	0.00507614	0.000575082	8.82681	A0A1D5S288
10181	FMN binding	0.11146	0.19798	2	211	197	73033	0.0101523	0.0028891	3.51399	A0A1D5SGL3|A0A1D5TAJ8
16817	hydrolase activity, acting on acid anhydrides	0.11228	0.19804	11	2685	197	73033	0.0558376	0.0367642	1.5188	W5H1G1|A0A1D5RY72|Q41534|P69443|P20858|B2B9U2|A0A1D6ARF6|Q332R4|P12112|A0A1D5WJH0|A0A1D6AS14
4518	nuclease activity	0.11848	0.20606	4	692	197	73033	0.0203046	0.00947517	2.14292	A0A1D5TAT2|A0A1D5UAB5|A0A1D5UY15|A0A1D5TAT3
46912	transferase activity, transferring acyl groups, acyl groups converted into alkyl on transfer	0.11926	0.20606	1	47	197	73033	0.00507614	0.000643545	7.88778	A0A1D5VL14
4089	carbonate dehydratase activity	0.11926	0.20606	1	47	197	73033	0.00507614	0.000643545	7.88778	A0A1D5WHU7
4521	endoribonuclease activity	0.12202	0.20942	2	223	197	73033	0.0101523	0.00305341	3.3249	A0A1D5UAB5|A0A1D5UY15
8238	exopeptidase activity	0.12871	0.21942	3	460	197	73033	0.0152284	0.00629852	2.41778	A0A1D6S9G7|A0A1D6A916|A0A1D5YFE5
3755	peptidyl-prolyl cis-trans isomerase activity	0.14197	0.23881	2	245	197	73033	0.0101523	0.00335465	3.02633	A7XDG5|Q6XPZ4
16859	cis-trans isomerase activity	0.14197	0.23881	2	245	197	73033	0.0101523	0.00335465	3.02633	A7XDG5|Q6XPZ4
22892	substrate-specific transporter activity	0.15028	0.25113	9	2228	197	73033	0.0456853	0.0305068	1.49755	Q41534|P69443|P20858|A0A1D6ARF6|Q332R4|P12112|W5BEP1|A0A1D5WJH0|A0A1D5TL58
16157	sucrose synthase activity	0.16108	0.26742	1	65	197	73033	0.00507614	0.000890009	5.70348	A0A1D6CDM3
16741	transferase activity, transferring one-carbon groups	0.17072	0.28158	6	1379	197	73033	0.0304569	0.0188819	1.61302	A0A1D5TV46|W5G1K3|A0A096USZ7|A0A0C4BJE5|W5I1K0|A0A1D5XVG2
8061	chitin binding	0.17681	0.28974	1	72	197	73033	0.00507614	0.000985856	5.14897	Q9XEN6
45548	phenylalanine ammonia-lyase activity	0.17903	0.29151	1	73	197	73033	0.00507614	0.000999548	5.07844	W5GUI9
36442	hydrogen-exporting ATPase activity	0.18787	0.30394	1	77	197	73033	0.00507614	0.00105432	4.81462	A0A1D5WJH0
4540	ribonuclease activity	0.20113	0.32333	2	307	197	73033	0.0101523	0.00420358	2.41515	A0A1D5UAB5|A0A1D5UY15
19203	carbohydrate phosphatase activity	0.20525	0.32788	1	85	197	73033	0.00507614	0.00116386	4.36148	A0A1D5VCR6
16836	hydro-lyase activity	0.20799	0.33018	2	314	197	73033	0.0101523	0.00429943	2.36131	A0A1D5WHU7|A0A1D5ZGS2
16841	ammonia-lyase activity	0.21167	0.33393	1	88	197	73033	0.00507614	0.00120493	4.21279	W5GUI9
16857	racemase and epimerase activity, acting on carbohydrates and derivatives	0.22436	0.34993	1	94	197	73033	0.00507614	0.00128709	3.94389	A0A1D5Z105
22857	transmembrane transporter activity	0.22456	0.34993	11	3124	197	73033	0.0558376	0.0427752	1.30537	W5H1G1|Q41534|P69443|P20858|B2B9U2|A0A1D6ARF6|Q332R4|P12112|W5BEP1|A0A1D5WJH0|A0A1D5TL58
3746	translation elongation factor activity	0.23062	0.35502	1	97	197	73033	0.00507614	0.00132817	3.82192	W5C8D1
4427	inorganic diphosphatase activity	0.23062	0.35502	1	97	197	73033	0.00507614	0.00132817	3.82192	A0A1D6AS14
16854	racemase and epimerase activity	0.25318	0.38739	1	108	197	73033	0.00507614	0.00147878	3.43265	A0A1D5Z105
16776	phosphotransferase activity, phosphate group as acceptor	0.25721	0.3912	1	110	197	73033	0.00507614	0.00150617	3.37024	A0A1D5RUP2
16462	pyrophosphatase activity	0.26688	0.40349	9	2591	197	73033	0.0456853	0.0354771	1.28774	A0A1D5RY72|Q41534|P69443|P20858|A0A1D6ARF6|Q332R4|P12112|A0A1D5WJH0|A0A1D6AS14
4869	cysteine-type endopeptidase inhibitor activity	0.27899	0.4193	1	121	197	73033	0.00507614	0.00165679	3.06385	B9VGW3
51539	4 iron, 4 sulfur cluster binding	0.28093	0.41935	1	122	197	73033	0.00507614	0.00167048	3.03874	A0A077RYA3
16818	hydrolase activity, acting on acid anhydrides, in phosphorus-containing anhydrides	0.28232	0.41935	9	2634	197	73033	0.0456853	0.0360659	1.26672	A0A1D5RY72|Q41534|P69443|P20858|A0A1D6ARF6|Q332R4|P12112|A0A1D5WJH0|A0A1D6AS14
8237	metallopeptidase activity	0.28841	0.4259	2	395	197	73033	0.0101523	0.00540851	1.87709	A0A1D6S9G7|A0A1D6A916
16655	oxidoreductase activity, acting on NAD(P)H, quinone or similar compound as acceptor	0.29633	0.43508	1	130	197	73033	0.00507614	0.00178002	2.85174	A0A1D5SGL3
17111	nucleoside-triphosphatase activity	0.33847	0.49408	8	2441	197	73033	0.0406091	0.0334232	1.215	A0A1D5RY72|Q41534|P69443|P20858|A0A1D6ARF6|Q332R4|P12112|A0A1D5WJH0
3993	acid phosphatase activity	0.38872	0.5642	1	182	197	73033	0.00507614	0.00249202	2.03696	A0A1D5ZGA2
60589	nucleoside-triphosphatase regulator activity	0.40827	0.5892	1	194	197	73033	0.00507614	0.00265633	1.91096	A0A1D6BUC5
32561	guanyl ribonucleotide binding	0.41985	0.59678	3	874	197	73033	0.0152284	0.0119672	1.27251	A0A1D5RY72|A0A1D5W7M9|A0A1D5TI80
5525	GTP binding	0.41985	0.59678	3	874	197	73033	0.0152284	0.0119672	1.27251	A0A1D5RY72|A0A1D5W7M9|A0A1D5TI80
19001	guanyl nucleotide binding	0.42056	0.59678	3	875	197	73033	0.0152284	0.0119809	1.27106	A0A1D5RY72|A0A1D5W7M9|A0A1D5TI80
16787	hydrolase activity	0.43369	0.60881	36	12869	197	73033	0.182741	0.176208	1.03708	W5C3H4|A0A1D6S9G7|A0A1D5TAT2|A0A1D5S607|A0A1D5UY15|P12112|W5DZW0|A0A1D5RYQ7|A0A1D5TAT3|A0A1D5UKX4|A0A1D6A916|P69443|P20858|A0A1D6AL49|A0A1D5ZGA2|Q9XEN6|A0A1D6AQ68|A0A1D5UAB5|B2B9U2|Q332R4|A0A080YUW6|A0A1D5WJH0|A0A1D5RU55|A0A1D5RY72|Q41534|P46285|A0A1D5TBU1|A0A1D6ARF6|W5B7Z6|W5H1G1|A0A1D5VCR6|A0A096USP9|W5F826|A0A1D5YFE5|A0A1D6AS14|Q4JH28
4252	serine-type endopeptidase activity	0.43384	0.60881	2	546	197	73033	0.0101523	0.00747607	1.35797	A0A1D6AL49|A0A1D6AQ68
16627	oxidoreductase activity, acting on the CH-CH group of donors	0.43947	0.61333	1	214	197	73033	0.00507614	0.00293018	1.73236	A0A1D5S288
8171	O-methyltransferase activity	0.46903	0.65101	1	234	197	73033	0.00507614	0.00320403	1.5843	W5I1K0
8168	methyltransferase activity	0.4753	0.65612	4	1316	197	73033	0.0203046	0.0180193	1.12683	W5G1K3|A0A096USZ7|W5I1K0|A0A1D5XVG2
16684	oxidoreductase activity, acting on peroxide as acceptor	0.48217	0.662	3	963	197	73033	0.0152284	0.0131858	1.15491	A0A1D5XFA3|A0A0C4BJ55|Q5S1S6
8236	serine-type peptidase activity	0.50314	0.68341	3	994	197	73033	0.0152284	0.0136103	1.11889	A0A1D6AL49|A0A1D6AQ68|A0A1D5YFE5
17171	serine hydrolase activity	0.50314	0.68341	3	994	197	73033	0.0152284	0.0136103	1.11889	A0A1D6AL49|A0A1D6AQ68|A0A1D5YFE5
16835	carbon-oxygen lyase activity	0.52775	0.71302	2	654	197	73033	0.0101523	0.00895486	1.13372	A0A1D5WHU7|A0A1D5ZGS2
16791	phosphatase activity	0.53667	0.72124	3	1045	197	73033	0.0152284	0.0143086	1.06428	P46285|A0A1D5VCR6|A0A1D5ZGA2
52689	carboxylic ester hydrolase activity	0.5524	0.73312	1	297	197	73033	0.00507614	0.00406665	1.24824	A0A096USP9
5215	transporter activity	0.55368	0.73312	12	4485	197	73033	0.0609137	0.0614106	0.991909	W5H1G1|Q41534|P69443|P20858|A0A1D6B8P9|B2B9U2|A0A1D6ARF6|Q332R4|P12112|W5BEP1|A0A1D5WJH0|A0A1D5TL58
4185	serine-type carboxypeptidase activity	0.55482	0.73312	1	299	197	73033	0.00507614	0.00409404	1.23989	A0A1D5YFE5
3735	structural constituent of ribosome	0.55705	0.73312	3	1077	197	73033	0.0152284	0.0147468	1.03266	A0A1D6A749|A0A1D5SE57|A0A1D5RV09
4180	carboxypeptidase activity	0.56673	0.74096	1	309	197	73033	0.00507614	0.00423096	1.19976	A0A1D5YFE5
4175	endopeptidase activity	0.56885	0.74096	4	1483	197	73033	0.0203046	0.0203059	0.999935	W5C3H4|W5F826|A0A1D6AL49|A0A1D6AQ68
70008	serine-type exopeptidase activity	0.57603	0.74649	1	317	197	73033	0.00507614	0.0043405	1.16948	A0A1D5YFE5
16788	hydrolase activity, acting on ester bonds	0.58576	0.75525	8	3060	197	73033	0.0406091	0.0418989	0.969218	P46285|A0A1D5VCR6|A0A096USP9|A0A1D5TAT2|A0A1D5ZGA2|A0A1D5UAB5|A0A1D5UY15|A0A1D5TAT3
8135	translation factor activity, RNA binding	0.63283	0.81181	1	370	197	73033	0.00507614	0.0050662	1.00196	W5C8D1
4497	monooxygenase activity	0.63781	0.81409	4	1619	197	73033	0.0203046	0.0221681	0.915938	P11383|Q9SAW5|A0A1D5Z4N3|A0A1D5UUS2
16810	hydrolase activity, acting on carbon-nitrogen (but not peptide) bonds	0.64266	0.81618	1	380	197	73033	0.00507614	0.00520313	0.975594	W5DZW0
35251	UDP-glucosyltransferase activity	0.6643	0.83313	1	403	197	73033	0.00507614	0.00551805	0.919915	A0A1D6CDM3
5198	structural molecule activity	0.66587	0.83313	3	1266	197	73033	0.0152284	0.0173346	0.878497	A0A1D6A749|A0A1D5SE57|A0A1D5RV09
70011	peptidase activity, acting on L-amino acid peptides	0.66985	0.83313	7	2901	197	73033	0.035533	0.0397218	0.894547	W5C3H4|W5F826|A0A1D6S9G7|A0A1D6A916|A0A1D6AL49|A0A1D6AQ68|A0A1D5YFE5
3924	GTPase activity	0.67152	0.83313	1	411	197	73033	0.00507614	0.00562759	0.902009	A0A1D5RY72
46527	glucosyltransferase activity	0.67241	0.83313	1	412	197	73033	0.00507614	0.00564129	0.89982	A0A1D6CDM3
42578	phosphoric ester hydrolase activity	0.68073	0.83935	3	1295	197	73033	0.0152284	0.0177317	0.858824	P46285|A0A1D5VCR6|A0A1D5ZGA2
46872	metal ion binding	0.68656	0.84244	39	15329	197	73033	0.19797	0.209891	0.9432	A0A096USZ7|A0A1D5U667|A0A1D6S9G7|A0A1D5XIG8|A0A1D5U305|A0A1D6B1I9|A0A1D6AD54|A0A1D5XVG2|I3NM23|W5G1K3|A0A1D6AV05|A0A1D5TH84|A0A1D5TQ60|A0A1D6A916|Q00434|A0A1D5ZGA2|A0A1D6RID7|A0A1D6BPN1|C6K7G4|P00068|H9NAV6|A0A077RAG2|W5HZC6|A0A1D6C8E8|H9NAV2|A0A1D5S7T7|P46285|A0A1D5ZGS2|A0A1D5VD89|A0A0F7KKA2|W5DX10|X2D2D5|P11383|W5GBX1|W5FB83|A0A1D5WHU7|W5GDZ8|Q8VX48|A0A1D6AS14
43169	cation binding	0.69597	0.84989	39	15386	197	73033	0.19797	0.210672	0.939706	A0A096USZ7|A0A1D5U667|A0A1D6S9G7|A0A1D5XIG8|A0A1D5U305|A0A1D6B1I9|A0A1D6AD54|A0A1D5XVG2|I3NM23|W5G1K3|A0A1D6AV05|A0A1D5TH84|A0A1D5TQ60|A0A1D6A916|Q00434|A0A1D5ZGA2|A0A1D6RID7|A0A1D6BPN1|C6K7G4|P00068|H9NAV6|A0A077RAG2|W5HZC6|A0A1D6C8E8|H9NAV2|A0A1D5S7T7|P46285|A0A1D5ZGS2|A0A1D5VD89|A0A0F7KKA2|W5DX10|X2D2D5|P11383|W5GBX1|W5FB83|A0A1D5WHU7|W5GDZ8|Q8VX48|A0A1D6AS14
8233	peptidase activity	0.70399	0.85557	7	3002	197	73033	0.035533	0.0411047	0.864451	W5C3H4|W5F826|A0A1D6S9G7|A0A1D6A916|A0A1D6AL49|A0A1D6AQ68|A0A1D5YFE5
20037	heme binding	0.71185	0.861	6	2617	197	73033	0.0304569	0.0358331	0.849964	A0A077RAG2|W5DX10|A0A1D5S7T7|A0A1D5XFA3|A0A1D5XIG8|P00068
4601	peroxidase activity	0.72987	0.87861	2	954	197	73033	0.0101523	0.0130626	0.777203	A0A1D5XFA3|Q5S1S6
46906	tetrapyrrole binding	0.7605	0.91117	6	2768	197	73033	0.0304569	0.0379007	0.803597	A0A077RAG2|W5DX10|A0A1D5S7T7|A0A1D5XFA3|A0A1D5XIG8|P00068
5509	calcium ion binding	0.7871	0.93861	3	1540	197	73033	0.0152284	0.0210864	0.722193	A0A1D5TQ60|Q00434|A0A1D6RID7
45735	nutrient reservoir activity	0.79576	0.9445	3	1564	197	73033	0.0152284	0.021415	0.711111	A0A1D5TH84|A0A1D5U667|A0A1D5S132
16779	nucleotidyltransferase activity	0.83272	0.98377	1	659	197	73033	0.00507614	0.00902332	0.562558	A0A1D6S518
4553	hydrolase activity, hydrolyzing O-glycosyl compounds	0.84073	0.98864	4	2174	197	73033	0.0203046	0.0297674	0.682108	A0A1D5RU55|Q9XEN6|A0A1D5RYQ7|Q4JH28
8194	UDP-glycosyltransferase activity	0.87369	1	1	762	197	73033	0.00507614	0.0104336	0.486517	A0A1D6CDM3
16798	hydrolase activity, acting on glycosyl bonds	0.89933	1	4	2448	197	73033	0.0203046	0.0335191	0.605761	A0A1D5RU55|Q9XEN6|A0A1D5RYQ7|Q4JH28
16874	ligase activity	0.92648	1	1	960	197	73033	0.00507614	0.0131447	0.386173	A0A1D6AD54
3723	RNA binding	0.94106	1	3	2225	197	73033	0.0152284	0.0304657	0.499855	A0A1D5UAB5|A0A1D5UY15|W5C8D1
5506	iron ion binding	0.97289	1	2	2005	197	73033	0.0101523	0.0274533	0.369801	W5DX10|A0A1D5XIG8
16705	oxidoreductase activity, acting on paired donors, with incorporation or reduction of molecular oxygen	0.97473	1	2	2035	197	73033	0.0101523	0.0278641	0.36435	W5DX10|A0A1D5XIG8
43167	ion binding	0.97825	1	72	31674	197	73033	0.365482	0.433694	0.842718	A0A096USZ7|A0A1D6B8Z2|A0A1D5W7M9|A0A1D5XVG2|A0A1D6D5I2|A0A1D6A916|Q00434|A0A1D5SGL3|A0A1D6RID7|C6K7G4|A0A1D5XTW4|P00068|A0A1D5X2X9|H9NAV6|A0A077RAG2|A0A1D5RY72|W5HZC6|A0A1D5RST4|H9NAV2|Q41534|A0A0C4BJE5|A0A1D5RUP2|A0A078BQY4|A0A1D5VDW6|W5H1G1|X2D2D5|P11383|W5GBX1|A0A096UQD1|W5G718|A0A1D5TAJ8|Q8VX48|A0A1D6AS14|A0A077S3V2|A0A1D5TV46|W5DYF8|A0A1D6AGT9|A0A1D5U667|A0A1D6S9G7|A0A1D5VFC5|A0A1D5XIG8|A0A1…
46914	transition metal ion binding	0.97876	1	15	8616	197	73033	0.0761421	0.117974	0.645414	A0A096USZ7|A0A1D5U667|A0A1D6S9G7|A0A1D5XIG8|A0A1D6B1I9|A0A1D5VD89|A0A1D5XVG2|W5G1K3|W5DX10|A0A1D6AV05|W5GBX1|A0A1D5TH84|W5FB83|A0A1D5WHU7|A0A1D6A916
43168	anion binding	0.98885	1	35	17735	197	73033	0.177665	0.242835	0.731627	A0A077S3V2|A0A1D5TV46|W5DYF8|A0A1D6AGT9|A0A1D6B8Z2|A0A1D5VFC5|A0A1D5W7M9|A0A1D6AD54|P12112|A0A1D5RYQ8|A0A1D5YF62|A0A1D6D5I2|P20858|A0A1D5SGL3|A0A1D6S8R7|A0A1D5S288|Q332R4|A0A1D5XTW4|A0A1D5X2X9|A0A1D5X453|A0A1D5RY72|A0A1D5RST4|Q41534|A0A0C4BJE5|A0A1D5RUP2|A0A078BQY4|A0A1D5VDW6|A0A1D6DFN1|A0A1D5TI80|W5H1G1|A0A096UQD1|W5G718|W5FB83|A0A1D5TAJ8|A0A1D5Y2X9
16746	transferase activity, transferring acyl groups	0.99029	1	1	1696	197	73033	0.00507614	0.0232224	0.218588	A0A1D5VL14
166	nucleotide binding	0.9958	1	36	18970	197	73033	0.182741	0.259746	0.703539	W5DYF8|A0A1D6AGT9|A0A1D5VFC5|A0A1D5W7M9|A0A1D6AD54|P12112|A0A1D5RYQ8|A0A1D5YF62|A0A1D6A2L5|A0A1D5YBJ4|P20858|A0A1D5SGL3|A0A1D6BRN0|A0A1D6S8R7|A0A1D5S288|Q332R4|A0A1D5XTW4|A0A1D5X2X9|A0A1D5X453|A0A1D5RY72|Q41518|A0A1D5RST4|Q41534|A0A1D5RUP2|A0A078BQY4|A0A1D5XJY0|A0A1D6DFN1|A0A1D6ATH8|A0A1D5TI80|W5H1G1|W5G718|W5FB83|A0A1D5TAJ8|A0A1D5Z105|A0A1D5X443|A0A1D5Y2X9
1901265	nucleoside phosphate binding	0.9958	1	36	18970	197	73033	0.182741	0.259746	0.703539	W5DYF8|A0A1D6AGT9|A0A1D5VFC5|A0A1D5W7M9|A0A1D6AD54|P12112|A0A1D5RYQ8|A0A1D5YF62|A0A1D6A2L5|A0A1D5YBJ4|P20858|A0A1D5SGL3|A0A1D6BRN0|A0A1D6S8R7|A0A1D5S288|Q332R4|A0A1D5XTW4|A0A1D5X2X9|A0A1D5X453|A0A1D5RY72|Q41518|A0A1D5RST4|Q41534|A0A1D5RUP2|A0A078BQY4|A0A1D5XJY0|A0A1D6DFN1|A0A1D6ATH8|A0A1D5TI80|W5H1G1|W5G718|W5FB83|A0A1D5TAJ8|A0A1D5Z105|A0A1D5X443|A0A1D5Y2X9
36094	small molecule binding	0.99698	1	36	19231	197	73033	0.182741	0.263319	0.693991	W5DYF8|A0A1D6AGT9|A0A1D5VFC5|A0A1D5W7M9|A0A1D6AD54|P12112|A0A1D5RYQ8|A0A1D5YF62|A0A1D6A2L5|A0A1D5YBJ4|P20858|A0A1D5SGL3|A0A1D6BRN0|A0A1D6S8R7|A0A1D5S288|Q332R4|A0A1D5XTW4|A0A1D5X2X9|A0A1D5X453|A0A1D5RY72|Q41518|A0A1D5RST4|Q41534|A0A1D5RUP2|A0A078BQY4|A0A1D5XJY0|A0A1D6DFN1|A0A1D6ATH8|A0A1D5TI80|W5H1G1|W5G718|W5FB83|A0A1D5TAJ8|A0A1D5Z105|A0A1D5X443|A0A1D5Y2X9
8270	zinc ion binding	0.99753	1	7	6031	197	73033	0.035533	0.0825791	0.43029	W5G1K3|A0A096USZ7|A0A1D6AV05|W5GBX1|A0A1D5WHU7|A0A1D6B1I9|A0A1D5XVG2
16758	transferase activity, transferring hexosyl groups	0.99786	1	1	2241	197	73033	0.00507614	0.0306848	0.165429	A0A1D6CDM3
35639	purine ribonucleoside triphosphate binding	0.99795	1	21	12985	197	73033	0.106599	0.177796	0.599557	A0A1D5RY72|Q41534|W5DYF8|A0A1D6AGT9|A0A1D5RUP2|A0A1D5VFC5|A0A078BQY4|A0A1D5W7M9|A0A1D6AD54|A0A1D6DFN1|P12112|A0A1D5RYQ8|A0A1D5TI80|A0A1D5YF62|W5H1G1|W5FB83|P20858|A0A1D6S8R7|Q332R4|A0A1D5X2X9|A0A1D5Y2X9
5524	ATP binding	0.9991	1	18	12119	197	73033	0.0913706	0.165939	0.550628	Q41534|W5DYF8|A0A1D6AGT9|A0A1D5RUP2|A0A1D5VFC5|A0A078BQY4|A0A1D6AD54|A0A1D6DFN1|P12112|A0A1D5RYQ8|A0A1D5YF62|W5H1G1|W5FB83|P20858|A0A1D6S8R7|Q332R4|A0A1D5X2X9|A0A1D5Y2X9
5488	binding	0.99914	1	103	45974	197	73033	0.522843	0.629496	0.830573	A0A1D5UY15|A0A1D6D5I2|A0A1D6A2L5|A0A1D6A916|Q00434|A0A1D5SGL3|A0A1D5UAB5|Q2PCC1|A0A1D5XTW4|A0A1D5SZA9|H9NAV6|A0A077RAG2|W5HZC6|H9NAV2|Q41534|A0A078BQY4|A0A1D5VDW6|A0A1D6ATH8|Q9ATG4|X2D2D5|W5GBX1|W5G718|Q8VX48|W5C8D1|A0A077S3V2|A0A1D5TV46|W5DYF8|A0A1D5XFA3|A0A1D6AGT9|A0A1D5XIG8|A0A1D5TAT2|A0A1D6AD54|P12112|A0A1D5RYQ8|A0A1D5TAT3|A0A1D5YF62|A0A1D6AV05|A0A1D5TH84|A0A1D6BRN0|A0A1D6S8R7|A0A1D5S288|A0A0…
16757	transferase activity, transferring glycosyl groups	0.99953	1	1	2783	197	73033	0.00507614	0.0381061	0.133211	A0A1D6CDM3
97367	carbohydrate derivative binding	0.9999	1	24	16235	197	73033	0.121827	0.222297	0.54804	A0A1D5RY72|Q41534|W5DYF8|A0A1D6AGT9|A0A1D5RUP2|A0A1D5VFC5|A0A078BQY4|A0A1D5W7M9|A0A1D6AD54|A0A1D6DFN1|P12112|A0A1D5RYQ8|A0A1D5TI80|A0A1D5YF62|W5H1G1|W5FB83|P20858|A0A1D5SGL3|A0A1D5TAJ8|Q9XEN6|A0A1D6S8R7|Q332R4|A0A1D5X2X9|A0A1D5Y2X9
32553	ribonucleotide binding	0.99994	1	23	16075	197	73033	0.116751	0.220106	0.530432	A0A1D5RY72|Q41534|W5DYF8|A0A1D6AGT9|A0A1D5RUP2|A0A1D5VFC5|A0A078BQY4|A0A1D5W7M9|A0A1D6AD54|A0A1D6DFN1|P12112|A0A1D5RYQ8|A0A1D5TI80|A0A1D5YF62|W5H1G1|W5FB83|P20858|A0A1D5SGL3|A0A1D5TAJ8|A0A1D6S8R7|Q332R4|A0A1D5X2X9|A0A1D5Y2X9
3677	DNA binding	0.99995	1	8	8506	197	73033	0.0406091	0.116468	0.348672	A0A1D6BFT7|A0A1D5YHQ5|A0A1D5SL74|A0A1D6B1I9|A0A1D5SZA9|A0A1D5Z8I6|A0A1D5YTI6|W5F9T2
16740	transferase activity	0.99997	1	23	16535	197	73033	0.116751	0.226405	0.515676	A0A077S3V2|A0A1D5TV46|A0A1D6RDZ8|A0A1D5V9N0|A0A096USZ7|A0A1D6CDM3|A0A1D6AK65|A0A1D6BU60|A0A0C4BJE5|A0A1D6AGT9|A0A1D6B8Z2|A0A1D5RUP2|A0A1D5VDW6|W5I1K0|A0A1D6DFN1|A0A1D5XVG2|A0A1D6AC03|W5G1K3|A0A1D6D2L5|A0A1D6BLQ7|Q8LGN5|A0A1D6S518|A0A1D5VL14
32550	purine ribonucleoside binding	0.99998	1	21	15864	197	73033	0.106599	0.217217	0.490749	A0A1D5RY72|Q41534|W5DYF8|A0A1D6AGT9|A0A1D5RUP2|A0A1D5VFC5|A0A078BQY4|A0A1D5W7M9|A0A1D6AD54|A0A1D6DFN1|P12112|A0A1D5RYQ8|A0A1D5TI80|A0A1D5YF62|W5H1G1|W5FB83|P20858|A0A1D6S8R7|Q332R4|A0A1D5X2X9|A0A1D5Y2X9
32555	purine ribonucleotide binding	0.99998	1	21	15864	197	73033	0.106599	0.217217	0.490749	A0A1D5RY72|Q41534|W5DYF8|A0A1D6AGT9|A0A1D5RUP2|A0A1D5VFC5|A0A078BQY4|A0A1D5W7M9|A0A1D6AD54|A0A1D6DFN1|P12112|A0A1D5RYQ8|A0A1D5TI80|A0A1D5YF62|W5H1G1|W5FB83|P20858|A0A1D6S8R7|Q332R4|A0A1D5X2X9|A0A1D5Y2X9
1883	purine nucleoside binding	0.99998	1	21	15864	197	73033	0.106599	0.217217	0.490749	A0A1D5RY72|Q41534|W5DYF8|A0A1D6AGT9|A0A1D5RUP2|A0A1D5VFC5|A0A078BQY4|A0A1D5W7M9|A0A1D6AD54|A0A1D6DFN1|P12112|A0A1D5RYQ8|A0A1D5TI80|A0A1D5YF62|W5H1G1|W5FB83|P20858|A0A1D6S8R7|Q332R4|A0A1D5X2X9|A0A1D5Y2X9
17076	purine nucleotide binding	0.99999	1	21	15883	197	73033	0.106599	0.217477	0.490162	A0A1D5RY72|Q41534|W5DYF8|A0A1D6AGT9|A0A1D5RUP2|A0A1D5VFC5|A0A078BQY4|A0A1D5W7M9|A0A1D6AD54|A0A1D6DFN1|P12112|A0A1D5RYQ8|A0A1D5TI80|A0A1D5YF62|W5H1G1|W5FB83|P20858|A0A1D6S8R7|Q332R4|A0A1D5X2X9|A0A1D5Y2X9
32549	ribonucleoside binding	0.99999	1	21	15896	197	73033	0.106599	0.217655	0.489761	A0A1D5RY72|Q41534|W5DYF8|A0A1D6AGT9|A0A1D5RUP2|A0A1D5VFC5|A0A078BQY4|A0A1D5W7M9|A0A1D6AD54|A0A1D6DFN1|P12112|A0A1D5RYQ8|A0A1D5TI80|A0A1D5YF62|W5H1G1|W5FB83|P20858|A0A1D6S8R7|Q332R4|A0A1D5X2X9|A0A1D5Y2X9
1882	nucleoside binding	0.99999	1	21	15903	197	73033	0.106599	0.217751	0.489546	A0A1D5RY72|Q41534|W5DYF8|A0A1D6AGT9|A0A1D5RUP2|A0A1D5VFC5|A0A078BQY4|A0A1D5W7M9|A0A1D6AD54|A0A1D6DFN1|P12112|A0A1D5RYQ8|A0A1D5TI80|A0A1D5YF62|W5H1G1|W5FB83|P20858|A0A1D6S8R7|Q332R4|A0A1D5X2X9|A0A1D5Y2X9
16772	transferase activity, transferring phosphorus-containing groups	0.99999	1	8	9114	197	73033	0.0406091	0.124793	0.325412	A0A1D6RDZ8|A0A1D6AK65|A0A1D6AGT9|A0A1D5RUP2|A0A1D6BLQ7|A0A1D6S518|A0A1D6DFN1|A0A1D6AC03
32559	adenyl ribonucleotide binding	1	1	18	14998	197	73033	0.0913706	0.205359	0.44493	Q41534|W5DYF8|A0A1D6AGT9|A0A1D5RUP2|A0A1D5VFC5|A0A078BQY4|A0A1D6AD54|A0A1D6DFN1|P12112|A0A1D5RYQ8|A0A1D5YF62|W5H1G1|W5FB83|P20858|A0A1D6S8R7|Q332R4|A0A1D5X2X9|A0A1D5Y2X9
30554	adenyl nucleotide binding	1	1	18	15016	197	73033	0.0913706	0.205606	0.444397	Q41534|W5DYF8|A0A1D6AGT9|A0A1D5RUP2|A0A1D5VFC5|A0A078BQY4|A0A1D6AD54|A0A1D6DFN1|P12112|A0A1D5RYQ8|A0A1D5YF62|W5H1G1|W5FB83|P20858|A0A1D6S8R7|Q332R4|A0A1D5X2X9|A0A1D5Y2X9
16301	kinase activity	1	1	6	8326	197	73033	0.0304569	0.114003	0.267158	A0A1D6RDZ8|A0A1D6AK65|A0A1D6AGT9|A0A1D5RUP2|A0A1D6DFN1|A0A1D6AC03
3676	nucleic acid binding	1	1	17	14912	197	73033	0.0862944	0.204182	0.422635	A0A1D6BFT7|Q41518|A0A1D5TAT2|A0A1D6B1I9|A0A1D5UY15|A0A1D5Z8I6|A0A1D5YTI6|W5F9T2|A0A1D5TAT3|A0A1D6A2L5|A0A1D5YHQ5|A0A1D5SL74|A0A1D5YBJ4|A0A1D5UAB5|A0A1D5SZA9|A0A1D5X443|W5C8D1
1901363	heterocyclic compound binding	1	1	60	34499	197	73033	0.304569	0.472376	0.644759	A0A1D6B8Z2|A0A1D5W7M9|A0A1D5UY15|W5F9T2|A0A1D6A2L5|A0A1D5SGL3|A0A1D5UAB5|A0A1D5XTW4|A0A1D5SZA9|P00068|A0A1D5X2X9|A0A077RAG2|A0A1D5RY72|A0A1D5RST4|Q41534|A0A0C4BJE5|A0A1D5RUP2|A0A078BQY4|A0A1D5VDW6|A0A1D5XJY0|A0A1D6ATH8|A0A1D5YTI6|W5H1G1|W5G718|A0A1D5YHQ5|A0A1D5TAJ8|A0A1D5Z105|A0A1D5X443|W5C8D1|A0A077S3V2|A0A1D5TV46|W5DYF8|A0A1D5XFA3|A0A1D6AGT9|A0A1D5VFC5|A0A1D5XIG8|A0A1D5TAT2|A0A1D6B1I9|A0A1D6AD5…
97159	organic cyclic compound binding	1	1	60	34499	197	73033	0.304569	0.472376	0.644759	A0A1D6B8Z2|A0A1D5W7M9|A0A1D5UY15|W5F9T2|A0A1D6A2L5|A0A1D5SGL3|A0A1D5UAB5|A0A1D5XTW4|A0A1D5SZA9|P00068|A0A1D5X2X9|A0A077RAG2|A0A1D5RY72|A0A1D5RST4|Q41534|A0A0C4BJE5|A0A1D5RUP2|A0A078BQY4|A0A1D5VDW6|A0A1D5XJY0|A0A1D6ATH8|A0A1D5YTI6|W5H1G1|W5G718|A0A1D5YHQ5|A0A1D5TAJ8|A0A1D5Z105|A0A1D5X443|W5C8D1|A0A077S3V2|A0A1D5TV46|W5DYF8|A0A1D5XFA3|A0A1D6AGT9|A0A1D5VFC5|A0A1D5XIG8|A0A1D5TAT2|A0A1D6B1I9|A0A1D6AD5…
16773	phosphotransferase activity, alcohol group as acceptor	1	1	4	7991	197	73033	0.0203046	0.109416	0.185572	A0A1D6AK65|A0A1D6BLQ7|A0A1D6DFN1|A0A1D6AC03
3674	molecular_function	1	1	197	73033	197	73033	1	1	1	A0A1D6BU60|A0A1D5VDV6|W5CB91|A0A1D5Z0B6|A0A1D5UY15|W5DZW0|B9VGW3|A0A077RSI3|Q9SAW5|A0A1D6A916|A0A1D5UAB5|Q2PCC1|H9NAV6|A0A077RAG2|A0A1D6AK65|A0A1D6BV92|H9NAV2|A0A1D6RKS0|A0A078BQY4|A0A1D5VDW6|A0A1D5YFR1|A0A1D6AA24|A0A1D6ATH8|A0A1D6D2L5|X2D2D5|W5D0E3|Q8VX48|W5C8D1|A0A077S3V2|A0A1D5V9N0|A0A096UNV4|W5DYF8|A0A1D5XFA3|A3KLL4|A0A1D5XIG8|A0A1D5TAT2|A0A1D5S607|A0A1D6AD54|A0A1D5SAW1|Q5S1S6|A0A1D5TAT3|A0A1…

## Sheet: GOslim_plants_present_cov30
Goslim plants Categorization (> 30% coverage)
GO ID – Gene Ontology ID (without the GO00... prefix) Description – GO category name p-value – enrichment p-value corr p-value – FDR adjusted p-value x – No. of proteins in the list of “present proteins” which belong to the GO category. n – Total No. of proteins in the GO category X – Total No. of proteins in the list of “present proteins” (excluding proteins which do not belong to any GO categor…
GO-ID	Description	p-value	corr p-value	x	n	X	N	Freq among present	Freq in genome	Fold enrichment	Genes in test set
6091	generation of precursor metabolites and energy	1.4774e-12	8.5687e-11	18	819	215	91902	0.0837209	0.00891167	9.39453	A0A1D6BRX1|A0A1D6RDZ8|A0A1D6AGT9|A3KLL4|A0A1D5RY74|D8L9Q5|A0A1D5VDV6|A0A1D5YFR1|A0A1D5ZGS2|Q9FS79|A0A1D5Z0B6|A0A077RYA3|A0A1D6BMJ6|A0A077RSI3|A0A1D5VE13|W5D0E3|A0A1D5YNN8|A0A1D5YRW6
5975	carbohydrate metabolic process	7.9469e-11	2.3046e-09	33	3769	215	91902	0.153488	0.0410111	3.74261	A0A1D6RDZ8|A0A1D5V9N0|A0A1D5RTS1|A0A1D6AGT9|A3KLL4|A0A1D5VDV6|Q9FS79|A0A1D5Z0B6|A0A1D5RYQ7|A0A1D6BMJ6|A0A077RSI3|A0A1D5YNN8|A0A1D6BRN0|Q9XEN6|A0A1D5RU55|A0A1D6CDM3|P46285|A0A1D5XQ18|A0A1D5RY74|D8L9Q5|A0A1D5ZGS2|A0A1D5VD89|A0A1D5XJY0|A0A1D6DFN1|A0A1D6ATH8|P11383|A0A1D5VCR6|A0A096USP9|A0A1D5VE13|W5D0E3|Q8VX48|A0A1D5YRW6|Q4JH28
3824	catalytic activity	1.0012e-08	1.9357e-07	138	41287	215	91902	0.64186	0.44925	1.42874	A0A1D6BU60|A0A1D5VDV6|W5CB91|Q9FS79|A0A1D5Z0B6|A0A1D5UY15|W5DZW0|A0A1D5ZD12|A0A077RSI3|Q9SAW5|A0A1D6A916|A0A1D5SGL3|A0A1D5UAB5|A0A1D5XTW4|A0A1D5SZA9|H9NAV6|A0A1D6AK65|A0A1D6BV92|H9NAV2|Q41534|A0A1D5XQ18|A0A1D6RKS0|A0A078BQY4|A0A1D5VDW6|A0A1D5YFR1|A0A1D6AA24|A0A1D6ATH8|A0A1D6D2L5|X2D2D5|W5GBX1|W5G718|W5D0E3|Q8VX48|A0A1D5UUS2|A0A077S3V2|A0A1D5TV46|A0A1D5V9N0|A0A1D5XFA3|A0A1D6AGT9|A3KLL4|A0A1D5XIG8|…
8150	biological_process	1.4572e-08	2.113e-07	177	59737	215	91902	0.823256	0.650008	1.26653	A0A1D6BU60|A0A1D5VDV6|W5CB91|Q9FS79|A0A1D5Z0B6|A0A1D5UY15|W5DZW0|A0A1D5ZD12|B9VGW3|A0A1D5VJZ1|A0A077RSI3|Q9SAW5|A0A1D6A916|Q00434|A0A1D5SGL3|A0A1D5UAB5|Q2PCC1|A0A1D5XTW4|A0A1D5SZA9|H9NAV6|W5HZC6|A0A1D6AK65|Q6QAX7|A0A1D6BV92|H9NAV2|Q41534|A0A1D5XQ18|A0A1D6RKS0|A0A1D5VDW6|A0A1D5YFR1|A0A1D6AA24|A0A1D6ATH8|Q9SQG4|A0A1D6D2L5|Q9ATG4|X2D2D5|W5GBX1|W5G718|W5D0E3|Q8VX48|A0A1D5UUS2|W5C8D1|A0A077S3V2|A0A1D5…
19725	cellular homeostasis	3.0139e-07	3.4962e-06	11	619	215	91902	0.0511628	0.00673544	7.59606	O64394|A0A1D5UBI2|A0A1D6AEC8|W5G718|A0A0C4BJ55|A0A1D6RKS0|A0A1D5ZGM0|W5CB91|Q5S1S6|A0A1D5XTW4|A0A1D5X453
15979	photosynthesis	7.0154e-07	6.7816e-06	10	538	215	91902	0.0465116	0.00585406	7.94519	A0A1D5YCF1|P11383|A0A1D5TQ60|P46285|Q9SAW5|Q00434|A0A1D5Z4N3|A0A1D6RID7|A0A1D5UUS2|A0A077RYA3
3674	molecular_function	9.8395e-07	8.1527e-06	197	73033	215	91902	0.916279	0.794683	1.15301	A0A1D6BU60|A0A1D5VDV6|W5CB91|A0A1D5Z0B6|A0A1D5UY15|W5DZW0|B9VGW3|A0A077RSI3|Q9SAW5|A0A1D6A916|A0A1D5UAB5|Q2PCC1|H9NAV6|A0A077RAG2|A0A1D6AK65|A0A1D6BV92|H9NAV2|A0A1D6RKS0|A0A078BQY4|A0A1D5VDW6|A0A1D5YFR1|A0A1D6AA24|A0A1D6ATH8|A0A1D6D2L5|X2D2D5|W5D0E3|Q8VX48|W5C8D1|A0A077S3V2|A0A1D5V9N0|A0A096UNV4|W5DYF8|A0A1D5XFA3|A3KLL4|A0A1D5XIG8|A0A1D5TAT2|A0A1D5S607|A0A1D6AD54|A0A1D5SAW1|Q5S1S6|A0A1D5TAT3|A0A1…
8152	metabolic process	1.1382e-06	8.2523e-06	135	42748	215	91902	0.627907	0.465148	1.34991	A0A1D6BU60|A0A1D5VDV6|W5CB91|Q9FS79|A0A1D5Z0B6|A0A1D5UY15|W5DZW0|A0A1D5ZD12|A0A077RSI3|Q9SAW5|A0A1D6A916|Q00434|A0A1D5SGL3|A0A1D5UAB5|A0A1D5XTW4|A0A1D5SZA9|H9NAV6|A0A1D6AK65|A0A1D6BV92|H9NAV2|Q41534|A0A1D5XQ18|A0A1D6RKS0|A0A1D5VDW6|A0A1D5YFR1|A0A1D6AA24|A0A1D6ATH8|A0A1D6D2L5|X2D2D5|W5GBX1|W5G718|W5D0E3|Q8VX48|A0A1D5UUS2|W5C8D1|A0A077S3V2|A0A1D5TV46|A0A1D5V9N0|A0A1D5XFA3|A0A1D6AGT9|A3KLL4|A0A1D5XI…
5737	cytoplasm	1.6004e-06	1.0314e-05	35	6278	215	91902	0.162791	0.0683119	2.38305	A0A1D5V9N0|O64394|W5C3H4|A0A1D6S9G7|A0A1D6AZ07|Q5S1S6|P12112|A0A1D5RV09|Q9SAW5|A0A1D6A916|P69443|P20858|Q00434|A0A1D5SE57|A0A1D5Z4N3|B2B9U2|Q332R4|P00068|W5BEP1|A0A1D5X2X9|Q41534|P46285|A0A1D6B8P9|A0A1D5ZGS2|A0A1D5VD89|A0A1D6BUC5|P11383|W5FB83|A0A1D6A749|W5F826|A0A1D5UUS2|W5GUI9|W5C8D1|A0A1D6AS14|A0A1D5TL58
9579	thylakoid	2.8501e-06	1.6531e-05	9	491	215	91902	0.0418605	0.00534265	7.83515	A0A1D5YCF1|A0A1D5TQ60|P69443|P20858|Q00434|A0A1D6RID7|Q5S1S6|P12112|A0A077RYA3
9987	cellular process	1.1304e-05	5.9601e-05	109	33378	215	91902	0.506977	0.363191	1.39589	A0A1D5VDV6|W5CB91|Q9FS79|A0A1D5Z0B6|A0A1D5UY15|A0A1D5VJZ1|A0A077RSI3|Q9SAW5|Q00434|A0A1D5UAB5|A0A1D5XTW4|A0A1D5SZA9|H9NAV6|A0A1D6AK65|H9NAV2|Q41534|A0A1D5XQ18|A0A1D6RKS0|A0A1D5VDW6|A0A1D5YFR1|X2D2D5|W5G718|W5D0E3|A0A1D5UUS2|W5C8D1|A0A077S3V2|A0A1D5TV46|A0A1D5V9N0|A0A1D5XFA3|A0A1D6AGT9|A3KLL4|A0A1D5TAT2|Q5S1S6|P12112|A0A1D5Z4H9|A0A1D5TAT3|A0A1D5ZGM0|P69443|A0A1D5SE57|A0A1D5YNN8|W5BEP1|A0A1D5X453|A…
9536	plastid	1.6795e-05	8.1176e-05	10	773	215	91902	0.0465116	0.00841113	5.52977	P11383|P46285|Q9SAW5|P69443|P20858|Q00434|A0A1D5Z4N3|A0A1D5UUS2|Q5S1S6|P12112
9056	catabolic process	0.00010679	0.00047645	20	3292	215	91902	0.0930233	0.0358208	2.59691	A0A1D6RDZ8|A0A1D5RU55|A0A1D6AGT9|W5C3H4|D8L9Q5|A0A1D5TAT2|A0A1D5ZGS2|Q9FS79|A0A1D5VD89|A0A1D5Z0B6|A0A1D5TAT3|A0A1D6BMJ6|A0A077RSI3|A0A1D5VE13|W5F826|W5D0E3|A0A1D5YNN8|Q9XEN6|A0A1D5YRW6|W5GUI9
5623	cell	0.00067307	0.0027885	63	18339	215	91902	0.293023	0.19955	1.46842	W5C3H4|A0A1D5W7M9|W5CB91|A0A077RYA3|A0A1D5RV09|W5F9T2|A0A1D5VJZ1|A0A1D5YCF1|Q9SAW5|A0A1D6A916|Q00434|A0A1D5Z4N3|A0A1D6RID7|A0A1D5XTW4|P00068|A0A080YUW6|A0A1D5X2X9|A0A1D5RY72|Q41534|A0A1D6RKS0|A0A1D6BUC5|A0A1D5YTI6|A0A1D5UBI2|P11383|W5G718|A0A0C4BJ55|A0A1D5YHQ5|W5F826|A0A1D5UUS2|A0A1D6BU25|W5GUI9|W5C8D1|A0A1D6AS14|A0A1D5V9N0|O64394|A0A1D6S9G7|A0A1D6AZ07|Q5S1S6|P12112|A0A1D5Z4H9|A0A1D6AEC8|A0A1D5TQ…
5739	mitochondrion	0.0010811	0.0041804	7	668	215	91902	0.0325581	0.00726861	4.47928	Q41534|A0A1D6B8P9|A0A1D6BUC5|Q332R4|P00068|W5BEP1|A0A1D5TL58
30234	enzyme regulator activity	0.0026214	0.0095027	9	1228	215	91902	0.0418605	0.0133621	3.13279	W5D700|W5BML0|Q6QAX7|A0A096UNV4|A0A1D5VI53|W4ZZ08|A0A1D5SAW1|A0A1D6BUC5|B9VGW3
8289	lipid binding	0.0029439	0.010044	6	595	215	91902	0.027907	0.00647429	4.31043	D2T2K0|Q9ATG4|Q2PCB6|A0A1D5YHT3|Q2PCC1|A0A077RVM2
9605	response to external stimulus	0.0069127	0.022274	3	164	215	91902	0.0139535	0.00178451	7.81923	Q9SQG4|A0A1D5W2F2|A0A0A7ABX0
9607	response to biotic stimulus	0.010021	0.03059	3	188	215	91902	0.0139535	0.00204566	6.82103	Q9SQG4|A0A1D5W2F2|A0A0A7ABX0
5576	extracellular region	0.022102	0.064095	11	2329	215	91902	0.0511628	0.0253422	2.01888	A0A0A7ACK5|Q6QAX7|A0A1D5TH84|A0A1D5VI53|A0A1D5U667|W4ZZ08|A0A1D5YCS8|A0A1D5SAW1|A0A080YUW6|C3UZE5|W5EC14
6950	response to stress	0.025406	0.07017	13	3004	215	91902	0.0604651	0.032687	1.84982	H9NAV6|V9HXE7|A0A1D5W2F2|H9NAV2|A0A096UNV4|A0A1D5XFA3|A0A1D5U305|A0A0F7KKA2|A0A0A7ABX0|Q9SQG4|W5D700|W5BML0|A0A1D5TGU9
5622	intracellular	0.028725	0.075729	51	16873	215	91902	0.237209	0.183598	1.29201	W5C3H4|A0A1D5W7M9|A0A077RYA3|A0A1D5RV09|W5F9T2|A0A1D5YCF1|Q9SAW5|A0A1D6A916|Q00434|A0A1D5Z4N3|A0A1D6RID7|P00068|A0A1D5X2X9|A0A1D5RY72|Q41534|A0A1D6BUC5|A0A1D5YTI6|P11383|A0A1D5YHQ5|W5F826|A0A1D5UUS2|A0A1D6BU25|W5GUI9|W5C8D1|A0A1D6AS14|A0A1D5V9N0|O64394|A0A1D6S9G7|A0A1D6AZ07|Q5S1S6|P12112|A0A1D5Z4H9|A0A1D5TQ60|A0A1D5SL74|P69443|P20858|A0A1D5SE57|B2B9U2|Q332R4|W5BEP1|A0A1D6BFT7|P46285|A0A1D6B8P9|A0…
6139	nucleobase-containing compound metabolic process	0.036956	0.093193	30	9146	215	91902	0.139535	0.0995191	1.40209	A0A1D6RDZ8|A0A1D5V9N0|A0A1D6AGT9|A0A1D5TAT2|Q9FS79|A0A1D5Z0B6|A0A1D5UY15|P12112|A0A1D5TAT3|A0A1D6BMJ6|A0A077RSI3|P69443|P20858|A0A1D5YNN8|A0A1D5UAB5|A0A1D6S518|Q332R4|W5BEP1|A0A1D6AK65|Q41534|A0A1D5RUP2|D8L9Q5|A0A1D5ZGS2|A0A1D6ARF6|A0A1D6AC03|W5H1G1|A0A096USP9|A0A1D5VE13|W5D0E3|A0A1D5YRW6
4518	nuclease activity	0.08048	0.19449	4	692	215	91902	0.0186047	0.00752976	2.47082	A0A1D5TAT2|A0A1D5UAB5|A0A1D5UY15|A0A1D5TAT3
9653	anatomical structure morphogenesis	0.10426	0.24189	1	47	215	91902	0.00465116	0.000511414	9.09471	A0A1D5Y2X9
16787	hydrolase activity	0.14472	0.31209	36	12869	215	91902	0.167442	0.14003	1.19576	W5C3H4|A0A1D6S9G7|A0A1D5TAT2|A0A1D5S607|A0A1D5UY15|P12112|W5DZW0|A0A1D5RYQ7|A0A1D5TAT3|A0A1D5UKX4|A0A1D6A916|P69443|P20858|A0A1D6AL49|A0A1D5ZGA2|Q9XEN6|A0A1D6AQ68|A0A1D5UAB5|B2B9U2|Q332R4|A0A080YUW6|A0A1D5WJH0|A0A1D5RU55|A0A1D5RY72|Q41534|P46285|A0A1D5TBU1|A0A1D6ARF6|W5B7Z6|W5H1G1|A0A1D5VCR6|A0A096USP9|W5F826|A0A1D5YFE5|A0A1D6AS14|Q4JH28
5773	vacuole	0.14528	0.31209	1	67	215	91902	0.00465116	0.000729037	6.37987	B2B9U2
5829	cytosol	0.20146	0.4173	1	96	215	91902	0.00465116	0.00104459	4.45262	A0A1D5ZGS2
6810	transport	0.32581	0.65162	21	8013	215	91902	0.0976744	0.0871907	1.12024	D2T2K0|A0A1D5RY72|W5HZC6|A0A1D6C8E8|Q41534|A0A1D5YHT3|A0A1D6B8P9|A0A1D6ARF6|P12112|W5H1G1|Q9ATG4|Q2PCB6|P69443|P20858|B2B9U2|Q2PCC1|Q332R4|A0A077RVM2|W5BEP1|A0A1D5WJH0|A0A1D5TL58
19748	secondary metabolic process	0.34273	0.66261	1	179	215	91902	0.00465116	0.00194773	2.388	W5GUI9
5215	transporter activity	0.35876	0.66708	12	4485	215	91902	0.055814	0.048802	1.14368	W5H1G1|Q41534|P69443|P20858|A0A1D6B8P9|B2B9U2|A0A1D6ARF6|Q332R4|P12112|W5BEP1|A0A1D5WJH0|A0A1D5TL58
5856	cytoskeleton	0.36804	0.66708	2	549	215	91902	0.00930233	0.00597375	1.5572	A0A1D5Z4H9|A0A1D6BU25
5886	plasma membrane	0.3797	0.66735	2	563	215	91902	0.00930233	0.00612609	1.51848	A0A1D5W1T3|A0A1D5VJZ1
7275	multicellular organism development	0.41086	0.69122	2	601	215	91902	0.00930233	0.00653957	1.42247	A0A1D6AFM7|A0A1D6B0P4
9058	biosynthetic process	0.41712	0.69122	27	10955	215	91902	0.125581	0.119203	1.05351	A0A077S3V2|A0A096USZ7|A0A1D6B8Z2|P12112|A0A1D5XVG2|A0A1D5RV09|I3NM23|W5G1K3|P69443|P20858|A0A1D5SE57|C6K7G4|Q332R4|W5BEP1|A0A1D6AK65|Q41534|P46285|A0A1D5XQ18|A0A1D5RUP2|A0A1D5VDW6|A0A1D6ARF6|A0A1D6AC03|X2D2D5|P11383|A0A1D6A749|W5GUI9|W5C8D1
5840	ribosome	0.47769	0.76962	3	1103	215	91902	0.0139535	0.0120019	1.16261	A0A1D6A749|A0A1D5SE57|A0A1D5RV09
5198	structural molecule activity	0.56995	0.88581	3	1266	215	91902	0.0139535	0.0137755	1.01292	A0A1D6A749|A0A1D5SE57|A0A1D5RV09
8135	translation factor activity, RNA binding	0.58036	0.88581	1	370	215	91902	0.00465116	0.00402603	1.15527	W5C8D1
6412	translation	0.62674	0.93207	4	1841	215	91902	0.0186047	0.0200322	0.928737	A0A1D6A749|A0A1D5SE57|A0A1D5RV09|W5C8D1
30312	external encapsulating structure	0.6699	0.94766	1	472	215	91902	0.00465116	0.00513591	0.905617	A0A080YUW6
5618	cell wall	0.6699	0.94766	1	472	215	91902	0.00465116	0.00513591	0.905617	A0A080YUW6
5488	binding	0.7549	1	103	45974	215	91902	0.47907	0.50025	0.95766	A0A1D5UY15|A0A1D6D5I2|A0A1D6A2L5|A0A1D6A916|Q00434|A0A1D5SGL3|A0A1D5UAB5|Q2PCC1|A0A1D5XTW4|A0A1D5SZA9|H9NAV6|A0A077RAG2|W5HZC6|H9NAV2|Q41534|A0A078BQY4|A0A1D5VDW6|A0A1D6ATH8|Q9ATG4|X2D2D5|W5GBX1|W5G718|Q8VX48|W5C8D1|A0A077S3V2|A0A1D5TV46|W5DYF8|A0A1D5XFA3|A0A1D6AGT9|A0A1D5XIG8|A0A1D5TAT2|A0A1D6AD54|P12112|A0A1D5RYQ8|A0A1D5TAT3|A0A1D5YF62|A0A1D6AV05|A0A1D5TH84|A0A1D6BRN0|A0A1D6S8R7|A0A1D5S288|A0A0…
7165	signal transduction	0.86124	1	3	2054	215	91902	0.0139535	0.0223499	0.62432	A0A1D5RY72|A0A1D5W7M9|A0A1D5TI80
6259	DNA metabolic process	0.87725	1	2	1541	215	91902	0.00930233	0.0167679	0.554771	A0A1D5TAT2|A0A1D5TAT3
16043	cellular component organization	0.87759	1	5	3235	215	91902	0.0232558	0.0352005	0.660666	A0A1D5YHQ5|A0A1D5Z4H9|A0A1D5Z8I6|A0A080YUW6|A0A1D5Y2X9
3723	RNA binding	0.89478	1	3	2225	215	91902	0.0139535	0.0242106	0.576339	A0A1D5UAB5|A0A1D5UY15|W5C8D1
6629	lipid metabolic process	0.91551	1	3	2357	215	91902	0.0139535	0.0256469	0.544062	X2D2D5|C6K7G4|I3NM23
166	nucleotide binding	0.93591	1	36	18970	215	91902	0.167442	0.206416	0.811188	W5DYF8|A0A1D6AGT9|A0A1D5VFC5|A0A1D5W7M9|A0A1D6AD54|P12112|A0A1D5RYQ8|A0A1D5YF62|A0A1D6A2L5|A0A1D5YBJ4|P20858|A0A1D5SGL3|A0A1D6BRN0|A0A1D6S8R7|A0A1D5S288|Q332R4|A0A1D5XTW4|A0A1D5X2X9|A0A1D5X453|A0A1D5RY72|Q41518|A0A1D5RST4|Q41534|A0A1D5RUP2|A0A078BQY4|A0A1D5XJY0|A0A1D6DFN1|A0A1D6ATH8|A0A1D5TI80|W5H1G1|W5G718|W5FB83|A0A1D5TAJ8|A0A1D5Z105|A0A1D5X443|A0A1D5Y2X9
7154	cell communication	0.94406	1	3	2598	215	91902	0.0139535	0.0282692	0.493593	A0A1D5RY72|A0A1D5W7M9|A0A1D5TI80
5575	cellular_component	0.99682	1	80	42442	215	91902	0.372093	0.461818	0.805714	A0A0A7ACK5|W5C3H4|A0A1D5YCS8|A0A1D5W7M9|W5CB91|A0A077RYA3|A0A1D5RV09|C3UZE5|W5F9T2|A0A1D5VJZ1|A0A1D5YCF1|Q9SAW5|A0A1D6A916|Q00434|A0A1D5Z4N3|A0A1D6RID7|A0A1D5XTW4|P00068|A0A080YUW6|A0A1D5X2X9|A0A077RAG2|A0A1D5RY72|Q6QAX7|Q41534|A0A1D6RKS0|A0A1D6BUC5|A0A1D5YTI6|W5H1G1|A0A1D5UBI2|A0A1D6RRU7|P11383|W5G718|A0A0C4BJ55|A0A1D5YHQ5|W5F826|A0A1D5UUS2|A0A1D6BU25|W5GUI9|W5C8D1|A0A1D6AS14|A0A1D5V9N0|Q9ZTU7|O…
5634	nucleus	0.99726	1	9	8135	215	91902	0.0418605	0.0885182	0.472902	A0A1D5RY72|A0A1D6BFT7|A0A1D5YHQ5|A0A1D5SL74|W5C3H4|W5F826|A0A1D5Z8I6|A0A1D5YTI6|W5F9T2
16740	transferase activity	0.99886	1	23	16535	215	91902	0.106977	0.17992	0.59458	A0A077S3V2|A0A1D5TV46|A0A1D6RDZ8|A0A1D5V9N0|A0A096USZ7|A0A1D6CDM3|A0A1D6AK65|A0A1D6BU60|A0A0C4BJE5|A0A1D6AGT9|A0A1D6B8Z2|A0A1D5RUP2|A0A1D5VDW6|W5I1K0|A0A1D6DFN1|A0A1D5XVG2|A0A1D6AC03|W5G1K3|A0A1D6D2L5|A0A1D6BLQ7|Q8LGN5|A0A1D6S518|A0A1D5VL14
3677	DNA binding	0.99946	1	8	8506	215	91902	0.0372093	0.0925551	0.402023	A0A1D6BFT7|A0A1D5YHQ5|A0A1D5SL74|A0A1D6B1I9|A0A1D5SZA9|A0A1D5Z8I6|A0A1D5YTI6|W5F9T2
3676	nucleic acid binding	0.99989	1	17	14912	215	91902	0.0790698	0.16226	0.487303	A0A1D6BFT7|Q41518|A0A1D5TAT2|A0A1D6B1I9|A0A1D5UY15|A0A1D5Z8I6|A0A1D5YTI6|W5F9T2|A0A1D5TAT3|A0A1D6A2L5|A0A1D5YHQ5|A0A1D5SL74|A0A1D5YBJ4|A0A1D5UAB5|A0A1D5SZA9|A0A1D5X443|W5C8D1
16301	kinase activity	0.99994	1	6	8326	215	91902	0.027907	0.0905965	0.308036	A0A1D6RDZ8|A0A1D6AK65|A0A1D6AGT9|A0A1D5RUP2|A0A1D6DFN1|A0A1D6AC03
19538	protein metabolic process	1	1	13	15715	215	91902	0.0604651	0.170997	0.353603	W5C3H4|A0A1D6S9G7|A7XDG5|Q6XPZ4|A0A1D5RV09|A0A1D6A749|W5F826|A0A1D6A916|A0A1D5SE57|A0A1D6AL49|A0A1D6AQ68|A0A1D5YFE5|W5C8D1
16020	membrane	1	1	24	25603	215	91902	0.111628	0.27859	0.400689	A0A077RAG2|Q9ZTU7|Q41534|A0A1D6B8P9|A0A077RYD0|A0A1D6ARF6|P12112|A0A077RYA3|A0A1D5VJZ1|W5H1G1|A0A1D6RRU7|A0A1D5YCF1|A0A1D5TQ60|P69443|P20858|Q00434|A0A1D6RID7|B2B9U2|Q332R4|P00068|W5BEP1|A0A1D5W1T3|A0A080YUW6|A0A1D5WJH0
6464	cellular protein modification process	1	1	2	10722	215	91902	0.00930233	0.116668	0.0797335	A7XDG5|Q6XPZ4

## Sheet: GOslim_present_cov30
Goslim Categorization (> 30% coverage)
GO ID – Gene Ontology ID (without the GO00... prefix) Description – GO category name p-value – enrichment p-value corr p-value – FDR adjusted p-value x – No. of proteins in the list of “present proteins” which belong to the GO category. n – Total No. of proteins in the GO category X – Total No. of proteins in the list of “present proteins” (excluding proteins which do not belong to any GO categor…
GO-ID	Description	p-value	corr p-value	x	n	X	N	Freq among present	Freq in genome	Fold enrichment	Genes in test set
44281	small molecule metabolic process	5.3088e-25	4.0347e-23	55	4373	215	91902	0.255814	0.0475833	5.37613	A0A1D6RDZ8|A0A096USZ7|A0A1D6B8Z2|A0A1D5VDV6|Q9FS79|A0A1D5Z0B6|A0A1D5XVG2|A0A1D6BMJ6|A0A077RSI3|C6K7G4|A0A1D5SZA9|A0A1D6AK65|Q41534|A0A0C4BJE5|A0A1D5RUP2|A0A1D5RY74|A0A1D5VDW6|A0A1D5TBU1|A0A1D5YFR1|A0A1D5XJY0|A0A1D6ATH8|W5B7Z6|W5H1G1|A0A1D5UBI2|X2D2D5|A0A096USP9|W5D0E3|W5GUI9|A0A077S3V2|A0A1D5TV46|A0A1D5V9N0|O64394|A0A1D5RTS1|A0A1D6AGT9|A3KLL4|P12112|I3NM23|W5G1K3|A0A1D5ZGM0|A0A1D5UKX4|P69443|P208…
6091	generation of precursor metabolites and energy	1.4774e-12	5.614e-11	18	819	215	91902	0.0837209	0.00891167	9.39453	A0A1D6BRX1|A0A1D6RDZ8|A0A1D6AGT9|A3KLL4|A0A1D5RY74|D8L9Q5|A0A1D5VDV6|A0A1D5YFR1|A0A1D5ZGS2|Q9FS79|A0A1D5Z0B6|A0A077RYA3|A0A1D6BMJ6|A0A077RSI3|A0A1D5VE13|W5D0E3|A0A1D5YNN8|A0A1D5YRW6
16491	oxidoreductase activity	5.1012e-12	1.2923e-10	52	7859	215	91902	0.24186	0.085515	2.82828	A0A1D6AR73|A0A1D5VDV6|W5CB91|A0A1D5ZD12|Q9SAW5|A0A1D5SGL3|A0A1D5Z4N3|C6K7G4|A0A1D5XTW4|H9NAV6|A0A1D5RST4|A0A1D6BV92|H9NAV2|A0A1D6RKS0|A0A1D5RY74|A0A1D6AA24|A0A1D5XJY0|A0A1D6ATH8|A0A1D5UBI2|X2D2D5|P11383|W5GBX1|W5G718|A0A0C4BJ55|A0A1D5TAJ8|A0A1D5UUS2|O64394|A0A1D5RTS1|A0A1D5XFA3|A3KLL4|A0A1D5XIG8|A0A1D5U305|Q5S1S6|I3NM23|A0A1D6AV05|A0A1D6AEC8|A0A1D5VC03|A0A1D5ZGM0|A0A1D6BRN0|A0A1D5S288|A0A1D5VGQ8|…
5975	carbohydrate metabolic process	7.9469e-11	1.5099e-09	33	3769	215	91902	0.153488	0.0410111	3.74261	A0A1D6RDZ8|A0A1D5V9N0|A0A1D5RTS1|A0A1D6AGT9|A3KLL4|A0A1D5VDV6|Q9FS79|A0A1D5Z0B6|A0A1D5RYQ7|A0A1D6BMJ6|A0A077RSI3|A0A1D5YNN8|A0A1D6BRN0|Q9XEN6|A0A1D5RU55|A0A1D6CDM3|P46285|A0A1D5XQ18|A0A1D5RY74|D8L9Q5|A0A1D5ZGS2|A0A1D5VD89|A0A1D5XJY0|A0A1D6DFN1|A0A1D6ATH8|P11383|A0A1D5VCR6|A0A096USP9|A0A1D5VE13|W5D0E3|Q8VX48|A0A1D5YRW6|Q4JH28
16829	lyase activity	1.1752e-08	1.7863e-07	18	1441	215	91902	0.0837209	0.0156797	5.33943	D8L9Q5|A0A078BQY4|A0A1D5YFR1|A0A1D5ZGS2|A0A077RYD0|A0A1D6RQ96|A0A1D6BMJ6|P11383|A0A1D5VE13|Q9SAW5|A0A1D5WHU7|W5D0E3|A0A1D5Z4N3|A0A1D5UUS2|A0A1D6BPN1|A0A1D5SZA9|A0A1D5YRW6|W5GUI9
8150	biological_process	1.4572e-08	1.8458e-07	177	59737	215	91902	0.823256	0.650008	1.26653	A0A1D6BU60|A0A1D5VDV6|W5CB91|Q9FS79|A0A1D5Z0B6|A0A1D5UY15|W5DZW0|A0A1D5ZD12|B9VGW3|A0A1D5VJZ1|A0A077RSI3|Q9SAW5|A0A1D6A916|Q00434|A0A1D5SGL3|A0A1D5UAB5|Q2PCC1|A0A1D5XTW4|A0A1D5SZA9|H9NAV6|W5HZC6|A0A1D6AK65|Q6QAX7|A0A1D6BV92|H9NAV2|Q41534|A0A1D5XQ18|A0A1D6RKS0|A0A1D5VDW6|A0A1D5YFR1|A0A1D6AA24|A0A1D6ATH8|Q9SQG4|A0A1D6D2L5|Q9ATG4|X2D2D5|W5GBX1|W5G718|W5D0E3|Q8VX48|A0A1D5UUS2|W5C8D1|A0A077S3V2|A0A1D5…
51186	cofactor metabolic process	3.3217e-08	3.6064e-07	15	1043	215	91902	0.0697674	0.011349	6.14743	A0A1D6RDZ8|A0A1D5V9N0|A0A0C4BJE5|A0A1D6AGT9|D8L9Q5|A0A1D5ZGS2|Q9FS79|A0A1D5Z0B6|A0A1D6BMJ6|A0A077RSI3|A0A096USP9|A0A1D5VE13|W5D0E3|A0A1D5YNN8|A0A1D5YRW6
15979	photosynthesis	7.0154e-07	6.6646e-06	10	538	215	91902	0.0465116	0.00585406	7.94519	A0A1D5YCF1|P11383|A0A1D5TQ60|P46285|Q9SAW5|Q00434|A0A1D5Z4N3|A0A1D6RID7|A0A1D5UUS2|A0A077RYA3
3674	molecular_function	9.8395e-07	8.3089e-06	197	73033	215	91902	0.916279	0.794683	1.15301	A0A1D6BU60|A0A1D5VDV6|W5CB91|A0A1D5Z0B6|A0A1D5UY15|W5DZW0|B9VGW3|A0A077RSI3|Q9SAW5|A0A1D6A916|A0A1D5UAB5|Q2PCC1|H9NAV6|A0A077RAG2|A0A1D6AK65|A0A1D6BV92|H9NAV2|A0A1D6RKS0|A0A078BQY4|A0A1D5VDW6|A0A1D5YFR1|A0A1D6AA24|A0A1D6ATH8|A0A1D6D2L5|X2D2D5|W5D0E3|Q8VX48|W5C8D1|A0A077S3V2|A0A1D5V9N0|A0A096UNV4|W5DYF8|A0A1D5XFA3|A3KLL4|A0A1D5XIG8|A0A1D5TAT2|A0A1D5S607|A0A1D6AD54|A0A1D5SAW1|Q5S1S6|A0A1D5TAT3|A0A1…
5737	cytoplasm	1.6004e-06	1.2163e-05	35	6278	215	91902	0.162791	0.0683119	2.38305	A0A1D5V9N0|O64394|W5C3H4|A0A1D6S9G7|A0A1D6AZ07|Q5S1S6|P12112|A0A1D5RV09|Q9SAW5|A0A1D6A916|P69443|P20858|Q00434|A0A1D5SE57|A0A1D5Z4N3|B2B9U2|Q332R4|P00068|W5BEP1|A0A1D5X2X9|Q41534|P46285|A0A1D6B8P9|A0A1D5ZGS2|A0A1D5VD89|A0A1D6BUC5|P11383|W5FB83|A0A1D6A749|W5F826|A0A1D5UUS2|W5GUI9|W5C8D1|A0A1D6AS14|A0A1D5TL58
9579	thylakoid	2.8501e-06	1.8502e-05	9	491	215	91902	0.0418605	0.00534265	7.83515	A0A1D5YCF1|A0A1D5TQ60|P69443|P20858|Q00434|A0A1D6RID7|Q5S1S6|P12112|A0A077RYA3
42592	homeostatic process	2.9213e-06	1.8502e-05	11	783	215	91902	0.0511628	0.00851995	6.00506	O64394|A0A1D5UBI2|A0A1D6AEC8|W5G718|A0A0C4BJ55|A0A1D6RKS0|A0A1D5ZGM0|W5CB91|Q5S1S6|A0A1D5XTW4|A0A1D5X453
9536	plastid	1.6795e-05	9.8186e-05	10	773	215	91902	0.0465116	0.00841113	5.52977	P11383|P46285|Q9SAW5|P69443|P20858|Q00434|A0A1D5Z4N3|A0A1D5UUS2|Q5S1S6|P12112
16853	isomerase activity	7.6511e-05	0.00041535	10	927	215	91902	0.0465116	0.0100868	4.61112	A0A077RSI3|A0A1D5XQ18|A0A1D5YNN8|A0A1D5Z105|Q8VX48|Q9FS79|A7XDG5|A0A1D5VD89|A0A1D5Z0B6|Q6XPZ4
9056	catabolic process	0.00010679	0.00054107	20	3292	215	91902	0.0930233	0.0358208	2.59691	A0A1D6RDZ8|A0A1D5RU55|A0A1D6AGT9|W5C3H4|D8L9Q5|A0A1D5TAT2|A0A1D5ZGS2|Q9FS79|A0A1D5VD89|A0A1D5Z0B6|A0A1D5TAT3|A0A1D6BMJ6|A0A077RSI3|A0A1D5VE13|W5F826|W5D0E3|A0A1D5YNN8|Q9XEN6|A0A1D5YRW6|W5GUI9
43234	protein complex	0.00014255	0.00067713	17	2586	215	91902	0.0790698	0.0281387	2.81	Q41534|W5C3H4|P12112|A0A077RYA3|W5H1G1|A0A1D5YCF1|A0A1D5TQ60|W5F826|P69443|P20858|Q00434|A0A1D6RID7|B2B9U2|Q332R4|W5BEP1|A0A1D5WJH0|W5C8D1
5623	cell	0.00067307	0.003009	63	18339	215	91902	0.293023	0.19955	1.46842	W5C3H4|A0A1D5W7M9|W5CB91|A0A077RYA3|A0A1D5RV09|W5F9T2|A0A1D5VJZ1|A0A1D5YCF1|Q9SAW5|A0A1D6A916|Q00434|A0A1D5Z4N3|A0A1D6RID7|A0A1D5XTW4|P00068|A0A080YUW6|A0A1D5X2X9|A0A1D5RY72|Q41534|A0A1D6RKS0|A0A1D6BUC5|A0A1D5YTI6|A0A1D5UBI2|P11383|W5G718|A0A0C4BJ55|A0A1D5YHQ5|W5F826|A0A1D5UUS2|A0A1D6BU25|W5GUI9|W5C8D1|A0A1D6AS14|A0A1D5V9N0|O64394|A0A1D6S9G7|A0A1D6AZ07|Q5S1S6|P12112|A0A1D5Z4H9|A0A1D6AEC8|A0A1D5TQ…
6520	cellular amino acid metabolic process	0.00075257	0.0031775	11	1466	215	91902	0.0511628	0.0159518	3.20734	A0A077S3V2|A0A1D5TV46|W5G1K3|A0A096USZ7|A0A0C4BJE5|A0A1D6B8Z2|W5GDZ8|A0A1D5VDW6|A0A1D5XVG2|W5GUI9|A7WK82
5739	mitochondrion	0.0010811	0.0043245	7	668	215	91902	0.0325581	0.00726861	4.47928	Q41534|A0A1D6B8P9|A0A1D6BUC5|Q332R4|P00068|W5BEP1|A0A1D5TL58
30234	enzyme regulator activity	0.0026214	0.0099614	9	1228	215	91902	0.0418605	0.0133621	3.13279	W5D700|W5BML0|Q6QAX7|A0A096UNV4|A0A1D5VI53|W4ZZ08|A0A1D5SAW1|A0A1D6BUC5|B9VGW3
8289	lipid binding	0.0029439	0.010654	6	595	215	91902	0.027907	0.00647429	4.31043	D2T2K0|Q9ATG4|Q2PCB6|A0A1D5YHT3|Q2PCC1|A0A077RVM2
6457	protein folding	0.0088455	0.030557	5	535	215	91902	0.0232558	0.00582142	3.99487	W5FB83|A0A1D5VFC5|A7XDG5|Q6XPZ4|A0A1D5X2X9
5694	chromosome	0.020721	0.068469	6	908	215	91902	0.027907	0.00988009	2.82457	A0A1D6BFT7|A0A1D5YHQ5|A0A1D5SL74|A0A1D5Z8I6|A0A1D5YTI6|W5F9T2
5576	extracellular region	0.022102	0.069989	11	2329	215	91902	0.0511628	0.0253422	2.01888	A0A0A7ACK5|Q6QAX7|A0A1D5TH84|A0A1D5VI53|A0A1D5U667|W4ZZ08|A0A1D5YCS8|A0A1D5SAW1|A0A080YUW6|C3UZE5|W5EC14
6790	sulfur compound metabolic process	0.024847	0.074264	4	468	215	91902	0.0186047	0.00509238	3.65343	W5G1K3|A0A096USZ7|W5G718|A0A1D5XVG2
6950	response to stress	0.025406	0.074264	13	3004	215	91902	0.0604651	0.032687	1.84982	H9NAV6|V9HXE7|A0A1D5W2F2|H9NAV2|A0A096UNV4|A0A1D5XFA3|A0A1D5U305|A0A0F7KKA2|A0A0A7ABX0|Q9SQG4|W5D700|W5BML0|A0A1D5TGU9
34641	cellular nitrogen compound metabolic process	0.027756	0.077967	37	11504	215	91902	0.172093	0.125177	1.3748	A0A1D6RDZ8|A0A1D5V9N0|A0A1D6AGT9|A0A1D5TAT2|Q9FS79|A0A1D5Z0B6|A0A1D5UY15|P12112|A0A1D5RV09|A0A1D5TAT3|A0A1D6BMJ6|A0A077RSI3|P69443|P20858|A0A1D5SE57|A0A1D5YNN8|A0A1D5UAB5|A0A1D6S518|Q332R4|A0A1D5SZA9|W5BEP1|A0A1D6AK65|Q41534|A0A0C4BJE5|A0A1D5RUP2|D8L9Q5|A0A1D5ZGS2|A0A1D6ARF6|A0A1D6AC03|W5H1G1|W5G718|A0A096USP9|A0A1D5VE13|A0A1D6A749|W5D0E3|A0A1D5YRW6|W5C8D1
5622	intracellular	0.028725	0.077967	51	16873	215	91902	0.237209	0.183598	1.29201	W5C3H4|A0A1D5W7M9|A0A077RYA3|A0A1D5RV09|W5F9T2|A0A1D5YCF1|Q9SAW5|A0A1D6A916|Q00434|A0A1D5Z4N3|A0A1D6RID7|P00068|A0A1D5X2X9|A0A1D5RY72|Q41534|A0A1D6BUC5|A0A1D5YTI6|P11383|A0A1D5YHQ5|W5F826|A0A1D5UUS2|A0A1D6BU25|W5GUI9|W5C8D1|A0A1D6AS14|A0A1D5V9N0|O64394|A0A1D6S9G7|A0A1D6AZ07|Q5S1S6|P12112|A0A1D5Z4H9|A0A1D5TQ60|A0A1D5SL74|P69443|P20858|A0A1D5SE57|B2B9U2|Q332R4|W5BEP1|A0A1D6BFT7|P46285|A0A1D6B8P9|A0…
16887	ATPase activity	0.041518	0.10881	7	1356	215	91902	0.0325581	0.0147548	2.20661	Q41534|P69443|P20858|A0A1D6ARF6|Q332R4|P12112|A0A1D5WJH0
902	cell morphogenesis	0.063486	0.16083	1	28	215	91902	0.00465116	0.000304672	15.2661	A0A1D5Y2X9
4518	nuclease activity	0.08048	0.1972	4	692	215	91902	0.0186047	0.00752976	2.47082	A0A1D5TAT2|A0A1D5UAB5|A0A1D5UY15|A0A1D5TAT3
34655	nucleobase-containing compound catabolic process	0.08303	0.1972	2	204	215	91902	0.00930233	0.00221976	4.1907	A0A1D5TAT2|A0A1D5TAT3
22857	transmembrane transporter activity	0.11785	0.2714	11	3124	215	91902	0.0511628	0.0339927	1.50511	W5H1G1|Q41534|P69443|P20858|B2B9U2|A0A1D6ARF6|Q332R4|P12112|W5BEP1|A0A1D5WJH0|A0A1D5TL58
5773	vacuole	0.14528	0.32475	1	67	215	91902	0.00465116	0.000729037	6.37987	B2B9U2
48856	anatomical structure development	0.18343	0.3983	3	629	215	91902	0.0139535	0.00684425	2.03872	A0A1D6AFM7|A0A1D6B0P4|A0A1D5Y2X9
5829	cytosol	0.20146	0.4253	1	96	215	91902	0.00465116	0.00104459	4.45262	A0A1D5ZGS2
6913	nucleocytoplasmic transport	0.24161	0.49628	1	118	215	91902	0.00465116	0.00128398	3.62247	A0A1D5RY72
55085	transmembrane transport	0.24979	0.49959	12	4083	215	91902	0.055814	0.0444278	1.25629	W5H1G1|Q41534|P69443|P20858|A0A1D6B8P9|B2B9U2|A0A1D6ARF6|Q332R4|P12112|W5BEP1|A0A1D5WJH0|A0A1D5TL58
43226	organelle	0.31222	0.60843	33	12868	215	91902	0.153488	0.140019	1.0962	W5C3H4|Q5S1S6|P12112|A0A1D5Z4H9|A0A1D5RV09|W5F9T2|A0A1D5SL74|Q9SAW5|P69443|P20858|Q00434|A0A1D5SE57|A0A1D5Z4N3|B2B9U2|Q332R4|P00068|W5BEP1|A0A1D5RY72|A0A1D6BFT7|Q41534|P46285|A0A1D6B8P9|A0A1D6BUC5|A0A1D5Z8I6|A0A1D5YTI6|A0A1D5YR64|P11383|A0A1D5YHQ5|A0A1D6A749|W5F826|A0A1D5UUS2|A0A1D6BU25|A0A1D5TL58
6810	transport	0.32581	0.61904	21	8013	215	91902	0.0976744	0.0871907	1.12024	D2T2K0|A0A1D5RY72|W5HZC6|A0A1D6C8E8|Q41534|A0A1D5YHT3|A0A1D6B8P9|A0A1D6ARF6|P12112|W5H1G1|Q9ATG4|Q2PCB6|P69443|P20858|B2B9U2|Q2PCC1|Q332R4|A0A077RVM2|W5BEP1|A0A1D5WJH0|A0A1D5TL58
19748	secondary metabolic process	0.34273	0.6353	1	179	215	91902	0.00465116	0.00194773	2.388	W5GUI9
5856	cytoskeleton	0.36804	0.6549	2	549	215	91902	0.00930233	0.00597375	1.5572	A0A1D5Z4H9|A0A1D6BU25
8168	methyltransferase activity	0.37054	0.6549	4	1316	215	91902	0.0186047	0.0143196	1.29924	W5G1K3|A0A096USZ7|W5I1K0|A0A1D5XVG2
5886	plasma membrane	0.3797	0.65584	2	563	215	91902	0.00930233	0.00612609	1.51848	A0A1D5W1T3|A0A1D5VJZ1
65003	macromolecular complex assembly	0.39373	0.66497	2	580	215	91902	0.00930233	0.00631107	1.47397	A0A1D5YHQ5|A0A1D5Z8I6
9058	biosynthetic process	0.41712	0.68915	27	10955	215	91902	0.125581	0.119203	1.05351	A0A077S3V2|A0A096USZ7|A0A1D6B8Z2|P12112|A0A1D5XVG2|A0A1D5RV09|I3NM23|W5G1K3|P69443|P20858|A0A1D5SE57|C6K7G4|Q332R4|W5BEP1|A0A1D6AK65|Q41534|P46285|A0A1D5XQ18|A0A1D5RUP2|A0A1D5VDW6|A0A1D6ARF6|A0A1D6AC03|X2D2D5|P11383|A0A1D6A749|W5GUI9|W5C8D1
16791	phosphatase activity	0.44272	0.71589	3	1045	215	91902	0.0139535	0.0113708	1.22713	P46285|A0A1D5VCR6|A0A1D5ZGA2
3735	structural constituent of ribosome	0.46214	0.73172	3	1077	215	91902	0.0139535	0.011719	1.19067	A0A1D6A749|A0A1D5SE57|A0A1D5RV09
5840	ribosome	0.47769	0.74091	3	1103	215	91902	0.0139535	0.0120019	1.16261	A0A1D6A749|A0A1D5SE57|A0A1D5RV09
22607	cellular component assembly	0.52472	0.79627	2	750	215	91902	0.00930233	0.00816087	1.13987	A0A1D5YHQ5|A0A1D5Z8I6
71554	cell wall organization or biogenesis	0.53434	0.79627	3	1201	215	91902	0.0139535	0.0130683	1.06774	A0A1D5RU55|Q9XEN6|A0A080YUW6
8233	peptidase activity	0.55642	0.81323	7	3002	215	91902	0.0325581	0.0326652	0.996722	W5C3H4|W5F826|A0A1D6S9G7|A0A1D6A916|A0A1D6AL49|A0A1D6AQ68|A0A1D5YFE5
5198	structural molecule activity	0.56995	0.81543	3	1266	215	91902	0.0139535	0.0137755	1.01292	A0A1D6A749|A0A1D5SE57|A0A1D5RV09
8135	translation factor activity, RNA binding	0.58036	0.81543	1	370	215	91902	0.00465116	0.00402603	1.15527	W5C8D1
16810	hydrolase activity, acting on carbon-nitrogen (but not peptide) bonds	0.59011	0.81543	1	380	215	91902	0.00465116	0.00413484	1.12487	W5DZW0
3924	GTPase activity	0.61894	0.82122	1	411	215	91902	0.00465116	0.00447216	1.04003	A0A1D5RY72
6412	translation	0.62674	0.82122	4	1841	215	91902	0.0186047	0.0200322	0.928737	A0A1D6A749|A0A1D5SE57|A0A1D5RV09|W5C8D1
43167	ion binding	0.64318	0.82122	72	31674	215	91902	0.334884	0.34465	0.971664	A0A096USZ7|A0A1D6B8Z2|A0A1D5W7M9|A0A1D5XVG2|A0A1D6D5I2|A0A1D6A916|Q00434|A0A1D5SGL3|A0A1D6RID7|C6K7G4|A0A1D5XTW4|P00068|A0A1D5X2X9|H9NAV6|A0A077RAG2|A0A1D5RY72|W5HZC6|A0A1D5RST4|H9NAV2|Q41534|A0A0C4BJE5|A0A1D5RUP2|A0A078BQY4|A0A1D5VDW6|W5H1G1|X2D2D5|P11383|W5GBX1|A0A096UQD1|W5G718|A0A1D5TAJ8|Q8VX48|A0A1D6AS14|A0A077S3V2|A0A1D5TV46|W5DYF8|A0A1D6AGT9|A0A1D5U667|A0A1D6S9G7|A0A1D5VFC5|A0A1D5XIG8|A0A1…
7010	cytoskeleton organization	0.64824	0.82122	1	445	215	91902	0.00465116	0.00484211	0.960564	A0A1D5Z4H9
30312	external encapsulating structure	0.6699	0.82122	1	472	215	91902	0.00465116	0.00513591	0.905617	A0A080YUW6
5618	cell wall	0.6699	0.82122	1	472	215	91902	0.00465116	0.00513591	0.905617	A0A080YUW6
51276	chromosome organization	0.66995	0.82122	2	981	215	91902	0.00930233	0.0106744	0.87146	A0A1D5YHQ5|A0A1D5Z8I6
16779	nucleotidyltransferase activity	0.78755	0.95006	1	659	215	91902	0.00465116	0.00717068	0.648636	A0A1D6S518
16798	hydrolase activity, acting on glycosyl bonds	0.82678	0.9818	4	2448	215	91902	0.0186047	0.0266371	0.69845	A0A1D5RU55|Q9XEN6|A0A1D5RYQ7|Q4JH28
7165	signal transduction	0.86124	1	3	2054	215	91902	0.0139535	0.0223499	0.62432	A0A1D5RY72|A0A1D5W7M9|A0A1D5TI80
6259	DNA metabolic process	0.87725	1	2	1541	215	91902	0.00930233	0.0167679	0.554771	A0A1D5TAT2|A0A1D5TAT3
3723	RNA binding	0.89478	1	3	2225	215	91902	0.0139535	0.0242106	0.576339	A0A1D5UAB5|A0A1D5UY15|W5C8D1
16874	ligase activity	0.89568	1	1	960	215	91902	0.00465116	0.0104459	0.445262	A0A1D6AD54
6629	lipid metabolic process	0.91551	1	3	2357	215	91902	0.0139535	0.0256469	0.544062	X2D2D5|C6K7G4|I3NM23
16746	transferase activity, transferring acyl groups	0.98186	1	1	1696	215	91902	0.00465116	0.0184544	0.252035	A0A1D5VL14
5575	cellular_component	0.99682	1	80	42442	215	91902	0.372093	0.461818	0.805714	A0A0A7ACK5|W5C3H4|A0A1D5YCS8|A0A1D5W7M9|W5CB91|A0A077RYA3|A0A1D5RV09|C3UZE5|W5F9T2|A0A1D5VJZ1|A0A1D5YCF1|Q9SAW5|A0A1D6A916|Q00434|A0A1D5Z4N3|A0A1D6RID7|A0A1D5XTW4|P00068|A0A080YUW6|A0A1D5X2X9|A0A077RAG2|A0A1D5RY72|Q6QAX7|Q41534|A0A1D6RKS0|A0A1D6BUC5|A0A1D5YTI6|W5H1G1|A0A1D5UBI2|A0A1D6RRU7|P11383|W5G718|A0A0C4BJ55|A0A1D5YHQ5|W5F826|A0A1D5UUS2|A0A1D6BU25|W5GUI9|W5C8D1|A0A1D6AS14|A0A1D5V9N0|Q9ZTU7|O…
5634	nucleus	0.99726	1	9	8135	215	91902	0.0418605	0.0885182	0.472902	A0A1D5RY72|A0A1D6BFT7|A0A1D5YHQ5|A0A1D5SL74|W5C3H4|W5F826|A0A1D5Z8I6|A0A1D5YTI6|W5F9T2
16757	transferase activity, transferring glycosyl groups	0.99867	1	1	2783	215	91902	0.00465116	0.0302823	0.153594	A0A1D6CDM3
3677	DNA binding	0.99946	1	8	8506	215	91902	0.0372093	0.0925551	0.402023	A0A1D6BFT7|A0A1D5YHQ5|A0A1D5SL74|A0A1D6B1I9|A0A1D5SZA9|A0A1D5Z8I6|A0A1D5YTI6|W5F9T2
16301	kinase activity	0.99994	1	6	8326	215	91902	0.027907	0.0905965	0.308036	A0A1D6RDZ8|A0A1D6AK65|A0A1D6AGT9|A0A1D5RUP2|A0A1D6DFN1|A0A1D6AC03
6464	cellular protein modification process	1	1	2	10722	215	91902	0.00930233	0.116668	0.0797335	A7XDG5|Q6XPZ4
